# Supplementary material for: CRISPR Screening and Comparative LC‐MS Analysis Identify Genes Mediating Efficacy of Delamanid and Pretomanid against Mycobacterium tuberculosis
Source: Adv Sci (Weinh). 2024 Aug 20;11(39):2400176. doi: 10.1002/advs.202400176 (PMC11497083; doi:10.1002/advs.202400176)
Supplement: Supplementary file 2 — Supporting Table 1 [file ADVS-11-2400176-s006.xlsx]

## Sheet: Sheet1
Supplementary Table 1.Genetic Hits from the Genome-wide CRISPR-KO Screen in DLM, PMD or DETA/NO treatment.
sheet 2	Genetic hit genes identified in DLM treatment (FDR< 0.05, |L2FC| >0.5)
sheet 3	Genetic hit genes identified in PMD treatment (FDR< 0.05, |L2FC| >0.5)
sheet 4	Genetic hit genes identified in DETA/NO treatment (FDR< 0.05, |L2FC| >0.5)
Column name (sheet 2:3)	Column description
ORF_ID	Unique gene ID
Gene Name	Gene name
Gene Namea	Hit genes involved in synthesis and regulation of mycolic acid.
Essentiality	Gene essentiality predicted in Yan et.al 2023.
Li et.al 2022	If the gene was found to be a hit in these screens.
Xu et.al 2017
Poulton et.al 2023
Yan et.al 2023
Gene Nameb	Hit genes involved in the iron acquisition pathway, iron storage or encode iron-sulfur proteins.

## Sheet: KO-DLM
Supplementary Table 1. Genetic Hits from the Genome-wide CRISPR-KO Screen in DLM, PMD or DETA/NO treatment.
ORF_ID	Gene Name	FDR	LogFC	Description	Type	Essentiality	Li et.al 2022	Xu et.al 2017	Poulton et.al 2023	Yan et.al 2023
Rv0012		8.4e-05	1.0774	membrane protein	enrichment	NonEssential	Yes	Yes	No	No
Rv0016c	pbpA	0.008416	-0.7094	penicillin-binding protein PbpA	depletion	NonEssential	Yes	Yes	Yes	Yes
Rv0017c	rodA	0.000134	-0.75381	cell division protein RodA	depletion	NonEssential	Yes	Yes	No	Yes
Rv0019c	fhaB	0.000134	-1.1155	FHA domain-containing protein FhaB	depletion	NonEssential	Yes	Yes	No	No
Rv0042c		0.000134	-0.74883	transcriptional regulator	depletion	NonEssential	Yes	No	Yes	No
Rv0078		8.4e-05	2.1779	transcriptional regulator	enrichment	NonEssential	Yes	No	No	No
Rv0111		0.000134	-0.51282	acyltransferase	depletion	NonEssential	No	No	No	Yes
Rv0171	mce1C	0.00168	-0.52255	Mce family protein Mce1C	depletion	NonEssential	No	Yes	No	No
Rv0174	mce1F	0.001068	-0.60647	Mce family protein Mce1F	depletion	NonEssential	Yes	Yes	No	No
Rv0177		0.000909	-0.65129	Mce associated protein	depletion	NonEssential	No	Yes	No	No
Rv0211	pckA	0.000134	-0.62459	phosphoenolpyruvate carboxykinase	depletion	NonEssential	Yes	Yes	No	No
Rv0244c	fadE5	8.4e-05	0.76821	acyl-CoA dehydrogenase FadE5	enrichment	NonEssential	Yes	Yes	Yes	No
Rv0247c		8.4e-05	0.64918	succinate dehydrogenase iron-sulfur subunit	enrichment	NonEssential	Yes	No	No	No
Rv0248c		0.009851	0.52907	succinate dehydrogenase flavoprotein subunit	enrichment	NonEssential	Yes	Yes	No	No
Rv0249c		0.011757	0.66469	succinate dehydrogenase membrane anchor subunit	enrichment	NonEssential	Yes	Yes	No	No
Rv0338c		0.005336	0.84216	iron-sulfur-binding reductase	enrichment	Essential	Yes	No	No	No
Rv0353	hspR	0.000525	0.64547	heat shock protein transcriptional repressor HspR	enrichment	NonEssential	Yes	No	No	No
Rv0385		0.003548	-1.1366	monooxygenase	depletion	NonEssential	Yes	No	No	No
Rv0407	fgd1	8.4e-05	2.6738	F420-dependent glucose-6-phosphate dehydrogenase	enrichment	NonEssential	Yes	No	No	No
Rv0414c		0.010241	1.2626	thiamine-phosphate synthase	enrichment	NonEssential	No	No	No	No
Rv0437c		0.029868	-1.3599	phosphatidylserine decarboxylase	depletion	NonEssential	Yes	Yes	Yes	Yes
Rv0468	fadB2	8.4e-05	0.84881	3-hydroxybutyryl-CoA dehydrogenase	enrichment	NonEssential	No	No	No	No
Rv0472ca		0.005103	-0.81196	HTH-type transcriptional regulator	depletion	NonEssential	Yes	Yes	No	Yes
Rv0487		0.001031	0.6411	hypothetical protein	enrichment	NonEssential	Yes	No	No	No
Rv0500B		0.008494	0.90622	hypothetical protein	enrichment	NonEssential	Yes	No	No	No
Rv0734		8.4e-05	0.70347	methionine aminopeptidase	enrichment	NonEssential	Yes	No	No	No
Rv0759c		0.009851	1.0631	hypothetical protein	enrichment	NonEssential	Yes	No	No	No
Rv0819	mshD	0.009127	0.51001	mycothiol acetyltransferase	enrichment	NonEssential	Yes	Yes	No	No
Rv0825c		0.00055	-0.70635	hypothetical protein	depletion	NonEssential	Yes	No	Yes	No
Rv0867c	rpfA	0.027825	-0.56636	resuscitation-promoting factor RpfA	depletion	NonEssential	No	No	No	No
Rv0966c		0.000134	-0.78271	hypothetical protein	depletion	NonEssential	No	No	No	No
Rv0998	pat	0.043614	-0.84485	acetyltransferase Pat	depletion	NonEssential	Yes	No	Yes	No
Rv0999		0.010994	-0.52487	hypothetical protein	depletion	NonEssential	Yes	Yes	No	Yes
Rv1071c	echA9	0.021363	0.54349	enoyl-CoA hydratase EchA9	enrichment	NonEssential	Yes	No	No	No
Rv1072		0.005712	0.72088	transmembrane protein	enrichment	NonEssential	Yes	Yes	No	No
Rv1151c		8.4e-05	1.023	NAD-dependent protein deacylase	enrichment	NonEssential	No	No	No	No
Rv1173	fbic	8.4e-05	2.6751	FO synthase FbiC	enrichment	NonEssential	No	Yes	No	No
Rv1201c	dapD	0.022474	1.3779	2,3,4,5-tetrahydropyridine-2,6-dicarboxylate N-succinyltransferase	enrichment	Essential	Yes	No	No	No
Rv1213	glgC	0.000134	-0.61626	glucose-1-phosphate adenylyltransferase	depletion	NonEssential	Yes	Yes	No	No
Rv1220c		0.010099	-0.70448	methyltransferase	depletion	NonEssential	Yes	Yes	No	Yes
Rv1244	lpqZ	0.004072	-0.6334	lipoprotein LpqZ	depletion	NonEssential	Yes	Yes	No	No
Rv1272c		0.00055	-0.62332	drug ABC transporter ATP-binding protein	depletion	NonEssential	No	Yes	No	No
Rv1332		0.025846	-0.58219	transcriptional regulator	depletion	NonEssential	No	No	No	No
Rv1410c		0.000134	-0.90107	aminoglycosides/tetracycline-transport integral membrane protein	depletion	NonEssential	Yes	Yes	No	Yes
Rv1411c	lprG	0.000134	-1.1154	lipoprotein LprG	depletion	NonEssential	Yes	Yes	Yes	Yes
Rv1421		0.000134	-1.7518	hypothetical protein	depletion	NonEssential	Yes	No	No	Yes
Rv1445c	devB	0.000933	0.62922	6-phosphogluconolactonase	enrichment	NonEssential	No	No	No	No
Rv1458c		0.000801	1.7576	antibiotic ABC transporter ATP-binding protein	enrichment	NonEssential	Yes	Yes	No	No
Rv1491c		0.000134	-1.3567	TVP38/TMEM64 family membrane protein	depletion	NonEssential	No	No	Yes	No
Rv1607		0.000134	-0.5606	ionic transporter integral membrane protein	depletion	NonEssential	Yes	No	No	No
Rv1823		8.4e-05	1.0237	hypothetical protein	enrichment	NonEssential	Yes	Yes	No	No
Rv1824		8.4e-05	0.93199	hypothetical protein	enrichment	NonEssential	Yes	Yes	No	No
Rv1825		8.4e-05	1.0437	hypothetical protein	enrichment	NonEssential	Yes	Yes	No	No
Rv1901		0.000134	-0.93151	competence damage-inducible protein CinA	depletion	NonEssential	Yes	Yes	No	No
Rv2073c		0.000134	-3.0663	oxidoreductase	depletion	NonEssential	No	No	No	No
Rv2173		8.4e-05	0.83457	geranylgeranyl pyrophosphate synthetase IdsA	enrichment	NonEssential	Yes	Yes	Yes	Yes
Rv2224c	caeA	0.000134	-0.82824	carboxylesterase A	depletion	NonEssential	Yes	Yes	No	Yes
Rv2246a	kasB	0.000134	-0.75944	3-oxoacyl-ACP synthase 2	depletion	NonEssential	Yes	Yes	No	No
Rv2613c		0.024458	-0.77567	AP-4-A phosphorylase	depletion	NonEssential	Yes	No	No	No
Rv2702	ppgK	8.4e-05	0.63316	polyphosphate glucokinase	enrichment	NonEssential	Yes	Yes	No	No
Rv2869c	rip	0.000134	-0.87818	zinc metalloprotease	depletion	NonEssential	Yes	Yes	No	Yes
Rv2894c		0.019847	0.69459	tyrosine recombinase XerC	enrichment	NonEssential	Yes	No	No	No
Rv2983		8.4e-05	2.6338	2-phospho-L-lactate guanylyltransferase	enrichment	NonEssential	Yes	No	No	No
Rv2993c		0.000134	-0.70389	2-hydroxyhepta-2,4-diene-1,7-dioate isomerase	depletion	NonEssential	Yes	No	No	No
Rv3045		0.026333	0.82145	NADP-dependent alcohol dehydrogenase	enrichment	NonEssential	Yes	No	No	No
Rv3173c		0.004381	0.53463	TetR/Acr family transcriptional regulator	enrichment	NonEssential	Yes	No	No	No
Rv3261	fbiA	8.4e-05	2.2812	2-phospho-L-lactate transferase	enrichment	NonEssential	Yes	No	No	No
Rv3262	fbiB	8.4e-05	2.6931	coenzyme F420:L-glutamate ligase	enrichment	NonEssential	Yes	No	No	No
Rv3265c	wbbL1	0.04649	0.89108	N-acetylglucosaminyl-diphospho-decaprenol L-rhamnosyltransferase	enrichment	Essential	Yes	No	No	No
Rv3302c	glpD2	0.010718	0.82255	glycerol-3-phosphate dehydrogenase	enrichment	Essential	Yes	No	No	No
Rv3303c	lpdA	0.001759	0.67561	NAD(P)H quinone reductase LpdA	enrichment	NonEssential	Yes	No	No	Yes
Rv3304		8.4e-05	0.77975	hypothetical protein	enrichment	NonEssential	Yes	No	No	No
Rv3311		0.000134	-0.75633	hypothetical protein	depletion	NonEssential	Yes	Yes	No	Yes
Rv3316	sdhC	8.4e-05	0.59728	succinate dehydrogenase cytochrome B-556 subunit	enrichment	NonEssential	Yes	No	No	No
Rv3318		0.016639	0.64049	succinate dehydrogenase flavoprotein subunit	enrichment	NonEssential	Yes	No	No	No
Rv3331	sugI	8.4e-05	0.60461	sugar-transport integral membrane protein SugI	enrichment	NonEssential	Yes	No	No	Yes
Rv3539	ppe63	8.4e-05	0.97862	PPE family protein PPE63	enrichment	NonEssential	No	No	No	No
Rv3540c	ltp2	8.4e-05	0.94734	lipid transfer protein(ltp2)	enrichment	NonEssential	No	No	No	No
Rv3541c		8.4e-05	1.0144	hypothetical protein	enrichment	NonEssential	No	No	No	No
Rv3542c		8.4e-05	1.2653	hypothetical protein	enrichment	NonEssential	No	No	No	No
Rv3543c	fadE29	8.4e-05	1.2892	acyl-CoA dehydrogenase FadE29	enrichment	NonEssential	No	No	No	No
Rv3544c	fadE28	8.4e-05	1.8646	acyl-CoA dehydrogenase FadE28	enrichment	NonEssential	Yes	No	No	No
Rv3545c	cyp125	8.4e-05	1.3401	steroid C26-monooxygenase Cyp125	enrichment	NonEssential	No	No	No	No
Rv3546	fadA5	8.4e-05	1.3827	acetyl-CoA acetyltransferase FadA5	enrichment	NonEssential	No	No	No	No
Rv3547	ddn	8.4e-05	3.5403	deazaflavin-dependent nitroreductase	enrichment	NonEssential	No	No	No	No
Rv3548c		8.4e-05	1.6439	short-chain type dehydrogenase/reductase	enrichment	NonEssential	No	No	No	No
Rv3549c		8.4e-05	1.7092	short-chain type dehydrogenase/reductase	enrichment	NonEssential	No	No	No	No
Rv3550	echA20	8.4e-05	1.3616	enoyl-CoA hydratase EchA20	enrichment	NonEssential	No	No	No	No
Rv3551		8.4e-05	1.5447	CoA-transferase subunit alpha	enrichment	NonEssential	No	No	No	No
Rv3552		8.4e-05	1.0976	CoA-transferase subunit beta	enrichment	NonEssential	No	No	No	No
Rv3553		0.003239	0.85849	oxidoreductase	enrichment	NonEssential	No	No	No	No
Rv3554	fdxB	8.4e-05	0.82806	electron transfer protein FdxB	enrichment	NonEssential	No	No	No	No
Rv3555c		8.4e-05	0.50957	hypothetical protein	enrichment	NonEssential	No	No	No	No
Rv3557c	kstR2	8.4e-05	0.58455	HTH-type transcriptional regulator KstR2	enrichment	NonEssential	No	No	No	No
Rv3558	ppe64	8.4e-05	0.66604	PPE family protein PPE64	enrichment	NonEssential	No	No	No	No
Rv3562	fadE31	8.4e-05	0.62343	acyl-CoA dehydrogenase FadE31	enrichment	NonEssential	No	No	No	No
Rv3586	disA	8.4e-05	1.0089	DNA integrity scanning protein DisA	enrichment	NonEssential	Yes	No	No	No
Rv3716c		0.000525	0.5224	hypothetical protein	enrichment	NonEssential	Yes	No	No	No
Rv3717		0.000134	-0.54545	hypothetical protein	depletion	NonEssential	Yes	Yes	No	Yes
Rv3720		8.4e-05	0.6007	fatty acid synthase	enrichment	NonEssential	Yes	Yes	No	No
Rv3818		0.000909	-0.60344	hypothetical protein	depletion	NonEssential	No	Yes	No	No
Rv3835		0.002098	-0.809	hypothetical protein	depletion	NonEssential	No	No	No	No
Rv3842c		0.000134	-0.61848	glycerophosphoryl diester phosphodiesterase	depletion	NonEssential	No	No	Yes	No

## Sheet: KO-PMD
ORF_ID	Gene Name	FDR	LogFC	Description	Type	Essentiality	Li et.al 2022	Xu et.al 2017	Poulton et.al 2023	Yan et.al 2023
Rv0067c		0.013814	0.81863	transcriptional regulator	enrichment	NonEssential	No	Yes	No	No
Rv0078		7.4e-05	1.5772	transcriptional regulator	enrichment	NonEssential	Yes	No	No	No
Rv0111		0.000183	-0.53932	acyltransferase	depletion	NonEssential	No	No	No	Yes
Rv0171	mce1C	0.008213	-0.79245	Mce family protein Mce1C	depletion	NonEssential	No	Yes	No	No
Rv0174	mce1F	0.00053	-0.61393	Mce family protein Mce1F	depletion	NonEssential	Yes	Yes	No	No
Rv0175		0.039198	-0.61701	Mce associated membrane protein	depletion	NonEssential	No	Yes	No	No
Rv0176		0.000183	-0.71727	Mce associated transmembrane protein	depletion	NonEssential	No	Yes	No	No
Rv0177		0.000183	-0.64668	Mce associated protein	depletion	NonEssential	No	Yes	No	No
Rv0199		0.024496	-0.56235	membrane protein	depletion	NonEssential	No	No	No	No
Rv0211	pckA	7.4e-05	0.63081	phosphoenolpyruvate carboxykinase	enrichment	NonEssential	Yes	Yes	No	No
Rv0344c	lpqJ	0.000183	-0.57218	lipoprotein LpqJ	depletion	NonEssential	No	No	No	No
Rv0353	hspR	7.4e-05	1.0782	heat shock protein transcriptional repressor HspR	enrichment	NonEssential	Yes	No	No	No
Rv0407	fgd1	7.4e-05	1.9685	F420-dependent glucose-6-phosphate dehydrogenase	enrichment	NonEssential	Yes	No	No	No
Rv0437c	psd	0.012324	-1.6264	phosphatidylserine decarboxylase	depletion	NonEssential	Yes	Yes	Yes	Yes
Rv0466		7.4e-05	0.58729	hypothetical protein	enrichment	NonEssential	Yes	No	No	No
Rv0472ca		0.003988	-0.68667	HTH-type transcriptional regulator	depletion	NonEssential	Yes	Yes	No	Yes
Rv0487		7.4e-05	0.5354	hypothetical protein	enrichment	NonEssential	Yes	No	No	No
Rv0508		0.026099	1.3218	hypothetical protein	enrichment	NonEssential	Yes	No	No	Yes
Rv0533ca	fabH	7.4e-05	0.83735	3-oxoacyl-ACP synthase III	enrichment	NonEssential	Yes	No	No	No
Rv0655	mkl	0.003253	-0.52611	ABC transporter ATP-binding protein	depletion	NonEssential	No	No	No	Yes
Rv0678		7.4e-05	0.5393	hypothetical protein	enrichment	NonEssential	Yes	No	Yes	Yes
Rv0875c		0.001993	0.97564	hypothetical protein	enrichment	NonEssential	No	No	No	No
Rv0904ca	accD3	0.018214	-0.6143	acetyl-CoAcarboxylase carboxyl transferase subunit beta	depletion	NonEssential	Yes	Yes	No	No
Rv0929	pstC2	0.000183	-0.58366	phosphate ABC transporter permease PstC	depletion	NonEssential	Yes	Yes	No	No
Rv0930	pstA1	0.000183	-0.80258	phosphate ABC transporter permease PstA	depletion	NonEssential	Yes	Yes	No	No
Rv1100		7.4e-05	0.89753	hypothetical protein	enrichment	NonEssential	Yes	Yes	Yes	No
Rv1131	prpC	0.041051	-0.65755	methylcitrate synthase PrpC	depletion	NonEssential	Yes	No	No	No
Rv1173	fbiC	7.4e-05	2.1129	FO synthase	enrichment	NonEssential	No	Yes	No	No
Rv1205		7.4e-05	1.0095	hypothetical protein	enrichment	NonEssential	Yes	Yes	No	No
Rv1220c		0.039205	-0.5798	methyltransferase	depletion	NonEssential	Yes	Yes	No	Yes
Rv1244	lpqZ	0.041051	-0.53789	lipoprotein LpqZ	depletion	NonEssential	Yes	Yes	No	No
Rv1421		0.001702	-1.2509	hypothetical protein	depletion	NonEssential	Yes	No	No	Yes
Rv1445c	devB	7.4e-05	0.94008	6-phosphogluconolactonase	enrichment	NonEssential	No	No	No	No
Rv1451		0.019506	0.71927	protoheme IX farnesyltransferase	enrichment	Essential	Yes	No	No	No
Rv1491c		0.000183	-1.3512	TVP38/TMEM64 family membrane protein	depletion	NonEssential	No	No	Yes	No
Rv1543		0.000183	-0.5449	oxidoreductase	depletion	NonEssential	Yes	No	No	No
Rv1594	nadA	0.008213	-1.0253	quinolinate synthetase A	depletion	Essential	Yes	No	No	No
Rv1626		0.014761	0.59473	two-component system transcriptional regulator	enrichment	NonEssential	Yes	No	No	No
Rv1634		7.4e-05	1.3998	multidrug-efflux transporter	enrichment	NonEssential	Yes	No	No	No
Rv1642	rpmI	7.4e-05	1.1016	50S ribosomal protein L35	enrichment	NonEssential	Yes	No	No	No
Rv1691		0.001498	0.73864	hypothetical protein	enrichment	NonEssential	Yes	Yes	No	No
Rv1780		0.000183	-0.696	hypothetical protein	depletion	NonEssential	No	No	No	Yes
Rv1798	eccA5	7.4e-05	0.83553	ESX-5 type VII secretion system protein EccA	enrichment	NonEssential	Yes	Yes	No	No
Rv1898		0.015899	-0.61648	hypothetical protein	depletion	NonEssential	No	No	No	No
Rv1901	cinA	0.000183	-2.4207	competence damage-inducible protein CinA	depletion	NonEssential	Yes	Yes	No	No
Rv2050		0.01578	2.0676	RNA polymerase-binding protein RbpA	enrichment	NonEssential	Yes	No	No	No
Rv2073c		0.000183	-3.5658	oxidoreductase	depletion	NonEssential	No	No	No	No
Rv2193	ctaE	0.029001	0.81523	cytochrome C oxidase subunit III	enrichment	Essential	Yes	No	No	No
Rv2224c	caeA	0.000183	-0.68095	carboxylesterase A	depletion	NonEssential	Yes	Yes	No	Yes
Rv2229c		7.4e-05	0.69694	hypothetical protein	enrichment	NonEssential	Yes	No	No	No
Rv2243a	fabD	0.042264	0.79365	malonyl CoA-acyl carrier protein transacylase	enrichment	Essential	Yes	No	No	No
Rv2372c		7.4e-05	0.55565	rRNA small subunit methyltransferase E	enrichment	NonEssential	No	No	No	No
Rv2702	ppgK	7.4e-05	0.62501	polyphosphate glucokinase	enrichment	NonEssential	Yes	Yes	No	No
Rv2795c		0.000183	-0.87184	hypothetical protein	depletion	NonEssential	Yes	No	No	No
Rv2864c		0.000183	-0.51157	penicillin-binding lipoprotein	depletion	NonEssential	Yes	Yes	No	No
Rv2965c	kdtB	0.024793	1.2069	phosphopantetheine adenylyltransferase	enrichment	Essential	Yes	No	No	No
Rv2983		7.4e-05	2.0903	2-phospho-L-lactate guanylyltransferase	enrichment	NonEssential	Yes	No	No	No
Rv2993c		0.000183	-0.72817	2-hydroxyhepta-2,4-diene-1,7-dioate isomerase	depletion	NonEssential	Yes	No	No	No
Rv3261	fbiA	7.4e-05	1.3014	2-phospho-L-lactate transferase	enrichment	NonEssential	Yes	No	No	No
Rv3262	fbiB	7.4e-05	2.0177	coenzyme F420:L-glutamate ligase	enrichment	NonEssential	Yes	No	No	No
Rv3267		0.043879	-0.89399	hypothetical protein	depletion	NonEssential	Yes	No	No	No
Rv3304		0.001122	0.51038	hypothetical protein	enrichment	NonEssential	Yes	No	No	No
Rv3311		0.000183	-0.61435	hypothetical protein	depletion	NonEssential	Yes	No	No	Yes
Rv3317	sdhD	0.005599	0.50835	succinate dehydrogenase hydrophobic membrane anchor subunit	enrichment	NonEssential	Yes	No	No	No
Rv3331	sugI	7.4e-05	0.64452	sugar-transport integral membrane protein SugI	enrichment	NonEssential	Yes	No	No	Yes
Rv3433c		0.000183	-0.75002	bifunctional ADP-dependent (S)-NAD(P)H-hydrate dehydratase/NAD(P)H-hydrate epimerase	depletion	NonEssential	No	No	No	No
Rv3485c		7.4e-05	0.73108	short-chain type dehydrogenase/reductase	enrichment	NonEssential	No	No	No	No
Rv3540c	ltp2	7.4e-05	0.64563	lipid transfer protein	enrichment	NonEssential	No	No	No	No
Rv3541c		0.010871	0.8014	hypothetical protein	enrichment	NonEssential	No	No	No	No
Rv3542c		7.4e-05	0.93678	hypothetical protein	enrichment	NonEssential	No	No	No	No
Rv3543c	fadE29	7.4e-05	0.58405	acyl-CoA dehydrogenase FadE29	enrichment	NonEssential	No	No	No	No
Rv3544c	fadE28	7.4e-05	0.95359	acyl-CoA dehydrogenase FadE28	enrichment	NonEssential	Yes	No	No	No
Rv3545c	cyp125	7.4e-05	0.97995	steroid C26-monooxygenase	enrichment	NonEssential	No	No	No	No
Rv3546	fadA5	7.4e-05	1.044	acetyl-CoA acetyltransferase FadA	enrichment	NonEssential	No	No	No	No
Rv3547	ddn	7.4e-05	2.3658	deazaflavin-dependent nitroreductase	enrichment	NonEssential	No	No	No	No
Rv3548c		7.4e-05	1.0199	short-chain type dehydrogenase/reductase	enrichment	NonEssential	No	No	No	No
Rv3549c		7.4e-05	0.84728	short-chain type dehydrogenase/reductase	enrichment	NonEssential	No	No	No	No
Rv3550	echA20	7.4e-05	0.88635	enoyl-CoA hydratase EchA20	enrichment	NonEssential	No	No	No	No
Rv3551		7.4e-05	0.8603	CoA-transferase subunit alpha	enrichment	NonEssential	No	No	No	No
Rv3557c	kstR2	7.4e-05	0.54665	HTH-type transcriptional regulator KstR2	enrichment	NonEssential	No	No	No	No
Rv3558	ppe64	0.032142	0.71231	PPE family protein PPE64	enrichment	NonEssential	No	No	No	No
Rv3716c		7.4e-05	0.53375	hypothetical protein	enrichment	NonEssential	Yes	No	No	No
Rv3774	echA21	7.4e-05	0.77201	enoyl-CoA hydratase EchA21	enrichment	NonEssential	No	No	No	No
Rv3800ca	pks13	0.037408	0.79828	polyketide synthase	enrichment	Essential	Yes	No	No	No
Rv3814c		0.009571	-0.51799	acyltransferase	depletion	NonEssential	Yes	Yes	No	No
Rv3818		0.000183	-0.56657	hypothetical protein	depletion	NonEssential	No	Yes	No	No
Rv3923c	rnpA	0.010871	0.66672	ribonuclease P protein component	enrichment	Essential	Yes	No	No	No

## Sheet: KO-DETA
ORF_ID	Gene Name	FDR	LogFC	Description	Type	Essentiality	Li et.al 2022	Xu et.al 2017	Poulton et.al 2023	Yan et.al 2023
Rv0040c	mtc28	0.000171	-0.53833	hypothetical protein	depletion	NonEssential	Yes	No	No	No
Rv0108c		0.013932	-0.94257	hypothetical protein	depletion	NonEssential	No	No	No	Yes
Rv0110		0.004344	-0.58669	integral membrane protein	depletion	NonEssential	Yes	No	No	Yes
Rv0111		0.000171	-0.9596	acyltransferase	depletion	NonEssential	No	No	No	Yes
Rv0114	gmhB	0.000171	-0.69144	D-glycero-alpha-D-manno-heptose-1,7-bisphosphate 7-phosphatase	depletion	NonEssential	No	No	No	Yes
Rv0157A		0.001739	-1.2207	hypothetical protein	depletion	NonEssential	Yes	No	No	Yes
Rv0158		0.00045	-0.9596	transcriptional regulator	depletion	NonEssential	Yes	Yes	No	No
Rv0189c	ilvD	0.021053	-0.9596	dihydroxy-acid dehydratase	depletion	Essential	Yes	No	No	No
Rv0211	pckA	0.000171	-0.91348	phosphoenolpyruvate carboxykinase	depletion	NonEssential	Yes	Yes	No	No
Rv0247c		0.000134	0.57845	succinate dehydrogenase iron-sulfur subunit	enrichment	NonEssential	Yes	No	No	No
Rv0290	eccD3	0.047979	-0.9596	ESX-3 secretion system protein EccD	depletion	Essential	Yes	No	No	No
Rv0358		0.039893	-0.9596	hypothetical protein	depletion	NonEssential	No	No	No	No
Rv0360c		0.006759	-0.9596	hypothetical protein	depletion	NonEssential	Yes	No	No	No
Rv0371c		0.004553	0.58172	hypothetical protein	enrichment	NonEssential	No	No	No	No
Rv0392c	ndhA	0.003263	-0.57925	NADH dehydrogenase NdhA	depletion	NonEssential	Yes	No	No	No
Rv0420c		0.021917	0.56264	transmembrane protein	enrichment	NonEssential	No	No	No	No
Rv0436c	pssA	0.002475	-0.67024	CDP-diacylglycerol--serine O-phosphatidyltransferase	depletion	NonEssential	Yes	Yes	No	Yes
Rv0437c		0.045537	-0.9596	phosphatidylserine decarboxylase	depletion	NonEssential	Yes	Yes	Yes	Yes
Rv0450cb	mmpL4	0.000171	-1.6158	transmembrane transport protein MmpL4	depletion	NonEssential	No	Yes	No	No
Rv0451cb	mmpS4	0.000171	-2.1359	membrane protein MmpS4	depletion	NonEssential	No	No	No	No
Rv0455cb		0.021053	-0.9596	hypothetical protein	depletion	NonEssential	Yes	No	No	Yes
Rv0472c		0.047979	-0.9596	HTH-type transcriptional regulator	depletion	NonEssential	Yes	Yes	No	Yes
Rv0498		0.000171	-0.51619	hypothetical protein	depletion	NonEssential	No	No	No	No
Rv0582	vapC26	0.032746	-0.72941	ribonuclease VapC26	depletion	NonEssential	Yes	No	No	No
Rv0676cb	mmpL5	0.000171	-1.0188	transmembrane transport protein MmpL5	depletion	NonEssential	Yes	No	Yes	Yes
Rv0677cb	mmpS5	0.000171	-1.1332	membrane protein MmpS5	depletion	NonEssential	Yes	No	Yes	Yes
Rv0678		0.000134	0.94945	hypothetical protein	enrichment	NonEssential	Yes	No	Yes	Yes
Rv0684	fusA1	0.039969	-0.9596	elongation factor G	depletion	Essential	Yes	No	No	No
Rv0827c	kmtR	0.013276	-0.89483	HTH-type transcriptional regulator KmtR	depletion	NonEssential	Yes	No	No	No
Rv0828c		0.00099	-0.55983	deaminase	depletion	NonEssential	No	No	No	No
Rv0871	cspB	0.045537	-0.86156	cold shock-like protein CspB	depletion	NonEssential	Yes	No	No	No
Rv0951	sucC	0.03567	-0.9596	succinyl-CoA ligase subunit beta	depletion	Essential	Yes	No	Yes	No
Rv0983	pepD	0.039479	-0.87676	serine protease PepD	depletion	NonEssential	Yes	Yes	No	No
Rv0994	moeA1	0.000171	-0.88021	molybdopterin molybdenumtransferase 1	depletion	NonEssential	Yes	Yes	No	Yes
Rv0999		0.000171	-0.9596	hypothetical protein	depletion	NonEssential	Yes	Yes	No	Yes
Rv1011	ispE	0.047979	-0.9596	4-diphosphocytidyl-2C-methyl-D-erythritol kinase	depletion	Essential	Yes	No	No	No
Rv1111c		0.000171	-0.9596	hypothetical protein	depletion	Essential	Yes	No	No	No
Rv1155		0.047979	-0.6193	pyridoxine/pyridoxamine 5'-phosphate oxidase	depletion	NonEssential	No	No	No	No
Rv1158c		0.026753	-0.55693	hypothetical protein	depletion	NonEssential	Yes	No	No	No
Rv1168c	ppe17	0.049149	-0.51802	PPE family protein PPE17	depletion	NonEssential	No	No	No	No
Rv1204c		0.01715	-0.70487	hypothetical protein	depletion	NonEssential	No	No	No	No
Rv1237	sugB	0.013669	-0.52646	sugar ABC transporter permease SugB	depletion	NonEssential	No	No	No	No
Rv1272c		0.000171	-1.1494	drug ABC transporter ATP-binding protein	depletion	NonEssential	No	Yes	No	No
Rv1273c		0.000171	-0.9596	drug ABC transporter ATP-binding protein	depletion	NonEssential	Yes	No	No	No
Rv1306	atpF	0.013932	-0.9596	ATP synthase subunit B	depletion	Essential	Yes	No	Yes	No
Rv1315	murA	0.042741	-0.9596	UDP-N-acetylglucosamine 1-carboxyvinyltransferase	depletion	Essential	Yes	No	No	No
Rv1335	cysO	0.004229	-0.62102	sulfur carrier protein CysO	depletion	NonEssential	No	No	No	No
Rv1433		0.000171	-0.9596	hypothetical protein	depletion	NonEssential	Yes	Yes	No	No
Rv1435c		0.016266	-0.81763	hypothetical protein	depletion	NonEssential	Yes	Yes	No	No
Rv1477	ripA	0.00045	-0.87151	peptidoglycan endopeptidase RipA	depletion	Essential	Yes	No	No	Yes
Rv1591		0.039059	-0.70336	transmembrane protein	depletion	NonEssential	No	No	No	No
Rv1613	trpA	0.012337	-0.9596	tryptophan synthase subunit alpha	depletion	Essential	Yes	No	No	No
Rv1622c	cydB	0.000134	0.53344	cytochrome D ubiquinol oxidase subunit II CydB	enrichment	NonEssential	Yes	No	No	No
Rv1640c	lysX	0.007976	-0.9596	bifunctional lysine--tRNA ligase/phosphatidylglycerol lysyltransferase	depletion	NonEssential	Yes	Yes	No	No
Rv1698	mctB	0.00045	-0.51884	copper transporter MctB	depletion	NonEssential	Yes	Yes	No	No
Rv1743	pknE	0.041624	-0.5014	serine/threonine-protein kinase PknE	depletion	NonEssential	No	No	No	No
Rv1747		0.000134	0.5445	ABC transporter ATP-binding protein/permease	enrichment	NonEssential	Yes	Yes	No	No
Rv1795	eccD5	0.04756	-0.9596	ESX-5 type VII secretion system protein EccD	depletion	Essential	Yes	No	No	No
Rv1801	ppe29	0.037216	-0.70686	PPE family protein PPE29	depletion	NonEssential	No	No	No	No
Rv1825		0.000134	0.68391	hypothetical protein	enrichment	NonEssential	Yes	Yes	No	No
Rv1828		0.041001	-0.9596	HTH-type transcriptional regulator	depletion	Essential	Yes	No	No	No
Rv1860	apa	0.008221	-0.9596	hypothetical protein	depletion	NonEssential	Yes	Yes	No	No
Rv1884c	rpfC	0.000171	-0.50367	resuscitation-promoting factor RpfC	depletion	NonEssential	Yes	No	No	No
Rv1925	fadD31	0.000171	-1.2884	fatty-acid--CoA ligase FadD31	depletion	NonEssential	Yes	Yes	No	No
Rv1963c	mce3R	0.000171	-0.9596	transcriptional repressor Mce3R	depletion	NonEssential	No	No	No	No
Rv1993c		0.035238	0.86903	hypothetical protein	enrichment	NonEssential	No	No	No	No
Rv2182c		0.031057	-0.9596	1-acylglycerol-3-phosphate O-acyltransferase	depletion	Essential	Yes	No	No	No
Rv2186c		0.02367	-0.9596	hypothetical protein	depletion	NonEssential	No	No	No	No
Rv2224c	caeA	0.002412	-0.91214	carboxylesterase A	depletion	NonEssential	Yes	Yes	No	Yes
Rv2363	amiA2	0.049149	-0.95396	amidase	depletion	NonEssential	Yes	Yes	No	No
Rv2377c		0.002788	0.84023	hypothetical protein	enrichment	NonEssential	Yes	No	No	No
Rv2378cb	mbtG	0.000134	0.55991	L-lysine N6-monooxygenase	enrichment	NonEssential	Yes	No	No	No
Rv2379cb	mbtF	0.000134	0.63467	peptide synthetase	enrichment	NonEssential	No	No	No	No
Rv2380cb	mbtE	0.000134	0.52107	peptide synthetase	enrichment	NonEssential	No	No	No	No
Rv2381cb	mbtD	0.000134	0.57205	polyketide synthetase	enrichment	NonEssential	No	No	No	No
Rv2382cb	mbtC	0.000134	0.60422	polyketide synthetase	enrichment	NonEssential	No	No	No	No
Rv2383cb	mbtB	0.000134	0.50198	phenyloxazoline synthase	enrichment	NonEssential	No	No	No	No
Rv2472		0.040314	0.52377	hypothetical protein	enrichment	NonEssential	No	No	No	No
Rv2474c		0.000171	-0.9596	hypothetical protein	depletion	NonEssential	Yes	No	No	No
Rv2502c	accD1	0.025569	-0.56827	acetyl-/propionyl-CoA carboxylase subunit beta	depletion	NonEssential	No	No	No	No
Rv2585c		0.005921	-0.63785	lipoprotein	depletion	NonEssential	No	No	No	No
Rv2619c		0.000171	-0.9596	hypothetical protein	depletion	NonEssential	No	No	No	No
Rv2671	ribD	0.02367	-0.56706	bifunctional diaminohydroxyphosphoribosylaminopyrimidine deaminase/5-amino-6-(5-phosphoribosylamino)uracil reductase	depletion	NonEssential	No	No	No	No
Rv2692	ceoC	0.000134	0.5964	TRK system potassium uptake protein CeoC	enrichment	NonEssential	Yes	No	No	No
Rv2762c		0.004108	-0.9596	hypothetical protein	depletion	NonEssential	No	No	No	No
Rv2781c		0.039969	-0.52781	oxidoreductase	depletion	NonEssential	No	Yes	No	No
Rv2794c	pptT	0.014383	-0.9596	4'-phosphopantetheinyl transferase	depletion	Essential	Yes	No	No	No
Rv2864c		0.000171	-0.90039	penicillin-binding lipoprotein	depletion	NonEssential	Yes	Yes	No	No
Rv2977c	thiL	0.049149	-0.9596	thiamine-monophosphate kinase	depletion	Essential	No	No	No	No
Rv3005c		0.000171	-0.63371	hypothetical protein	depletion	NonEssential	Yes	Yes	No	No
Rv3194c		0.00045	-0.73515	hypothetical protein	depletion	NonEssential	No	Yes	No	No
Rv3236c		0.000171	-0.72109	integral membrane transport protein	depletion	NonEssential	No	No	No	No
Rv3259		0.012454	-0.9596	hypothetical protein	depletion	NonEssential	Yes	No	No	No
Rv3265c	wbbL1	0.026931	-0.9596	N-acetylglucosaminyl-diphospho-decaprenol L-rhamnosyltransferase	depletion	Essential	Yes	No	No	No
Rv3277		0.01715	-0.9596	transmembrane protein	depletion	Essential	Yes	No	No	No
Rv3311		0.014383	-0.9596	hypothetical protein	depletion	NonEssential	Yes	Yes	No	Yes
Rv3354		0.00407	-0.63471	hypothetical protein	depletion	NonEssential	No	No	No	No
Rv3507		0.045537	-0.9596	PE-PGRS family protein PE_PGRS53	depletion	NonEssential	Yes	No	No	No
Rv3547	ddn	0.000134	0.93751	deazaflavin-dependent nitroreductase	enrichment	NonEssential	No	No	No	No
Rv3645		0.032746	-0.9596	transmembrane protein	depletion	Essential	Yes	No	No	No
Rv3706c		0.008251	-0.9596	hypothetical protein	depletion	NonEssential	No	No	No	No
Rv3717		0.000171	-1.8214	hypothetical protein	depletion	NonEssential	Yes	Yes	No	Yes
Rv3808c	glfT2	0.00505	-0.9596	galactofuranosyl transferase GlfT	depletion	Essential	Yes	No	No	No
Rv3814c		0.000171	-0.60904	acyltransferase	depletion	NonEssential	Yes	Yes	No	No
Rv3904c	esxE	0.030736	0.53237	ESAT-6 like protein EsxE	enrichment	NonEssential	No	No	No	No
Rv3920c		0.040047	-0.85069	hypothetical protein	depletion	NonEssential	Yes	Yes	No	No
b represents these genes may involve in the iron acquisition pathway, iron storage or encode iron-sulfur proteins.
