# Supplementary material for: CRISPR Screening and Comparative LC‐MS Analysis Identify Genes Mediating Efficacy of Delamanid and Pretomanid against Mycobacterium tuberculosis
Source: Adv Sci (Weinh). 2024 Aug 20;11(39):2400176. doi: 10.1002/advs.202400176 (PMC11497083; doi:10.1002/advs.202400176)
Supplement: Supplementary file 3 — Supporting Table 2 [file ADVS-11-2400176-s003.xlsx]

## Sheet: Sheet1
Supplementary Table 2.Genetic Hits from the Genome-wide CRISPRi Screen in DLM, PMD or DETA/NO treatment.
sheet 2	Genetic hit genes identified in DLM treatment (FDR< 0.05, |L2FC| >0.5)
sheet 3	Genetic hit genes identified in PMD treatment (FDR< 0.05, |L2FC| >0.5)
sheet 4	Genetic hit genes identified in DETA/NO treatment (FDR< 0.05, |L2FC| >0.5)
Column name (sheet 2:3)	Column description
ORF_ID	Unique gene ID
Gene Name	Gene Name
Gene Namea	Hit genes involved in synthesis and regulation of mycolic acid.
Essentiality	Gene essentiality predicted in Yan et.al 2023.
Li et.al 2022	If the gene was found to be a hit in these screens.
Xu et.al 2017
Poulton et.al 2023
Yan et.al 2023
Gene Nameb	Hit genes involved in the iron acquisition pathway, iron storage or encode iron-sulfur proteins.

## Sheet: DLM
ORF_ID	Gene Name	FDR	LogFC	Description	Type	Essentiality	Li et.al 2022	Xu et.al 2017	Poulton et.al 2023	Yan et.al 2023
Rv0017c	rodA	0.032648	-1.5567	cell division protein RodA	depletion	NonEssential	Yes	Yes	No	No
Rv0078		0.000495	1.2134	transcriptional regulator	enrichment	NonEssential	Yes	No	No	No
Rv0111		0.007981	-2.0525	acyltransferase	depletion	NonEssential	No	No	No	No
Rv0129c	fbpC	0.015166	-1.7036	diacylglycerol acyltransferase/mycolyltransferase Ag85C	depletion	NonEssential	Yes	Yes	No	No
Rv0138		0.019874	-1.4048	hypothetical protein	depletion	NonEssential	No	No	No	No
Rv0204c		0.000215	-2.796	transmembrane protein	depletion	NonEssential	Yes	Yes	No	Yes
Rv0211	pckA	0.044666	-1.2782	phosphoenolpyruvate carboxykinase	depletion	NonEssential	Yes	Yes	No	No
Rv0244c	fadE5	0.011634	0.78989	acyl-CoA dehydrogenase FadE5	enrichment	NonEssential	Yes	Yes	Yes	No
Rv0283	eccB3	0.000495	0.51111	ESX-3 secretion system protein EccB3	enrichment	Essential	Yes	No	No	Yes
Rv0284	eccC3	0.006876	1.0865	ESX-3 secretion system protein EccC3	enrichment	Essential	Yes	No	No	Yes
Rv0292	eccE3	0.024546	1.0717	ESX-3 secretion system protein EccE	enrichment	Essential	Yes	No	No	No
Rv0412c		0.019874	-0.68355	membrane protein	depletion	NonEssential	Yes	Yes	Yes	No
Rv0429c	def	0.008445	-2.0573	polypeptide deformylase	depletion	Essential	Yes	No	No	No
Rv0468	fadB2	0.013909	1.02	3-hydroxybutyryl-CoA dehydrogenase	enrichment	NonEssential	No	No	No	No
Rv0472ca		0.007856	-2.0376	HTH-type transcriptional regulator	depletion	NonEssential	Yes	Yes	No	Yes
Rv0524	hemL	0.002122	-1.7899	glutamate-1-semialdehyde 2,1-aminomutase	depletion	Essential	Yes	No	No	Yes
Rv0541c		0.022521	-1.4722	integral membrane protein	depletion	NonEssential	Yes	Yes	No	No
Rv0563	htpX	0.000495	1.3955	protease HtpX	enrichment	NonEssential	Yes	No	No	No
Rv0576		0.027129	-1.229	transcriptional regulator	depletion	NonEssential	No	No	No	No
Rv0626	vapB5	0.003935	-2.2158	antitoxin VapB5	depletion	NonEssential	No	No	No	No
Rv0642ca	mmaA4	0.000215	-2.2528	hydroxymycolate synthase MmaA4	depletion	NonEssential	Yes	Yes	Yes	No
Rv0729	xylB	0.016785	-1.8154	D-xylulose kinase XylB	depletion	NonEssential	No	No	No	No
Rv0762c		0.044498	-1.172	hypothetical protein	depletion	NonEssential	No	No	No	No
Rv0950c		0.001815	-1.5776	hypothetical protein	depletion	NonEssential	No	No	No	No
Rv0993	galU	0.000917	-1.801	UTP--glucose-1-phosphate uridylyltransferase	depletion	Essential	Yes	No	No	No
Rv0994	moeA1	0.003163	-0.53835	molybdopterin molybdenumtransferase 1	depletion	NonEssential	Yes	Yes	No	No
Rv0996		0.00802	-0.9577	transmembrane protein	depletion	NonEssential	Yes	Yes	No	No
Rv0998		0.005192	-1.8687	acetyltransferase Pat	depletion	NonEssential	Yes	No	Yes	No
Rv1086		0.000215	-2.9194	(2Z,6E)-farnesyl diphosphate synthase	depletion	NonEssential	Yes	Yes	No	No
Rv1092c	coaA	0.015077	0.55381	pantothenate kinase	enrichment	Essential	Yes	No	Yes	No
Rv1093	glyA1	0.032432	-1.3788	serine hydroxymethyltransferase	depletion	Essential	Yes	No	Yes	No
Rv1108c	xseA	0.025096	-0.91793	exodeoxyribonuclease VII large subunit	depletion	NonEssential	Yes	No	No	No
Rv1157c		0.012376	-1.5685	hypothetical protein	depletion	NonEssential	No	Yes	No	No
Rv1158c		0.007981	-1.1204	hypothetical protein	depletion	NonEssential	Yes	No	No	No
Rv1173	fbiC	0.000495	0.8367	FO synthase	enrichment	NonEssential	No	Yes	No	No
Rv1220c		0.010531	-2.3483	methyltransferase	depletion	NonEssential	Yes	Yes	No	No
Rv1221	sigE	0.04499	-2.0954	ECF RNA polymerase sigma factor SigE	depletion	NonEssential	Yes	No	No	No
Rv1254		0.002122	-2.1751	acyltransferase	depletion	Essential	Yes	No	No	No
Rv1339		0.028353	-2.2867	hypothetical protein	depletion	NonEssential	Yes	Yes	No	No
Rv1420	uvrC	0.000215	-1.4629	excinuclease ABC subunit UvrC	depletion	NonEssential	Yes	No	No	Yes
Rv1421		0.000215	-2.0649	hypothetical protein	depletion	NonEssential	Yes	No	No	Yes
Rv1451		0.001238	0.84379	protoheme IX farnesyltransferase	enrichment	Essential	Yes	No	No	No
Rv1459c		0.004332	-1.4891	alpha-(1->6)-mannopyranosyltransferase	depletion	Essential	Yes	No	No	No
Rv1465		0.002475	0.51286	nitrogen fixation related protein	enrichment	NonEssential	Yes	No	No	No
Rv1481		0.019874	-1.4775	membrane protein	depletion	Essential	Yes	No	No	No
Rv1491c		0.000215	-3.7662	TVP38/TMEM64 family membrane protein	depletion	NonEssential	No	No	Yes	No
Rv1565c		0.000215	-2.7909	acyltransferase	depletion	NonEssential	Yes	Yes	Yes	No
Rv1659	argH	0.006498	0.57875	argininosuccinate lyase	enrichment	Essential	Yes	No	No	No
Rv1683		0.009994	-0.6849	bifunctional long-chain acyl-CoA synthase/lipase	depletion	NonEssential	Yes	No	No	No
Rv1695	ppnK	0.003345	-0.72569	inorganic polyphosphate/ATP-NAD kinase	depletion	Essential	Yes	No	No	No
Rv1723		0.019573	-1.0947	hydrolase	depletion	NonEssential	Yes	No	No	No
Rv1795	eccD5	0.002475	1.0348	ESX-5 type VII secretion system protein EccD	enrichment	Essential	Yes	No	No	No
Rv1811	mgtC	0.038838	-0.69514	Mg2+ transport P-type ATPase MgtC	depletion	NonEssential	No	No	No	No
Rv1822	pgsA2	0.001536	-2.8579	CDP-diacylglycerol--glycerol-3-phosphate 3-phosphatidyltransferase	depletion	Essential	Yes	No	No	No
Rv2029c	pfkB	0.00195	-1.4406	6-phosphofructokinase PfkB	depletion	NonEssential	No	No	No	No
Rv2073c		0.000215	-3.6409	oxidoreductase	depletion	NonEssential	No	No	No	No
Rv2074		0.000215	-3.4061	pyridoxamine 5'-phosphate oxidase	depletion	NonEssential	No	No	No	No
Rv2078		0.03737	-0.83762	hypothetical protein	depletion	NonEssential	No	No	No	No
Rv2155c	murD	0.000215	-2.6169	UDP-N-acetylmuramoylalanine--D-glutamate ligase	depletion	Essential	Yes	No	No	No
Rv2174	mptA	0.001238	-2.6169	alpha(1->6)-mannopyranosyltransferase A	depletion	Essential	Yes	No	No	Yes
Rv2176	pknL	0.044719	-0.9561	serine/threonine-protein kinase PknL	depletion	NonEssential	Yes	Yes	Yes	No
Rv2182c		0.006011	-2.7026	1-acylglycerol-3-phosphate O-acyltransferase	depletion	Essential	Yes	No	No	No
Rv2190c		0.003935	-1.3142	endopeptidase	depletion	NonEssential	Yes	Yes	No	No
Rv2199c		0.046262	1.8527	cytochrome c oxidase polypeptide 4	enrichment	Essential	Yes	No	No	No
Rv2246a	kasB	0.021711	-0.94592	3-oxoacyl-ACP synthase 2	depletion	NonEssential	Yes	Yes	No	Yes
Rv2553c		0.007981	-1.0692	membrane protein	depletion	Essential	Yes	Yes	No	Yes
Rv2554c		0.043189	-0.71902	Holliday junction resolvase	depletion	Essential	Yes	No	No	No
Rv2569c		0.049236	-1.2802	hypothetical protein	depletion	NonEssential	No	No	No	No
Rv2610c	pimA	0.000215	-0.53734	alpha-(1-2)-phosphatidylinositol mannosyltransferase	depletion	Essential	Yes	No	No	Yes
Rv2673	aftC	0.000215	-2.4836	alpha-(1->3)-arabinofuranosyltransferase	depletion	Essential	Yes	No	No	No
Rv2746c	pgsA3	0.000215	-3.7544	CDP-diacylglycerol--glycerol-3-phosphate 3-phosphatidyltransferase	depletion	Essential	Yes	No	No	No
Rv2764c	thyA	0.03737	-2.2337	thymidylate synthase ThyA	depletion	Essential	Yes	No	No	No
Rv2903c	lepB	0.013715	-1.8723	signal peptidase	depletion	Essential	No	No	No	No
Rv2983		0.017434	0.68654	2-phospho-L-lactate guanylyltransferase	enrichment	NonEssential	Yes	No	No	No
Rv3044	fecB	0.00195	-1.8704	FeIII-dicitrate-binding periplasmic lipoprotein	depletion	NonEssential	Yes	Yes	Yes	No
Rv3078	hab	0.008854	-0.86494	hydroxylaminobenzene mutase	depletion	NonEssential	No	No	No	No
Rv3164c	moxR3	0.027129	-1.2713	methanol dehydrogenase transcriptional regulator MoxR	depletion	NonEssential	No	No	No	No
Rv3168		0.006793	-1.8515	aminoglycoside phosphotransferase	depletion	NonEssential	Yes	No	No	No
Rv3207c		0.000215	-1.2597	hypothetical protein	depletion	NonEssential	Yes	Yes	Yes	No
Rv3208A		0.010359	-2.1274	hypothetical protein	depletion	NonEssential	No	No	No	No
Rv3214	gpm2	0.035225	1.0134	phosphoglycerate mutase	enrichment	NonEssential	Yes	No	No	No
Rv3245c	mtrB	0.025431	-1.0689	two component sensory histidine kinase MtrB	depletion	Essential	Yes	No	No	Yes
Rv3246c	mtrA	0.00195	-1.8785	two component DNA-binding response regulator MtrA	depletion	Essential	Yes	No	No	Yes
Rv3261	fbiA	0.000495	2.3308	2-phospho-L-lactate transferase	enrichment	NonEssential	Yes	No	No	No
Rv3262	fbiB	0.000495	1.0159	coenzyme F420:L-glutamate ligase	enrichment	NonEssential	Yes	No	No	No
Rv3277		0.012502	-0.77923	transmembrane protein	depletion	Essential	Yes	No	No	No
Rv3336c	trpS	0.043189	-0.98238	tryptophan--tRNA ligase	depletion	Essential	Yes	No	No	Yes
Rv3491		0.006931	-2.5947	hypothetical protein	depletion	NonEssential	No	No	No	No
Rv3547	ddn	0.000495	1.0957	deazaflavin-dependent nitroreductase	enrichment	NonEssential	No	No	No	No
Rv3579c		0.005611	0.53632	23S rRNA (guanosine(2251)-2'-O)-methyltransferase RlmB	enrichment	Essential	Yes	No	No	No
Rv3635		0.000215	-3.1006	transmembrane protein	depletion	Essential	Yes	No	No	No
Rv3645		0.000571	-2.1269	transmembrane protein	depletion	Essential	Yes	No	No	Yes
Rv3662c		0.033465	1.0351	hypothetical protein	enrichment	NonEssential	Yes	No	No	No
Rv3670	ephE	0.000215	-2.8246	epoxide hydrolase EphE	depletion	NonEssential	Yes	No	No	No
Rv3671c		0.013715	-1.7296	serine protease	depletion	NonEssential	Yes	No	No	No
Rv3672c		0.019874	-1.0093	hypothetical protein	depletion	NonEssential	Yes	No	No	No
Rv3790	dprE1	0.012376	-1.5971	decaprenylphosphoryl-beta-D-ribose oxidase	depletion	Essential	Yes	No	Yes	No
Rv3791	dprE2	0.000571	-1.0511	decaprenylphosphoryl-D-2-keto erythropentose reductase	depletion	Essential	Yes	No	No	Yes
Rv3793	embC	0.000215	-3.5952	arabinosyltransferase C	depletion	Essential	Yes	No	No	Yes
Rv3794	embA	0.000571	-1.9784	arabinosyltransferase A	depletion	Essential	Yes	No	No	Yes
Rv3804c	fbpA	0.000215	-1.8221	diacylglycerol acyltransferase/mycolyltransferase Ag85A	depletion	NonEssential	Yes	Yes	No	No
Rv3835		0.000215	-2.4417	hypothetical protein	depletion	NonEssential	No	No	No	No
Rv3849	espR	0.000215	-2.8524	ESX-1 transcriptional regulator EspR	depletion	NonEssential	Yes	Yes	Yes	No

## Sheet: PMD
ORF_ID	Gene Name	FDR	LogFC	Description	Type	Essentiality	Li et.al 2022	Xu et.al 2017	Poulton et.al 2023	Yan et.al 2023
Rv0015c	pknA	0.015054	-0.56208	serine/threonine-protein kinase PknA	depletion	Essential	Yes	No	No	Yes
Rv0017c	rodA	0.047924	-0.91066	cell division protein RodA	depletion	NonEssential	Yes	Yes	No	No
Rv0042c		0.048391	1.1491	transcriptional regulator	enrichment	NonEssential	Yes	No	Yes	No
Rv0067c		0.000413	2.2737	transcriptional regulator	enrichment	NonEssential	No	Yes	No	No
Rv0078		0.00231	1.09002	transcriptional regulator	enrichment	NonEssential	Yes	No	No	No
Rv0111		0.028423	-1.0327	acyltransferase	depletion	NonEssential	No	No	No	No
Rv0129c	fbpC	0.014744	-0.62485	diacylglycerol acyltransferase/mycolyltransferase Ag85C	depletion	NonEssential	Yes	Yes	No	No
Rv0157	pntB	0.005835	-0.72828	NAD(P) transhydrogenase subunit beta PntB	depletion	NonEssential	Yes	No	No	No
Rv0162c	adhE1	0.048391	0.62635	zinc-type alcohol dehydrogenase subunit E	enrichment	NonEssential	No	No	No	No
Rv0204c		0.015743	-1.3588	transmembrane protein	depletion	NonEssential	Yes	Yes	No	Yes
Rv0207c		0.004379	-1.3022	hypothetical protein	depletion	NonEssential	Yes	No	No	No
Rv0228		0.040842	-0.94855	acyltransferase	depletion	Essential	Yes	No	No	No
Rv0231	fadE4	0.021763	-1.0228	acyl-CoA dehydrogenase FadE4	depletion	NonEssential	No	No	No	No
Rv0242c	fabG4	0.011297	-1.2395	3-oxoacyl-ACP reductase FabG	depletion	NonEssential	No	No	No	No
Rv0270	fadD2	0.024452	0.5225	fatty-acid--CoA ligase FadD2	enrichment	NonEssential	Yes	No	Yes	No
Rv0283	eccB3	0.000413	0.86739	ESX-3 secretion system protein EccB3	enrichment	Essential	Yes	No	No	Yes
Rv0284	eccC3	0.020833	0.77611	ESX-3 secretion system protein EccC3	enrichment	Essential	Yes	No	No	Yes
Rv0410c	pknG	0.002798	-0.59981	serine/threonine-protein kinase PknG	depletion	NonEssential	Yes	Yes	Yes	No
Rv0411c	glnH	0.001733	-1.7201	glutamine-binding lipoprotein GlnH	depletion	NonEssential	Yes	Yes	Yes	No
Rv0412c		0.000354	-1.2409	membrane protein	depletion	NonEssential	Yes	Yes	Yes	No
Rv0436c	pssA	0.005684	-0.64874	CDP-diacylglycerol--serine O-phosphatidyltransferase	depletion	NonEssential	Yes	Yes	No	No
Rv0472ca		0.001733	-1.194	HTH-type transcriptional regulator	depletion	NonEssential	Yes	Yes	No	Yes
Rv0476		0.000354	-1.1502	transmembrane protein	depletion	NonEssential	Yes	No	No	No
Rv0486	mshA	0.015282	0.94491	D-inositol 3-phosphate glycosyltransferase	enrichment	NonEssential	Yes	Yes	No	No
Rv0524	hemL	0.008113	-1.1842	glutamate-1-semialdehyde 2,1-aminomutase	depletion	Essential	Yes	No	No	Yes
Rv0664	vapB8	0.014744	-1.242	antitoxin VapB8	depletion	NonEssential	-	No	No	No
Rv0805		0.011905	-1.0456	3',5'-cyclic adenosine monophosphate phosphodiesterase CpdA	depletion	NonEssential	Yes	No	No	No
Rv0879c		0.032706	-3.0518	transmembrane protein	depletion	NonEssential	Yes	No	No	No
Rv0950c		0.008062	-1.349	hypothetical protein	depletion	NonEssential	No	No	No	No
Rv0993	galU	0.000354	-1.5961	UTP--glucose-1-phosphate uridylyltransferase	depletion	Essential	Yes	No	No	No
Rv0996		0.049573	-1.0187	transmembrane protein	depletion	NonEssential	Yes	Yes	No	No
Rv1086		0.000928	-1.4509	(2Z,6E)-farnesyl diphosphate synthase	depletion	NonEssential	Yes	Yes	No	No
Rv1173	fbiC	0.000413	1.3042	FO synthase	enrichment	NonEssential	No	Yes	No	No
Rv1220c		0.001733	-1.6534	methyltransferase	depletion	NonEssential	Yes	Yes	No	No
Rv1328	glgP	0.002475	-1.3112	glycogen phosphorylase	depletion	NonEssential	Yes	Yes	No	No
Rv1420	uvrC	0.000354	-0.71567	excinuclease ABC subunit UvrC	depletion	NonEssential	Yes	No	No	Yes
Rv1421		0.000354	-0.90205	hypothetical protein	depletion	NonEssential	Yes	No	No	Yes
Rv1491c		0.000354	-3.5419	TVP38/TMEM64 family membrane protein	depletion	NonEssential	No	No	Yes	No
Rv1565c		0.007506	-0.9453	acyltransferase	depletion	NonEssential	Yes	Yes	Yes	No
Rv1636	TB15.3	0.006188	0.64853	iron-regulated universal stress protein	enrichment	Essential	Yes	No	Yes	No
Rv1683		0.000354	-0.72008	bifunctional long-chain acyl-CoA synthase/lipase	depletion	NonEssential	Yes	No	No	No
Rv1782	eccB5	0.000413	0.52502	ESX-5 type VII secretion system protein EccB5	enrichment	Essential	Yes	No	No	No
Rv1795	eccD5	0.000413	1.3378	ESX-5 type VII secretion system protein EccD	enrichment	Essential	Yes	No	No	No
Rv1822	pgsA2	0.000354	-2.1974	CDP-diacylglycerol--glycerol-3-phosphate 3-phosphatidyltransferase	depletion	Essential	Yes	No	No	No
Rv1829		0.000354	-1.3091	hypothetical protein	depletion	NonEssential	No	No	No	No
Rv1901	cinA	0.00758	-1.3343	competence damage-inducible protein CinA	depletion	NonEssential	Yes	Yes	No	No
Rv2073c		0.000354	-2.9662	oxidoreductase	depletion	NonEssential	No	No	No	No
Rv2074		0.008697	-1.4378	pyridoxamine 5'-phosphate oxidase	depletion	NonEssential	Yes	No	No	No
Rv2093c	tatC	0.033925	1.3089	Sec-independent protein translocase transmembrane protein TatC	enrichment	Essential	Yes	No	No	No
Rv2134c		0.043837	-0.97976	hypothetical protein	depletion	NonEssential	No	No	No	No
Rv2174	mptA	0.030446	-1.3373	alpha(1->6)-mannopyranosyltransferase A	depletion	Essential	Yes	No	No	Yes
Rv2176	pknL	0.01628	-1.1169	serine/threonine-protein kinase PknL	depletion	NonEssential	Yes	Yes	Yes	No
Rv2190c		0.006766	-1.0023	endopeptidase	depletion	NonEssential	Yes	Yes	No	No
Rv2198c	mmpS3	0.01628	-1.0618	membrane protein MmpS3	depletion	NonEssential	Yes	Yes	No	No
Rv2199c		0.045892	1.7198	cytochrome c oxidase polypeptide 4	enrichment	Essential	Yes	No	No	No
Rv2259	mscR	0.005993	1.0059	S-nitrosomycothiol reductase MscR	enrichment	NonEssential	Yes	Yes	No	No
Rv2310		0.02367	1.3225	excisionase	enrichment	NonEssential	No	No	No	No
Rv2470	glbO	0.039679	-1.148	hemoglobin GlbO	depletion	NonEssential	Yes	No	No	No
Rv2553c		0.002122	-0.68338	membrane protein	depletion	Essential	Yes	Yes	No	Yes
Rv2651c		0.029787	-0.85282	prophage protease	depletion	NonEssential	No	No	No	No
Rv2673	aftC	0.001733	-0.97049	alpha-(1->3)-arabinofuranosyltransferase	depletion	Essential	Yes	No	No	No
Rv2684	arsA	0.001142	1.1769	arsenic-transport integral membrane protein ArsA	enrichment	NonEssential	Yes	No	No	No
Rv2710	sigB	0.038289	-0.89357	RNA polymerase sigma factor SigB	depletion	NonEssential	Yes	Yes	No	No
Rv2722		0.022186	0.57935	hypothetical protein	enrichment	NonEssential	Yes	No	No	No
Rv2746c	pgsA3	0.000354	-1.081	CDP-diacylglycerol--glycerol-3-phosphate 3-phosphatidyltransferase	depletion	Essential	Yes	No	No	No
Rv2749		0.022094	-2.1074	hypothetical protein	depletion	NonEssential	No	No	No	No
Rv2983		0.000413	1.5916	2-phospho-L-lactate guanylyltransferase	enrichment	NonEssential	Yes	No	No	No
Rv2987c	leuD	0.000413	1.3033	3-isopropylmalate dehydratase small subunit	enrichment	Essential	Yes	No	No	No
Rv3044	fecB	0.011905	-1.1633	FeIII-dicitrate-binding periplasmic lipoprotein	depletion	NonEssential	Yes	Yes	Yes	No
Rv3139	fadE24	0.02367	0.79856	acyl-CoA dehydrogenase	enrichment	NonEssential	Yes	Yes	No	No
Rv3207c		0.006316	-0.66001	hypothetical protein	depletion	NonEssential	Yes	Yes	Yes	No
Rv3208A	TB9.4	0.011905	-1.6088	hypothetical protein	depletion	NonEssential	No	No	No	No
Rv3214	gpm2	0.022186	1.0714	phosphoglycerate mutase	enrichment	NonEssential	Yes	No	No	No
Rv3261	fbiA	0.000413	3.9751	2-phospho-L-lactate transferase	enrichment	NonEssential	Yes	No	No	No
Rv3262	fbiB	0.000413	1.2699	coenzyme F420:L-glutamate ligase	enrichment	NonEssential	Yes	No	No	No
Rv3422c		0.022808	1.3045	tRNA threonylcarbamoyladenosine biosynthesis protein	enrichment	NonEssential	Yes	No	No	No
Rv3547	ddn	0.000413	1.7436	deazaflavin-dependent nitroreductase	enrichment	NonEssential	No	No	No	No
Rv3548c		0.004379	-1.201	short-chain type dehydrogenase/reductase	depletion	NonEssential	No	No	No	No
Rv3579c		0.003403	0.86584	23S rRNA (guanosine(2251)-2'-O)-methyltransferase RlmB	enrichment	Essential	Yes	No	No	No
Rv3630		0.014955	-1.3374	integral membrane protein	depletion	NonEssential	Yes	Yes	No	No
Rv3635		0.000354	-1.4645	transmembrane protein	depletion	Essential	Yes	No	No	No
Rv3670	ephE	0.011297	-1.5968	epoxide hydrolase EphE	depletion	NonEssential	Yes	No	No	No
Rv3710	leuA	0.006836	0.75236	2-isopropylmalate synthase	enrichment	Essential	No	No	No	No
Rv3789		0.014851	-2.2675	GtrA family protein	depletion	NonEssential	Yes	No	Yes	No
Rv3790	dprE1	0.003507	-0.95757	decaprenylphosphoryl-beta-D-ribose oxidase	depletion	Essential	Yes	No	Yes	No
Rv3793	embC	0.000928	-0.88902	arabinosyltransferase C	depletion	Essential	Yes	No	No	Yes
Rv3804c	fbpA	0.008062	-0.67395	diacylglycerol acyltransferase/mycolyltransferase Ag85A	depletion	NonEssential	Yes	Yes	No	No
Rv3810	pirG	0.035691	-0.81347	cell surface protein	depletion	NonEssential	Yes	Yes	No	No
Rv3835		0.026316	-1.0052	hypothetical protein	depletion	NonEssential	No	No	No	No
Rv3849	espR	0.023957	-1.5522	ESX-1 transcriptional regulator EspR	depletion	NonEssential	Yes	Yes	Yes	No

## Sheet: DETA
ORF_ID	Gene Name	FDR	LogFC	Description	Type	Essentiality	Li et.al 2022	Xu et.al 2017	Poulton et.al 2023	Yan et.al 2023
Rv0186A	mymT	0.012966	-1.6519	metallothionein	depletion	NonEssential	No	No	No	No
Rv0429c	def	0.000354	-2.1099	polypeptide deformylase	depletion	Essential	Yes	No	No	No
Rv0450cb	mmpL4	0.000354	-0.99635	transmembrane transport protein MmpL4	depletion	NonEssential	No	Yes	No	No
Rv0451cb	mmpS4	0.002785	-0.91294	membrane protein MmpS4	depletion	NonEssential	No	No	No	No
Rv0455cb		0.000354	-4.3458	hypothetical protein	depletion	NonEssential	Yes	No	No	Yes
Rv0472c		0.028713	0.9575	HTH-type transcriptional regulator	enrichment	NonEssential	Yes	Yes	No	Yes
Rv0528		0.012376	-0.89069	transmembrane protein	depletion	Essential	Yes	No	No	No
Rv0642c	mmaA4	0.00165	0.69084	hydroxymycolate synthase MmaA4	enrichment	NonEssential	Yes	Yes	Yes	No
Rv0676c	mmpL5	0.000354	-1.5599	transmembrane transport protein MmpL5	depletion	NonEssential	Yes	No	Yes	Yes
Rv0677c	mmpS5	0.000354	-2.9818	membrane protein MmpS5	depletion	NonEssential	Yes	No	Yes	Yes
Rv0876c		0.000354	-1.2863	transmembrane protein	depletion	Essential	Yes	Yes	Yes	Yes
Rv1177b	fdxC	0.004368	-1.3952	ferredoxin FdxC	depletion	Essential	Yes	No	No	No
Rv1178		0.000354	-1.3571	aminotransferase	depletion	NonEssential	No	Yes	No	No
Rv1229c	mrp	0.043399	-0.89351	multiple resistance/pH adaptation protein	depletion	Essential	Yes	No	No	No
Rv1254		0.025183	-0.77557	acyltransferase	depletion	Essential	Yes	No	No	No
Rv1339		0.038652	-0.99406	hypothetical protein	depletion	NonEssential	Yes	Yes	No	No
Rv1349b	irtB	0.000354	-2.3651	iron ABC transporter ATP-binding protein/permease IrtB	depletion	NonEssential	No	No	No	No
Rv1364c		0.012966	-0.76784	sigma factor regulatory protein	depletion	NonEssential	Yes	No	No	No
Rv1565c		0.000354	-1.9964	acyltransferase	depletion	NonEssential	Yes	Yes	Yes	No
Rv1854c	ndh	0.025183	-0.60198	NADH dehydrogenase	depletion	NonEssential	Yes	Yes	No	No
Rv1906c		0.012767	-0.9498	hypothetical protein	depletion	NonEssential	Yes	No	Yes	No
Rv2391	sirA	0.041482	-0.76654	sulfite reductase	depletion	NonEssential	Yes	Yes	Yes	No
Rv2393	che1	0.00099	-0.9549	ferrochelatase	depletion	NonEssential	Yes	Yes	No	No
Rv2470b	glbO	0.000354	-1.2427	hemoglobin GlbO	depletion	NonEssential	Yes	No	No	No
Rv2474c		0.000354	-1.5064	hypothetical protein	depletion	NonEssential	Yes	No	No	No
Rv2507		0.032277	-0.60279	hypothetical protein	depletion	NonEssential	Yes	No	No	No
Rv2711b	ideR	0.039427	-0.73665	iron-dependent repressor and activator IdeR	depletion	Essential	Yes	No	No	No
Rv3213c		0.047184	-0.6826	SOJ/ParA-like protein	depletion	NonEssential	Yes	No	No	No
Rv3214	gpm2	0.00165	1.1351	phosphoglycerate mutase	enrichment	NonEssential	Yes	No	No	No
Rv3793	embC	0.027847	-0.71937	arabinosyltransferase C	depletion	Essential	Yes	No	No	Yes
b represents these genes may involve in the iron acquisition pathway, iron storage or encode iron-sulfur proteins.
