# Supplementary material for: CRISPR Screening and Comparative LC‐MS Analysis Identify Genes Mediating Efficacy of Delamanid and Pretomanid against Mycobacterium tuberculosis
Source: Adv Sci (Weinh). 2024 Aug 20;11(39):2400176. doi: 10.1002/advs.202400176 (PMC11497083; doi:10.1002/advs.202400176)
Supplement: Supplementary file 4 — Supporting Table 3 [file ADVS-11-2400176-s005.xlsx]

## Sheet: Sheet1
Supplementary Table 3.Lipidomics analysis of the rv2073c-deleted and wild-type M. tuberculosis H37Ra strains
sheet 2	The lipids were identified based on the mycobacteria-specific database MycoMass.
sheet 3	Lipids Differential Analysis: 59 lipids were VIP>1, p<0.05 and designated significantly different. Among them, only one of them with |L2FC|>0.5.

## Sheet: Orig
ID	Metabolite	m/z	Retention time	Mode	Adducts	Class	Subclass	Formula	Fragmentation Score	Theoretical Fragmentation Score	Mass Error (ppm)	KEGG Compound ID	Library ID	CAS ID	QC01	QC02	QC03	Δrv2073c_1	Δrv2073c_2	Δrv2073c_3	Δrv2073c_4	Δrv2073c_5	Δrv2073c_6	wt_1	wt_2	wt_3	wt_4	wt_5	wt_6
neg_102	mycomass0000002	703.429	-	neg	[M-H]-	acyl trehaloses	diacylated	-	-	-	-	-	-	-	3072.56	2089.8	1489.14	535.285	486.867	121.511	536.261	434.889	0	408.39	0	408.374	349.288	1226.94	0
neg_441	mycomass0000003	751.447	-	neg	[M+HCOO]-	acyl trehaloses	diacylated	-	-	-	-	-	-	-	16954.1	21810.2	21501.1	420.552	108.43	410.647	144.983	344.725	933.166	886.117	302.63	1031.05	2335.19	1306.73	509.82
neg_372	mycomass0000005	777.463	-	neg	[M+HCOO]-	acyl trehaloses	diacylated	-	-	-	-	-	-	-	2734.19	2957.71	2929.76	4205.47	2511.91	3919.42	3662.43	4975.48	2731.18	4618.22	3090.23	5529.6	4624.83	4590.21	1688.44
neg_562	mycomass0000006	765.463	-	neg	[M+CH3COO]-	acyl trehaloses	diacylated	-	-	-	-	-	-	-	3588.36	2023.21	3869.52	0	0	3.41804e-07	0.269002	0	0	0	0	0	0	151.758	0
neg_565	mycomass0000009	779.479	-	neg	[M+CH3COO]-	acyl trehaloses	diacylated	-	-	-	-	-	-	-	428.907	622.102	1320.94	381.139	0	545.189	864.989	276.189	279.68	1322.46	605.592	317.936	511.859	416.334	0
neg_376	mycomass0000011	805.494	-	neg	[M+HCOO]-	acyl trehaloses	diacylated	-	-	-	-	-	-	-	4614.41	2952.53	4321.49	2927.08	812.018	1877.38	2355.31	2087.84	2716.78	2572.7	1446.71	4067.67	2673.06	2661.44	0
neg_378	mycomass0000017	833.526	-	neg	[M+HCOO]-	acyl trehaloses	diacylated	-	-	-	-	-	-	-	6260.71	4763.11	5106.82	1677.48	1915.19	2223.75	1719.36	1954.01	2071.68	2795.35	1683.03	4271.78	3006.49	2305.85	543.989
neg_120	mycomass0000020	787.521	-	neg	[M-H]-	acyl trehaloses	diacylated	-	-	-	-	-	-	-	5378	6779.62	6965.13	3417.37	4973.38	2648.47	3564.6	3567.01	3504.69	2985.94	3991.98	2517.79	3335.69	2689.17	736.896
neg_319	mycomass0000022	859.538	-	neg	[M+HCOO]-	acyl trehaloses	diacylated	-	-	-	-	-	-	-	43474.1	38467.4	43131.1	15895.4	12281.6	13555.8	17193.4	15749.6	15652.6	16167.2	15987	20644.4	18063	16544.1	6865.38
neg_379	mycomass0000023	861.559	-	neg	[M+HCOO]-	acyl trehaloses	diacylated	-	-	-	-	-	-	-	14422.7	15146.7	13650.9	6390.5	6961.86	6401.32	8177.73	7071.78	8601.67	4505.57	5059.2	10937.7	11100.6	10614.3	1777.05
neg_451	mycomass0000024	863.574	-	neg	[M+HCOO]-	acyl trehaloses	diacylated	-	-	-	-	-	-	-	65144.4	61434	69650.7	9730.19	15565.7	14195.3	16174.5	12106.4	11352.9	9388.27	5341.9	11076.2	12907.1	20082.5	1218.17
neg_321	mycomass0000028	887.569	-	neg	[M+HCOO]-	acyl trehaloses	diacylated	-	-	-	-	-	-	-	39752.5	35705.7	37519.9	35405.5	35076	25722.3	37161.4	32074.2	30501.6	39694.5	31737.2	30749.7	32246.5	32584.5	29554.3
neg_381	mycomass0000029	889.586	-	neg	[M+HCOO]-	acyl trehaloses	diacylated	-	-	-	-	-	-	-	211890	220506	213024	93294.1	109222	95928	106720	90172.2	95299.1	112954	110765	111503	127858	118688	76915.7
neg_456	mycomass0000030	891.603	-	neg	[M+HCOO]-	acyl trehaloses	diacylated	-	-	-	-	-	-	-	62724.5	63155.4	65166.6	0	0	0	0	0	0	0	0	0	0	0	0
neg_324	mycomass0000034	915.603	-	neg	[M+HCOO]-	acyl trehaloses	diacylated	-	-	-	-	-	-	-	509407	501269	507540	242259	231088	244893	270807	260482	232803	301024	291502	308108	290636	298161	202465
neg_387	mycomass0000035	917.619	-	neg	[M+HCOO]-	acyl trehaloses	diacylated	-	-	-	-	-	-	-	146797	139418	137499	74302.9	90976.5	83308	91032.3	91228.8	77538.6	107977	93330	112779	114347	113815	74106.5
neg_461	mycomass0000036	919.635	-	neg	[M+HCOO]-	acyl trehaloses	diacylated	-	-	-	-	-	-	-	18040.8	17434.5	18221.5	6347.97	10449.8	14367.7	11229.9	11149.8	9791.06	20142.1	15339.9	20587	19759.7	15249.4	9773.49
neg_388	mycomass0000038	931.635	-	neg	[M+HCOO]-	acyl trehaloses	diacylated	-	-	-	-	-	-	-	374231	380947	378905	194190	276228	193721	250552	257045	175238	291976	282500	345898	374572	369385	188851
neg_470	mycomass0000042	947.666	-	neg	[M+HCOO]-	acyl trehaloses	diacylated	-	-	-	-	-	-	-	74482.4	74068.4	75230.4	42138.2	39695.9	42471.1	49325.5	53610.8	40969	52729.3	50079.2	60367	69131.6	63225.9	24348.3
neg_542	mycomass0000044	945.651	-	neg	[M+CH3COO]-	acyl trehaloses	diacylated	-	-	-	-	-	-	-	30416.2	30243.7	29078.2	9155.06	8080.31	11257.1	10791.7	11852.2	10304.6	14294.5	11713.8	14145.8	15664.2	15858.7	2811.74
neg_146	mycomass0000047	913.66	-	neg	[M-H]-	acyl trehaloses	diacylated	-	-	-	-	-	-	-	41266.1	43374.7	43733.4	28403.9	33014.8	34080.8	30213.4	32969.5	28286.1	36001.3	34574.9	39027.9	43093.1	51494.7	29900.3
neg_473	mycomass0000048	975.698	-	neg	[M+HCOO]-	acyl trehaloses	diacylated	-	-	-	-	-	-	-	11699.1	11936.7	7278.59	2481.04	2232.11	2804.55	3380.93	1887.11	1613.04	4862.2	2984.03	4520.91	5793.39	2495.91	0
neg_329	mycomass0000049	985.681	-	neg	[M+HCOO]-	acyl trehaloses	diacylated	-	-	-	-	-	-	-	4974.43	4216.58	4649.25	5333.45	4854.69	4768.67	4628.15	6207.83	5363.76	5957.22	4802.07	6094.04	7075.7	6865.11	1412.44
neg_546	mycomass0000050	973.683	-	neg	[M+CH3COO]-	acyl trehaloses	diacylated	-	-	-	-	-	-	-	8487.91	8957.04	11928.5	3531.15	2335.17	4195.56	2812.41	6595.33	3016.71	4275.95	3061.85	6022.24	6392.01	8973.22	932.445
neg_475	mycomass0000051	989.715	-	neg	[M+HCOO]-	acyl trehaloses	diacylated	-	-	-	-	-	-	-	3267.21	3982.91	2446.32	0	0	0	419.854	0	0	344.634	0	0	0	0	0
neg_398	mycomass0000053	1001.71	-	neg	[M+HCOO]-	acyl trehaloses	diacylated	-	-	-	-	-	-	-	5097.16	4656.11	4591.97	0	0	3231.37	2331.96	0	0	0	0	1015.05	634.711	2881.64	0
neg_477	mycomass0000054	1003.73	-	neg	[M+HCOO]-	acyl trehaloses	diacylated	-	-	-	-	-	-	-	45474.9	44300.8	47176.3	2492.02	5133.72	9668.13	9370.31	13109.5	8767.41	15793.9	13630.1	14634.5	16998.7	10947.8	1380.86
neg_330	mycomass0000055	1013.71	-	neg	[M+HCOO]-	acyl trehaloses	diacylated	-	-	-	-	-	-	-	92747.7	86616.8	91375.6	104329	79171.3	106639	101550	105817	103020	110160	102941	107409	145303	120197	50735.4
neg_400	mycomass0000056	1015.73	-	neg	[M+HCOO]-	acyl trehaloses	diacylated	-	-	-	-	-	-	-	74701.8	71185.6	77011.9	46277.7	41405.8	52233.3	55788.6	60075.9	49343	52353.7	49809.2	50929.3	73522.4	68902	13620.3
neg_403	mycomass0000059	1029.75	-	neg	[M+HCOO]-	acyl trehaloses	diacylated	-	-	-	-	-	-	-	178028	180123	187824	65967.2	59830.7	74194.5	77342.7	85296	75410.8	95125	87229.2	98656.7	103640	99915.3	54907.2
neg_478	mycomass0000060	1031.76	-	neg	[M+HCOO]-	acyl trehaloses	diacylated	-	-	-	-	-	-	-	35104.1	32823.6	32945.5	3005.22	6286.35	9280.9	6743.82	9389.92	6859.22	9158.54	9462.45	9116.19	11527.4	6113.1	9649.74
neg_517	mycomass0000061	1027.73	-	neg	[M+CH3COO]-	acyl trehaloses	diacylated	-	-	-	-	-	-	-	17928.5	19102.4	21275.8	7401.44	6990.02	8998.16	10889.4	11858.8	8631.43	15491	11793.2	15690.7	23701.4	21267.7	0
neg_404	mycomass0000062	1043.76	-	neg	[M+HCOO]-	acyl trehaloses	diacylated	-	-	-	-	-	-	-	56108.6	56117.8	56001.5	42672.3	38481	42199	45849.1	47487.8	44724.5	42109.5	37475.1	42510	49499.7	44690.8	13661.9
neg_480	mycomass0000063	1045.78	-	neg	[M+HCOO]-	acyl trehaloses	diacylated	-	-	-	-	-	-	-	67371.7	70487.1	72352.8	21503.1	24550.4	26963.4	27782.5	29927	26173.6	27926.1	32402.6	33470.3	35603	31495.9	15832.4
neg_331	mycomass0000064	1055.76	-	neg	[M+HCOO]-	acyl trehaloses	diacylated	-	-	-	-	-	-	-	1445.6	1331.61	1193.87	21.7262	41.9875	44.5455	30.1891	45.2379	8.08071	2.80629	11.6154	14.1181	28.6556	18.9621	9.04097
neg_547	mycomass0000068	1057.78	-	neg	[M+CH3COO]-	acyl trehaloses	diacylated	-	-	-	-	-	-	-	42897.9	45776.8	47793.5	2837.47	4947.25	6027.72	7916.02	9166.12	6666.74	8098.66	8570.45	9063.67	9133.9	8140.54	2041.98
neg_575	mycomass0000069	1059.79	-	neg	[M+CH3COO]-	acyl trehaloses	diacylated	-	-	-	-	-	-	-	10239.9	8514.6	8547.44	0	568.205	361.546	361.283	1184.32	1296.18	1217.85	463.048	888.095	726.091	0	0
neg_70	mycomass0000070	1023.77	-	neg	[M-H]-	acyl trehaloses	diacylated	-	-	-	-	-	-	-	15146.6	11008.1	11648.1	0	6.49702	0	70.082	14.5566	0	0	0	70.2987	0	95.5845	187.859
neg_406	mycomass0000071	1085.81	-	neg	[M+HCOO]-	acyl trehaloses	diacylated	-	-	-	-	-	-	-	20314.9	17476.5	15316.9	6.18315	1946.59	1997.98	545.72	1114.55	485.496	2176.28	1261.12	1955.13	1603.15	1133.38	31.3361
neg_483	mycomass0000072	1073.81	-	neg	[M+HCOO]-	acyl trehaloses	diacylated	-	-	-	-	-	-	-	16619.9	17585.9	13608.3	0	262.297	0	0	0	0	637.344	0	706.553	590.63	385.592	0
neg_272	mycomass0000075	1101.84	-	neg	[M-H]-	acyl trehaloses	diacylated	-	-	-	-	-	-	-	1549.17	659.716	2300.39	4309.36	3116.15	3008.66	3164.17	2127.6	3527.68	3648.25	2210.75	2354.19	2407.31	2992.28	904.749
neg_332	mycomass0000076	1111.82	-	neg	[M+HCOO]-	acyl trehaloses	diacylated	-	-	-	-	-	-	-	3322.34	3888.81	2137.27	0	0	0	296.785	0	0	0	0	309.918	0	457.609	0
neg_153	mycomass0000077	1113.84	-	neg	[M-H]-	acyl trehaloses	diacylated	-	-	-	-	-	-	-	3243.7	2456.75	4972.75	0	925.285	1034.12	976.008	2126.01	1040.05	427.712	0	1129.62	1439.58	1473.84	0
neg_335	mycomass0000081	1139.85	-	neg	[M+HCOO]-	acyl trehaloses	diacylated	-	-	-	-	-	-	-	6567.04	4337.61	4021.87	0	3076.97	2089.85	1315.02	3738.64	2032.79	4243.25	1048.15	3791.26	4049.46	4809.93	1061.03
neg_154	mycomass0000082	1141.87	-	neg	[M-H]-	acyl trehaloses	diacylated	-	-	-	-	-	-	-	5074.9	4236.84	3647.2	0	757.932	1403.1	0	0	0	818.163	661.542	2516.54	1919.01	421.413	0
neg_276	mycomass0000083	1083.87	-	neg	[M-H]-	acyl trehaloses	diacylated	-	-	-	-	-	-	-	1554.68	1351.4	3052.14	430.432	1870.35	1201.76	1640.77	2088.73	1252.92	1481.34	469.144	1563.02	2399.67	2113.34	0
neg_337	mycomass0000087	1167.88	-	neg	[M+HCOO]-	acyl trehaloses	diacylated	-	-	-	-	-	-	-	10416.9	4395.41	4350.89	4373.08	7956.48	5967.87	7912.11	10518.8	2936.7	10514	7774.58	8534.07	10732.1	11104.9	3790.57
neg_340	mycomass0000093	1195.91	-	neg	[M+HCOO]-	acyl trehaloses	diacylated	-	-	-	-	-	-	-	1548.95	1065.73	2025.12	492.597	7064.78	4140.6	5213.18	7675.24	2818.91	7384.44	6079.73	7690.64	9062.53	7363.95	2052.22
neg_282	mycomass0000101	1167.95	-	neg	[M-H]-	acyl trehaloses	diacylated	-	-	-	-	-	-	-	120054	118538	191889	104289	93111.6	92654.3	119624	110352	174683	119616	135432	96781.5	116935	74903.4	186172
neg_80	mycomass0000102	1177.95	-	neg	[M-H]-	acyl trehaloses	diacylated	-	-	-	-	-	-	-	2953.75	4617.13	8703.39	4346.55	3318.58	3280.68	5968.38	5894.34	7026.23	2648.84	5987.67	5328.11	6272.38	4512.41	9654.44
neg_341	mycomass0000105	1251.98	-	neg	[M+HCOO]-	acyl trehaloses	diacylated	-	-	-	-	-	-	-	50077.6	53003.4	42947.1	49231.2	39365	53509.3	38092.6	44641.2	53664	42533.3	51715.2	40449.5	44591.1	31114.1	79505.4
neg_167	mycomass0000115	1236.02	-	neg	[M-H]-	acyl trehaloses	diacylated	-	-	-	-	-	-	-	63765	55656.3	46639.7	50214.6	48749.7	46269.5	42973.6	44401.4	73061.2	53681.5	60375.2	46125.1	45245.1	37057.8	83437.4
neg_312	mycomass0000132	941.584	-	neg	[M+HCOO]-	acyl trehaloses	triacylated	-	-	-	-	-	-	-	19234.4	19152.6	19350.5	30837.1	37581.8	29988	36907.8	30216.7	30810.6	39348.2	29984.1	35339.9	39231	42792.3	32956.2
neg_56	mycomass0000133	883.576	-	neg	[M-H]-	acyl trehaloses	triacylated	-	-	-	-	-	-	-	21696.3	21918	25845.8	7719.93	11705.9	8784.22	11760.8	11559.4	4753.5	12728.3	6988.14	11842.7	13319.7	28613.2	0
neg_61	mycomass0000147	939.645	-	neg	[M-H]-	acyl trehaloses	triacylated	-	-	-	-	-	-	-	31919.4	27838.4	29022.5	24132.6	30604.9	23740.4	37218.2	21572.1	23715.4	27189.7	28972.3	28833.9	53196.8	31460.8	6445.38
neg_261	mycomass0000151	957.686	-	neg	[M-H]-	acyl trehaloses	triacylated	-	-	-	-	-	-	-	26814.2	26056.9	31410.8	14286.1	12985.4	13964.4	13136.1	12060.7	15336.4	16660.5	13588.9	17121.3	12157.9	25485.9	9308.77
neg_24	mycomass0000162	1007.7	-	neg	[M-H]-	acyl trehaloses	triacylated	-	-	-	-	-	-	-	1383.36	1738.12	1402.1	1399.16	4224.25	2489.11	7674.35	680.839	2044.04	5788.53	3180.97	4497.22	12610.1	5303.83	1141.1
neg_484	mycomass0000177	1115.82	-	neg	[M+HCOO]-	acyl trehaloses	triacylated	-	-	-	-	-	-	-	3677.57	1667.16	4945.96	0	0	0	0	0	0	0	0	0	0	0	0
neg_486	mycomass0000181	1129.83	-	neg	[M+HCOO]-	acyl trehaloses	triacylated	-	-	-	-	-	-	-	4506.14	7297.66	4270.57	0	0	0	0	0	0	0	0	0	0	0	0
neg_77	mycomass0000199	1135.86	-	neg	[M-H]-	acyl trehaloses	triacylated	-	-	-	-	-	-	-	2123.96	3083.59	2114.12	1242.42	0	1772.23	2013.05	1637.68	462.083	0	0	0	0	238.208	0
neg_27	mycomass0000202	1147.86	-	neg	[M-H]-	acyl trehaloses	triacylated	-	-	-	-	-	-	-	15230.8	12844.4	14119.2	5000.68	19844.6	9677.24	9762.7	10972.2	2516.03	18681.7	13862.1	16276.2	30211.2	32763.3	7816.94
neg_78	mycomass0000211	1177.9	-	neg	[M-H]-	acyl trehaloses	triacylated	-	-	-	-	-	-	-	11237.9	10745	10203.7	13100.7	14055.2	12239.4	12465.5	14120.7	10544.9	15305.2	14673.7	16260.6	15966.8	19790.2	6143.33
neg_28	mycomass0000214	1189.91	-	neg	[M-H]-	acyl trehaloses	triacylated	-	-	-	-	-	-	-	33990.6	33312.2	33351.1	17083.2	32568.2	19513.9	19287.5	20468.7	11566.2	29105.9	31334.7	24251.6	40173.5	41400.3	28786.2
neg_344	mycomass0000223	1279.98	-	neg	[M+HCOO]-	acyl trehaloses	triacylated	-	-	-	-	-	-	-	57695.8	51716.9	56060.5	36696.2	49796.2	61908.4	44181.6	34401.2	45418.6	47051.9	43907	43487.5	41370.4	40127.2	78974.9
neg_346	mycomass0000227	1293.99	-	neg	[M+HCOO]-	acyl trehaloses	triacylated	-	-	-	-	-	-	-	15527.5	15105.3	15128.3	17471	14076.6	17762.2	11266.7	14389.4	20105.6	15917.2	14170.8	14201.7	12386.9	12434.5	26732.2
neg_500	mycomass0000248	1366.09	-	neg	[M+HCOO]-	acyl trehaloses	triacylated	-	-	-	-	-	-	-	7589.14	10880.4	9673.95	2227.57	1811.83	761.569	2059.28	1955.78	0	3155.96	0	3852.2	6171.43	10247.3	1375.84
neg_501	mycomass0000256	1394.12	-	neg	[M+HCOO]-	acyl trehaloses	triacylated	-	-	-	-	-	-	-	40476.5	40563.2	34040.9	10022.7	14911.7	10077.9	18175.7	12636.3	10605.3	14492.9	7269.96	16464.7	19963.8	32982.4	3314.49
neg_422	mycomass0000300	1548.28	-	neg	[M+HCOO]-	acyl trehaloses	triacylated	-	-	-	-	-	-	-	3340.05	5114.68	2516.09	3864.96	22149.3	21450.3	18083.8	20402.9	7884.24	18358.5	16354.8	9547.47	16290.5	2818.59	11211
neg_504	mycomass0000304	1562.3	-	neg	[M+HCOO]-	acyl trehaloses	triacylated	-	-	-	-	-	-	-	12560.2	16016.8	12295.9	4159.69	39243.5	54596.6	35892	50778.7	46825.1	31080.6	42003.8	22412	36800.9	10616.8	45402
neg_429	mycomass0000320	1618.36	-	neg	[M+HCOO]-	acyl trehaloses	triacylated	-	-	-	-	-	-	-	37841	31991.3	37125.5	8588.27	78593.9	92012.4	58329.6	101094	99078.6	68441.1	90933.9	40701.6	51867.6	11302.6	137361
neg_362	mycomass0000445	800.405	-	neg	[M+HCOO]-	carboxymycobactins	dideoxy-	-	-	-	-	-	-	-	35962.6	19302.6	26168.2	33024.7	22535.1	16157.8	18811.3	18365.3	32243.2	26076.1	23518.5	18298.6	14238.3	17754.7	41876
neg_498	mycomass0000528	1397.97	-	neg	[M+HCOO]-	cardiolipins		-	-	-	-	-	-	-	34896.3	37226.6	26555	31717.2	20084.3	25026.9	30908.8	19403.6	29430.9	28697.9	28582.6	26470.8	25515.7	21210.4	63017.3
neg_30	mycomass0000530	1345.91	-	neg	[M-H]-	cardiolipins		-	-	-	-	-	-	-	14143.1	14120.6	17863.5	31331.5	30563.7	24840.9	36481.4	30973.7	28282.6	29053.5	26696.5	32484.2	47394	44680.5	16716.1
neg_31	mycomass0000535	1359.93	-	neg	[M-H]-	cardiolipins		-	-	-	-	-	-	-	2024.72	1570.71	1606.72	0	0	0	674.155	0	0	0	0	279.585	356.985	771.513	0
neg_348	mycomass0000536	1421.97	-	neg	[M+HCOO]-	cardiolipins		-	-	-	-	-	-	-	25916.4	21534.2	30842.7	23108.1	19158.4	30978.3	20788.6	19884.2	32575.7	33088.2	28908.8	22326.1	16000.8	18549.5	33384.6
neg_18	mycomass0000539	1371.93	-	neg	[M-H]-	cardiolipins		-	-	-	-	-	-	-	426366	413839	422697	555314	576031	578612	589780	592130	520970	643917	578562	688036	667807	750229	465986
neg_32	mycomass0000540	1373.95	-	neg	[M-H]-	cardiolipins		-	-	-	-	-	-	-	58083.3	60442.9	73686.3	258561	211088	234579	277216	232869	241813	212803	225142	232937	323610	274754	226253
neg_86	mycomass0000541	1375.96	-	neg	[M-H]-	cardiolipins		-	-	-	-	-	-	-	137064	142214	178123	749858	705111	672194	903071	681476	767366	648302	691137	724667	985266	867974	796332
neg_19	mycomass0000544	1385.94	-	neg	[M-H]-	cardiolipins		-	-	-	-	-	-	-	1795.93	338.495	2470.54	14425.4	11480.5	14664.6	18709.2	12395.5	13837	12056.5	14146.6	13112.9	23932.9	22238.4	2472.05
neg_33	mycomass0000545	1387.96	-	neg	[M-H]-	cardiolipins		-	-	-	-	-	-	-	37207	40858.9	51685.3	152604	122218	133105	169226	136976	150089	127741	127175	136784	186126	158726	125874
neg_87	mycomass0000546	1389.98	-	neg	[M-H]-	cardiolipins		-	-	-	-	-	-	-	124487	134184	159885	696732	662346	627947	813456	618898	689641	596999	640573	725671	921581	850479	746085
neg_305	mycomass0000549	1459.98	-	neg	[M+HCOO]-	cardiolipins		-	-	-	-	-	-	-	342321	337630	326373	459539	521263	524282	472299	465825	416182	561541	470993	567536	550016	626498	380590
neg_88	mycomass0000551	1403.99	-	neg	[M-H]-	cardiolipins		-	-	-	-	-	-	-	1.61534e+06	1.72463e+06	2.01858e+06	8.76426e+06	8.02068e+06	7.90941e+06	1.0756e+07	8.0285e+06	8.96922e+06	8.26584e+06	8.53485e+06	9.51291e+06	12834714	1.14359e+07	1.02174e+07
neg_34	mycomass0000555	1415.99	-	neg	[M-H]-	cardiolipins		-	-	-	-	-	-	-	129174	144618	170967	686231	577764	606219	757595	593560	643324	524442	558193	625359	778490	715688	599347
neg_89	mycomass0000556	1418.01	-	neg	[M-H]-	cardiolipins		-	-	-	-	-	-	-	342391	394147	474709	2.78868e+06	2.53809e+06	2.27287e+06	3.27274e+06	2.35115e+06	2.60314e+06	2.5455e+06	2.59171e+06	2.96504e+06	4.09065e+06	3.58733e+06	3.12245e+06
neg_306	mycomass0000559	1488.01	-	neg	[M+HCOO]-	cardiolipins		-	-	-	-	-	-	-	14229.7	8481.76	18915.2	12212.3	34710.4	22010.3	22750.1	18467.7	15620.7	29978.1	16330.9	21491.1	34939.8	41317	2050.43
neg_35	mycomass0000560	1430.01	-	neg	[M-H]-	cardiolipins		-	-	-	-	-	-	-	319984	340643	389310	2.18101e+06	1.84466e+06	1.91066e+06	2.54178e+06	1.94037e+06	2.06687e+06	1.77785e+06	1.75638e+06	2.13095e+06	2.7019e+06	2.4677e+06	2.11782e+06
neg_90	mycomass0000561	1432.02	-	neg	[M-H]-	cardiolipins		-	-	-	-	-	-	-	76244.4	91180.2	115361	931928	854590	749648	1.10041e+06	775228	869577	848646	832535	944412	1.36427e+06	1.1744e+06	981768
neg_307	mycomass0000564	1502.03	-	neg	[M+HCOO]-	cardiolipins		-	-	-	-	-	-	-	40024.5	35954.5	39070.6	60153	71793.9	57809.6	72567.3	71189.9	44409.6	77728	61093.5	87357.4	74914.1	89757.6	32336
neg_91	mycomass0000566	1446.04	-	neg	[M-H]-	cardiolipins		-	-	-	-	-	-	-	16124.6	20059.6	27491.5	373329	370679	278315	424128	287860	304173	300635	287355	380418	523497	490962	380860
neg_36	mycomass0000570	1458.04	-	neg	[M-H]-	cardiolipins		-	-	-	-	-	-	-	4651.05	1523.91	7703.84	193570	186306	141004	229665	154900	151850	145490	119630	181365	263810	245292	146554
neg_297	mycomass0000598	1534.16	-	neg	[M-H]-	cardiolipins		-	-	-	-	-	-	-	123601	127099	124986	4577.42	13197.1	2695.49	12019.9	4897.6	88.1217	7154.99	4047	5610.67	6748.49	17609.2	349.057
neg_315	mycomass0000605	1616.18	-	neg	[M+HCOO]-	cardiolipins		-	-	-	-	-	-	-	16104	29927.8	20510.6	49265.1	113680	45578.7	83816.3	44194.4	32912.6	87237.1	44968.5	83660.6	102020	182304	6791.62
neg_423	mycomass0000612	1634.21	-	neg	[M+HCOO]-	cardiolipins		-	-	-	-	-	-	-	81766.5	68357.7	72088.3	0	629.987	0	0	0	0	0	0	0	0	1930.02	0
neg_505	mycomass0000613	1636.23	-	neg	[M+HCOO]-	cardiolipins		-	-	-	-	-	-	-	395935	397760	364312	100689	152802	99844.9	154035	117473	69473	92944.5	70683.5	131557	127150	222465	12045.1
neg_8	mycomass0000874	535.433	-	neg	[M-H]-	carotenes	beta	-	-	-	-	-	-	-	18407.1	19299.7	18398.6	16886.3	3595.65	37133.5	35618.2	41238.9	70735.8	19073.7	19684.1	16238.8	20295.4	5177.94	4558.59
neg_5	mycomass0000876	909.636	-	neg	[M-H]-	decaprenylphosphoribose		-	-	-	-	-	-	-	388836	388407	380655	284499	279923	311762	391836	295224	326537	386278	369671	339966	441301	396131	177329
neg_223	mycomass0000877	865.589	-	neg	[M-H]-	diglycosylated diacylglycerol		-	-	-	-	-	-	-	45881.8	47647.1	45136.2	78620.7	55211.6	50135.1	60346.3	50945.9	52554.8	39316.4	34999.8	43859.8	44759.6	47221.7	38320.3
neg_365	mycomass0000920	243.159	-	neg	[M+HCOO]-	fatty acids		-	-	-	-	-	-	-	2421.85	2281.43	2403.55	2491.8	2136.21	2482.32	2265.86	2136.82	2488.11	2345.7	2393.73	2207.63	2124.9	1672.32	3770.68
neg_554	mycomass0000921	259.191	-	neg	[M+CH3COO]-	fatty acids		-	-	-	-	-	-	-	21825.5	24927.4	26319.2	45192.4	37517.4	53829.8	56415.7	58811	53550.3	37658.3	45095.2	52007.7	43577	49357.4	14991
neg_93	mycomass0000922	285.206	-	neg	[M-H]-	fatty acids		-	-	-	-	-	-	-	56397.7	56008	64250.2	73157.4	94455.6	88946.3	97980.9	95685.1	69087.5	92665	98127.2	107239	97006	115600	46631.9
neg_182	mycomass0000923	227.201	-	neg	[M-H]-	fatty acids		-	-	-	-	-	-	-	2332.25	2282.56	2361.93	2117.19	3319.16	2077.24	2253.85	2308.22	1798.33	3619.39	1832.07	2069.18	2853.38	3020.78	1250.65
neg_183	mycomass0000925	301.238	-	neg	[M-H]-	fatty acids		-	-	-	-	-	-	-	13590.1	13464.2	13174.2	12766.7	14556.2	13408.3	13554.9	13589	10548.5	15145.6	14103.7	14065.4	14402.5	18043.1	13234.4
neg_94	mycomass0000926	313.238	-	neg	[M-H]-	fatty acids		-	-	-	-	-	-	-	2.2641e+06	2.28703e+06	2.49575e+06	2.09131e+06	2.31141e+06	2.03415e+06	2.01037e+06	2.14755e+06	2.14838e+06	2.16055e+06	2.19842e+06	2.4976e+06	2.08878e+06	2.28377e+06	2.98328e+06
neg_95	mycomass0000928	341.269	-	neg	[M-H]-	fatty acids		-	-	-	-	-	-	-	9599.44	9470.52	10193.1	10777.5	8320.61	9811.77	8152.07	8236.48	11105.3	8387.67	9652.13	8701.68	8862.61	6354.88	15611.7
neg_97	mycomass0000929	355.285	-	neg	[M-H]-	fatty acids		-	-	-	-	-	-	-	18008.9	16458.7	16973.7	16939	20850	17281.2	16487.7	21357.7	13186	22796.6	16242.4	19922.5	20482	25563.2	11036.5
neg_367	mycomass0000930	369.301	-	neg	[M+HCOO]-	fatty acids		-	-	-	-	-	-	-	1826.33	1572.22	1767.27	2143.22	3780.22	2070.9	2380.7	2913.93	1350.5	2090.06	1641.54	2192.87	2147.38	3623.56	1863.97
neg_98	mycomass0000931	337.311	-	neg	[M-H]-	fatty acids		-	-	-	-	-	-	-	18237.7	18984.6	19746.3	23901.2	20129.1	22158.7	16371	20844.9	15722.4	29909.7	17189.8	21033.9	20992.5	19282.1	9041.44
neg_99	mycomass0000932	365.342	-	neg	[M-H]-	fatty acids		-	-	-	-	-	-	-	3213.39	2978.34	3337.86	3455.02	2596.44	3210.66	2865.32	2713.39	3389.52	2681.79	2930.52	2263.13	2528.47	2020.03	4988.95
neg_119	mycomass0000933	449.436	-	neg	[M-H]-	fatty acids		-	-	-	-	-	-	-	4246.27	4192.3	4541.84	772.071	2729.05	1528.38	1642.41	2071.45	936.02	1863.77	1175.34	1345.63	1907.57	2734.33	621.367
neg_124	mycomass0000934	523.472	-	neg	[M-H]-	fatty acids		-	-	-	-	-	-	-	6298.33	6208.38	6425.48	3229.16	2197.33	2191.95	3121.69	2082.23	1886.13	3059.15	2292.01	3681.76	2079.51	4238.67	0
neg_382	mycomass0000936	537.488	-	neg	[M+HCOO]-	fatty acids		-	-	-	-	-	-	-	33837.2	33630.2	31843.1	28681.6	29396.7	32721.9	30863.2	30093.1	27641.8	35683.4	31388.4	35549.8	33089.3	40078.2	32085.3
neg_233	mycomass0000937	493.498	-	neg	[M-H]-	fatty acids		-	-	-	-	-	-	-	90193.2	89554.2	97109.9	42579.1	27344.2	47010.8	51428	51125.2	42319.5	46847.4	45774.7	52337.6	44308.8	50813.7	16498.1
neg_352	mycomass0000944	1316.19	-	neg	[M+HCOO]-	glucose monomycolate	alpha	-	-	-	-	-	-	-	1033.9	2418.49	2715.28	205493	68611.7	213261	200406	165020	275362	176145	169172	182199	99395.2	91306	146762
neg_354	mycomass0000946	1344.22	-	neg	[M+HCOO]-	glucose monomycolate	alpha	-	-	-	-	-	-	-	752.808	280.579	1322.69	208471	63456.3	192261	208163	151641	257909	255463	166707	164993	78961.6	71612.5	96132.2
neg_523	mycomass0000948	1358.24	-	neg	[M+CH3COO]-	glucose monomycolate	alpha	-	-	-	-	-	-	-	1121.19	1950.17	1948.69	1213.58	0	476.254	441.673	519.965	801.036	1567.65	1192.33	938.84	402.219	2235.62	0
neg_524	mycomass0000949	1372.25	-	neg	[M+CH3COO]-	glucose monomycolate	alpha	-	-	-	-	-	-	-	141762	72911.2	98440.9	7091.65	34490	6642.38	38282.3	53737.7	35633.2	1481.27	130907	23344.3	34582.7	9254.12	12510.3
neg_549	mycomass0000962	1019.92	-	neg	[M+CH3COO]-	glucose monomycolate	alpha	-	-	-	-	-	-	-	1372.46	2338.52	921.394	0	804.882	496.96	1109.65	840.811	791.729	713.178	1046.67	1582.01	954.786	2104.65	0
neg_413	mycomass0000978	1180	-	neg	[M+HCOO]-	glucose monomycolate	carboxy	-	-	-	-	-	-	-	7412.65	7970.3	8094.19	32268.5	26081.5	32209.5	25875.6	30954.1	36905.3	20467.7	21150.5	22253.9	26905.7	17168.6	29023.1
neg_175	mycomass0000979	1133.99	-	neg	[M-H]-	glucose monomycolate	carboxy	-	-	-	-	-	-	-	30390.6	31007.8	31865	27123.7	25672.9	32240.4	24206.7	27986.6	33905.9	24073.6	31593.7	27723.3	31289.2	20465.8	52718.2
neg_294	mycomass0000982	1176.04	-	neg	[M-H]-	glucose monomycolate	carboxy	-	-	-	-	-	-	-	47604.8	50137.9	29805.5	51913.8	42481.5	57166.2	44159.8	45404.4	56301.9	36888.9	48615.1	43885	46648	40821.9	83429.9
neg_418	mycomass0000987	1332.19	-	neg	[M+HCOO]-	glucose monomycolate	epoxy	-	-	-	-	-	-	-	13285	15515.9	13496.2	18127.5	25639.4	32916.7	30992.5	32582.1	30017.7	31758.7	24315.1	23268.1	24596	16107.1	28255
neg_421	mycomass0000989	1360.21	-	neg	[M+HCOO]-	glucose monomycolate	epoxy	-	-	-	-	-	-	-	52235.9	56359.5	56562.3	37584.2	79839.5	91318.1	70951.9	101305	84102	65131	85522.7	56732	60376	36979.7	94518.3
neg_424	mycomass0000993	1416.28	-	neg	[M+HCOO]-	glucose monomycolate	epoxy	-	-	-	-	-	-	-	1595.1	1632.76	10883.2	0	2582.01	2506.14	0	3312.71	0	0	0	1097.18	1580.57	0	3057.7
neg_358	mycomass0001060	1388.25	-	neg	[M+HCOO]-	glucose monomycolate	w1-methoxy	-	-	-	-	-	-	-	105050	99371.6	92447.3	29726.5	97529.6	108202	93453.9	132082	119079	87972.3	121049	62143.7	70672.4	29985	127494
neg_359	mycomass0001063	1400.25	-	neg	[M+HCOO]-	glucose monomycolate	w1-methoxy	-	-	-	-	-	-	-	35106	40705.5	32641.8	20390.3	50986.7	50327.4	49629.8	57158.8	49815.7	43950.3	47577.6	40000	44472.3	30159.9	43835.1
neg_428	mycomass0001065	1428.28	-	neg	[M+HCOO]-	glucose monomycolate	w1-methoxy	-	-	-	-	-	-	-	88064.7	80742	87988.4	37007.6	102490	116031	89427.1	114302	106533	90332.1	91552.9	85724.9	88095.3	51434.7	95769.6
neg_567	mycomass0001088	819.584	-	neg	[M+CH3COO]-	glucuronosyl diacylglycerol		-	-	-	-	-	-	-	410950	409405	401579	1.05874e+06	639857	604634	721118	597466	719353	450111	485958	557891	510979	514716	634506
neg_467	mycomass0001092	889.662	-	neg	[M+HCOO]-	glucuronosyl diacylglycerol		-	-	-	-	-	-	-	33463	38413.5	32813.3	88676.7	61390.4	57864.8	63985.7	54459.1	69590.9	53625.6	62165.1	68493.4	62535.5	56592.8	104568
neg_251	mycomass0001093	843.659	-	neg	[M-H]-	glucuronosyl diacylglycerol		-	-	-	-	-	-	-	22057.8	22637.3	20741.9	9858.14	18573.5	11136.7	12957.5	11008.3	9890.7	14396.6	9785.79	13360.3	14965.3	19865.7	10246.8
neg_363	mycomass0001094	271.191	-	neg	[M+HCOO]-	glycerides	monoacylated	-	-	-	-	-	-	-	15060.7	17710.8	20106.5	14587.5	32038.4	25388	29360.7	31134.1	15051.9	25740.3	31321.4	26474.1	23566.4	34827.4	14223.8
neg_433	mycomass0001095	273.206	-	neg	[M+HCOO]-	glycerides	monoacylated	-	-	-	-	-	-	-	377.17	385.645	361.942	1130.36	1087.56	563.779	1713.03	1253.52	295.312	826.151	1733.21	1408.9	1667.02	2260.49	350.484
neg_555	mycomass0001097	287.222	-	neg	[M+CH3COO]-	glycerides	monoacylated	-	-	-	-	-	-	-	39723.4	38982.1	43645.2	46216.9	65463.9	52300.9	49629.7	48729.7	43178.7	51692.4	55199	68643.6	53719.4	71709.1	30185.8
neg_366	mycomass0001098	359.243	-	neg	[M+HCOO]-	glycerides	monoacylated	-	-	-	-	-	-	-	1602.42	1453.14	1475.18	1413.99	1422.88	1620.27	1566.85	1500.56	1543	1644.43	1661.59	1495.06	1312.83	1163.9	2646.94
neg_434	mycomass0001101	375.275	-	neg	[M+HCOO]-	glycerides	monoacylated	-	-	-	-	-	-	-	243351	220974	227611	229490	315829	220660	264799	264255	218558	303219	212863	238806	238985	319262	206340
neg_525	mycomass0001102	327.253	-	neg	[M+CH3COO]-	glycerides	monoacylated	-	-	-	-	-	-	-	128646	121670	114917	124417	154028	117045	111528	139195	90885	146460	113474	139972	143882	181260	125975
neg_526	mycomass0001106	401.29	-	neg	[M+CH3COO]-	glycerides	monoacylated	-	-	-	-	-	-	-	27234.6	25597.7	28015.9	25043.2	36223.9	24480.7	28688	32163.1	21451	33394	22320.1	25923.9	32987	38093.2	18042.6
neg_556	mycomass0001107	403.306	-	neg	[M+CH3COO]-	glycerides	monoacylated	-	-	-	-	-	-	-	146028	147708	150086	198064	219139	172009	216328	191917	186466	207789	197498	197377	164001	218847	228051
neg_557	mycomass0001109	417.322	-	neg	[M+CH3COO]-	glycerides	monoacylated	-	-	-	-	-	-	-	9854.74	10255.5	10376	13017.7	19119.8	13754.1	14000.8	14316.4	11579.9	15101.2	12159.9	13879.2	14915.7	20907.2	11900.2
neg_527	mycomass0001110	383.316	-	neg	[M+CH3COO]-	glycerides	monoacylated	-	-	-	-	-	-	-	1086.87	542.958	1020.14	1729.07	1056.26	1510.41	966.05	1043.19	604.384	1677.39	874.369	1124.56	1055.47	801.148	134.162
neg_559	mycomass0001111	431.337	-	neg	[M+CH3COO]-	glycerides	monoacylated	-	-	-	-	-	-	-	1252.3	783.311	1180.11	1840.52	2814.69	1748.75	2278.3	1903.47	2027.44	2192.14	1939.96	2042.41	1432.14	2259.43	1596.81
neg_528	mycomass0001112	397.332	-	neg	[M+CH3COO]-	glycerides	monoacylated	-	-	-	-	-	-	-	1593.84	1669.05	1420.87	1666.12	2394.25	1445.46	1283.76	1518.89	1673.24	1114.16	1749.82	1726.35	2054.52	1377.75	2542.43
neg_368	mycomass0001114	411.347	-	neg	[M+HCOO]-	glycerides	monoacylated	-	-	-	-	-	-	-	1294.23	1391.8	3320.64	11886.2	13823.8	19952.7	20253.3	19662.4	20724.9	13413.2	13208.3	13455.6	16080	13027.1	10644.7
neg_560	mycomass0001115	413.363	-	neg	[M+CH3COO]-	glycerides	monoacylated	-	-	-	-	-	-	-	3420.32	2886.12	4092.9	2760.76	3944.62	3197.71	3458.22	3965.65	2566.23	4070.76	2637.9	3778.52	3254.31	4685.2	194.629
neg_529	mycomass0001116	425.363	-	neg	[M+CH3COO]-	glycerides	monoacylated	-	-	-	-	-	-	-	2077.78	2795.84	1505.39	3170.17	3797.3	2956.39	2449.64	2881.65	3145.56	2465.9	2627.47	1866.66	2933.38	2191.41	4134.52
neg_561	mycomass0001117	427.378	-	neg	[M+CH3COO]-	glycerides	monoacylated	-	-	-	-	-	-	-	1386.33	1207.15	1889.22	685.524	303.378	1018.43	934.306	830.492	591.856	983.444	1060.06	1259.29	1054.76	1667.55	0
neg_530	mycomass0001118	439.378	-	neg	[M+CH3COO]-	glycerides	monoacylated	-	-	-	-	-	-	-	1271.4	949.532	1235.76	400.385	898.679	734.672	564.675	403.15	160.108	144.461	215.343	775.546	477.577	1597.76	855.768
neg_531	mycomass0001120	453.394	-	neg	[M+CH3COO]-	glycerides	monoacylated	-	-	-	-	-	-	-	2019.33	1965.44	1176.07	703.911	2123.05	358.942	206.688	757.105	192.769	1175.9	470.93	773.572	729.534	2258.47	249.79
neg_444	mycomass0001121	515.431	-	neg	[M+HCOO]-	glycerides	monoacylated	-	-	-	-	-	-	-	46094.7	45516.1	45448.2	4586.97	5786.11	7166.33	8634.77	8655.82	9069.29	6140.06	3775.85	4538.77	5024.11	5221.59	940.95
neg_533	mycomass0001122	467.41	-	neg	[M+CH3COO]-	glycerides	monoacylated	-	-	-	-	-	-	-	2179.72	1861.58	2157.2	1039.05	1285.52	1069.68	460.876	826.734	165.251	1588.61	254.781	1970.24	1300.6	3038.32	0
neg_445	mycomass0001125	543.462	-	neg	[M+HCOO]-	glycerides	monoacylated	-	-	-	-	-	-	-	22664.3	21594.2	23044	1488.51	815.035	4349.91	4838.95	3462.74	2827.96	1704.7	1691.09	2244.93	4186.65	2684.82	0
neg_534	mycomass0001126	495.441	-	neg	[M+CH3COO]-	glycerides	monoacylated	-	-	-	-	-	-	-	1320.12	941.145	1186.35	0	524.769	470.969	800.424	142.998	285.046	504.676	150.414	392.638	529.049	505.584	0
neg_536	mycomass0001128	555.462	-	neg	[M+CH3COO]-	glycerides	monoacylated	-	-	-	-	-	-	-	2574.07	3745.71	3477.2	820.901	1223.83	1141.96	1314.47	1026.88	448.676	0	0	0	279.84	976.577	0
neg_448	mycomass0001129	571.496	-	neg	[M+HCOO]-	glycerides	monoacylated	-	-	-	-	-	-	-	11199.3	10457.3	10705.9	18023.2	13968.4	13345.7	15027.6	11895.5	13714.3	134288	20025.9	18196.1	13219.8	8588.14	27064.8
neg_453	mycomass0001133	599.525	-	neg	[M+HCOO]-	glycerides	monoacylated	-	-	-	-	-	-	-	8697.05	8721.62	9224.62	0	0	0	0	1.84239	0	34.7797	0	0	0	131.909	0
neg_537	mycomass0001134	551.504	-	neg	[M+CH3COO]-	glycerides	monoacylated	-	-	-	-	-	-	-	17091.3	16292.8	13369.1	12816.4	6608.88	15258.2	13617.9	15739.7	13840.5	12579.9	13019.6	15375.3	13065.6	12334.1	2043.57
neg_131	mycomass0001136	565.519	-	neg	[M-H]-	glycerides	monoacylated	-	-	-	-	-	-	-	10587.6	11238.4	11082.8	12657	9449.42	12932	15620	16413.4	14525.7	13052.2	11186.7	11653.8	16025.5	14348.2	5960.43
neg_569	mycomass0001137	567.535	-	neg	[M+CH3COO]-	glycerides	monoacylated	-	-	-	-	-	-	-	25974.7	24221.3	27881.6	19163.7	34418.1	23301.6	23768.7	24047.1	18854.3	27895.6	22372.6	25012	28097.3	33718	16600.4
neg_37	mycomass0001138	451.342	-	neg	[M-H]-	glycerides	diacylated	-	-	-	-	-	-	-	1500.55	1797.41	1754.27	718.832	3775.36	1818.91	2147.05	2671.32	698.403	1907.69	1417.63	1679.91	1814.94	4530	0
neg_100	mycomass0001139	453.358	-	neg	[M-H]-	glycerides	diacylated	-	-	-	-	-	-	-	3358.83	3919.56	4013.92	2365.92	4099.38	2486.58	3916.92	3937.12	999.287	3785.46	1896.14	4160.07	3150.66	5690.98	718.606
neg_197	mycomass0001140	455.373	-	neg	[M-H]-	glycerides	diacylated	-	-	-	-	-	-	-	7847.16	7939.09	7886.3	9256.75	11917.9	8917.6	9217.55	10164.1	8181.23	8700.38	6954.08	8752.44	9115.46	11954.8	7561.11
neg_316	mycomass0001141	525.379	-	neg	[M+HCOO]-	glycerides	diacylated	-	-	-	-	-	-	-	3088.58	2902.7	2686.46	938.243	365.308	2606.02	1868.75	2346.32	1097.61	3234.69	1755.37	3142.79	2442.76	2295.26	669.782
neg_103	mycomass0001142	467.373	-	neg	[M-H]-	glycerides	diacylated	-	-	-	-	-	-	-	405.529	597.41	346.581	333.909	526.254	319.4	522.338	913.644	112.331	561.704	99.9341	834.924	552.952	1311.48	0
neg_563	mycomass0001143	515.394	-	neg	[M+CH3COO]-	glycerides	diacylated	-	-	-	-	-	-	-	1583.87	567.512	2468.39	0	0	0	0	0	0	0	0	0	0	1372	964.912
neg_111	mycomass0001148	495.405	-	neg	[M-H]-	glycerides	diacylated	-	-	-	-	-	-	-	711.888	851.712	894.944	1109.46	972.57	1508.73	963.554	1498.24	932.114	1170.99	569.851	1181	882.801	1755.4	213.6
neg_205	mycomass0001149	497.42	-	neg	[M-H]-	glycerides	diacylated	-	-	-	-	-	-	-	1470.9	2120.58	2207.62	2657.76	1322.9	2132.09	1947.5	2052.64	2568.26	2015.49	1164.14	2022.64	1930.06	2700.08	480.58
neg_43	mycomass0001153	521.421	-	neg	[M-H]-	glycerides	diacylated	-	-	-	-	-	-	-	1213.94	1098.86	1344.7	1757.34	1733.2	1465.04	1874.31	1952.9	960.096	2401.88	664.725	2219.04	1949.88	3230.14	0
neg_117	mycomass0001154	523.436	-	neg	[M-H]-	glycerides	diacylated	-	-	-	-	-	-	-	7781.93	8379.46	9826.44	7779.63	7671.57	10430.5	9283.52	8022.28	7484.95	8429.12	5681.53	9339.04	9042.36	10952.1	4540.59
neg_218	mycomass0001155	525.451	-	neg	[M-H]-	glycerides	diacylated	-	-	-	-	-	-	-	963.975	1762.97	983.474	116.536	355.135	398.049	126.124	584.545	360.244	369.623	290.346	650.797	203.942	1122.34	0
neg_320	mycomass0001159	609.473	-	neg	[M+HCOO]-	glycerides	diacylated	-	-	-	-	-	-	-	118978	119066	129858	171679	147348	182016	179819	200701	171447	166709	136708	169998	175804	214820	84304.9
neg_123	mycomass0001160	551.467	-	neg	[M-H]-	glycerides	diacylated	-	-	-	-	-	-	-	9091.37	8250.39	9666.03	6224.04	5286.73	6210.26	5639.12	6288.3	3997.36	7798.04	5715.38	7804.92	5683.15	7582.16	2593.88
neg_452	mycomass0001161	613.504	-	neg	[M+HCOO]-	glycerides	diacylated	-	-	-	-	-	-	-	245148	217600	220202	201546	216837	228418	216177	235835	196132	221706	198126	228777	233711	248619	88866.3
neg_380	mycomass0001163	625.504	-	neg	[M+HCOO]-	glycerides	diacylated	-	-	-	-	-	-	-	1281.88	1731.21	805.956	1054.9	333.971	667.3	1371.26	733.463	336.804	2041.97	2130.08	2030.63	1286.89	992.503	0
neg_49	mycomass0001165	577.483	-	neg	[M-H]-	glycerides	diacylated	-	-	-	-	-	-	-	99592.6	107473	108686	125663	124090	131147	128614	133323	123074	131558	120454	139439	135086	159541	96743.4
neg_128	mycomass0001166	579.498	-	neg	[M-H]-	glycerides	diacylated	-	-	-	-	-	-	-	15889.5	14376.9	13941.8	18140	19024.5	16751.8	17129.7	19083.3	16341.4	16272.6	16263.8	20570	18581.3	21233.7	13773.6
neg_458	mycomass0001167	641.535	-	neg	[M+HCOO]-	glycerides	diacylated	-	-	-	-	-	-	-	1.43508e+06	1.42247e+06	1.35004e+06	1.4876e+06	1.54633e+06	1.64634e+06	1.60106e+06	1.64723e+06	1.60848e+06	1.43861e+06	1.46772e+06	1.54577e+06	1.50375e+06	1.52247e+06	963784
neg_51	mycomass0001168	591.498	-	neg	[M-H]-	glycerides	diacylated	-	-	-	-	-	-	-	3109.53	2619.78	2975.67	5213.05	6160.94	5814.27	6061.02	6477.32	4727.13	6878.06	4573.16	6748.6	5783.77	8769.06	4281.79
neg_383	mycomass0001169	653.535	-	neg	[M+HCOO]-	glycerides	diacylated	-	-	-	-	-	-	-	104473	101848	94277.3	63553.1	56881.8	75554.2	71345.3	73964.2	58946.2	95934.7	64320.7	75904.7	75150	76531.8	31202.7
neg_460	mycomass0001170	655.551	-	neg	[M+HCOO]-	glycerides	diacylated	-	-	-	-	-	-	-	1.05998e+06	1.05143e+06	1.04808e+06	967679	812751	1.01065e+06	953608	1.03127e+06	1.04603e+06	1.00751e+06	986766	972363	1.10207e+06	962084	497977
neg_509	mycomass0001171	651.519	-	neg	[M+CH3COO]-	glycerides	diacylated	-	-	-	-	-	-	-	4633.72	3990.63	3964.36	4253.92	6296.34	3328.89	4965.84	5366.38	2634.58	3028.02	2444.54	3889.9	3076.47	5741.41	1646.01
neg_386	mycomass0001172	667.551	-	neg	[M+HCOO]-	glycerides	diacylated	-	-	-	-	-	-	-	172352	181315	170735	199215	172707	215647	208715	218437	200181	184024	182518	197374	192699	185975	86880.8
neg_511	mycomass0001174	665.535	-	neg	[M+CH3COO]-	glycerides	diacylated	-	-	-	-	-	-	-	76788.1	63409.4	60378.1	59430.7	48927.8	68560.4	69383.5	74284.3	46404.4	91423.7	67445.8	84439.8	74163.3	82485	10158.9
neg_570	mycomass0001176	669.566	-	neg	[M+CH3COO]-	glycerides	diacylated	-	-	-	-	-	-	-	132532	123596	125591	150740	186743	174604	171657	190950	153080	171299	144227	177804	169599	212558	87900.1
neg_142	mycomass0001178	635.561	-	neg	[M-H]-	glycerides	diacylated	-	-	-	-	-	-	-	5638.14	5854.92	5953	3189.8	4206.07	4276.39	3125.3	3031.31	3633.32	3826.73	3955.05	4255.42	4042.5	4185.35	2784.41
neg_571	mycomass0001179	683.582	-	neg	[M+CH3COO]-	glycerides	diacylated	-	-	-	-	-	-	-	975.102	650.694	239.577	657.713	718.849	1114.32	515.74	1502.94	384.422	1061.49	808.676	1334.49	613.02	2108.61	0
neg_392	mycomass0001181	709.598	-	neg	[M+HCOO]-	glycerides	diacylated	-	-	-	-	-	-	-	1238.99	1335.94	1080.23	2070.89	2305.01	2674.21	2388.92	2603.73	2210.04	2240.52	1990.21	2293.79	1620.98	2787.2	0
neg_145	mycomass0001184	663.593	-	neg	[M-H]-	glycerides	diacylated	-	-	-	-	-	-	-	1945.83	2022.16	1826.16	1093.78	985.621	525.984	952.852	1308.34	1095.36	494.937	409.363	1324.62	1221.05	1123.77	0
neg_257	mycomass0001185	665.608	-	neg	[M-H]-	glycerides	diacylated	-	-	-	-	-	-	-	448.39	762.485	403.017	123.663	158.692	140.138	0	98.6248	0	128.923	0	305.804	226.22	635.299	0
neg_545	mycomass0001187	723.613	-	neg	[M+CH3COO]-	glycerides	diacylated	-	-	-	-	-	-	-	7421.22	7213.68	6582.1	8672.01	9381.18	8882.26	9599.79	10005.1	8256.32	7849.47	7542.55	7943.76	8135.15	9253.51	4167.32
neg_397	mycomass0001190	751.644	-	neg	[M+HCOO]-	glycerides	diacylated	-	-	-	-	-	-	-	2971.92	2661.1	2736.29	3729.8	3869.44	3832.39	4347.8	4190.35	3630.75	2901.8	2389.29	2967.57	3311.09	3473.68	605.496
neg_476	mycomass0001191	753.66	-	neg	[M+HCOO]-	glycerides	diacylated	-	-	-	-	-	-	-	13885.7	12418.1	10936.2	13436.5	9914.71	12839.5	15108.8	16551.9	13541.3	10438.1	11320.7	11377.3	12943.6	12066	4084.51
neg_402	mycomass0001196	779.676	-	neg	[M+HCOO]-	glycerides	diacylated	-	-	-	-	-	-	-	28403.9	27079.4	26215	32324.2	21829.3	35392.7	36977.6	40618.3	34111.9	27904.1	25986	29026.8	31972	27766.6	11575.9
neg_479	mycomass0001197	781.691	-	neg	[M+HCOO]-	glycerides	diacylated	-	-	-	-	-	-	-	18217.5	15470.5	17088.7	17202.6	11291.3	20027.7	18102.4	19880.1	19254	15444.8	13836.4	14545.3	16005.3	11867.1	4646.65
neg_405	mycomass0001202	807.707	-	neg	[M+HCOO]-	glycerides	diacylated	-	-	-	-	-	-	-	4835.08	4451.35	3400.09	6529.62	4695.34	9293.44	7044.01	10795.4	5935.41	5182.6	3382.66	5165.8	7265.92	6718.94	589.179
neg_481	mycomass0001203	809.722	-	neg	[M+HCOO]-	glycerides	diacylated	-	-	-	-	-	-	-	3208.92	3865.47	2112.22	312.147	443.748	318.263	1040.3	1593.31	351.242	699.005	0	508.216	416.387	1275.98	0
neg_333	mycomass0001213	861.754	-	neg	[M+HCOO]-	glycerides	diacylated	-	-	-	-	-	-	-	9309.98	8066.22	8928.73	11898.8	8142.27	10805.6	13645	13838.7	10668.6	11776.6	9647.05	12356.4	10978.6	13166.8	2658.88
neg_485	mycomass0001215	865.784	-	neg	[M+HCOO]-	glycerides	diacylated	-	-	-	-	-	-	-	1664.29	1808.5	1387.68	2712.49	1884.77	2171.06	2089.42	2984.28	950.982	1343.52	313.987	1686.41	1961.83	2205.53	0
neg_336	mycomass0001219	889.785	-	neg	[M+HCOO]-	glycerides	diacylated	-	-	-	-	-	-	-	55027.1	51899.1	52574.8	63393.2	46850.3	67018	60691.2	70711	59058.5	62844	54004.1	59010	61433.3	63207.3	25260.8
neg_277	mycomass0001221	833.796	-	neg	[M-H]-	glycerides	diacylated	-	-	-	-	-	-	-	1697	2441.53	1106.33	0	480.596	243.953	267.962	550.394	0	212.695	238.725	0	353.938	1025.73	0
neg_278	mycomass0001224	847.811	-	neg	[M-H]-	glycerides	diacylated	-	-	-	-	-	-	-	829.129	285.202	273.219	0	0	0	0	0	0	0	0	0	203.277	171.795	0
neg_338	mycomass0001225	917.816	-	neg	[M+HCOO]-	glycerides	diacylated	-	-	-	-	-	-	-	84572.2	83432.8	83382.9	110007	82557.2	120235	102112	130464	111172	99964.5	88515.4	98413	95171	97727.5	46675.2
neg_279	mycomass0001227	861.826	-	neg	[M-H]-	glycerides	diacylated	-	-	-	-	-	-	-	1256.53	1651.57	321.572	0	0	610.339	225.031	220.677	0	273.841	0	230.893	252.123	702.867	0
neg_519	mycomass0001231	931.832	-	neg	[M+CH3COO]-	glycerides	diacylated	-	-	-	-	-	-	-	19096	17443.9	18567.3	21866.6	19500.7	25917.9	23079.2	28234.4	22519.9	25981.5	21624.7	25880	23710.3	26451.3	10829.3
neg_492	mycomass0001233	949.879	-	neg	[M+HCOO]-	glycerides	diacylated	-	-	-	-	-	-	-	1759.66	681.906	409.103	759.826	1455.13	1131.36	1919.68	2345.13	767.448	2256.82	808.91	2169.07	839.232	4320.31	247.068
neg_520	mycomass0001234	945.848	-	neg	[M+CH3COO]-	glycerides	diacylated	-	-	-	-	-	-	-	57623.8	48930	47928	75485.9	60368.7	77820.1	75020.4	94170.3	75893.7	70383.9	56457	72278.2	69266.9	71818.9	30054.6
neg_521	mycomass0001237	959.862	-	neg	[M+CH3COO]-	glycerides	diacylated	-	-	-	-	-	-	-	5587.9	4579.54	5408.58	7987.13	5624.45	7404.53	8094.57	8410.08	5379.7	9631.45	5591.29	9500.33	8997.28	7749.51	1189.65
neg_494	mycomass0001239	977.91	-	neg	[M+HCOO]-	glycerides	diacylated	-	-	-	-	-	-	-	9503.19	9083.48	6192.97	603.054	2874.1	2636.35	1766.49	4040.94	1429.39	2122.27	822.599	2116.7	1953.79	2892.92	0
neg_522	mycomass0001240	973.878	-	neg	[M+CH3COO]-	glycerides	diacylated	-	-	-	-	-	-	-	17690.9	15431.1	14442.7	26327.4	19647.1	26658.5	26969.3	29559.9	24650.5	24222.2	21080.5	25804.2	23840.3	25834	8833.25
neg_158	mycomass0001241	989.912	-	neg	[M-H]-	glycerides	diacylated	-	-	-	-	-	-	-	890.383	1065.32	655.899	0	637.826	494.634	250.901	0.130455	0	209.559	194.707	354.344	27.9344	171.418	0
neg_342	mycomass0001243	1001.91	-	neg	[M+HCOO]-	glycerides	diacylated	-	-	-	-	-	-	-	3494.54	2603.56	4143.57	4350.98	4276.92	2996.26	5920.48	6920.26	5465.57	5178.46	1503.45	3371.69	4421.26	4594.4	668.654
neg_160	mycomass0001244	1003.93	-	neg	[M-H]-	glycerides	diacylated	-	-	-	-	-	-	-	10552.8	9690.78	6953.96	1470.79	3445.2	4568.75	3919.54	4937.16	0	3879.56	1901.5	3169.18	2341.97	4211.74	0
neg_161	mycomass0001247	957.92	-	neg	[M-H]-	glycerides	diacylated	-	-	-	-	-	-	-	13386.8	11901	11990.9	24066.4	24879.3	23869.3	24643.1	24836	18873	30288	25945.6	29045.2	29740.2	33863.2	15484
neg_81	mycomass0001249	969.921	-	neg	[M-H]-	glycerides	diacylated	-	-	-	-	-	-	-	2257.07	2155.37	1495.1	5691.99	6782.53	7290.97	7235.04	6293.83	3489.57	7742.19	5348.73	7688.28	8299.29	12157.7	4230.89
neg_163	mycomass0001250	971.936	-	neg	[M-H]-	glycerides	diacylated	-	-	-	-	-	-	-	26170.5	26072.5	26292.8	40440.2	43406.7	45442.8	41098.1	46229.4	37296.8	47697.2	41917.8	49148.7	44044.8	58678.8	28660.7
neg_82	mycomass0001252	983.937	-	neg	[M-H]-	glycerides	diacylated	-	-	-	-	-	-	-	415.919	381.833	1731.72	2863.26	3012.6	2566.35	4651.69	3887.11	2170.82	5008.55	2986.29	4426.49	5086.36	8161.14	1608.62
neg_166	mycomass0001253	985.952	-	neg	[M-H]-	glycerides	diacylated	-	-	-	-	-	-	-	35430.2	34330	32895.3	51052.7	55685.5	57081.9	57055.4	58878.9	48497.1	67828.3	55165	67026.1	62532	78102.7	38762.5
neg_83	mycomass0001255	997.952	-	neg	[M-H]-	glycerides	diacylated	-	-	-	-	-	-	-	4052.14	2938.54	1953.27	6574.17	10269.7	9973.15	9598.82	9074.85	6565.45	13949.9	8760.54	13387.2	11775	16089.7	6535.6
neg_171	mycomass0001256	999.967	-	neg	[M-H]-	glycerides	diacylated	-	-	-	-	-	-	-	57209.1	48718.1	48093.1	68919.1	73798	75509.4	74692.1	80767.5	67543.1	87087.9	76176.8	80349.7	80137.8	93054	57466.9
neg_84	mycomass0001258	1011.97	-	neg	[M-H]-	glycerides	diacylated	-	-	-	-	-	-	-	6668.56	6008.19	6642.59	10037.1	10818	12173.5	14020.8	11258.2	10746.5	16687.9	15435	15730.9	13388.3	18337.3	9236.69
neg_172	mycomass0001259	1074.01	-	neg	[M-H]-	glycerides	diacylated	-	-	-	-	-	-	-	25676	27838.5	26522.2	25235.8	21834.9	26422.2	19220.2	22391.8	29695.9	22127	26707.4	20949.8	22409.7	18206	49765
neg_349	mycomass0001261	1086	-	neg	[M+HCOO]-	glycerides	diacylated	-	-	-	-	-	-	-	66241.9	72147.6	66534	68316.6	59722.9	70322.9	56638.7	62388.3	75840.7	65618.1	69817.7	59872.1	61169	46883.1	98907.5
neg_499	mycomass0001263	1090.03	-	neg	[M+HCOO]-	glycerides	diacylated	-	-	-	-	-	-	-	3105.53	2642.46	3430.76	2032.88	2182.73	2939.85	1745.69	2100.9	5001.59	854.105	5480.57	1943.06	3311.46	1180.05	4528.16
neg_176	mycomass0001265	1042.01	-	neg	[M-H]-	glycerides	diacylated	-	-	-	-	-	-	-	5113.41	4324.7	6482.76	7178.06	8898	8848.61	12249.8	6929.44	8164.64	10966	6632.06	8566.06	8070.22	12930.6	4148.8
neg_23	mycomass0001267	631.494	-	neg	[M-H]-	glycerides	triacylated	-	-	-	-	-	-	-	49095.8	49663.6	47538.4	32368.1	45273.9	34986.6	42819.3	39214.7	30504.1	41287.6	26298.3	35399.5	31917.1	54827.1	13290.1
neg_54	mycomass0001268	633.509	-	neg	[M-H]-	glycerides	triacylated	-	-	-	-	-	-	-	11535.9	11468.3	12601.8	10858.7	15579.4	11166.5	12835	11988.9	11044.9	14053.1	10522.4	12389.7	10909.9	15854.9	8806.29
neg_140	mycomass0001269	635.525	-	neg	[M-H]-	glycerides	triacylated	-	-	-	-	-	-	-	41399	42910.2	43192.7	35765.4	83635.6	36369	45723.9	64484.7	23652.9	64637.5	23687.8	40547.5	62085.5	87081.1	12575.3
neg_464	mycomass0001270	683.545	-	neg	[M+HCOO]-	glycerides	triacylated	-	-	-	-	-	-	-	75447	74415.7	72809.4	14804	13153.6	14518.2	17885.1	21377.3	5417.52	19828.7	21822.3	17969.6	18033.1	25238.8	3448.84
neg_313	mycomass0001271	705.53	-	neg	[M+HCOO]-	glycerides	triacylated	-	-	-	-	-	-	-	12384	12623.3	17782.9	1147.17	2588.4	441.163	2130.84	481.347	0	1252.29	226.084	2377.14	2355.55	4232.68	350.328
neg_512	mycomass0001272	693.53	-	neg	[M+CH3COO]-	glycerides	triacylated	-	-	-	-	-	-	-	3706.87	2979.56	3932.03	10697	13045.4	10427.5	11598.2	12227.6	7344.95	12463.7	7118.56	13646.2	14142.1	17484.8	2956.66
neg_541	mycomass0001273	695.544	-	neg	[M+CH3COO]-	glycerides	triacylated	-	-	-	-	-	-	-	5052.43	3651.29	3210.03	3433.76	3086.51	3741.38	3346.07	2316.88	3436.08	2995.61	3278.03	4284.02	3002.59	2791.25	2769.34
neg_250	mycomass0001274	651.556	-	neg	[M-H]-	glycerides	triacylated	-	-	-	-	-	-	-	24467.9	25397.8	24610.6	18482	26386.4	19234.6	21315.7	22724.8	18369.2	18456.5	15936.7	19182.5	18241.8	22401.5	10585.5
neg_252	mycomass0001277	665.572	-	neg	[M-H]-	glycerides	triacylated	-	-	-	-	-	-	-	7009.89	5899.09	6101.2	1226.26	2175.88	1807.54	1099.17	2535.13	638.062	2558.63	1543.19	1636.97	1618.48	3765.93	525.837
neg_254	mycomass0001280	679.587	-	neg	[M-H]-	glycerides	triacylated	-	-	-	-	-	-	-	16616	17558.7	18838.9	10565.7	12598.9	11168.8	9944.32	11916.2	9423.06	10813.3	8121.88	8820.11	10303.3	12589.4	5229.03
neg_260	mycomass0001283	693.603	-	neg	[M-H]-	glycerides	triacylated	-	-	-	-	-	-	-	6202.35	5329.85	4989.1	487.816	1447.4	263.533	903.284	1029.37	192.591	362.73	713.434	595.552	777.163	1384.71	10.6257
neg_65	mycomass0001285	703.587	-	neg	[M-H]-	glycerides	triacylated	-	-	-	-	-	-	-	13813	13969.5	16141.6	5927.31	7267.74	6523.01	9213.03	7822.46	7085.7	5740.94	5696.05	7742.14	7771.51	9360.59	633.925
neg_262	mycomass0001286	707.618	-	neg	[M-H]-	glycerides	triacylated	-	-	-	-	-	-	-	21156.9	21435	21379.9	8561.8	11414.8	10860.7	9934.28	9618.19	8694.3	8236.7	7919.88	7874.93	7274.58	10207.3	5187.44
neg_516	mycomass0001288	763.608	-	neg	[M+CH3COO]-	glycerides	triacylated	-	-	-	-	-	-	-	565.315	379.383	503.977	0	184.003	220.27	0	419.149	0	0	0	572.81	401.719	488.001	0
neg_263	mycomass0001289	721.634	-	neg	[M-H]-	glycerides	triacylated	-	-	-	-	-	-	-	4418.49	4840.06	3623.54	0	1860.28	713.531	0	1110.5	268.29	200.035	0	208.591	338.652	917.481	0
neg_265	mycomass0001292	735.65	-	neg	[M-H]-	glycerides	triacylated	-	-	-	-	-	-	-	12260.1	13617.2	12661.4	3666.04	3425.63	2811.8	4202.97	4330.86	3700.88	3168.91	2167.72	3573.44	2985.19	4823.63	552.251
neg_149	mycomass0001295	747.65	-	neg	[M-H]-	glycerides	triacylated	-	-	-	-	-	-	-	1904.23	1130.24	1602.99	0	189.343	0	0	0	242.082	159.308	0	245.098	168.362	0	0
neg_267	mycomass0001296	749.665	-	neg	[M-H]-	glycerides	triacylated	-	-	-	-	-	-	-	583.606	1386.57	556.631	0	0	0	0	0	0	0	0	0	0	0	0
neg_268	mycomass0001300	763.681	-	neg	[M-H]-	glycerides	triacylated	-	-	-	-	-	-	-	804.924	913.088	487.065	0	0	0	0	0	0	0	0	0	0	0	0
neg_25	mycomass0001313	813.696	-	neg	[M-H]-	glycerides	triacylated	-	-	-	-	-	-	-	3189.68	3063.27	6211.44	841.744	1806.07	797.682	882.924	1811.42	339.786	2396.16	2017.84	2225.41	1855.53	5089.24	0
neg_72	mycomass0001314	815.712	-	neg	[M-H]-	glycerides	triacylated	-	-	-	-	-	-	-	9567.49	11058.1	10542.5	1886.34	4664.74	3974.21	5338.08	3215.13	1588.11	9640.69	4699.07	6705.62	5703.9	12505.6	0
neg_152	mycomass0001315	817.728	-	neg	[M-H]-	glycerides	triacylated	-	-	-	-	-	-	-	4678.04	3934.76	5096.66	2991.19	3415.73	3443.99	3252.67	2525.56	2181.36	3770.2	2612.93	4526.24	3784.47	4999.97	1358.66
neg_334	mycomass0001318	889.749	-	neg	[M+HCOO]-	glycerides	triacylated	-	-	-	-	-	-	-	2273.72	2048.7	1196.13	1154.48	1746.98	1834.27	1928.11	2456.49	535.737	2635.49	2446.36	1664.29	2539.4	3210.61	0
neg_488	mycomass0001320	893.78	-	neg	[M+HCOO]-	glycerides	triacylated	-	-	-	-	-	-	-	3172.18	3742.93	3328.8	9128.14	7414.95	11451	10486	14069.2	9911.1	6155.65	3851.36	7983.67	8918.65	8553.37	0
neg_26	mycomass0001321	841.727	-	neg	[M-H]-	glycerides	triacylated	-	-	-	-	-	-	-	97026.3	101479	103531	96762.9	98539.1	100012	95413.3	98137.5	82375.4	110178	99059.3	100401	108441	119650	85847.8
neg_73	mycomass0001322	843.743	-	neg	[M-H]-	glycerides	triacylated	-	-	-	-	-	-	-	58267.9	63861.6	66340.6	54675.8	53202.1	57401.1	54035.2	56335.9	50532.6	63774.4	58545.7	64929.1	60770.1	71975.9	54074.2
neg_156	mycomass0001323	845.758	-	neg	[M-H]-	glycerides	triacylated	-	-	-	-	-	-	-	847.396	972.451	952.659	1577.46	1305.34	1174.11	641.807	1407.94	504.928	1171.93	1147.48	1591.26	674.681	1469.44	0
neg_489	mycomass0001328	921.812	-	neg	[M+HCOO]-	glycerides	triacylated	-	-	-	-	-	-	-	2875.09	3011.3	2408.34	5302.52	4903.8	5477.91	5495.89	8572.6	5619.61	3527.57	3666.86	3884.05	5168.15	4920.61	738.011
neg_76	mycomass0001330	871.774	-	neg	[M-H]-	glycerides	triacylated	-	-	-	-	-	-	-	3770.47	1915.81	2230.04	3704.04	5631.45	4448.42	7942.62	5131.36	3045.3	2219.03	4689.15	5865.05	4905.69	10384.9	0
neg_493	mycomass0001344	977.873	-	neg	[M+HCOO]-	glycerides	triacylated	-	-	-	-	-	-	-	715.82	1697.7	2841.58	384.979	873.183	941.853	1181.16	509.467	452.829	1588.24	0	956.309	766.749	1718.07	0
neg_283	mycomass0001348	991.888	-	neg	[M-H]-	glycerides	triacylated	-	-	-	-	-	-	-	398.862	426.405	740.96	0	0	85.6156	0	0	0	0	0	0	0	206.345	0
neg_495	mycomass0001352	1005.9	-	neg	[M+HCOO]-	glycerides	triacylated	-	-	-	-	-	-	-	9724.76	9301.19	9679.09	4788.02	3329.2	5575.78	4682.14	4460.1	2506.14	4315.34	2468.8	4305.42	2862.2	7110.33	0
neg_343	mycomass0001354	1015.89	-	neg	[M+HCOO]-	glycerides	triacylated	-	-	-	-	-	-	-	17332.6	15903.2	10033.8	14145.9	10149.6	12091.5	23989.5	19419.6	33202.6	7762.46	16475.3	32564.2	11698.8	8964.53	16214
neg_286	mycomass0001360	973.915	-	neg	[M-H]-	glycerides	triacylated	-	-	-	-	-	-	-	3663.81	4048.72	2815.59	2776.8	3602.21	2413.62	2813.07	2570.13	2705.84	4769.77	2415.18	5069.12	3080.43	5423	0
neg_287	mycomass0001364	987.931	-	neg	[M-H]-	glycerides	triacylated	-	-	-	-	-	-	-	15981.7	15327.4	16744.8	12977.2	15553.9	10955.2	13898.3	13451.1	10616.3	16322.8	16445.1	19960.3	16691.2	22990.2	7502.38
neg_168	mycomass0001367	999.934	-	neg	[M-H]-	glycerides	triacylated	-	-	-	-	-	-	-	34901.4	36209.7	32494.1	39621.5	29950.4	36067.4	30032.1	34183.9	44215.9	30619.2	36813.4	29220.7	27854	19288.6	63875.5
neg_497	mycomass0001368	1047.95	-	neg	[M+HCOO]-	glycerides	triacylated	-	-	-	-	-	-	-	1858.82	1280.4	465.387	2197.46	1192.03	1468.63	1461.1	2222.31	0	2709.98	356.537	3308.89	2371.04	2846.18	0
neg_29	mycomass0001369	1009.91	-	neg	[M-H]-	glycerides	triacylated	-	-	-	-	-	-	-	1617.63	799.889	1211.12	2734.14	3808.45	3366.37	3281.74	5759.88	3602.4	3270.29	1763.09	3650.14	2499.54	2988.67	0
neg_551	mycomass0001371	1059.95	-	neg	[M+CH3COO]-	glycerides	triacylated	-	-	-	-	-	-	-	9747.54	9558.17	5351.22	5661.16	7223.17	8509.47	8141.21	9077.67	10042.7	5382.98	6957.29	4181.03	7536.45	5182.01	7986.06
neg_174	mycomass0001375	1027.97	-	neg	[M-H]-	glycerides	triacylated	-	-	-	-	-	-	-	206825	234854	225712	215142	170126	215642	178667	184236	217601	206398	192112	157329	182314	147033	327982
neg_350	mycomass0001382	1114	-	neg	[M+HCOO]-	glycerides	triacylated	-	-	-	-	-	-	-	270676	291388	314599	283737	251692	289250	256462	261001	335184	244695	277727	249850	237479	183237	505601
neg_314	mycomass0001385	1126	-	neg	[M+HCOO]-	glycerides	triacylated	-	-	-	-	-	-	-	50033.1	57035.4	48303.6	57123.5	45194	55322	43966	43812.8	53961.9	49601.3	52299.3	48590.7	49451.1	35586.3	80684.4
neg_502	mycomass0001404	1188.11	-	neg	[M+HCOO]-	glycerides	triacylated	-	-	-	-	-	-	-	2586.15	2190.71	2119.93	508.243	1721.13	947.815	317.519	393.453	580.906	0	526.449	324.334	470.707	1610.89	0
neg_178	mycomass0001411	1214.12	-	neg	[M-H]-	glycerides	triacylated	-	-	-	-	-	-	-	3057.23	1594.62	2354.86	0	403.941	0	1039.06	741.153	588	419.375	0	0	0	1174.95	0
neg_179	mycomass0001427	1270.19	-	neg	[M-H]-	glycerides	triacylated	-	-	-	-	-	-	-	1584.84	763.765	767.616	2353.92	1886.18	1311.26	3173.68	2798.24	4194.6	1216.61	1399.38	6229.92	4542.1	8149.77	0
neg_180	mycomass0001435	1298.22	-	neg	[M-H]-	glycerides	triacylated	-	-	-	-	-	-	-	16600	10319.4	14750.6	10431.7	13313	13936.9	10616.8	9882.01	5061.13	7752.73	4962.18	14345.8	10262.9	17728.7	3299.96
neg_351	mycomass0001608	1214.16	-	neg	[M+HCOO]-	glycerol monomycolate	alpha	-	-	-	-	-	-	-	1374.5	1261.7	721.55	8815.31	12039	29827.8	20659.7	23763.9	29683.7	41404.1	22062.2	23680.6	16940	15995.3	43918.6
neg_353	mycomass0001610	1242.19	-	neg	[M+HCOO]-	glycerol monomycolate	alpha	-	-	-	-	-	-	-	22178.9	1517.32	20315.4	0	370.335	0	1130.51	515.209	2139.45	0	25257	2372.68	369.578	1422.93	1006.18
neg_355	mycomass0001611	1256.21	-	neg	[M+HCOO]-	glycerol monomycolate	alpha	-	-	-	-	-	-	-	806549	382917	1.30211e+06	386638	263807	283545	347626	323713	494104	3556.82	800245	310516	309772	203979	563511
neg_356	mycomass0001613	1284.24	-	neg	[M+HCOO]-	glycerol monomycolate	alpha	-	-	-	-	-	-	-	298828	90388.1	533777	93064.1	59699.3	54771.4	65540.2	68462.4	112602	9019.72	292535	80323.1	69501.7	43648.5	106797
neg_409	mycomass0001627	991.927	-	neg	[M+HCOO]-	glycerol monomycolate	alpha	-	-	-	-	-	-	-	5157.81	4652.29	5184.5	4477.44	3643.97	1806.03	2870.42	3584.24	3441.27	4606.05	1844.99	3657.06	4454.79	6298.08	1767.92
neg_550	mycomass0001628	1005.94	-	neg	[M+CH3COO]-	glycerol monomycolate	alpha	-	-	-	-	-	-	-	1458	1504.28	1827.94	722.605	730.605	860.528	0	877.427	0	515.056	584.98	0	0	0	0
neg_412	mycomass0001629	1047.99	-	neg	[M+HCOO]-	glycerol monomycolate	alpha	-	-	-	-	-	-	-	3347.24	1576.39	1734.55	2406.16	3201.09	1535.33	3412.97	2500.79	410.108	3485.81	2919.38	5262.72	6105.28	6333.84	1460.84
neg_407	mycomass0001633	951.821	-	neg	[M+HCOO]-	glycerol monomycolate	carboxy	-	-	-	-	-	-	-	934.978	1148.58	369.132	1328.51	1299.14	1585.74	863.552	2089.26	3042.67	1847.96	1752.47	1107.4	0	1472.76	1649.51
neg_552	mycomass0001643	1031.96	-	neg	[M+CH3COO]-	glycerol monomycolate	carboxy	-	-	-	-	-	-	-	2948.86	2749.66	4983.15	2970.92	2611.92	1851.06	2446.86	2707.1	2815.69	3245.16	3477.79	2939.54	2534.74	1287.21	4610.61
neg_415	mycomass0001652	1244.17	-	neg	[M+HCOO]-	glycerol monomycolate	epoxy	-	-	-	-	-	-	-	18258.8	21202.7	17467	10877	13339.2	14721.4	19067.6	16995.6	13795	15307.2	10055.1	8152.76	13363	17217.1	7346.91
neg_430	mycomass0001662	1384.32	-	neg	[M+HCOO]-	glycerol monomycolate	epoxy	-	-	-	-	-	-	-	99428.6	68094.7	193492	142345	94780.3	150043	150388	149516	206168	44064.4	193661	134965	122130	104508	293579
neg_414	mycomass0001671	1230.15	-	neg	[M+HCOO]-	glycerol monomycolate	keto	-	-	-	-	-	-	-	2832.23	3006.86	1871.2	0	1596.28	2252.5	1161.68	0	900.013	3427.98	733.251	1050.02	2254.32	3347.93	2001.05
neg_426	mycomass0001697	1344.29	-	neg	[M+HCOO]-	glycerol monomycolate	methoxy	-	-	-	-	-	-	-	279250	150134	479016	137794	89864.7	91437.1	129016	130611	195736	2402.66	290210	127227	120613	81228.4	217631
neg_420	mycomass0001720	1272.2	-	neg	[M+HCOO]-	glycerol monomycolate	w1-methoxy	-	-	-	-	-	-	-	74567.1	72143.6	81472.4	38893.9	52801.3	47803.3	52572	51687.2	45616.2	55286.4	53988.8	43375.9	54872.7	47925.6	45276.7
neg_360	mycomass0001728	1312.23	-	neg	[M+HCOO]-	glycerol monomycolate	w1-methoxy	-	-	-	-	-	-	-	28263.2	15241.7	19161.5	16144.3	20918.9	18981.5	20188	13315.3	5865.28	19058.1	7396.19	16951.7	19557.7	28438.6	2440.04
neg_425	mycomass0001730	1326.25	-	neg	[M+HCOO]-	glycerol monomycolate	w1-methoxy	-	-	-	-	-	-	-	6358.52	3259.62	2347.48	3880.91	6572.64	1880.83	931.796	2950.86	1165.7	3847.87	2861.71	4410.79	4327.21	11824.4	0
neg_361	mycomass0001731	1342.28	-	neg	[M+HCOO]-	glycerol monomycolate	w1-methoxy	-	-	-	-	-	-	-	11003.9	11070.5	12471.4	52484.2	64255.9	83492.2	81760.8	90299.9	96459.3	84382.9	86726.1	67735.2	82282.9	66798	169026
neg_431	mycomass0001752	1496.45	-	neg	[M+HCOO]-	glycerol monomycolate	w1-methoxy	-	-	-	-	-	-	-	1628.63	1960.98	3558.42	2729.21	2216.52	1345.61	4039.33	1515.43	925.311	2043.12	1688.62	4324.47	1729.02	3201.53	0
neg_317	mycomass0001755	1337.82	-	neg	[M+HCOO]-	glycopeptidolipids	serovar 1	-	-	-	-	-	-	-	1482.81	2711	2674.11	0	0	0	0	0	0	0	0	0	0	0	0
neg_377	mycomass0001756	1325.83	-	neg	[M+HCOO]-	glycopeptidolipids	serovar 1	-	-	-	-	-	-	-	26801.1	30920	31266	0	0	0	0	0	0	0	0	0	0	0	0
neg_535	mycomass0001761	1339.84	-	neg	[M+CH3COO]-	glycopeptidolipids	serovar 1	-	-	-	-	-	-	-	4456.36	6620.59	4009.21	0	0	0	0	0	0	0	0	0	0	0	0
neg_393	mycomass0001806	1479.99	-	neg	[M+HCOO]-	glycopeptidolipids	serovar 1	-	-	-	-	-	-	-	22404.5	10861	18000.7	16947.2	16550.8	16208.1	16442.6	22013.5	30784.9	20522.1	20165	11429.6	13989.4	12290.7	24532.3
neg_17	mycomass0001808	1487.97	-	neg	[M-H]-	glycopeptidolipids	serovar 1	-	-	-	-	-	-	-	17354.3	11090.8	15497.9	11191.6	6535.47	14527.4	9119.09	16545	11292.5	10318.7	16035.5	8373.21	3881.86	8021.35	25190.4
neg_21	mycomass0001834	1547.95	-	neg	[M-H]-	glycopeptidolipids	serovar 2	-	-	-	-	-	-	-	12875.9	11900.4	11147.2	9184.77	6729.02	11653	5872.42	5082.26	9726.49	6642.61	7447.65	9170.66	6643.47	7578.77	17256.6
neg_15	mycomass0001843	1573.96	-	neg	[M-H]-	glycopeptidolipids	serovar 2	-	-	-	-	-	-	-	880.41	1427.64	1054.79	57480.2	0	0	957.495	0	924.362	0	0	0	0	54873.6	0
neg_212	mycomass0002117	1293.83	-	neg	[M-H]-	glycopeptidolipids	I	-	-	-	-	-	-	-	3181.6	5230.67	2183.68	917.241	352.952	0	463.106	0	0	0	0	594.412	660.869	1683.46	0
neg_215	mycomass0002122	1307.84	-	neg	[M-H]-	glycopeptidolipids	I	-	-	-	-	-	-	-	43195	37985.4	37486.8	0	0	0	0	0	0	0	0	0	0	0	0
neg_224	mycomass0002127	1321.86	-	neg	[M-H]-	glycopeptidolipids	I	-	-	-	-	-	-	-	57555.6	62170.5	53855.6	0	0	0	0	0	0	0	0	0	0	0	0
neg_455	mycomass0002137	1335.87	-	neg	[M+HCOO]-	glycopeptidolipids	I	-	-	-	-	-	-	-	10744.2	8612.87	9070.36	0	0	0	0	0	0	0	0	0	0	0	0
neg_139	mycomass0002156	1403.94	-	neg	[M-H]-	glycopeptidolipids	I	-	-	-	-	-	-	-	5502.61	16775.8	19579.5	18321.3	14718.7	6307.51	14428.4	5961.49	24128.5	12225.8	17314.7	10380.1	17955.6	10732.8	11464.6
neg_58	mycomass0002165	1429.95	-	neg	[M-H]-	glycopeptidolipids	I	-	-	-	-	-	-	-	12365.6	12835.7	14566.6	12474.5	5636.42	5933.71	6523.32	6571.9	9136.85	7123.35	9603.63	10348.8	10108.9	3185.69	13411.2
neg_308	mycomass0002174	1189.75	-	neg	[M+HCOO]-	glycopeptidolipids	IIa/IV	-	-	-	-	-	-	-	14298.7	13994.2	14860.8	16757	26606.7	18799.2	20014.4	16300	13152.9	21624	17974.1	21215.5	17077.3	20197.8	12775.4
neg_318	mycomass0002175	1191.77	-	neg	[M+HCOO]-	glycopeptidolipids	IIa/IV	-	-	-	-	-	-	-	284644	274954	289751	402378	528353	512950	297210	155424	369113	301998	311476	407024	378081	477845	320696
neg_216	mycomass0002182	1149.79	-	neg	[M-H]-	glycopeptidolipids	IIa/IV	-	-	-	-	-	-	-	11.3289	3359.59	1972.71	4.91439	2255.21	6.8958	753.937	0.541102	4.42428	0.0369956	0	1701.9	399.968	3964.29	12.8264
neg_457	mycomass0002202	1265.87	-	neg	[M+HCOO]-	glycopeptidolipids	IIa/IV	-	-	-	-	-	-	-	12000.3	11807.4	12409.2	16625.9	18259.1	13845.9	18863.4	18865.1	9594.49	26604	21099.2	27178.4	25492.2	35834.1	9190.48
neg_450	mycomass0002252	1495.95	-	neg	[M+HCOO]-	glycopeptidolipids	IIb	-	-	-	-	-	-	-	1200.93	949.213	2744.72	1045.87	3063.64	2400.21	1883.08	0	4998.21	2734.79	687.211	2138.63	1716.31	613.344	2157.77
neg_14	mycomass0002253	1441.88	-	neg	[M-H]-	glycopeptidolipids	IIb	-	-	-	-	-	-	-	728.954	974.791	869.028	14902.7	1460.35	910.647	1026.05	0	0	789.61	722.162	0	859.561	16810.2	1563.44
neg_59	mycomass0002290	1544.02	-	neg	[M-H]-	glycopeptidolipids	IIb	-	-	-	-	-	-	-	10233.1	17934.8	7958.41	26974.3	38832.8	37022.9	38671.9	33808.9	29920.5	43511.8	29403.9	49141.2	51291.2	54592.9	16555.3
neg_311	mycomass0002334	1485.91	-	neg	[M+HCOO]-	glycopeptidolipids	IIIa	-	-	-	-	-	-	-	709.557	1899.71	2721.17	36866.6	0	0	2174.85	0	0	0	0	0	0	39624	0
neg_143	mycomass0002346	1457.95	-	neg	[M-H]-	glycopeptidolipids	IIIa	-	-	-	-	-	-	-	4476.95	4697.67	1006.44	6306.87	0	3113.21	1219.51	1564.23	5769.01	2880.59	3048.33	6075.65	4131.44	2890.16	8797.32
neg_226	mycomass0002432	1352.92	-	neg	[M-H]-	glycopeptidolipids	V/VI	-	-	-	-	-	-	-	19810	19448.4	20817.2	19781.5	14706.9	19260.4	14746.8	19481.8	21349.6	15967.1	21624.5	17022.1	18268.4	13205.6	34044.1
neg_309	mycomass0002439	1434.93	-	neg	[M+HCOO]-	glycopeptidolipids	V/VI	-	-	-	-	-	-	-	14316.5	14474.6	16192.1	15684.8	15368.5	13069.5	11584.4	10896.8	12573.4	14325.8	17354.4	9797.33	13613.3	7600.56	35415.4
neg_133	mycomass0002446	1392.95	-	neg	[M-H]-	glycopeptidolipids	V/VI	-	-	-	-	-	-	-	337780	402420	457932	334501	294545	341414	337152	353996	384703	337785	337777	302102	288481	248962	562001
neg_239	mycomass0002447	1394.96	-	neg	[M-H]-	glycopeptidolipids	V/VI	-	-	-	-	-	-	-	41515	52051.8	32028.9	43018.6	33827.1	45990.2	39480.5	30546.2	49454.6	46191	38715.3	35691.9	38921.9	28802.7	60778.5
neg_385	mycomass0002451	1466.98	-	neg	[M+HCOO]-	glycopeptidolipids	V/VI	-	-	-	-	-	-	-	9409.93	3700.81	9081.06	0	16932	21273	15550.8	23531.9	15968.3	10012.5	3113.06	5155.12	12949.8	7090.62	30229.7
neg_16	mycomass0002453	1414.94	-	neg	[M-H]-	glycopeptidolipids	V/VI	-	-	-	-	-	-	-	198895	230659	226457	204411	141127	196849	186405	141800	263344	169591	219264	171683	174681	133304	290357
neg_22	mycomass0002454	1416.94	-	neg	[M-H]-	glycopeptidolipids	V/VI	-	-	-	-	-	-	-	3159.81	3152.49	8501.36	5974.59	6263.72	6663.18	3228.09	2823.5	3347.4	1361.03	4131.81	4355.51	4621.32	517.861	4082.01
neg_55	mycomass0002455	1418.96	-	neg	[M-H]-	glycopeptidolipids	V/VI	-	-	-	-	-	-	-	56994.4	56802.4	64982.1	57187.9	48026.2	52636.3	53366.5	54577.6	71459.2	49677.9	65096.6	43665.9	46738.9	41316.8	92158.8
neg_304	mycomass0002458	1488.97	-	neg	[M+HCOO]-	glycopeptidolipids	V/VI	-	-	-	-	-	-	-	31362.9	34182.9	36911.6	184449	139519	155694	191672	153341	207065	150555	165749	155539	201762	126891	276935
neg_199	mycomass0002474	397.368	-	neg	[M-H]-	hydroxyphthioceranic acid		-	-	-	-	-	-	-	4601.02	5555.01	6197.92	2635.73	1204.11	2856.12	2954.16	3610.42	3228.47	2565.62	1790.46	2109.92	1828.45	2265.54	246.993
neg_203	mycomass0002475	425.399	-	neg	[M-H]-	hydroxyphthioceranic acid		-	-	-	-	-	-	-	32328.1	32838.1	34929.8	17532.5	4623.13	34514.7	34896.1	35004.4	45923.2	23515.5	20293.7	20582.6	23442.4	10810.5	4082.95
neg_209	mycomass0002476	439.415	-	neg	[M-H]-	hydroxyphthioceranic acid		-	-	-	-	-	-	-	368999	381275	397426	331151	113815	598140	624435	660003	884782	386465	346511	343967	426194	186971	136860
neg_222	mycomass0002477	467.446	-	neg	[M-H]-	hydroxyphthioceranic acid		-	-	-	-	-	-	-	470050	480311	498276	438309	161384	878083	939330	1.04928e+06	1.35974e+06	548134	485285	480802	630242	262905	133419
neg_227	mycomass0002478	481.462	-	neg	[M-H]-	hydroxyphthioceranic acid		-	-	-	-	-	-	-	14063.4	13519.9	15169.4	12500.8	11030.6	14662.3	13042.6	11248.3	13653.3	14016.9	14471.6	11101.5	12477.2	10653.3	13507.5
neg_236	mycomass0002479	509.493	-	neg	[M-H]-	hydroxyphthioceranic acid		-	-	-	-	-	-	-	4136.35	4090.61	4083.77	3905.25	4233.61	3344.44	3877.15	3455.32	4111.56	4087.57	4445.64	3696.31	3982.2	4029.25	5950.46
neg_241	mycomass0002480	523.509	-	neg	[M-H]-	hydroxyphthioceranic acid		-	-	-	-	-	-	-	6384.31	5997.06	5766.43	4303.84	3683.22	9117.79	10570.2	11268.5	15189.3	5895.92	7129.69	6377.78	7192.7	3213.35	5388.48
neg_248	mycomass0002482	565.555	-	neg	[M-H]-	hydroxyphthioceranic acid		-	-	-	-	-	-	-	843.744	735.678	765.835	384.943	541.692	212.154	313.197	168.886	0	0	364.227	128.998	217.374	264.368	0
neg_264	mycomass0002485	635.634	-	neg	[M-H]-	hydroxyphthioceranic acid		-	-	-	-	-	-	-	15912	16924.3	16319.5	17530.5	11656.9	24842.4	24962.3	25974.7	26984.1	20333.3	19044.8	18818.4	15473.9	12434.8	9548.49
neg_266	mycomass0002486	649.649	-	neg	[M-H]-	hydroxyphthioceranic acid		-	-	-	-	-	-	-	1581.44	1420.06	2058.31	4417.1	10256.8	3633.75	3841.96	4909.35	2298.07	4826.94	4989.79	4914.48	3771.99	8557.92	4676.63
neg_269	mycomass0002487	677.68	-	neg	[M-H]-	hydroxyphthioceranic acid		-	-	-	-	-	-	-	2465.02	3461.55	2514.48	5277.86	13110.3	5249.94	6004.66	6644.95	3082.09	5701.9	4802.1	6492.3	5193.51	9380.3	11329.2
neg_270	mycomass0002488	691.696	-	neg	[M-H]-	hydroxyphthioceranic acid		-	-	-	-	-	-	-	7257.57	5901.12	7201.17	9912.59	21221.5	28760.7	23835.7	31268.7	31399.8	14580.7	18383.6	11056.5	12451.7	5358.05	16755.8
neg_273	mycomass0002489	719.727	-	neg	[M-H]-	hydroxyphthioceranic acid		-	-	-	-	-	-	-	1080.71	2183.51	1665.63	4198.07	11822.5	18800.7	13437.3	20392	24056.9	8522.29	14282.7	6143.72	6924.06	2003.49	12622.5
neg_274	mycomass0002490	733.743	-	neg	[M-H]-	hydroxyphthioceranic acid		-	-	-	-	-	-	-	3057.57	3187.79	2833.54	3680.18	5653.71	4436.91	5411.89	7103.38	2374.59	6690.8	6012.89	5663.66	5801.34	5704.27	3710.36
neg_20	mycomass0002505	505.332	-	neg	[M-H]-	menaquinone		-	-	-	-	-	-	-	9063.13	8463.82	9163.89	6396.53	7033.98	5637.91	7652.11	5924.79	8626.49	5334.07	8257.63	9544.53	6430.1	5388.57	11900.1
neg_506	mycomass0002506	571.379	-	neg	[M+CH3COO]-	menaquinone		-	-	-	-	-	-	-	2407.82	2017.35	2296.78	4610.15	6883.39	5779.44	5805.04	6538.25	3967.87	6686.92	6038.65	7310.34	5091.43	7844.22	2774.4
neg_507	mycomass0002507	573.395	-	neg	[M+CH3COO]-	menaquinone		-	-	-	-	-	-	-	3116.07	2591.69	3551.5	3783.59	4143.8	3051.87	3929.67	3122.26	2347.54	2481.48	2503.9	3230.01	3416.53	5586.37	2108.49
neg_9	mycomass0002512	715.545	-	neg	[M-H]-	menaquinone		-	-	-	-	-	-	-	95648.1	90626.3	84488.3	200982	166192	188339	166871	176279	211872	122861	135649	130790	135745	109818	158074
neg_13	mycomass0002513	717.56	-	neg	[M-H]-	menaquinone		-	-	-	-	-	-	-	408872	382263	369242	892059	782185	831792	736734	778345	974834	644841	770320	769774	735931	655485	916541
neg_6	mycomass0002514	783.607	-	neg	[M-H]-	menaquinone		-	-	-	-	-	-	-	553083	528919	520539	1.57217e+06	1.2356e+06	1.38835e+06	1.18928e+06	1.2645e+06	1.77964e+06	807746	1.01173e+06	915867	893928	679267	1.55604e+06
neg_11	mycomass0002515	785.622	-	neg	[M-H]-	menaquinone		-	-	-	-	-	-	-	3.19538e+06	3.16127e+06	3.04363e+06	9.78663e+06	8.11023e+06	8.97405e+06	7.69883e+06	8.18156e+06	1.13044e+07	6.19139e+06	8.11154e+06	7.12187e+06	6.96345e+06	5.47106e+06	1.29504e+07
neg_4	mycomass0002516	851.669	-	neg	[M-H]-	menaquinone		-	-	-	-	-	-	-	36565.9	34306.6	32598.7	101900	87493.7	92284.9	77603.6	81874.7	125663	63237.8	77985.1	75523.7	72426.6	53046.4	135361
neg_7	mycomass0002517	853.691	-	neg	[M-H]-	menaquinone		-	-	-	-	-	-	-	106459	98875.9	108980	130660	143435	143090	149770	149649	113255	175767	144999	179535	180025	227958	92316.4
neg_3	mycomass0002518	919.732	-	neg	[M-H]-	menaquinone		-	-	-	-	-	-	-	42847.1	41866.6	40654.8	219.875	346.808	0	400.352	0	0	0	716.181	812.023	952.224	0	0
neg_2	mycomass0002520	987.795	-	neg	[M-H]-	menaquinone		-	-	-	-	-	-	-	121572	117458	119648	387.027	345.98	286.324	448.344	525.658	204.66	224.771	192.551	364.261	258.243	338.279	0
neg_1	mycomass0002522	1055.86	-	neg	[M-H]-	menaquinone		-	-	-	-	-	-	-	3004.62	4285.54	3633.95	768.864	1525.14	2018.92	3114.31	3738.68	2819.53	3212.9	2259.8	2476.92	2765.78	1149.74	0
neg_10	mycomass0002538	881.574	-	neg	[M-H]-	menaquinone	sulfo	-	-	-	-	-	-	-	1.34765e+06	1.34045e+06	1.34788e+06	2.19104e+06	2.42716e+06	2.51466e+06	2.33443e+06	2.49548e+06	2.35895e+06	2.73039e+06	2.4314e+06	2.61314e+06	2.52383e+06	2.66656e+06	1.72103e+06
neg_490	mycomass0002690	1288.09	-	neg	[M+HCOO]-	oglycosylated phenolic glycol	B2	-	-	-	-	-	-	-	2043.74	2655.7	3639.34	38328.2	29473.5	29605.1	32034.9	32618.4	43041.5	27739.9	33118.1	38259.5	43435.8	30354.9	25322.2
neg_491	mycomass0002692	1316.13	-	neg	[M+HCOO]-	oglycosylated phenolic glycol	B2	-	-	-	-	-	-	-	20349.8	19237.6	21728.3	82782.3	73407	77803.5	73122.7	66758.9	105901	66990.7	71046.7	70483.8	84709.7	59049.2	56850
neg_437	mycomass0002703	916.567	-	neg	[M+HCOO]-	mycobactins		-	-	-	-	-	-	-	12981.8	20847.4	19346.7	41897.8	17256.1	9541.58	20354.8	7671.97	9848.85	20742.2	11400.5	23262.3	22989.2	40607.1	11139.5
neg_438	mycomass0002719	914.585	-	neg	[M+HCOO]-	mycobactins	monodeoxy	-	-	-	-	-	-	-	10702.4	11069.7	11889.9	10576.9	22632.6	17302.3	9439.56	6268.14	9746.99	10456.3	10875.2	10922.9	15989.6	18102.5	10366.5
neg_190	mycomass0002731	884.574	-	neg	[M-H]-	mycobactins	dideoxy	-	-	-	-	-	-	-	8352.24	6453.81	9356.15	52991.5	55627.9	50790.8	54769.2	52077.5	42762.4	53317.8	40720.8	57566.2	56803.5	78768.3	31233
neg_202	mycomass0002738	395.388	-	neg	[M-H]-	mycocerosic acids		-	-	-	-	-	-	-	432197	428997	432895	219011	255145	258259	261389	278906	212654	246419	209133	237791	218804	269624	146250
neg_208	mycomass0002739	409.404	-	neg	[M-H]-	mycocerosic acids		-	-	-	-	-	-	-	13032.7	12548.1	13001.5	11607.7	4447.76	14136	14897.4	15201.9	14266	10527.8	10616.6	11508.1	12384.7	9156.86	1330.65
neg_217	mycomass0002741	437.435	-	neg	[M-H]-	mycocerosic acids		-	-	-	-	-	-	-	7103.39	7235.6	7470.08	1982.42	2635.48	2829.48	2986.47	3782.02	2871.6	2465.63	1578.23	2107.68	2717.97	2325.5	284.912
neg_221	mycomass0002742	451.451	-	neg	[M-H]-	mycocerosic acids		-	-	-	-	-	-	-	100422	100850	103367	57106.5	58979.1	72131	73813	79388.6	79479.3	57518.6	56889.9	55882.8	57356.6	53278	52367.4
neg_463	mycomass0002751	809.593	-	neg	[M+HCOO]-	mycoketides	mannosyl phosph	-	-	-	-	-	-	-	4880.31	5490.19	4873.62	1886.69	1256.03	1368.15	2463.81	381.985	1213.32	1402.78	905.475	801.307	895.829	2822.84	96.6011
neg_465	mycomass0002752	823.607	-	neg	[M+HCOO]-	mycoketides	mannosyl phosph	-	-	-	-	-	-	-	9.25691e+06	9.08749e+06	9.3454e+06	2.17123e+07	2.12128e+07	2.25652e+07	2.05272e+07	2.08604e+07	2.2252e+07	1.77388e+07	1.69149e+07	2.01205e+07	1.88761e+07	1.86019e+07	1.7179e+07
neg_572	mycomass0002754	837.624	-	neg	[M+CH3COO]-	mycoketides	mannosyl phosph	-	-	-	-	-	-	-	9266.12	14765.8	14533.6	9573.64	16724	11025.1	12292.3	12748.1	6074.88	8909.65	8609.12	11928	10011.2	22338.7	1135.99
neg_255	mycomass0002755	805.636	-	neg	[M-H]-	mycoketides	mannosyl phosph	-	-	-	-	-	-	-	2956.9	3290.12	2262.82	7049.74	10191	8847.11	8514.54	10183.7	11892.1	2676.23	6420.43	5322.36	6041.35	2705.66	2651.68
neg_454	mycomass0002761	605.493	-	neg	[M+HCOO]-	mycoketides	phopho	-	-	-	-	-	-	-	17354	16759.9	21061.6	1202.79	2655.59	638.475	849.677	828.471	797.084	77.9546	415.627	1653.87	100.202	492.976	1121.87
neg_469	mycomass0002766	675.571	-	neg	[M+HCOO]-	mycoketides	phopho	-	-	-	-	-	-	-	25234.4	24509.7	27771.6	15057.5	26271.8	13362.7	17031.7	16823.4	11131.2	14219.9	10054	17388.7	17312	27523.3	13078.4
neg_472	mycomass0002768	703.598	-	neg	[M+HCOO]-	mycoketides	phopho	-	-	-	-	-	-	-	2841.69	1483.55	1798.09	5820.13	2854.76	3890.55	5025.68	3243.23	5046.28	3487.3	5372.82	3893.12	4274.35	3581.38	11087.3
neg_301	mycomass0002772	771.502	-	neg	[M+HCOO]-	mycolactone		-	-	-	-	-	-	-	4718.68	4534.57	1228.42	0	0	0	0	0	0	0	0	0	0	3290.72	0
neg_302	mycomass0002774	801.518	-	neg	[M+HCOO]-	mycolactone		-	-	-	-	-	-	-	1946.46	1152.96	1598.11	2492.01	2810.41	1290.4	1748.4	4488.22	614.95	3292.64	3382.71	1765.13	4041.21	4183.11	2212.15
neg_12	mycomass0002775	755.513	-	neg	[M-H]-	mycolactone		-	-	-	-	-	-	-	3763.37	4471.59	4936.75	12166.1	12259.3	10647.4	12616.4	18148	11322.2	13496.5	18767.6	11700	14169.9	18258	9331.89
neg_157	mycomass0002800	829.837	-	neg	[M-H]-	mycolic acids	alpha	-	-	-	-	-	-	-	10366.8	10925.3	11509.7	1939.19	4727.58	3727.99	4247.29	3098.13	2809.44	5013.8	3133.67	4617.49	4586.64	3620.65	2330.19
neg_159	mycomass0002801	857.867	-	neg	[M-H]-	mycolic acids	alpha	-	-	-	-	-	-	-	1510.46	1708	1160.89	552.46	752.178	841.622	835.511	1620.78	565.244	485.202	918.767	1362.45	589.052	829.49	0
neg_162	mycomass0002802	945.92	-	neg	[M-H]-	mycolic acids	alpha	-	-	-	-	-	-	-	759.324	762.536	366.307	350.144	2038.69	584.512	2521.77	2172.04	1252.59	897.977	441.563	726.08	1663.98	2932.39	1097.08
neg_169	mycomass0002803	973.952	-	neg	[M-H]-	mycolic acids	alpha	-	-	-	-	-	-	-	7135.65	7444.39	7107.63	8691.12	11693	8304.31	11354.3	11356.2	6942.71	11794.6	8097.47	10380.8	10854.2	12450.4	5710.12
neg_173	mycomass0002804	941.959	-	neg	[M-H]-	mycolic acids	alpha	-	-	-	-	-	-	-	7574.14	8015.01	11043.3	6247.83	5654.3	10028.4	8358	7139.48	11946.7	6949.58	7556.64	6333.87	8930.87	5187.7	13190.5
neg_177	mycomass0002805	1016	-	neg	[M-H]-	mycolic acids	alpha	-	-	-	-	-	-	-	1694.39	841.059	834.286	950.235	2193.38	1462.37	2253.65	718.045	1285.46	1307.49	2516.9	1605.7	1809.63	2469.69	0
neg_553	mycomass0002806	1058.05	-	neg	[M+CH3COO]-	mycolic acids	alpha	-	-	-	-	-	-	-	33335.3	29388.4	15071.1	30182.2	22444.5	25575.8	22062.1	24594.3	28303.5	20541.8	23525.2	18407.5	18869.4	16461.7	38434.4
neg_186	mycomass0002930	329.269	-	neg	[M-H]-	mycosanoic acids		-	-	-	-	-	-	-	16960.1	16008.6	16303.5	15226.6	21440	15267.2	16339.9	15895.1	13576.8	18313.6	16283.6	18245.3	18023.5	22554.9	14488.5
neg_188	mycomass0002931	343.285	-	neg	[M-H]-	mycosanoic acids		-	-	-	-	-	-	-	9171.67	8941.28	9080.92	8055.31	21388.3	7758.15	8426.47	8531.96	5058.64	10604.5	7692.98	10583.3	9701.72	20948.6	13402.4
neg_191	mycomass0002933	311.295	-	neg	[M-H]-	mycosanoic acids		-	-	-	-	-	-	-	14213.9	14684.8	15570.9	14997	16589.2	13897.5	13160.4	15285.4	10808	15211.4	13149.3	14765.7	14364.1	18755.5	12131.7
neg_439	mycomass0002934	371.316	-	neg	[M+HCOO]-	mycosanoic acids		-	-	-	-	-	-	-	531.687	623.264	552.179	273.989	358.793	396.677	561.684	545.019	218.177	363.156	320.01	617.72	623.544	722.091	239.835
neg_194	mycomass0002935	339.326	-	neg	[M-H]-	mycosanoic acids		-	-	-	-	-	-	-	7389.93	7305.41	8160.6	7689.05	7781.62	7728.37	7702.87	8496.25	6470.76	8507.82	7093.75	7660.41	7368.71	9373.11	5249.03
neg_440	mycomass0002936	399.347	-	neg	[M+HCOO]-	mycosanoic acids		-	-	-	-	-	-	-	5129.52	5113.73	5753.1	602.723	1226.48	2385.56	3176.43	2820.86	341.051	1554.64	1457.29	1977.77	873.447	3258.53	150.989
neg_196	mycomass0002937	367.357	-	neg	[M-H]-	mycosanoic acids		-	-	-	-	-	-	-	41191.6	41384.9	44879.3	32838	34627	35477.7	38714	39590.1	29763.4	36898.8	33957.7	35548.7	33531.4	41031.9	24527.5
neg_105	mycomass0002943	547.342	-	neg	[M-H]-	phosphatidic acids		-	-	-	-	-	-	-	672.454	173.038	793.167	0	384.738	0	0	0	293.737	0	0	0	0	201.02	0
neg_38	mycomass0002945	559.342	-	neg	[M-H]-	phosphatidic acids		-	-	-	-	-	-	-	2954.39	2587.99	2794.67	997.596	821.469	1362.77	1004.32	1442.47	1217.34	1375.64	1012.35	726.266	902.439	1609.05	1028.76
neg_108	mycomass0002946	561.357	-	neg	[M-H]-	phosphatidic acids		-	-	-	-	-	-	-	17511.4	18949.7	21444.1	9739.94	12546.4	17336.4	18793.1	21701.3	9220.69	21024.7	17544.5	22048.6	11282.4	31010.1	9884.02
neg_110	mycomass0002949	635.394	-	neg	[M-H]-	phosphatidic acids		-	-	-	-	-	-	-	16043.1	17061.5	16670.8	6164.91	7892.69	6777.14	9417.34	8609.31	3765.42	8024.27	5330.98	7535.93	9704.11	14329.2	1434.39
neg_204	mycomass0002950	637.41	-	neg	[M-H]-	phosphatidic acids		-	-	-	-	-	-	-	5855.37	3999.88	6845.8	5949.1	14667.5	6152.01	7004.27	7007.14	4318.86	9751.01	5566.67	9245.24	8768.7	11286.5	4053.37
neg_39	mycomass0002951	587.372	-	neg	[M-H]-	phosphatidic acids		-	-	-	-	-	-	-	158261	165239	178064	71909.8	155404	85196.8	123244	140837	51373.6	140359	130189	169939	121896	260454	128634
neg_41	mycomass0002954	601.389	-	neg	[M-H]-	phosphatidic acids		-	-	-	-	-	-	-	1020.77	1595.33	1372.37	251.53	1047.26	192.938	1351.15	795.017	0	480.363	681.123	1226.76	514.632	1836.94	0
neg_115	mycomass0002955	603.404	-	neg	[M-H]-	phosphatidic acids		-	-	-	-	-	-	-	68516.7	74159	74238.1	44455.9	59442.2	49204.4	65422.8	70160.4	35663.4	72394.5	62843.5	77817.2	52962.8	98101	47624.4
neg_44	mycomass0002957	615.404	-	neg	[M-H]-	phosphatidic acids		-	-	-	-	-	-	-	1695.07	2020.22	2511.09	750.639	144.75	1324	1901.05	1600.5	354.965	1081.82	664.445	1841.48	1174.25	1647.96	0
neg_121	mycomass0002958	617.42	-	neg	[M-H]-	phosphatidic acids		-	-	-	-	-	-	-	4328.86	3683.5	5084.93	3114.7	10081.2	3700.7	5237.8	4454.52	2541.89	4228.86	3967.86	6127.23	3415.73	10575.4	7626.08
neg_220	mycomass0002959	679.454	-	neg	[M-H]-	phosphatidic acids		-	-	-	-	-	-	-	16066.9	16154.6	17892.1	23.6014	163.424	0.291301	19.7294	8.86965	0.101568	199.281	120.103	13.7108	27.1236	151.152	253.032
neg_122	mycomass0002961	691.455	-	neg	[M-H]-	phosphatidic acids		-	-	-	-	-	-	-	8887.43	8136.55	9048.61	5682.11	6730.01	6369.04	7735.53	6285.42	4366.61	6008.09	6063.89	6515.25	7960.44	11512.1	1434.1
neg_229	mycomass0002962	693.47	-	neg	[M-H]-	phosphatidic acids		-	-	-	-	-	-	-	767235	774576	812282	1864.42	2435.35	1990.63	1544.52	2599.97	186.406	2288.53	1440.81	2080.41	2408.54	4183.63	773.014
neg_125	mycomass0002964	705.47	-	neg	[M-H]-	phosphatidic acids		-	-	-	-	-	-	-	5431.51	5723.99	5381.84	533.864	1064.12	736.854	1205.75	578.065	668.962	1021.88	0	217.538	1627.23	1583.57	0
neg_231	mycomass0002965	707.485	-	neg	[M-H]-	phosphatidic acids		-	-	-	-	-	-	-	3.39036e+06	3.39683e+06	3.48924e+06	0	162.676	327.775	80.2517	0	463.014	790.061	9.27084	924.966	185.195	212.923	0
neg_48	mycomass0002967	717.47	-	neg	[M-H]-	phosphatidic acids		-	-	-	-	-	-	-	14693.2	15137.9	15708	23812.3	28496.7	24458.7	28639.3	22583.3	21452.6	26394.4	22562.4	26897.6	30913.5	32471	18527.4
neg_132	mycomass0002968	719.485	-	neg	[M-H]-	phosphatidic acids		-	-	-	-	-	-	-	106938	108913	111855	134176	164113	144242	170323	132442	140258	152769	137014	152395	171751	178633	98746.2
neg_235	mycomass0002969	721.501	-	neg	[M-H]-	phosphatidic acids		-	-	-	-	-	-	-	562399	564471	556279	11140.5	21349.1	11698.1	17596.5	17366.7	18056.8	16826.9	15416.2	11709.2	19837.3	20517.5	8292.98
neg_52	mycomass0002973	745.501	-	neg	[M-H]-	phosphatidic acids		-	-	-	-	-	-	-	391598	387760	389404	518253	602268	556688	633002	499131	513234	570498	541010	575624	644478	646854	396790
neg_135	mycomass0002974	747.517	-	neg	[M-H]-	phosphatidic acids		-	-	-	-	-	-	-	2.1274e+06	2.12799e+06	2.19111e+06	2.98924e+06	3.5994e+06	3.08729e+06	3.69527e+06	2.89445e+06	3.01615e+06	3.5125e+06	3.19572e+06	3.3854e+06	3.68572e+06	3.75774e+06	2.66671e+06
neg_462	mycomass0002975	735.516	-	neg	[M+HCOO]-	phosphatidic acids		-	-	-	-	-	-	-	66824.3	61002.7	64928.1	2442.98	3909.95	2551.04	5815.67	3286.69	2233.95	4056.37	1776.83	4455.39	6573.59	5072.57	0
neg_310	mycomass0002977	743.485	-	neg	[M+HCOO]-	phosphatidic acids		-	-	-	-	-	-	-	41123.1	48049.5	49942.7	66493.8	85202.7	70678.4	86493.4	65315.9	61182	77185.3	67431.1	74922	85750.2	93166.7	50950.3
neg_138	mycomass0002979	701.513	-	neg	[M-H]-	phosphatidic acids		-	-	-	-	-	-	-	43893.7	43313.8	42978.2	36451.5	98210.4	33869.4	41771.6	49118.8	23893.3	41407.3	44319.2	57998.1	46780.4	99550.7	79936.9
neg_246	mycomass0002981	763.548	-	neg	[M-H]-	phosphatidic acids		-	-	-	-	-	-	-	169697	170509	173867	214549	233538	235959	281874	217802	241444	263231	241083	250234	318505	288964	139057
neg_57	mycomass0002982	773.53	-	neg	[M-H]-	phosphatidic acids		-	-	-	-	-	-	-	122164	131417	130638	187704	213203	212244	241867	197763	197142	230661	202520	228640	241692	244223	146125
neg_141	mycomass0002983	775.549	-	neg	[M-H]-	phosphatidic acids		-	-	-	-	-	-	-	214431	211725	211458	280994	377092	297615	353081	284748	274217	334204	296965	321709	376892	397290	236061
neg_303	mycomass0002986	767.489	-	neg	[M+HCOO]-	phosphatidic acids		-	-	-	-	-	-	-	5665.55	4474.25	8836.95	3822.06	6079.86	4514.31	6576.55	4582.12	2770.12	2744.03	1974.55	3776.65	4848.04	6969.86	0
neg_60	mycomass0002991	801.566	-	neg	[M-H]-	phosphatidic acids		-	-	-	-	-	-	-	43313.6	46440.9	52922.4	33161.2	32674.2	33596.1	37454.8	36041.9	32086.6	42645.4	38300.1	35450.5	38179.5	49945.8	40042.4
neg_144	mycomass0002993	803.582	-	neg	[M-H]-	phosphatidic acids		-	-	-	-	-	-	-	242863	242280	261783	249105	237376	217471	231765	240674	196847	223112	163250	215849	230829	355837	123562
neg_256	mycomass0002995	805.597	-	neg	[M-H]-	phosphatidic acids		-	-	-	-	-	-	-	4.47019e+06	4.43792e+06	4.4518e+06	9.56519e+06	9.77848e+06	1.00283e+07	9.30002e+06	9.3406e+06	9.59435e+06	8.72676e+06	7.7759e+06	9.65696e+06	8.93441e+06	9.38964e+06	7.64761e+06
neg_62	mycomass0002997	815.583	-	neg	[M-H]-	phosphatidic acids		-	-	-	-	-	-	-	21692.8	20665.6	21630.4	35017.8	43260.9	40962	37271.5	42092.8	35876.1	45474.5	36429.7	45168.7	43134.4	55798.5	15392.4
neg_64	mycomass0003001	769.577	-	neg	[M-H]-	phosphatidic acids		-	-	-	-	-	-	-	289639	284807	285586	607788	590623	634368	582525	555709	623388	568150	566717	660652	597873	559243	614662
neg_147	mycomass0003002	771.59	-	neg	[M-H]-	phosphatidic acids		-	-	-	-	-	-	-	8374	8893.57	8252.21	19338.2	18737.7	22213.1	18553.6	18052.7	18901.6	23273.9	20591.3	24709	21515.7	22326.3	17903.6
neg_66	mycomass0003004	783.59	-	neg	[M-H]-	phosphatidic acids		-	-	-	-	-	-	-	27436.1	30240.2	31336.8	4482.87	2803.7	7067.8	7513.27	8501.53	5550.07	20928.5	16345.9	18345.2	12748.5	16490.4	1514.25
neg_148	mycomass0003005	785.607	-	neg	[M-H]-	phosphatidic acids		-	-	-	-	-	-	-	70476.1	72258.6	73835.9	17352.9	20384.2	20889.8	21483.8	24266	13251.1	41651.7	27689.8	43082.5	30240.6	50786.6	10095.2
neg_68	mycomass0003008	797.605	-	neg	[M-H]-	phosphatidic acids		-	-	-	-	-	-	-	314.949	581.876	43.5788	8.86646	57.6844	90.386	106.275	568.88	14.3554	754.015	454.528	882.83	17.7078	1065.96	0
neg_401	mycomass0003009	845.629	-	neg	[M+HCOO]-	phosphatidic acids		-	-	-	-	-	-	-	9829.61	10271.7	12213.1	0	1626.31	629.058	643.36	306.857	0	0	342.376	532.202	1051.48	0	0
neg_150	mycomass0003012	873.66	-	neg	[M-H]-	phosphatidic acids		-	-	-	-	-	-	-	1972.48	917.719	1879.88	13840.5	16778	15851.3	15588.2	16568.6	14103	11533.8	9056.97	13645.2	11495.8	14448	7501.94
neg_69	mycomass0003014	825.638	-	neg	[M-H]-	phosphatidic acids		-	-	-	-	-	-	-	3477.57	3477.03	3268.47	3017.59	1943.74	3899.86	4117.64	5745.22	3305.57	6925.27	3501.39	6604.85	5644.91	8102.18	0
neg_151	mycomass0003015	827.654	-	neg	[M-H]-	phosphatidic acids		-	-	-	-	-	-	-	7533.01	11177.6	10250.8	1119.24	5757.17	524.863	2846.27	3325.55	585.709	6897.49	5941.51	7588.56	5713.49	10754.9	0
neg_71	mycomass0003023	867.685	-	neg	[M-H]-	phosphatidic acids		-	-	-	-	-	-	-	869.698	893.024	3067.88	0	1818.74	1579.16	1130.25	1337.47	347.523	1775.08	301.912	1911.13	1770.08	8169.23	0
neg_155	mycomass0003033	971.767	-	neg	[M-H]-	phosphatidic acids		-	-	-	-	-	-	-	483.238	527.551	531.767	2737.92	8912.58	3883.84	11341.3	6101.97	5408.62	7444.04	7745.06	8664.79	11567.9	9528.65	0
neg_74	mycomass0003035	923.749	-	neg	[M-H]-	phosphatidic acids		-	-	-	-	-	-	-	898.496	856.926	1450.22	0	0	0	0	0	0	0	0	0	0	0	0
neg_79	mycomass0003050	1053.84	-	neg	[M-H]-	phosphatidic acids		-	-	-	-	-	-	-	9905.7	7889.6	4156.78	1062.18	5349.46	5994.35	0	1857.43	2408.96	3953.59	1117.39	1919.05	2427.09	2814.22	2756.05
neg_289	mycomass0003064	1053.92	-	neg	[M-H]-	phosphatidic acids		-	-	-	-	-	-	-	7779.92	5197.95	12030.4	18450.1	6392.33	11793.7	16500.6	14550.2	4663.1	2474.74	7985.67	15160.2	6736.09	12826.9	11264
neg_291	mycomass0003067	1067.93	-	neg	[M-H]-	phosphatidic acids		-	-	-	-	-	-	-	3443.93	3315.21	3365.94	1644.36	1129.19	1612.53	2157.32	2243.28	1389.59	1940.12	2138.91	1638.51	1629.33	1788.19	3849.47
neg_292	mycomass0003070	1141.97	-	neg	[M-H]-	phosphatidic acids		-	-	-	-	-	-	-	24186.3	31738.3	24514.5	25829.4	23449.5	25604.5	18758.8	21926.6	28790.8	24136.9	21743.1	22250.9	20413.2	18157	42780.7
neg_364	mycomass0003080	397.165	-	neg	[M+HCOO]-	phosphatidic acids	lyso	-	-	-	-	-	-	-	2510.22	2984.8	2576.72	1201.16	1259.92	2103.23	3502.98	561.712	1465.57	0	1809.84	1319.4	0	917.951	734.728
neg_185	mycomass0003091	423.251	-	neg	[M-H]-	phosphatidic acids	lyso	-	-	-	-	-	-	-	932.075	1429.75	1636.56	1225.42	1689.31	640.948	798.636	819.813	463.656	1882.09	1271.2	1723.87	2004.45	2981.32	0
neg_187	mycomass0003094	437.269	-	neg	[M-H]-	phosphatidic acids	lyso	-	-	-	-	-	-	-	12267.7	12410.4	13305.2	10958	3176.96	14178.7	14029.2	14948.7	11906.3	16698.7	12609.6	14353.6	11550.6	15483.3	1906.2
neg_96	mycomass0003095	449.267	-	neg	[M-H]-	phosphatidic acids	lyso	-	-	-	-	-	-	-	2729.89	3181.37	3641.53	8188.55	17139.4	4545.47	5948.03	4558.04	4063.28	9904.85	7451.02	9747.47	11394.2	14588.5	5899.3
neg_192	mycomass0003099	465.298	-	neg	[M-H]-	phosphatidic acids	lyso	-	-	-	-	-	-	-	8153.45	8228.65	9907.55	12963.4	24343.2	9187.75	13861.3	11264.3	7868.28	23323.4	14264.9	20260.8	24495	27351.6	7503.01
neg_193	mycomass0003101	479.315	-	neg	[M-H]-	phosphatidic acids	lyso	-	-	-	-	-	-	-	1617.14	756.587	1848.5	914.625	2031.33	1114.75	1325.25	1776.42	251.294	916.08	805.276	1221.14	1100.21	2822.93	0
neg_101	mycomass0003107	519.348	-	neg	[M-H]-	phosphatidic acids	lyso	-	-	-	-	-	-	-	451.049	970.542	810.649	653.399	1063.05	796.349	664.606	887.73	773.116	1117.62	1518.34	1215.22	1186.94	1282.86	0
neg_106	mycomass0003111	607.399	-	neg	[M-H]-	phosphatidic acids	lyso	-	-	-	-	-	-	-	3618.33	2415.43	3944.94	3428.18	6088.4	4318.1	3933.98	3607.62	2054.94	3730.14	3011.64	4183.5	5015.18	5612.21	2797.6
neg_113	mycomass0003115	635.43	-	neg	[M-H]-	phosphatidic acids	lyso	-	-	-	-	-	-	-	2751.17	1104.87	2111.62	2136.59	2076.77	2369.76	2188.36	4058.82	2830.62	3323.56	3492.89	3181.4	2771.09	4330.96	2462.48
neg_210	mycomass0003116	577.426	-	neg	[M-H]-	phosphatidic acids	lyso	-	-	-	-	-	-	-	21583.4	22303.9	24457.1	20844.3	21653.6	22056.1	20890.9	22233.2	24026.6	21849	21172.5	20627.4	21730.4	17954.4	29883.7
neg_116	mycomass0003117	589.426	-	neg	[M-H]-	phosphatidic acids	lyso	-	-	-	-	-	-	-	970.914	551.418	994.666	285.65	1427.87	398.486	502.76	729.327	592.934	998.247	292.042	700.629	663.641	1578.75	281.888
neg_237	mycomass0003126	707.521	-	neg	[M-H]-	phosphatidic acids	lyso	-	-	-	-	-	-	-	8899.73	4698.04	5788.49	18906.5	30592.7	17024.3	26368.7	16218.3	20764	19188.8	17626.1	16724.3	28006.4	20987.9	16712.7
neg_370	mycomass0003128	636.389	-	neg	[M+HCOO]-	phosphatidylethanolamines		-	-	-	-	-	-	-	3689.92	3890.22	4273.95	2355.8	2648.77	2328.42	2619.79	3102.35	2966.53	1964.32	2444.46	1807.71	3060.18	3465.29	4894.55
neg_200	mycomass0003132	592.398	-	neg	[M-H]-	phosphatidylethanolamines		-	-	-	-	-	-	-	1938.88	2831.83	2590.02	4116.76	4876.81	3435.94	4651.86	2869.42	2165.32	2755.07	3537.82	6084	2753.72	8440.11	3068.42
neg_374	mycomass0003134	664.421	-	neg	[M+HCOO]-	phosphatidylethanolamines		-	-	-	-	-	-	-	5383.45	5349.5	5521.53	1794.48	2604.4	2237.25	2501.62	1437.96	1884.54	2505.93	2094.96	2526.86	2716.17	3598.51	1697.47
neg_40	mycomass0003139	630.416	-	neg	[M-H]-	phosphatidylethanolamines		-	-	-	-	-	-	-	10534.3	10907.6	9841.08	10658.2	9070.51	10459.3	8945.96	9641.75	12010.5	9247.98	10388.3	8667.92	8564.78	7429.05	15241.5
neg_446	mycomass0003141	694.466	-	neg	[M+HCOO]-	phosphatidylethanolamines		-	-	-	-	-	-	-	5090.51	4647.57	5726	2808.62	5759.19	4211.46	3431.58	2534.39	2420.35	4716.86	2759.87	3600.04	4161.17	7331.49	3802.78
neg_42	mycomass0003142	644.428	-	neg	[M-H]-	phosphatidylethanolamines		-	-	-	-	-	-	-	3009.4	1790.31	2247.86	21267.9	24629.8	22252.2	23530.6	19144.7	17581.7	23837.7	19626.8	22248.2	23378.4	34475.8	17636.5
neg_45	mycomass0003145	658.443	-	neg	[M-H]-	phosphatidylethanolamines		-	-	-	-	-	-	-	4660.23	5523.53	5539.85	43683.6	52197.2	53584.8	49034	50517.1	45114.9	41417.9	42686.8	43905.6	47818.5	64302.9	38906
neg_46	mycomass0003148	672.459	-	neg	[M-H]-	phosphatidylethanolamines		-	-	-	-	-	-	-	73294.5	73831.3	79418.9	282618	292016	288512	302234	287076	265597	339045	293520	341201	346443	418629	288517
neg_449	mycomass0003150	736.517	-	neg	[M+HCOO]-	phosphatidylethanolamines		-	-	-	-	-	-	-	35634.9	35770.7	30288.8	56552.6	45967.6	43390.1	50374.1	53848.2	51692.4	47414.9	56499.7	46587.3	48842.7	41083.9	76308.6
neg_47	mycomass0003151	686.474	-	neg	[M-H]-	phosphatidylethanolamines		-	-	-	-	-	-	-	1849.03	1984.92	1658.98	25356	26518.1	24343.5	25151	25202	22039.1	29374.7	23746.2	29485.5	29392.5	37635	21517.2
neg_127	mycomass0003152	688.491	-	neg	[M-H]-	phosphatidylethanolamines		-	-	-	-	-	-	-	21395.2	18180.4	19891.1	4818.81	10283	1448.67	5759.87	2542.09	1931.54	4449.94	7522.9	2404.03	17991.6	13813.7	4299.45
neg_232	mycomass0003153	690.506	-	neg	[M-H]-	phosphatidylethanolamines		-	-	-	-	-	-	-	120400	116894	116259	45580.3	54834.6	21727.4	49523.2	18223.1	24284.5	44312	58453.9	34546.3	67529.6	51884.6	33847
neg_130	mycomass0003155	702.506	-	neg	[M-H]-	phosphatidylethanolamines		-	-	-	-	-	-	-	7535.72	7503.62	5638.87	1164.45	1721.53	301.984	834.52	332.68	962.403	1027.04	871.129	824.887	4795.55	4740.18	0
neg_238	mycomass0003156	704.522	-	neg	[M-H]-	phosphatidylethanolamines		-	-	-	-	-	-	-	55375.3	54525	57758.2	18559.3	24148.1	8231.67	20067.8	6271.05	9199.98	17718.9	20473.3	11818.5	26786.5	24071.8	11385.6
neg_322	mycomass0003157	774.528	-	neg	[M+HCOO]-	phosphatidylethanolamines		-	-	-	-	-	-	-	1317.5	1480.65	1239.08	800.32	1796.62	1090.28	2346.89	1798.98	264.157	1167.85	856.728	781.84	1213.4	3056.19	835.519
neg_134	mycomass0003158	716.522	-	neg	[M-H]-	phosphatidylethanolamines		-	-	-	-	-	-	-	617371	615050	623782	240790	356218	160549	311729	179568	186824	256900	304016	209007	559486	466768	270117
neg_242	mycomass0003159	718.538	-	neg	[M-H]-	phosphatidylethanolamines		-	-	-	-	-	-	-	402752	404100	406131	225916	252638	113233	208866	105957	126485	213598	216420	156151	274776	241387	228994
neg_323	mycomass0003160	788.543	-	neg	[M+HCOO]-	phosphatidylethanolamines		-	-	-	-	-	-	-	65903.3	66743	67017.4	84792.3	104237	84700.4	98042.6	82682.2	75675.3	99487.4	82934.2	98547.2	98888.2	115141	73504.3
neg_136	mycomass0003161	730.538	-	neg	[M-H]-	phosphatidylethanolamines		-	-	-	-	-	-	-	253040	243621	251459	82582.5	113991	63042.5	119511	54726.4	66473.6	84961.1	115931	71015	212074	167195	69013.9
neg_244	mycomass0003162	732.553	-	neg	[M-H]-	phosphatidylethanolamines		-	-	-	-	-	-	-	1.60613e+06	1.59236e+06	1.58939e+06	795151	988354	571411	1.07483e+06	473944	611475	869692	1.23306e+06	689770	2.06827e+06	1.65223e+06	799218
neg_325	mycomass0003163	802.559	-	neg	[M+HCOO]-	phosphatidylethanolamines		-	-	-	-	-	-	-	4.66492e+06	4.64078e+06	4.67067e+06	5.48305e+06	6.49843e+06	5.4745e+06	6.21415e+06	5.18081e+06	5.28275e+06	6.313e+06	5.44619e+06	6.20618e+06	6.22476e+06	6.98646e+06	5.62223e+06
neg_389	mycomass0003164	804.574	-	neg	[M+HCOO]-	phosphatidylethanolamines		-	-	-	-	-	-	-	4.20016e+06	4.2098e+06	4.17575e+06	3.94609e+06	5.30576e+06	4.05557e+06	4.55528e+06	3.95071e+06	3.95584e+06	4.95268e+06	4.00678e+06	4.60857e+06	5.00776e+06	5.70823e+06	4.19565e+06
neg_245	mycomass0003165	746.569	-	neg	[M-H]-	phosphatidylethanolamines		-	-	-	-	-	-	-	13132	14997.8	14609.4	9628.54	15387.4	4616.33	10251.3	4229.22	4289.95	9727.98	10896	7498.02	14430.6	13731.8	12571.9
neg_471	mycomass0003168	820.604	-	neg	[M+HCOO]-	phosphatidylethanolamines		-	-	-	-	-	-	-	16469.2	15704.5	14132.7	7203.3	15571.3	8268.29	11839	8787.29	10794.4	12785.3	9555.16	12300.6	16518.9	20694.6	2452.63
neg_327	mycomass0003169	830.59	-	neg	[M+HCOO]-	phosphatidylethanolamines		-	-	-	-	-	-	-	1.1254e+07	1.1123e+07	1.12267e+07	1.28911e+07	1.58676e+07	1.27298e+07	1.43232e+07	1.23252e+07	1.21653e+07	1.5115e+07	1.26074e+07	1.44505e+07	1.5311e+07	1.75255e+07	1.3188e+07
neg_394	mycomass0003170	832.605	-	neg	[M+HCOO]-	phosphatidylethanolamines		-	-	-	-	-	-	-	6.26047e+06	6.21236e+06	6.09299e+06	5.37909e+06	7.15131e+06	5.48338e+06	6.24878e+06	5.31014e+06	5.2736e+06	6.91557e+06	5.41718e+06	6.4555e+06	7.07283e+06	8.1471e+06	5.99853e+06
neg_514	mycomass0003175	844.605	-	neg	[M+CH3COO]-	phosphatidylethanolamines		-	-	-	-	-	-	-	237498	235923	234587	265002	328834	255992	288856	255097	242481	306550	254140	295635	317976	369306	239723
neg_395	mycomass0003176	860.637	-	neg	[M+HCOO]-	phosphatidylethanolamines		-	-	-	-	-	-	-	26054.2	25510.1	26769.6	17274.9	33606.4	19757.3	26372.1	20065.6	15840.5	30254.8	21142.3	26658	32989.6	35260.2	19642.4
neg_474	mycomass0003177	862.651	-	neg	[M+HCOO]-	phosphatidylethanolamines		-	-	-	-	-	-	-	3712.49	4487.22	4928.7	5063.82	4145.99	1894.82	5775.68	5636.63	2739.59	5464.4	3599.82	4517	4320.82	7347.31	3946.56
neg_515	mycomass0003178	858.621	-	neg	[M+CH3COO]-	phosphatidylethanolamines		-	-	-	-	-	-	-	245954	242952	241218	255408	335358	260359	305614	254425	250991	331567	260180	317997	337851	402365	243386
neg_271	mycomass0003201	914.756	-	neg	[M-H]-	phosphatidylethanolamines		-	-	-	-	-	-	-	1428	2349.99	778.738	5685.9	3266.3	4429.26	4425.96	4660.78	1031.26	3411.46	2489.52	5031.54	4957.83	5385.06	954.958
neg_345	mycomass0003238	1152.96	-	neg	[M+HCOO]-	phosphatidylethanolamines		-	-	-	-	-	-	-	45274.6	34424.7	40678.7	41976.1	33840.3	38314.3	34715.9	40106.3	52978.3	39923.1	46048.7	27251	34441	23803.3	61848.8
neg_164	mycomass0003239	1094.95	-	neg	[M-H]-	phosphatidylethanolamines		-	-	-	-	-	-	-	21280.5	21303.8	18733	24306.9	18939.1	23549.2	16874.9	19415.1	22915.3	19756.7	22587	19636.1	18648.7	14440.4	36896.5
neg_165	mycomass0003242	1108.96	-	neg	[M-H]-	phosphatidylethanolamines		-	-	-	-	-	-	-	9995.09	10631.4	8871.73	10721.5	8254.71	12346.3	8877.93	9742.01	12396.2	10902.8	11527.1	8337.78	9053.79	7626.33	22113.6
neg_85	mycomass0003247	1134.98	-	neg	[M-H]-	phosphatidylethanolamines		-	-	-	-	-	-	-	245374	274547	260740	253618	197563	261277	219428	230866	322121	207221	277795	206098	210373	109551	503966
neg_347	mycomass0003250	1209.01	-	neg	[M+HCOO]-	phosphatidylethanolamines		-	-	-	-	-	-	-	178716	109633	149246	166860	101278	112925	109884	131420	134376	76627.3	111119	114160	115842	96270.8	243415
neg_510	mycomass0003262	1518.08	-	neg	[M+CH3COO]-	phosphatidyl ethanolamines	dimer	-	-	-	-	-	-	-	4655.64	4301.23	5313.5	0	4114.23	2405.79	2215.16	3497.01	2176.35	6635.3	2881.15	5414.5	3035.42	9309.64	0
neg_513	mycomass0003269	1574.14	-	neg	[M+CH3COO]-	phosphatidyl ethanolamines	dimer	-	-	-	-	-	-	-	26548.1	32460.5	31722.5	46506.9	55380.7	41704.2	36250.5	46571.7	28732.6	55317.9	47113.6	58906.8	51657.3	85570	13273.8
neg_181	mycomass0003276	396.217	-	neg	[M-H]-	phosphatidylethanolamines	lyso	-	-	-	-	-	-	-	1883.47	1664.39	2275.14	1777.37	2452.78	1993.77	2304.39	1927.22	1403.79	2138.7	1695.02	2382.1	2312.27	3792.43	206.683
neg_436	mycomass0003288	540.33	-	neg	[M+HCOO]-	phosphatidylethanolamines	lyso	-	-	-	-	-	-	-	9659.04	11492.7	12138.2	3851.55	163.061	0	5967.16	117.495	0	6211.87	728.713	4566.91	1613.7	5981.07	690.356
neg_207	mycomass0003306	606.452	-	neg	[M-H]-	phosphatidylethanolamines	lyso	-	-	-	-	-	-	-	4254.88	5157.27	3507.54	7581.27	6545.22	7721.91	6704.32	7470.21	7501.67	7614.99	6926.41	8231.77	6872.97	7217.22	6728.29
neg_447	mycomass0003308	680.489	-	neg	[M+HCOO]-	phosphatidylethanolamines	lyso	-	-	-	-	-	-	-	5063.38	3576.12	6459.9	6362.24	6975.86	6066.97	6261.73	7940.31	5985.79	10400.3	8320.29	9382.94	9983.04	12273.6	3088.96
neg_114	mycomass0003309	632.468	-	neg	[M-H]-	phosphatidylethanolamines	lyso	-	-	-	-	-	-	-	1084.76	1068.66	703.357	2803.34	2225.73	2018.05	2514.41	3434.12	877.337	4408.32	2033.81	3880.13	3382.18	4736.9	1390.64
neg_214	mycomass0003310	634.483	-	neg	[M-H]-	phosphatidylethanolamines	lyso	-	-	-	-	-	-	-	11911.5	10002.2	8986.63	17490.7	15908.2	20478.7	16554.9	19717.7	19375.7	23957.3	21932.4	26078.4	23748.9	25908.7	17944.1
neg_219	mycomass0003312	648.499	-	neg	[M-H]-	phosphatidylethanolamines	lyso	-	-	-	-	-	-	-	10242.7	10526.2	11555.3	25601	25743.1	29618.6	27957.7	27294.2	28315.3	35371.8	31814.5	32750.6	34703.3	39039.4	27183.3
neg_195	mycomass0003321	669.4	-	neg	[M-H]-	phosphatidylglycerols		-	-	-	-	-	-	-	18293.5	17405	20027	15363.4	26825.8	21510.7	19828.1	18546.5	17478.6	21063.1	22325.7	20223.7	19318.3	22616.8	16538.7
neg_201	mycomass0003327	697.431	-	neg	[M-H]-	phosphatidylglycerols		-	-	-	-	-	-	-	25001.9	26267.5	23922.8	26787.4	37448.8	32747	30322.5	25876.9	26118.3	31087.4	33006.5	31181.1	29577.5	31797.5	30688.7
neg_375	mycomass0003329	695.414	-	neg	[M+HCOO]-	phosphatidylglycerols		-	-	-	-	-	-	-	454.926	321.095	848.307	0	160.282	278.834	257.801	0	0	0	702.002	0	0	0	800.243
neg_211	mycomass0003333	725.462	-	neg	[M-H]-	phosphatidylglycerols		-	-	-	-	-	-	-	28193.4	26021.6	25940.8	68579.1	67178.5	78104.4	69945.1	51794.6	71211.7	61926.6	71404.7	58784.6	48460.7	33964	112574
neg_228	mycomass0003342	767.511	-	neg	[M-H]-	phosphatidylglycerols		-	-	-	-	-	-	-	64588.5	65309.5	63485	57453	45011.5	56398.5	47834.2	54021.8	68146.4	40711.5	55243.4	39732.9	45500.8	26798.4	83393.7
neg_539	mycomass0003347	733.501	-	neg	[M+CH3COO]-	phosphatidylglycerols		-	-	-	-	-	-	-	74923.6	71408.7	73774.5	93650.4	114274	95821.3	114815	91657.6	89836.5	105568	88858.8	101680	114599	117305	72917.1
neg_240	mycomass0003351	809.559	-	neg	[M-H]-	phosphatidylglycerols		-	-	-	-	-	-	-	25224.2	20000.7	25866.5	20414.5	9366.91	18644.5	13066.2	17705.8	25660.6	15034.7	21622	15077.4	16638.7	8755.04	20364.1
neg_508	mycomass0003352	759.516	-	neg	[M+CH3COO]-	phosphatidylglycerols		-	-	-	-	-	-	-	6860.64	3510.58	1876.65	12297.5	12569.4	15331.8	16128	12548.5	10825.2	13695.3	12665.6	14998	16494.9	17348.4	3567.77
neg_540	mycomass0003353	761.533	-	neg	[M+CH3COO]-	phosphatidylglycerols		-	-	-	-	-	-	-	413487	449764	431264	379368	460482	364558	445891	342414	352074	403720	350875	395144	442634	503824	251455
neg_466	mycomass0003357	837.587	-	neg	[M+HCOO]-	phosphatidylglycerols		-	-	-	-	-	-	-	706712	696657	738825	409652	502375	426097	476571	575974	360958	582938	458417	442086	555272	865693	275074
neg_326	mycomass0003358	847.572	-	neg	[M+HCOO]-	phosphatidylglycerols		-	-	-	-	-	-	-	338287	340274	345572	154204	185905	175167	186329	197725	138189	211648	154360	187142	213437	319669	72674.7
neg_390	mycomass0003359	849.587	-	neg	[M+HCOO]-	phosphatidylglycerols		-	-	-	-	-	-	-	218364	219241	222589	204103	184423	169354	179043	177045	162464	186475	138912	181238	177258	289092	114663
neg_468	mycomass0003360	851.602	-	neg	[M+HCOO]-	phosphatidylglycerols		-	-	-	-	-	-	-	1.06978e+06	1.10084e+06	1.11533e+06	1.72431e+06	1.83403e+06	1.92383e+06	1.78268e+06	2.05996e+06	1.76376e+06	1.91988e+06	1.64907e+06	1.91519e+06	1.79499e+06	2.18571e+06	1.1979e+06
neg_543	mycomass0003365	863.601	-	neg	[M+CH3COO]-	phosphatidylglycerols		-	-	-	-	-	-	-	3117	1368.32	4801.73	29.4822	94.9249	161.802	553.897	316.437	0	977.403	741.869	300.984	795.277	1299.5	0
neg_573	mycomass0003366	865.619	-	neg	[M+CH3COO]-	phosphatidylglycerols		-	-	-	-	-	-	-	451414	449409	462890	242979	259970	263968	257429	266539	237013	278083	228185	284238	274274	355355	206374
neg_396	mycomass0003368	891.634	-	neg	[M+HCOO]-	phosphatidylglycerols		-	-	-	-	-	-	-	43876.1	43557.6	44713.1	1575.43	2829.43	3772.63	3714.38	4297.19	2673.71	2336.06	2147.33	909.298	1453.44	7917.5	524.091
neg_574	mycomass0003369	879.632	-	neg	[M+CH3COO]-	phosphatidylglycerols		-	-	-	-	-	-	-	1055.41	1220.61	1152.93	0	0	254.858	272.689	581.052	0	686.979	665.016	0	141.703	1778.63	0
neg_399	mycomass0003374	919.666	-	neg	[M+HCOO]-	phosphatidylglycerols		-	-	-	-	-	-	-	1092.82	337.971	770.485	2963.63	4326.59	4198.12	3524.57	3437.21	4625.75	3984.87	4965.73	2977.49	3680.84	5277.33	0.137966
neg_487	mycomass0003399	1033.8	-	neg	[M+HCOO]-	phosphatidylglycerols		-	-	-	-	-	-	-	15987.2	16409.8	12389	172.954	9.63998	0	0	0	384.018	0	0	0	0	0	0
neg_339	mycomass0003409	1085.84	-	neg	[M+HCOO]-	phosphatidylglycerols		-	-	-	-	-	-	-	2730.17	1419.8	2954.44	7766.02	14932.1	5915.86	10528.2	20099.9	5582.55	18072.1	3509.18	11598.1	15678.1	28289	0
neg_408	mycomass0003410	1087.86	-	neg	[M+HCOO]-	phosphatidylglycerols		-	-	-	-	-	-	-	4750.78	1686.65	2600.67	4062.39	321.839	5543.3	4393.77	5472.56	3267.67	5133.2	3346.39	3708.11	3492.26	2975.6	771.293
neg_411	mycomass0003434	1199.98	-	neg	[M+HCOO]-	phosphatidylglycerols		-	-	-	-	-	-	-	33063.3	40263.5	40957.5	40904.5	28419	36232.8	28210.1	26372.8	36665	27743.1	38552.1	28894.2	34965.3	22754.5	68663.5
neg_432	mycomass0003450	473.217	-	neg	[M+HCOO]-	phosphatidylglycerols	lyso	-	-	-	-	-	-	-	6442.58	4073.35	2938.41	8575.48	16034.3	8752.74	26440.8	22581.9	20163.1	30979.8	21135.2	22202.4	22437.2	19552.5	30259
neg_435	mycomass0003456	529.28	-	neg	[M+HCOO]-	phosphatidylglycerols	lyso	-	-	-	-	-	-	-	9305.12	9143.61	9226.3	12498.5	14513.6	12912.1	12905.7	16375.6	12576.1	15365.7	13707	15106.1	16367.7	21460.2	10597.2
neg_443	mycomass0003474	655.421	-	neg	[M+HCOO]-	phosphatidylglycerols	lyso	-	-	-	-	-	-	-	12305.1	13255.7	12817.1	23948.8	30173	35999.6	14102.2	10100.9	22932.2	14417.1	18719.2	17961.3	21817	30231.7	11226.2
neg_371	mycomass0003475	667.421	-	neg	[M+HCOO]-	phosphatidylglycerols	lyso	-	-	-	-	-	-	-	3545.54	3216.64	2954.47	4617.87	9698.25	8081.94	7346.77	4133.35	4184.93	6775.18	7943.68	5256.73	4668.69	8451.65	4915.23
neg_369	mycomass0003494	741.38	-	neg	[M+HCOO]-	phosphatidylinositols		-	-	-	-	-	-	-	1245.55	1388.23	1506.91	268.041	1564.61	438.801	1276.71	1408.53	333.371	1968.19	1137.28	2074.55	825.303	1804.59	0
neg_373	mycomass0003500	783.43	-	neg	[M+HCOO]-	phosphatidylinositols		-	-	-	-	-	-	-	3112.56	1564.72	3779.44	3195.79	5478.32	1053.94	3469	4102.96	605.11	4571.9	1574.88	4523.29	6542.29	5221.7	2811.74
neg_206	mycomass0003504	739.442	-	neg	[M-H]-	phosphatidylinositols		-	-	-	-	-	-	-	65034.8	68416.7	72061	77162.4	159150	110719	87868.3	4272.15	53135.7	7901.7	94653.8	101169	38107.3	155374	70327.8
neg_126	mycomass0003518	807.502	-	neg	[M-H]-	phosphatidylinositols		-	-	-	-	-	-	-	8969.11	10102.4	11635.5	19289.1	27815.7	14255.8	23157.2	16107.8	16562.4	17581.6	15697.6	18226.9	34319.2	29219.3	5098.08
neg_230	mycomass0003519	809.517	-	neg	[M-H]-	phosphatidylinositols		-	-	-	-	-	-	-	4597.31	4830.54	5099.68	41964.3	34285.4	9173.89	30961.7	16998.9	34070.5	19095.2	21123.8	20292.6	38755.6	17838.2	32068.9
neg_129	mycomass0003521	821.517	-	neg	[M-H]-	phosphatidylinositols		-	-	-	-	-	-	-	3782.13	3819.04	4048.09	9042.8	11651.4	6917.42	11856.8	7022.64	7459.22	9443.88	6228.77	7660.5	14454.6	8775.1	2431.08
neg_234	mycomass0003522	823.532	-	neg	[M-H]-	phosphatidylinositols		-	-	-	-	-	-	-	5563.15	5093.42	3917.69	8675.86	9069.5	7120.3	9325.48	7407.08	10281.9	7882.28	7892.62	6148.76	13180.1	7960.62	3867.65
neg_50	mycomass0003523	833.518	-	neg	[M-H]-	phosphatidylinositols		-	-	-	-	-	-	-	14522	16991.1	12971.3	17461.1	25115.8	17405.9	24410.1	14609.7	18159.7	19319.7	17986.8	20895.8	30280.4	24628.5	7895.59
neg_384	mycomass0003524	895.559	-	neg	[M+HCOO]-	phosphatidylinositols		-	-	-	-	-	-	-	64099.8	58608.1	61297.3	25417.8	27887.4	27858.1	30453.8	31759.8	22195.8	30609.4	21940.6	31584.4	29222.5	49700.8	3504.54
neg_459	mycomass0003525	897.569	-	neg	[M+HCOO]-	phosphatidylinositols		-	-	-	-	-	-	-	145523	152343	159409	210569	228005	202137	216934	192830	179288	200142	183614	211146	218347	259882	173128
neg_53	mycomass0003529	861.554	-	neg	[M-H]-	phosphatidylinositols		-	-	-	-	-	-	-	26306.8	21235.2	29434.9	10634.3	17976.2	12867.9	21222.8	13076.9	16268.6	18616.9	15461.7	21019	22506.4	19830.6	4019.06
neg_137	mycomass0003530	863.567	-	neg	[M-H]-	phosphatidylinositols		-	-	-	-	-	-	-	56214.8	57480.6	55538.5	47389.5	72368.5	37253.8	63248.6	43357.1	58265.1	58157	50889.1	47900.9	66470.7	50766.2	33285.8
neg_247	mycomass0003531	865.582	-	neg	[M-H]-	phosphatidylinositols		-	-	-	-	-	-	-	1.55756e+06	1.58234e+06	1.59399e+06	812088	987004	917696	949718	1.1382e+06	732306	1.20591e+06	822688	979575	1.14769e+06	1.73878e+06	538861
neg_391	mycomass0003533	937.601	-	neg	[M+HCOO]-	phosphatidylinositols		-	-	-	-	-	-	-	118392	118770	118100	208241	236587	243794	224976	256892	220364	235724	205886	241591	225539	275085	130153
neg_328	mycomass0003538	963.615	-	neg	[M+HCOO]-	phosphatidylinositols		-	-	-	-	-	-	-	8840.25	8092.08	7813.64	115.87	851.828	366.844	802.181	314.587	374.368	70.534	282.791	269.49	275.721	740.239	0
neg_544	mycomass0003539	951.616	-	neg	[M+CH3COO]-	phosphatidylinositols		-	-	-	-	-	-	-	73127.3	75527.1	79538.2	60796.4	73461.8	70803.4	74681.1	74179.7	61521.7	71161.2	51941.8	69540.8	66031.5	92950.7	31768.7
neg_253	mycomass0003540	907.628	-	neg	[M-H]-	phosphatidylinositols		-	-	-	-	-	-	-	7785.08	9314.26	12698	0	0	0	0	0	0	3723.78	0	0	426.319	5545.81	0
neg_258	mycomass0003543	921.645	-	neg	[M-H]-	phosphatidylinositols		-	-	-	-	-	-	-	2276.27	3423.41	3745.74	0	2022.24	0	368.783	0	0	2979.98	1731.01	2903.43	1693.81	5829.13	1669.71
neg_63	mycomass0003544	931.624	-	neg	[M-H]-	phosphatidylinositols		-	-	-	-	-	-	-	11095.9	11500.2	8288.22	21070.9	19678	18889.6	19093.4	18241.4	18090.5	11309.6	12996.8	20216.6	16475.3	19909.4	9171.59
neg_67	mycomass0003547	945.644	-	neg	[M-H]-	phosphatidylinositols		-	-	-	-	-	-	-	10795.1	7294.46	8343.28	0	0	0	501.1	0	0	0	0	0	0	0	0
neg_518	mycomass0003571	1057.77	-	neg	[M+CH3COO]-	phosphatidylinositols		-	-	-	-	-	-	-	836.636	1901.51	2441.94	0	334.873	921.42	1461.1	542.195	0	640.172	0	1218.7	1316.84	1841.27	0
neg_75	mycomass0003580	1099.82	-	neg	[M-H]-	phosphatidylinositols		-	-	-	-	-	-	-	5209.9	5191.4	4622.6	492.008	2343.98	1637.3	1281.27	2684.35	0	5285.01	0	894.321	4456.53	10124.6	18.5008
neg_281	mycomass0003594	1159.9	-	neg	[M-H]-	phosphatidylinositols		-	-	-	-	-	-	-	39057.3	39459.5	49612.4	20505.8	4895.28	832.379	8003.02	0	0	2268.21	0	7421.19	3898.46	11898.4	0
neg_285	mycomass0003600	1187.94	-	neg	[M-H]-	phosphatidylinositols		-	-	-	-	-	-	-	4094.28	3735.09	6785.12	1092.16	0	350.773	0	0	0	388.707	0	0	0	229.974	0
neg_410	mycomass0003602	1259.96	-	neg	[M+HCOO]-	phosphatidylinositols		-	-	-	-	-	-	-	36040.5	34712.9	35894.7	36194.6	29018.9	35341.5	34330.7	37829.1	41693.1	33811	36077.2	30702.4	29195	26410.8	54467.5
neg_170	mycomass0003611	1241.99	-	neg	[M-H]-	phosphatidylinositols		-	-	-	-	-	-	-	111453	82163	90649.6	91716.7	76505.4	110037	76617.6	89550.9	95775.8	46101.7	112222	71206.4	86128.3	44844.7	124908
neg_293	mycomass0003612	1244	-	neg	[M-H]-	phosphatidylinositols		-	-	-	-	-	-	-	56243.2	49573.5	57240.8	64648.4	50091.1	48056.7	46727.3	45959	64099.7	49928.9	56081.1	49962.8	55372	41450	99311.3
neg_92	mycomass0003622	513.212	-	neg	[M-H]-	phosphatidylinositols	lyso	-	-	-	-	-	-	-	154489	161831	170630	75756.8	117989	88525.5	113225	105120	77371	72584.2	56855.4	72433.3	88108.7	93641.1	53475.1
neg_189	mycomass0003637	613.335	-	neg	[M-H]-	phosphatidylinositols	lyso	-	-	-	-	-	-	-	410	309.412	431.628	2206.68	969.61	0	644.666	134.478	0	317.722	163.893	182.419	587.689	2506.52	0
neg_442	mycomass0003647	743.436	-	neg	[M+HCOO]-	phosphatidylinositols	lyso	-	-	-	-	-	-	-	2654.75	1866.43	1127.85	1394.03	782.121	1366.83	575.489	1200.84	2463.06	2168.58	613.31	1472.82	1543.71	618.939	2073.4
neg_532	mycomass0003650	755.438	-	neg	[M+CH3COO]-	phosphatidylinositols	lyso	-	-	-	-	-	-	-	1477.12	628.769	2429.83	1968.88	3406.59	3225.13	3316.45	1722.28	2536.71	1634.91	2451.77	4216.97	2465.86	3325.27	685.518
neg_564	mycomass0003651	711.446	-	neg	[M+CH3COO]-	phosphatidylinositols	lyso	-	-	-	-	-	-	-	5387.32	6680.8	9629.45	5889.4	20433.3	9781.98	7948.29	9117.26	7028.32	13609.8	6816.24	11211.4	13552.2	12672.5	4575.46
neg_566	mycomass0003657	753.496	-	neg	[M+CH3COO]-	phosphatidylinositols	lyso	-	-	-	-	-	-	-	2330.7	1444.33	1994.93	0	0	0	0	0	0	0	0	0	0	0	0
neg_538	mycomass0003662	793.527	-	neg	[M+CH3COO]-	phosphatidylinositols	lyso	-	-	-	-	-	-	-	91045.7	80387	84417.4	80634.7	53717.2	85934.1	77135.1	86762	107368	71285.2	98523.1	70823.3	66400.8	39247.4	109465
neg_568	mycomass0003665	869.576	-	neg	[M+CH3COO]-	phosphatidylinositols	lyso	-	-	-	-	-	-	-	1065547	1.03523e+06	1.09282e+06	382448	457207	383859	523186	523009	290091	400512	339434	361745	426557	670076	156571
neg_576	mycomass0003674	1592.15	-	neg	[M+CH3COO]-	atidyl-myo-inositol-monoman	diacyl	-	-	-	-	-	-	-	1.08573e+06	1.02658e+06	984099	1.21112e+06	1.29211e+06	1.30236e+06	1.25167e+06	1.22578e+06	1.13548e+06	1.45119e+06	1.24809e+06	1.43882e+06	1.41389e+06	1.6215e+06	1.10408e+06
neg_184	mycomass0003677	895.397	-	neg	[M-H]-	phatidyl-myo-inositol-dimanno	lyso	-	-	-	-	-	-	-	12196.1	9637.59	12394.1	17239.7	13103.4	12447.9	15232.9	20248.4	8798.72	24310.3	26485	15327.2	20725.8	14948.3	47219.3
neg_558	mycomass0003678	997.467	-	neg	[M+CH3COO]-	phatidyl-myo-inositol-dimanno	lyso	-	-	-	-	-	-	-	2436.94	2548.84	1757.35	2830.91	2393.96	2438.52	1831.26	2057.7	2226.78	2391.54	2268.31	1044.07	2137.04	1051.09	3843.69
neg_275	mycomass0003679	1413.9	-	neg	[M-H]-	phatidyl-myo-inositol-dimanno	monoacyl	-	-	-	-	-	-	-	76107.8	73559.4	82320.1	12643.9	37063.8	21985.7	37197.1	35405.6	54326.7	25692.1	49225.8	30003.9	49353.5	7717.64	15331.8
neg_295	mycomass0003681	1652.12	-	neg	[M-H]-	phatidyl-myo-inositol-dimanno	diacyl	-	-	-	-	-	-	-	12268.7	12258.8	8304.95	2177.56	42953.8	31211.2	27319.9	37862.6	68009.2	23561.7	41431.9	10310.5	28103.6	503.729	15086.9
neg_296	mycomass0003683	1694.17	-	neg	[M-H]-	phatidyl-myo-inositol-dimanno	diacyl	-	-	-	-	-	-	-	132688	145136	151841	52597.1	280669	233134	270643	269054	378675	208071	335839	138131	345512	53328.8	153993
neg_104	mycomass0003720	379.357	-	neg	[M-H]-	phthienoic acids		-	-	-	-	-	-	-	6251.86	6254.61	5845.05	4449.45	5049.9	3959.79	4373.09	5192.4	3413.99	4685.16	3851.93	4362.06	3950.05	5723.5	3011.57
neg_107	mycomass0003721	393.373	-	neg	[M-H]-	phthienoic acids		-	-	-	-	-	-	-	34753.9	37235.4	39054.8	17587.7	32911.3	19491.2	22455.8	22481.3	11127.9	24152.2	18936.8	23032.1	19435.4	35210.1	18946.7
neg_109	mycomass0003722	407.389	-	neg	[M-H]-	phthienoic acids		-	-	-	-	-	-	-	22592.6	22589.6	24389.9	8972.63	22794.9	8830.29	10749.7	11622.5	5156.13	11092.1	8616.78	12142.2	11609.3	23145.9	9490.62
neg_112	mycomass0003723	421.404	-	neg	[M-H]-	phthienoic acids		-	-	-	-	-	-	-	33331.6	32904.4	35915.6	14505.3	26521.4	15145.2	15894.4	17145.9	9519.12	18666.5	12931.8	19424.6	16934.7	28664	11664.1
neg_118	mycomass0003724	435.42	-	neg	[M-H]-	phthienoic acids		-	-	-	-	-	-	-	5081.03	4888.09	5152.8	2950.86	2124.37	2703.06	2475.02	2844.72	1562.98	1143.05	1525.02	2216.96	2007.41	2945.2	0
neg_198	mycomass0003725	441.394	-	neg	[M-H]-	phthioceranic acid		-	-	-	-	-	-	-	82397.2	79227.6	71995.3	42180	48777.1	48868.2	49350.2	50821	40940.9	47560.7	40735.1	45172	42456.4	51295.8	28390.3
neg_213	mycomass0003726	423.42	-	neg	[M-H]-	phthioceranic acid		-	-	-	-	-	-	-	179797	178984	184989	88042.9	91161.8	105580	110663	121179	107016	95362.4	84152.7	89279.4	88624.2	93496.4	60400.5
neg_225	mycomass0003727	465.467	-	neg	[M-H]-	phthioceranic acid		-	-	-	-	-	-	-	68517.3	72893.8	73995.1	31727.4	22504.8	36439.1	35990.2	39231.8	32031.6	35461.6	31219.7	35616.6	32878.1	36716.6	11188.7
neg_243	mycomass0003728	507.514	-	neg	[M-H]-	phthioceranic acid		-	-	-	-	-	-	-	7266.5	7075.42	7044.98	2010.99	2616.17	3085.82	2536.68	2862.77	3298.83	3858.89	2774.48	3617.62	3460.08	3050.41	2794.88
neg_249	mycomass0003729	549.561	-	neg	[M-H]-	phthioceranic acid		-	-	-	-	-	-	-	6130.52	6002.18	6585.53	3301.43	2476.93	2935.14	3639.69	3353.92	2586.28	3849.4	2949.9	3541.15	3195.27	4565.1	1102.92
neg_259	mycomass0003730	591.607	-	neg	[M-H]-	phthioceranic acid		-	-	-	-	-	-	-	601.773	660.91	885.298	639.243	112.845	159.1	392.07	607.222	168.022	296.505	0	0	249.837	0	0
neg_290	mycomass0003836	1434.45	-	neg	[M-H]-	phthiocerol dimycocerosates	B	-	-	-	-	-	-	-	856.281	1230.49	982.672	0	682.259	0	689.655	762.239	2486.86	586.799	0	703.67	1893.88	0	2713.8
neg_482	mycomass0003920	1137.73	-	neg	[M+HCOO]-	sulfoglycolipids	diacylated	-	-	-	-	-	-	-	2641.73	5892.12	3284.66	18872.9	35919.4	19051.3	32363.5	15496.2	17089.8	27637.6	17375	31401.7	42242.9	37397.2	5402.41
neg_280	mycomass0003943	1309.91	-	neg	[M-H]-	sulfoglycolipids	diacylated	-	-	-	-	-	-	-	23788.5	25483.6	39360.8	0	410.836	445.107	448.666	460.994	0	417.277	96.4203	434.46	424.037	946.038	0
neg_284	mycomass0003948	1323.93	-	neg	[M-H]-	sulfoglycolipids	diacylated	-	-	-	-	-	-	-	68825.4	78799.1	101417	0	0	0	0	0	0	0	0	0	0	0	0
neg_496	mycomass0003949	1337.95	-	neg	[M+HCOO]-	sulfoglycolipids	diacylated	-	-	-	-	-	-	-	18821	20842.1	27537.1	0	0	0	0	0	0	0	0	0	0	0	0
neg_288	mycomass0003950	1301.96	-	neg	[M-H]-	sulfoglycolipids	diacylated	-	-	-	-	-	-	-	5953.18	31415.8	14113.9	19232.9	12263.4	9398.32	22769	24662.6	18408.2	20859.9	17674.7	23658.3	12981.1	9149.12	34527.5
neg_298	mycomass0004000	1600.21	-	neg	[M-H]-	sulfoglycolipids	triacylated	-	-	-	-	-	-	-	10946	9168.98	8931.47	0	818.837	0	0	0	0	0	0	0	0	851.313	0
neg_299	mycomass0004005	1602.22	-	neg	[M-H]-	sulfoglycolipids	triacylated	-	-	-	-	-	-	-	224497	226761	213803	21169	47707.5	22687.3	47417.1	26586.4	10715.5	24774.9	11637	33019.4	34862.5	58236.9	1868.58
neg_300	mycomass0004013	1584.22	-	neg	[M-H]-	sulfoglycolipids	triacylated	-	-	-	-	-	-	-	49089.2	42965.8	44891.8	0	1169.26	0	0	0	0	0	0	0	591.768	10160.1	0
neg_503	mycomass0004015	1648.23	-	neg	[M+HCOO]-	sulfoglycolipids	triacylated	-	-	-	-	-	-	-	68534.8	66771.1	63095	4193.65	6839.14	1007.34	7007.52	990.195	0	2377.99	19.0258	2549.91	1566.3	14351.1	0
neg_577	mycomass0004200	1860.41	-	neg	[M+CH3COO]-	sulfoglycolipids	tetraacylated	-	-	-	-	-	-	-	3720.69	10014.2	4080.99	6824.61	13547.3	14501.4	12643.4	10852	6241.45	17783.3	9320.07	11733.6	16941	20347.1	0
neg_548	mycomass0004848	1227.99	-	neg	[M+CH3COO]-	trehalose monomycolate	alpha	-	-	-	-	-	-	-	7312.08	14118.8	14204.5	9545.17	4788.84	9490.74	17879.9	8052.8	13820.5	12638.8	15868.8	6981.5	8597.42	10675.4	21114
neg_417	mycomass0004873	1494.24	-	neg	[M+HCOO]-	trehalose monomycolate	epoxy	-	-	-	-	-	-	-	3163.32	3550.59	2542.45	0	7227.53	12676.2	7398.22	10864.2	10544.8	9581.3	6964.69	6467.31	7884	839.164	9981.57
neg_419	mycomass0004875	1522.27	-	neg	[M+HCOO]-	trehalose monomycolate	epoxy	-	-	-	-	-	-	-	12382.8	6614.55	9707.63	4543.61	24551.2	32854	21111.3	28980.2	33231.1	26384.5	27982	15388.8	14151.5	3318.56	35585.5
neg_416	mycomass0004911	1496.26	-	neg	[M+HCOO]-	trehalose monomycolate	methoxy	-	-	-	-	-	-	-	19460.9	15967.8	7285.88	2188.37	19428.9	19932.2	17230.8	21393.8	14661	16035.9	12287.5	14381.3	17219.7	8031.67	4036.27
neg_357	mycomass0004946	1550.3	-	neg	[M+HCOO]-	trehalose monomycolate	w1-methoxy	-	-	-	-	-	-	-	15395.5	14098.9	9300.45	2123.45	22031	39726.9	17628.1	26054.3	31362.7	26752.8	36230	6677.59	16090.6	1394.65	53629.7
neg_427	mycomass0004951	1590.33	-	neg	[M+HCOO]-	trehalose monomycolate	w1-methoxy	-	-	-	-	-	-	-	43945	43765.9	38804.4	16838.4	89971	101415	67395.1	111369	108881	64176.1	90183.3	47557.6	62019.9	18528.8	120333
pos_483	mycomass0000012	766.53	-	pos	[M+NH4]+	acyl trehaloses	diacylated	-	-	-	-	-	-	-	485380	436634	478640	442108	671259	652285	647854	564328	674484	714326	724497	630519	628138	341130	569362
pos_484	mycomass0000015	780.55	-	pos	[M+NH4]+	acyl trehaloses	diacylated	-	-	-	-	-	-	-	2.35312e+06	2.82521e+06	2.5198e+06	2.71352e+06	3.71928e+06	2.77888e+06	3.06207e+06	3.10308e+06	2.86585e+06	3.19516e+06	3.30124e+06	3.20802e+06	3.63648e+06	2.94388e+06	3.20607e+06
pos_349	mycomass0000017	792.546	-	pos	[M+NH4]+	acyl trehaloses	diacylated	-	-	-	-	-	-	-	3.23432e+06	3.55852e+06	3.52618e+06	9.46523e+06	3.29687e+06	1.98033e+06	2.84975e+06	1.79752e+06	1.64166e+06	2.39419e+06	1.90364e+06	3.14542e+06	2.4224e+06	9.19241e+06	1.68396e+06
pos_118	mycomass0000018	777.536	-	pos	[M+H]+	acyl trehaloses	diacylated	-	-	-	-	-	-	-	8.0383e+06	8.11184e+06	7.81949e+06	2.09657e+07	6.63322e+06	3.55674e+06	6.56859e+06	3.56943e+06	3.25735e+06	5.22844e+06	3.61892e+06	6.61977e+06	5.49251e+06	2.0312e+07	4.17472e+06
pos_490	mycomass0000021	808.581	-	pos	[M+NH4]+	acyl trehaloses	diacylated	-	-	-	-	-	-	-	4.9799e+06	5.31951e+06	5.26505e+06	5.70304e+06	8.30168e+06	6.25246e+06	7.52381e+06	6.21707e+06	6.02893e+06	7.394e+06	6.3467e+06	7.21654e+06	7.51831e+06	8.2523e+06	6.12485e+06
pos_123	mycomass0000027	819.579	-	pos	[M+H]+	acyl trehaloses	diacylated	-	-	-	-	-	-	-	1.52813e+06	1.42681e+06	1.23016e+06	1.73409e+06	1.49534e+06	1.91842e+06	1.94128e+06	1.60031e+06	1.93715e+06	1.48078e+06	1.7059e+06	1.8369e+06	1.59819e+06	1.33087e+06	1.56582e+06
pos_19	mycomass0000028	829.566	-	pos	[M+H]+	acyl trehaloses	diacylated	-	-	-	-	-	-	-	2.7901e+06	2.92539e+06	2.80932e+06	2.77832e+06	2.81225e+06	2.86417e+06	2.96723e+06	2.89471e+06	3.35107e+06	2.72018e+06	3.18368e+06	2.73843e+06	3.16027e+06	2.06625e+06	3.68427e+06
pos_73	mycomass0000029	831.582	-	pos	[M+H]+	acyl trehaloses	diacylated	-	-	-	-	-	-	-	1.30607e+07	1.29257e+07	1.29049e+07	1.06992e+07	1.14425e+07	1.16554e+07	1.11316e+07	1.03516e+07	1.05491e+07	1.21374e+07	1.11348e+07	1.10008e+07	1.23437e+07	1.03812e+07	1.09098e+07
pos_503	mycomass0000033	864.641	-	pos	[M+NH4]+	acyl trehaloses	diacylated	-	-	-	-	-	-	-	1.71245e+07	1.65856e+07	1.69877e+07	1.54753e+07	1.64943e+07	1.67168e+07	1.66453e+07	1.8203e+07	1.69665e+07	1.76404e+07	1.81518e+07	1.66651e+07	1.70595e+07	1.47689e+07	1.71067e+07
pos_372	mycomass0000035	876.645	-	pos	[M+NH4]+	acyl trehaloses	diacylated	-	-	-	-	-	-	-	1.08228e+07	1.09357e+07	1.00112e+07	1.14453e+07	9.61001e+06	1.25808e+07	1.1499e+07	1.2129e+07	1.6182e+07	1.05237e+07	1.17752e+07	1.06649e+07	1.14897e+07	7.02941e+06	1.25169e+07
pos_128	mycomass0000036	861.633	-	pos	[M+H]+	acyl trehaloses	diacylated	-	-	-	-	-	-	-	1.14844e+07	1.19251e+07	1.19216e+07	1.31266e+07	1.12867e+07	1.50255e+07	1.36689e+07	1.3647e+07	1.7789e+07	1.26011e+07	1.28106e+07	1.19235e+07	1.40787e+07	8.33425e+06	1.49921e+07
pos_239	mycomass0000037	888.64	-	pos	[M+NH4]+	acyl trehaloses	diacylated	-	-	-	-	-	-	-	1.33199e+06	1.41041e+06	1.60656e+06	984113	1.32855e+06	1.21588e+06	1.34014e+06	1.42073e+06	1.11413e+06	1.21816e+06	1.33217e+06	1.33879e+06	1.33774e+06	1.33775e+06	1.14259e+06
pos_508	mycomass0000039	892.671	-	pos	[M+NH4]+	acyl trehaloses	diacylated	-	-	-	-	-	-	-	1.42426e+08	1.47186e+08	1.48197e+08	1.47879e+08	1.41846e+08	1.54329e+08	149723658	1.55882e+08	1.7999e+08	1.46228e+08	1.67528e+08	138240091	1.44042e+08	1.05159e+08	2.10417e+08
pos_623	mycomass0000041	909.627	-	pos	[M+Na]+	acyl trehaloses	diacylated	-	-	-	-	-	-	-	1.23703e+06	1.2652e+06	1.30693e+06	1.89995e+06	2.6819e+06	1.88657e+06	2.12481e+06	1.94558e+06	1.77712e+06	2.16445e+06	1.74876e+06	1.93283e+06	2.06743e+06	2.55111e+06	1.8024e+06
pos_682	mycomass0000042	911.647	-	pos	[M+Na]+	acyl trehaloses	diacylated	-	-	-	-	-	-	-	1.61311e+06	1.34584e+06	1.41609e+06	1.56778e+06	682215	509576	725998	217624	542421	588693	379700	628482	364478	1.09534e+06	575958
pos_571	mycomass0000043	921.63	-	pos	[M+Na]+	acyl trehaloses	diacylated	-	-	-	-	-	-	-	1.35271e+07	1.34523e+07	1.29881e+07	1.36859e+07	1.5512e+07	1.47247e+07	1.40463e+07	1.37643e+07	1.39168e+07	1.5525e+07	1.52289e+07	1.48012e+07	1.53237e+07	1.16776e+07	1.67218e+07
pos_380	mycomass0000044	918.687	-	pos	[M+NH4]+	acyl trehaloses	diacylated	-	-	-	-	-	-	-	212696	147405	225404	269634	309084	320387	281893	436602	289623	387589	337830	331632	460221	385146	185389
pos_572	mycomass0000046	935.647	-	pos	[M+Na]+	acyl trehaloses	diacylated	-	-	-	-	-	-	-	5.07425e+06	5.06357e+06	4.89214e+06	6.7762e+06	8.83858e+06	7.36731e+06	8.13634e+06	7.32114e+06	6.46247e+06	8.76297e+06	7.11305e+06	7.86514e+06	8.09039e+06	8.16508e+06	6.46841e+06
pos_624	mycomass0000047	937.662	-	pos	[M+Na]+	acyl trehaloses	diacylated	-	-	-	-	-	-	-	2.86829e+07	2.92735e+07	2.91744e+07	3.03885e+07	3.1756e+07	2.78656e+07	2.9907e+07	2.75134e+07	2.54638e+07	3.38353e+07	2.95206e+07	3.01347e+07	3.02445e+07	3.22126e+07	3.15768e+07
pos_686	mycomass0000048	939.67	-	pos	[M+Na]+	acyl trehaloses	diacylated	-	-	-	-	-	-	-	2.90084e+06	3.02602e+06	2.75505e+06	2.29191e+06	2.99103e+06	2.63982e+06	2.596e+06	2.42464e+06	2.40081e+06	2.88762e+06	2.55724e+06	2.38728e+06	2.91552e+06	2.5388e+06	1.98768e+06
pos_386	mycomass0000050	946.717	-	pos	[M+NH4]+	acyl trehaloses	diacylated	-	-	-	-	-	-	-	149230	118954	127514	6633.78	75048.6	646.162	11415	24532.9	1723.16	35275.4	8603.44	55796.6	767.479	99853	7916.32
pos_573	mycomass0000052	963.674	-	pos	[M+Na]+	acyl trehaloses	diacylated	-	-	-	-	-	-	-	1.37455e+06	1.57102e+06	1.16255e+06	821929	1.15088e+06	1.12048e+06	1.16769e+06	1.09333e+06	1.40725e+06	1.22322e+06	997090	1.06683e+06	1.04863e+06	859471	1.16267e+06
pos_83	mycomass0000053	943.704	-	pos	[M+H]+	acyl trehaloses	diacylated	-	-	-	-	-	-	-	342844	277337	168633	235802	288233	247333	169061	237012	207644	305232	192408	268950	196261	298193	306785
pos_520	mycomass0000057	976.764	-	pos	[M+NH4]+	acyl trehaloses	diacylated	-	-	-	-	-	-	-	291578	315476	254250	0	126032	28817.9	0	15077.4	0	29209.7	17462.9	32981.3	0	102491	20081.8
pos_35	mycomass0000058	969.727	-	pos	[M+H]+	acyl trehaloses	diacylated	-	-	-	-	-	-	-	298767	353071	410452	392583	412755	399579	459788	442881	521197	560193	528903	459239	479143	305250	552270
pos_629	mycomass0000059	993.718	-	pos	[M+Na]+	acyl trehaloses	diacylated	-	-	-	-	-	-	-	1.81083e+06	1.69623e+06	1.80587e+06	1.75467e+06	1.94556e+06	1.4916e+06	1.96343e+06	1.62362e+06	1.92938e+06	2.14716e+06	1.82304e+06	1.7307e+06	1.93176e+06	1.55919e+06	2.04569e+06
pos_577	mycomass0000061	1005.73	-	pos	[M+Na]+	acyl trehaloses	diacylated	-	-	-	-	-	-	-	1.52814e+06	1.98049e+06	1.91806e+06	1.73432e+06	1.97423e+06	2.51214e+06	2.20793e+06	2.4596e+06	2.34622e+06	2.52939e+06	2.39462e+06	2.1266e+06	2.32491e+06	1.84964e+06	1.93575e+06
pos_393	mycomass0000062	1002.78	-	pos	[M+NH4]+	acyl trehaloses	diacylated	-	-	-	-	-	-	-	2.23872e+07	2.24064e+07	2.41608e+07	2.29939e+07	2.17517e+07	2.40275e+07	2.34804e+07	2.41425e+07	2.70098e+07	2.39449e+07	2.38835e+07	2.20133e+07	2.28837e+07	1.79734e+07	2.88909e+07
pos_635	mycomass0000065	1021.76	-	pos	[M+Na]+	acyl trehaloses	diacylated	-	-	-	-	-	-	-	7.87279e+06	7.80156e+06	7.51252e+06	8.21091e+06	1.00312e+07	8.84471e+06	9.36998e+06	8.86149e+06	9.05651e+06	1.03577e+07	9.85095e+06	9.55535e+06	9.13782e+06	8.29558e+06	9.8709e+06
pos_579	mycomass0000067	1033.75	-	pos	[M+Na]+	acyl trehaloses	diacylated	-	-	-	-	-	-	-	6.54248e+07	6.46185e+07	6.50289e+07	5.17305e+07	6.24577e+07	5.94567e+07	5.82073e+07	6.1953e+07	5.69308e+07	6.18869e+07	6.21952e+07	5.80979e+07	5.82859e+07	5.09979e+07	5.77354e+07
pos_636	mycomass0000068	1035.77	-	pos	[M+Na]+	acyl trehaloses	diacylated	-	-	-	-	-	-	-	586964	586347	429250	340211	580804	606111	502134	600192	864540	471229	715281	466084	336867	385378	818452
pos_580	mycomass0000070	1047.77	-	pos	[M+Na]+	acyl trehaloses	diacylated	-	-	-	-	-	-	-	2.05751e+08	2.05848e+08	2.00898e+08	1.95358e+08	2.06601e+08	2.09373e+08	2.05492e+08	2.05502e+08	2.19513e+08	2.15307e+08	2.18416e+08	1.96483e+08	2.07895e+08	162873421	2.48806e+08
pos_87	mycomass0000082	1083.86	-	pos	[M+H]+	acyl trehaloses	diacylated	-	-	-	-	-	-	-	126682	94716.2	127238	176842	113286	153933	126286	133240	111197	285875	180240	232348	186332	201790	153767
pos_591	mycomass0000093	1159.89	-	pos	[M+Na]+	acyl trehaloses	diacylated	-	-	-	-	-	-	-	2.75764e+06	2.86637e+06	3.02285e+06	2.30884e+06	2.50025e+06	2.66764e+06	2.55664e+06	2.48363e+06	3.03312e+06	2.88496e+06	2.88415e+06	2.53563e+06	2.71289e+06	2.47919e+06	2.72551e+06
pos_411	mycomass0000097	1170.97	-	pos	[M+NH4]+	acyl trehaloses	diacylated	-	-	-	-	-	-	-	77708.3	189793	35514.9	795319	186898	195471	277270	221730	430598	15605.4	84005.5	291042	243189	316712	637569
pos_374	mycomass0000134	904.638	-	pos	[M+NH4]+	acyl trehaloses	triacylated	-	-	-	-	-	-	-	2.57176e+06	2.52609e+06	2.5121e+06	1.89158e+06	1.58497e+06	1.9418e+06	1.77253e+06	2.00559e+06	1.85495e+06	2.05105e+06	1.97609e+06	1.84418e+06	2.00166e+06	1.87626e+06	1.73764e+06
pos_132	mycomass0000135	889.622	-	pos	[M+H]+	acyl trehaloses	triacylated	-	-	-	-	-	-	-	2.73102e+06	2.76288e+06	2.65638e+06	2.10655e+06	2.36723e+06	2.5675e+06	2.54002e+06	2.41109e+06	2.49811e+06	2.4281e+06	2.66428e+06	2.08373e+06	2.61745e+06	2.27835e+06	2.37145e+06
pos_29	mycomass0000147	941.659	-	pos	[M+H]+	acyl trehaloses	triacylated	-	-	-	-	-	-	-	675738	633871	767828	783813	1.16979e+06	874501	1.02477e+06	908307	695069	1.12039e+06	1.01582e+06	1.01379e+06	1.05674e+06	1.04504e+06	874000
pos_518	mycomass0000148	962.713	-	pos	[M+NH4]+	acyl trehaloses	triacylated	-	-	-	-	-	-	-	12300.9	57687.7	28531.1	49352.5	82960.5	85360.9	72139.9	52399.3	67125.2	39663.2	62028	103123	116743	124560	36535
pos_186	mycomass0000149	970.685	-	pos	[M+NH4]+	acyl trehaloses	triacylated	-	-	-	-	-	-	-	5.8453e+06	6.38176e+06	6.12857e+06	5.92388e+06	7.57859e+06	6.2287e+06	6.30698e+06	7.00147e+06	5.66363e+06	7.22547e+06	5.99069e+06	6.50724e+06	6.4915e+06	7.22504e+06	6.72097e+06
pos_246	mycomass0000150	972.699	-	pos	[M+NH4]+	acyl trehaloses	triacylated	-	-	-	-	-	-	-	1.19208e+07	1.17104e+07	1.24653e+07	1.19337e+07	1.18626e+07	1.17733e+07	1.19141e+07	1.07571e+07	1.21897e+07	1.25906e+07	1.29662e+07	1.13858e+07	1.20798e+07	9.10864e+06	1.46772e+07
pos_33	mycomass0000153	969.69	-	pos	[M+H]+	acyl trehaloses	triacylated	-	-	-	-	-	-	-	674705	643971	605729	654825	541739	664328	841671	668509	616432	534960	663040	558267	513942	616423	658140
pos_521	mycomass0000154	990.742	-	pos	[M+NH4]+	acyl trehaloses	triacylated	-	-	-	-	-	-	-	682094	700440	708327	165478	583655	179412	275051	255827	76719.9	460110	314245	341373	262061	591673	350635
pos_7	mycomass0000155	981.69	-	pos	[M+H]+	acyl trehaloses	triacylated	-	-	-	-	-	-	-	2.5724e+07	2.60038e+07	2.56846e+07	2.52498e+07	2.79265e+07	2.38052e+07	2.5688e+07	2.48625e+07	2.38544e+07	2.68214e+07	2.4779e+07	2.4377e+07	2.55504e+07	2.72517e+07	2.49693e+07
pos_188	mycomass0000158	1012.73	-	pos	[M+NH4]+	acyl trehaloses	triacylated	-	-	-	-	-	-	-	9.51231e+06	9.87352e+06	9.77798e+06	9.08577e+06	9.53504e+06	9.68625e+06	1.00246e+07	8.53737e+06	8.16506e+06	1.01564e+07	9.59115e+06	1.02378e+07	1.02473e+07	8.98956e+06	9.63416e+06
pos_391	mycomass0000160	1016.76	-	pos	[M+NH4]+	acyl trehaloses	triacylated	-	-	-	-	-	-	-	44375.7	47484.6	15750.9	0	17220.7	0	0	2289.39	0	320.519	2630.44	0	254.777	105.358	0
pos_525	mycomass0000161	1018.77	-	pos	[M+NH4]+	acyl trehaloses	triacylated	-	-	-	-	-	-	-	103941	123365	77697.2	0	73.0703	95.5932	7.96409	16108.2	29.4382	1543.73	10.9047	74.6173	998.73	48.8943	0
pos_37	mycomass0000163	1011.74	-	pos	[M+H]+	acyl trehaloses	triacylated	-	-	-	-	-	-	-	5.03894e+07	5.18946e+07	5.17433e+07	4.07347e+07	4.79288e+07	4.64634e+07	4.70344e+07	4.67084e+07	4.53531e+07	4.77748e+07	4.76148e+07	4.43157e+07	4.74776e+07	3.94913e+07	4.42761e+07
pos_86	mycomass0000164	1013.75	-	pos	[M+H]+	acyl trehaloses	triacylated	-	-	-	-	-	-	-	208278	296953	193771	452748	428014	435445	172775	131596	220422	233066	123923	317294	361545	189752	344484
pos_689	mycomass0000165	1037.74	-	pos	[M+Na]+	acyl trehaloses	triacylated	-	-	-	-	-	-	-	32793.7	55248.5	41404.6	42685.3	0	36356.3	33047.3	53547.4	45470.4	75661.5	0	43604.3	0	0	69579.1
pos_190	mycomass0000166	1040.76	-	pos	[M+NH4]+	acyl trehaloses	triacylated	-	-	-	-	-	-	-	6.87084e+06	7.14123e+06	7.20119e+06	6.86149e+06	6.47231e+06	6.50305e+06	7.20111e+06	6.74265e+06	8.82069e+06	6.4054e+06	7.17745e+06	6.50282e+06	6.39271e+06	4.39407e+06	9.1844e+06
pos_578	mycomass0000167	1047.73	-	pos	[M+Na]+	acyl trehaloses	triacylated	-	-	-	-	-	-	-	1.80003e+07	1.82218e+07	1.80466e+07	1.65972e+07	1.85395e+07	1.82986e+07	1.85111e+07	1.79292e+07	1.71356e+07	1.79111e+07	1.82893e+07	1.75075e+07	1.91623e+07	1.72387e+07	1.57058e+07
pos_529	mycomass0000169	1046.81	-	pos	[M+NH4]+	acyl trehaloses	triacylated	-	-	-	-	-	-	-	99704214	1.05416e+08	1.06582e+08	9.8746e+07	9.30777e+07	1.00984e+08	1.00623e+08	1.03039e+08	1.15864e+08	9.60792e+07	1.09697e+08	9.08361e+07	9.50181e+07	7.39956e+07	1.26834e+08
pos_191	mycomass0000170	1054.78	-	pos	[M+NH4]+	acyl trehaloses	triacylated	-	-	-	-	-	-	-	5.3834e+06	5.19305e+06	5.46059e+06	5.61174e+06	6.95929e+06	6.35962e+06	6.506e+06	5.70738e+06	5.10696e+06	6.88563e+06	6.43312e+06	5.98878e+06	6.53263e+06	5.8906e+06	6.47394e+06
pos_637	mycomass0000172	1063.77	-	pos	[M+Na]+	acyl trehaloses	triacylated	-	-	-	-	-	-	-	335148	312334	456937	101184	156753	236398	270641	49662.7	270573	344596	200791	395943	235978	206913	356627
pos_8	mycomass0000174	1051.77	-	pos	[M+H]+	acyl trehaloses	triacylated	-	-	-	-	-	-	-	327338	354955	321385	202889	450089	425728	229813	378392	313631	423270	445035	405013	159541	242193	367498
pos_581	mycomass0000175	1075.77	-	pos	[M+Na]+	acyl trehaloses	triacylated	-	-	-	-	-	-	-	257514	330681	375276	270125	381488	302103	331663	307277	311894	269449	351093	310803	347468	308857	315451
pos_638	mycomass0000176	1077.77	-	pos	[M+Na]+	acyl trehaloses	triacylated	-	-	-	-	-	-	-	9.22938e+06	9.12209e+06	9.104e+06	7.61157e+06	8.14219e+06	7.46522e+06	7.97415e+06	6.89832e+06	6.86049e+06	8.9356e+06	8.60328e+06	8.24096e+06	8.87261e+06	8.25014e+06	9.30805e+06
pos_693	mycomass0000177	1079.79	-	pos	[M+Na]+	acyl trehaloses	triacylated	-	-	-	-	-	-	-	43071.9	176095	89316.2	104798	160019	257709	128267	58263.2	64327.3	211438	125152	137632	59658.5	130368	126882
pos_10	mycomass0000178	1065.78	-	pos	[M+H]+	acyl trehaloses	triacylated	-	-	-	-	-	-	-	4.50095e+06	4.63396e+06	4.55035e+06	5.08823e+06	5.61187e+06	4.91876e+06	5.28024e+06	4.82652e+06	4.44305e+06	6.07908e+06	5.44947e+06	5.40913e+06	5.34284e+06	4.85287e+06	5.4253e+06
pos_640	mycomass0000180	1091.79	-	pos	[M+Na]+	acyl trehaloses	triacylated	-	-	-	-	-	-	-	1.39636e+08	1.40638e+08	1.37307e+08	131609642	1.33328e+08	1.34171e+08	1.36343e+08	1.29995e+08	1.38103e+08	1.45506e+08	1.40147e+08	1.31868e+08	1.35288e+08	1.10924e+08	1.6372e+08
pos_583	mycomass0000187	1117.81	-	pos	[M+Na]+	acyl trehaloses	triacylated	-	-	-	-	-	-	-	233302	129773	134457	434935	414223	117300	135686	108916	0	136197	148309	260652	258604	258050	326785
pos_11	mycomass0000190	1107.83	-	pos	[M+H]+	acyl trehaloses	triacylated	-	-	-	-	-	-	-	3.42339e+06	3.3849e+06	3.2018e+06	3.48777e+06	3.91075e+06	3.69096e+06	3.83682e+06	3.60149e+06	3.58807e+06	3.8182e+06	3.68093e+06	3.64606e+06	3.64801e+06	3.33764e+06	4.1529e+06
pos_584	mycomass0000191	1131.83	-	pos	[M+Na]+	acyl trehaloses	triacylated	-	-	-	-	-	-	-	2.13239e+06	1.88232e+06	2.00287e+06	1.99333e+06	1.967e+06	2.42669e+06	2.25821e+06	2.06323e+06	1.66683e+06	2.76014e+06	2.23537e+06	1.9929e+06	2.72796e+06	2.17752e+06	2.18015e+06
pos_588	mycomass0000195	1145.85	-	pos	[M+Na]+	acyl trehaloses	triacylated	-	-	-	-	-	-	-	423749	455037	474217	738854	1.0006e+06	724551	534920	702143	422851	1.02734e+06	661526	867001	706481	771163	477889
pos_41	mycomass0000199	1137.88	-	pos	[M+H]+	acyl trehaloses	triacylated	-	-	-	-	-	-	-	2.01804e+06	2.0427e+06	2.23274e+06	1.66734e+06	1.4522e+06	1.53909e+06	1.63495e+06	1.55863e+06	1.97698e+06	1.70014e+06	2.18222e+06	1.62901e+06	1.64214e+06	1.82072e+06	1.68089e+06
pos_565	mycomass0000202	1171.86	-	pos	[M+Na]+	acyl trehaloses	triacylated	-	-	-	-	-	-	-	1.75802e+07	1.79103e+07	1.73347e+07	1.35053e+07	1.41852e+07	1.44045e+07	1.517e+07	1.47774e+07	1.55309e+07	1.53176e+07	1.56148e+07	1.33693e+07	1.43359e+07	1.17605e+07	1.62421e+07
pos_695	mycomass0000204	1175.88	-	pos	[M+Na]+	acyl trehaloses	triacylated	-	-	-	-	-	-	-	228176	409951	320023	328841	154157	491114	232294	206325	198387	302407	455447	207582	468650	127862	236681
pos_592	mycomass0000207	1187.89	-	pos	[M+Na]+	acyl trehaloses	triacylated	-	-	-	-	-	-	-	1.87339e+07	1.91203e+07	1.91406e+07	1.53737e+07	1.58457e+07	1.66617e+07	1.65461e+07	1.71283e+07	1.90794e+07	1.64249e+07	1.70974e+07	1.60174e+07	1.54003e+07	1.3042e+07	1.99471e+07
pos_696	mycomass0000208	1189.9	-	pos	[M+Na]+	acyl trehaloses	triacylated	-	-	-	-	-	-	-	846983	569783	471339	442908	458219	672132	663404	558417	339386	459458	425805	522089	323804	580759	389218
pos_566	mycomass0000210	1199.89	-	pos	[M+Na]+	acyl trehaloses	triacylated	-	-	-	-	-	-	-	8.49413e+06	9.24345e+06	9.39467e+06	1.01252e+07	9.00092e+06	9.89445e+06	9.53374e+06	9.16791e+06	1.11358e+07	9.67103e+06	1.05689e+07	9.87154e+06	9.9525e+06	7.23094e+06	1.34204e+07
pos_698	mycomass0000212	1203.92	-	pos	[M+Na]+	acyl trehaloses	triacylated	-	-	-	-	-	-	-	3.29078e+06	3.47406e+06	3.02956e+06	2.74411e+06	2.91711e+06	2.75114e+06	3.21251e+06	3.15467e+06	3.35514e+06	3.06786e+06	3.63137e+06	3.0661e+06	3.25018e+06	2.7585e+06	3.2075e+06
pos_567	mycomass0000214	1213.9	-	pos	[M+Na]+	acyl trehaloses	triacylated	-	-	-	-	-	-	-	2.58043e+06	2.44385e+06	2.30425e+06	2.54925e+06	2.86594e+06	2.55673e+06	2.40277e+06	2.46598e+06	2.37666e+06	2.53709e+06	2.44139e+06	2.28316e+06	2.45994e+06	2.58504e+06	2.34677e+06
pos_594	mycomass0000215	1215.92	-	pos	[M+Na]+	acyl trehaloses	triacylated	-	-	-	-	-	-	-	913668	1.14364e+06	1.11854e+06	899011	971328	1.50017e+06	1.12632e+06	1.49174e+06	817107	1.14254e+06	1.34719e+06	1.3109e+06	1.37644e+06	1.21364e+06	1.56229e+06
pos_13	mycomass0000238	1276.02	-	pos	[M+H]+	acyl trehaloses	triacylated	-	-	-	-	-	-	-	54043.4	32950.5	32976.5	21485.9	145558	58327.6	44766.2	22992.2	0	51320.4	79896.3	43051.7	184786	139794	0
pos_557	mycomass0000268	1395.18	-	pos	[M+NH4]+	acyl trehaloses	triacylated	-	-	-	-	-	-	-	293589	348351	315830	2.29798e+06	339463	794031	1.32199e+06	894840	1.38169e+06	13616.4	799808	1.43299e+06	845215	774566	2.05946e+06
pos_568	mycomass0000286	1466.18	-	pos	[M+Na]+	acyl trehaloses	triacylated	-	-	-	-	-	-	-	501149	285689	98740.9	241484	449236	357867	474654	411025	185587	469356	337037	370379	492464	228462	0
pos_167	mycomass0000406	784.731	-	pos	[M+NH4]+	bactoprenol		-	-	-	-	-	-	-	926272	1.044e+06	1.17384e+06	0	0	0	0	0	0	0	0	0	0	0	0
pos_451	mycomass0000412	751.39	-	pos	[M+NH4]+	carboxymycobactins		-	-	-	-	-	-	-	78158.5	89614	51153	803818	11516.5	0	24168.7	0	0	62713.7	10735.1	142849	52250.1	622224	28184.8
pos_716	mycomass0000414	801.286	-	pos	[M+Fe-2H]+	carboxymycobactins		-	-	-	-	-	-	-	61795.4	99123.3	132435	512215	0	0	14905.5	0	0	0	0	11387.8	22495.5	411802	0
pos_450	mycomass0000422	707.364	-	pos	[M+NH4]+	carboxymycobactins	monodeoxy-	-	-	-	-	-	-	-	91209.2	185706	101912	991760	4734.56	0	3096.13	0	0	31150.9	7509.99	69321.2	42084.3	553118	0
pos_715	mycomass0000424	757.26	-	pos	[M+Fe-2H]+	carboxymycobactins	monodeoxy-	-	-	-	-	-	-	-	271635	242044	268447	1.23042e+06	95118.8	0	137943	0	0	24976.6	14774.4	168488	87252.2	1.5341e+06	0
pos_709	mycomass0000431	811.308	-	pos	[M+Fe-2H]+	carboxymycobactins	monodeoxy-	-	-	-	-	-	-	-	1.52609e+07	1.4088e+07	1.28357e+07	7.58884e+06	1.47805e+07	6.15741e+06	1.27586e+07	3.71068e+06	2.99478e+06	1.18e+07	5.6507e+06	1.04908e+07	8.74215e+06	7.49612e+06	5.47304e+06
pos_564	mycomass0000475	1215.75	-	pos	[M+Na]+	cardiolipins		-	-	-	-	-	-	-	1.85633e+06	1.51652e+06	1.74718e+06	1.57822e+06	1.77295e+06	2.06252e+06	1.72563e+06	2.0591e+06	2.11569e+06	1.45076e+06	1.99934e+06	1.5978e+06	1.44884e+06	557199	3.09746e+06
pos_274	mycomass0000506	1296.9	-	pos	[M+NH4]+	cardiolipins		-	-	-	-	-	-	-	211195	66758.5	124710	36173.7	257578	45032	97455.3	76407.5	0	141352	30928.7	70917.7	161827	281908	0
pos_279	mycomass0000521	1338.94	-	pos	[M+NH4]+	cardiolipins		-	-	-	-	-	-	-	331175	320670	264609	339222	419592	542090	316760	520108	172824	412814	407992	708838	331969	408851	97116.9
pos_155	mycomass0000523	1325.95	-	pos	[M+H]+	cardiolipins		-	-	-	-	-	-	-	958068	1.42491e+06	712547	697842	855102	536896	778979	989674	366581	803047	416454	343875	619687	969452	545490
pos_156	mycomass0000528	1339.97	-	pos	[M+H]+	cardiolipins		-	-	-	-	-	-	-	5.85388e+06	5.93841e+06	5.8511e+06	3.98679e+06	5.48881e+06	4.61103e+06	5.13302e+06	4.64206e+06	4.68079e+06	5.29163e+06	4.60073e+06	4.77247e+06	4.92353e+06	6.06067e+06	3.41093e+06
pos_554	mycomass0000533	1371.01	-	pos	[M+NH4]+	cardiolipins		-	-	-	-	-	-	-	4.95562e+06	5.01106e+06	4.97118e+06	5.59758e+06	6.82806e+06	5.95902e+06	6.0088e+06	5.85086e+06	5.29802e+06	6.9389e+06	6.01e+06	6.08522e+06	6.66214e+06	6.92375e+06	4.50394e+06
pos_208	mycomass0000540	1393	-	pos	[M+NH4]+	cardiolipins		-	-	-	-	-	-	-	346840	294420	247141	80271.5	337697	178768	513942	368897	85932.2	197784	176194	311503	587481	511162	0
pos_210	mycomass0000545	1407.01	-	pos	[M+NH4]+	cardiolipins		-	-	-	-	-	-	-	1.65303e+06	1.29777e+06	1.4475e+06	986901	1.83479e+06	1.33026e+06	1.89207e+06	2.27892e+06	930996	2.32051e+06	1.18404e+06	1.95892e+06	2.19704e+06	2.53722e+06	798505
pos_212	mycomass0000550	1421.02	-	pos	[M+NH4]+	cardiolipins		-	-	-	-	-	-	-	416867	220524	399265	4.76432e+06	4.78482e+06	4.22605e+06	6.65416e+06	5.40599e+06	4.42209e+06	4.50026e+06	4.97818e+06	5.12362e+06	7.01213e+06	6.38221e+06	3.53743e+06
pos_286	mycomass0000551	1423.04	-	pos	[M+NH4]+	cardiolipins		-	-	-	-	-	-	-	1.54191e+06	1.29408e+06	1.28785e+06	1.61545e+06	1.17233e+06	1.51685e+06	1.15943e+06	1.43852e+06	1.1097e+06	1.74286e+06	1.34529e+06	1.43358e+06	1.92366e+06	1.66736e+06	710618
pos_179	mycomass0000554	1433.02	-	pos	[M+NH4]+	cardiolipins		-	-	-	-	-	-	-	48742.4	167956	117854	0	131377	207765	0	56895.3	68767.4	218867	0	175511	177855	309750	88338.6
pos_46	mycomass0000556	1420.03	-	pos	[M+H]+	cardiolipins		-	-	-	-	-	-	-	253833	227755	74552.2	306445	414619	295312	364106	352337	88246.5	292071	408956	240781	501367	390605	218421
pos_180	mycomass0000564	1461.05	-	pos	[M+NH4]+	cardiolipins		-	-	-	-	-	-	-	1.15269e+06	1.23445e+06	860767	947101	1.53485e+06	1.15514e+06	1.1236e+06	1.08419e+06	1.04909e+06	1.46794e+06	901152	1.39641e+06	1.49732e+06	2.25968e+06	331908
pos_181	mycomass0000569	1475.07	-	pos	[M+NH4]+	cardiolipins		-	-	-	-	-	-	-	2.48797e+06	1.83125e+06	2.08835e+06	2.4687e+06	4.53681e+06	3.85671e+06	3.29547e+06	3.60341e+06	2.67754e+06	4.77566e+06	3.43251e+06	4.80315e+06	3.95509e+06	5.53504e+06	1.62266e+06
pos_182	mycomass0000584	1517.12	-	pos	[M+NH4]+	cardiolipins		-	-	-	-	-	-	-	56357.3	169757	101387	0	126056	161961	325231	130964	77979.8	200241	144047	0	73908.5	147468	154812
pos_221	mycomass0000585	1519.14	-	pos	[M+NH4]+	cardiolipins		-	-	-	-	-	-	-	202008	278657	109793	117500	320949	231498	353630	255481	313001	409895	189940	294001	385735	569531	262722
pos_159	mycomass0000608	1564.21	-	pos	[M+H]+	cardiolipins		-	-	-	-	-	-	-	1.25088e+06	864176	1.05476e+06	1.34393e+06	1.48359e+06	1.26139e+06	1.21854e+06	1.09512e+06	1.00417e+06	1.41145e+06	1.46937e+06	1.37354e+06	1.57184e+06	1.73098e+06	969813
pos_223	mycomass0000615	1603.23	-	pos	[M+NH4]+	cardiolipins		-	-	-	-	-	-	-	893155	369118	611192	0	0	0	0	0	0	0	2388.23	0	0	0	0
pos_104	mycomass0000672	1744.4	-	pos	[M+H]+	cardiolipins		-	-	-	-	-	-	-	1.06419e+06	483442	302273	712502	1.14585e+06	955035	842603	996387	551509	1.31405e+06	643737	1.15749e+06	1.34383e+06	1.53374e+06	416742
pos_169	mycomass0000876	928.675	-	pos	[M+NH4]+	decaprenylphosphoribose		-	-	-	-	-	-	-	1.06503e+07	1.08104e+07	1.02635e+07	9.95153e+06	1.02353e+07	1.06061e+07	1.06341e+07	1.03056e+07	1.17411e+07	1.05531e+07	1.04509e+07	9.4006e+06	1.03579e+07	7.96201e+06	1.29994e+07
pos_493	mycomass0000878	900.663	-	pos	[M+NH4]+	diglycosylated diacylglycerol		-	-	-	-	-	-	-	1.08149e+07	1.08295e+07	1.0628e+07	9.46128e+06	9.44613e+06	9.34661e+06	9.25895e+06	9.40844e+06	9.51354e+06	1.01982e+07	1.07629e+07	8.75938e+06	9.49252e+06	6.77346e+06	1.17078e+07
pos_125	mycomass0000879	897.648	-	pos	[M+H]+	diglycosylated diacylglycerol		-	-	-	-	-	-	-	25339.9	70398	22559.8	62429.2	55011.8	50501.4	22889.4	111666	27748.4	88426.7	61055.4	0	90794.2	72602.1	103588
pos_674	mycomass0000880	933.651	-	pos	[M+Na]+	diglycosylated diacylglycerol		-	-	-	-	-	-	-	1.82175e+06	1.8423e+06	1.81005e+06	1.54469e+06	1.96643e+06	1.98465e+06	2.02202e+06	1.91926e+06	1.89997e+06	1.99731e+06	2.28295e+06	1.85909e+06	2.02871e+06	1.69085e+06	1.99175e+06
pos_679	mycomass0000881	947.664	-	pos	[M+Na]+	diglycosylated diacylglycerol		-	-	-	-	-	-	-	1.06368e+06	1.31339e+06	930647	886017	1.09541e+06	912555	1.33418e+06	1.16729e+06	1.29004e+06	1.2413e+06	1.20945e+06	1.24242e+06	1.12137e+06	1.1961e+06	1.21217e+06
pos_105	mycomass0000890	748.416	-	pos	[M+H]+	exochelins avium	carboxylic	-	-	-	-	-	-	-	40269.3	55791.7	105033	520248	10769.6	0	25268.1	0	0	9876.34	0	40383.8	28447.6	252241	0
pos_453	mycomass0000921	218.211	-	pos	[M+NH4]+	fatty acids		-	-	-	-	-	-	-	191928	194770	193301	26072.9	270530	225529	191370	276658	244627	269375	342761	147243	242402	28754.8	254449
pos_456	mycomass0000923	246.242	-	pos	[M+NH4]+	fatty acids		-	-	-	-	-	-	-	1.24351e+06	1.24952e+06	1.21351e+06	506906	1.41239e+06	1.28805e+06	1.2442e+06	1.42828e+06	1.42933e+06	1.55921e+06	1.62535e+06	1.13853e+06	1.44525e+06	509926	1.41301e+06
pos_317	mycomass0000924	258.243	-	pos	[M+NH4]+	fatty acids		-	-	-	-	-	-	-	109846	98786.5	100154	101317	142946	156510	121843	100296	111927	134996	134067	127483	148055	132008	124194
pos_457	mycomass0000925	260.258	-	pos	[M+NH4]+	fatty acids		-	-	-	-	-	-	-	41526.1	32136.1	40812.9	12594.6	16186.9	30425.9	11184.5	30345.7	15544	32164.8	25820.6	20525.3	14257.3	6122.74	6422.6
pos_320	mycomass0000926	272.258	-	pos	[M+NH4]+	fatty acids		-	-	-	-	-	-	-	1.31883e+06	1.23891e+06	1.28962e+06	1.07908e+06	1.19533e+06	1.39802e+06	1.11172e+06	901330	1.20813e+06	1.11845e+06	1.13456e+06	1.18455e+06	1.03208e+06	1.11457e+06	1.38656e+06
pos_60	mycomass0000927	269.247	-	pos	[M+H]+	fatty acids		-	-	-	-	-	-	-	39408.2	31969.7	32448.1	29181.3	45072.8	53106	32837.3	31365.7	29803.5	35065	36797.2	34428.7	61249	46513.6	58523.2
pos_324	mycomass0000928	300.289	-	pos	[M+NH4]+	fatty acids		-	-	-	-	-	-	-	180290	173959	184189	197296	247576	196799	211416	196277	224213	262910	241940	239859	260866	218920	238346
pos_327	mycomass0000929	328.321	-	pos	[M+NH4]+	fatty acids		-	-	-	-	-	-	-	285005	272321	276456	170111	174074	182558	174418	233219	507804	233851	206343	832329	229427	192099	238584
pos_331	mycomass0000930	342.336	-	pos	[M+NH4]+	fatty acids		-	-	-	-	-	-	-	59328.8	57735	57847.6	35807.2	18721.2	17961.5	10094	57011.4	63338.9	15726.5	20279	167779	29115.7	33815.4	29973.7
pos_333	mycomass0000931	356.352	-	pos	[M+NH4]+	fatty acids		-	-	-	-	-	-	-	2.36513e+06	2.36581e+06	2.39354e+06	2.38627e+06	2.98266e+06	2.38204e+06	2.97101e+06	2.57143e+06	2.55448e+06	3.73621e+06	3.23155e+06	3.40702e+06	3.53955e+06	2.94058e+06	2.6368e+06
pos_353	mycomass0000933	468.477	-	pos	[M+NH4]+	fatty acids		-	-	-	-	-	-	-	144931	126011	141951	96717.6	162039	152953	149076	113383	101306	127973	131940	118143	155700	175016	111472
pos_617	mycomass0000934	487.446	-	pos	[M+Na]+	fatty acids		-	-	-	-	-	-	-	369687	346616	342040	33642.5	77884	69742.9	143268	53373.8	60881.4	63265.9	83512.5	103049	130771	75906.7	163440
pos_358	mycomass0000935	496.509	-	pos	[M+NH4]+	fatty acids		-	-	-	-	-	-	-	37351.8	68364.3	30543.7	27769.3	57071.6	50433.1	58252	20673.2	33105	38879.6	41986.6	32750.3	37960.3	38496.1	30442.6
pos_307	mycomass0000954	1415.37	-	pos	[M+NH4]+	glucose monomycolate	alpha	-	-	-	-	-	-	-	439103	193294	314794	790764	660674	717325	509317	545600	273571	864221	631471	857058	850701	1.12057e+06	189599
pos_427	mycomass0000967	1179.12	-	pos	[M+NH4]+	glucose monomycolate	alpha	-	-	-	-	-	-	-	736406	696486	496922	704211	960985	578640	522128	410552	528453	1.04073e+06	852645	853475	1.14484e+06	852382	329164
pos_647	mycomass0000975	1101.93	-	pos	[M+Na]+	glucose monomycolate	carboxy	-	-	-	-	-	-	-	22124.3	568468	245295	733088	590347	412833	737231	482531	701224	15229.1	95701.7	275547	517911	315756	1.22406e+06
pos_649	mycomass0000976	1115.94	-	pos	[M+Na]+	glucose monomycolate	carboxy	-	-	-	-	-	-	-	40542.4	964349	335395	1.05592e+06	1.0439e+06	1.09338e+06	1.8424e+06	549101	1.06998e+06	92117.6	74880.2	343164	144269	260705	1.91683e+06
pos_650	mycomass0000981	1186.02	-	pos	[M+Na]+	glucose monomycolate	carboxy	-	-	-	-	-	-	-	2.53197e+07	2.6217e+07	2.73779e+07	2.27346e+07	2.07444e+07	2.26851e+07	2.35722e+07	2.62786e+07	2.65722e+07	2.29261e+07	2.34948e+07	2.31134e+07	2.32839e+07	1.64715e+07	1.60413e+07
pos_704	mycomass0000982	1200.03	-	pos	[M+Na]+	glucose monomycolate	carboxy	-	-	-	-	-	-	-	372225	227398	304343	166422	0	223669	148862	211626	157865	114010	166524	62751.7	248841	87572.4	0
pos_651	mycomass0000983	1214.05	-	pos	[M+Na]+	glucose monomycolate	carboxy	-	-	-	-	-	-	-	1.80903e+06	1.74477e+06	2.15698e+06	620765	195964	488384	600320	1.41997e+06	970618	693102	761033	720478	774394	373099	0
pos_445	mycomass0001033	1405.35	-	pos	[M+NH4]+	glucose monomycolate	methoxy	-	-	-	-	-	-	-	321383	254684	117395	209621	331135	323356	208484	331143	123372	396990	118475	622757	483685	545226	402610
pos_447	mycomass0001034	1419.36	-	pos	[M+NH4]+	glucose monomycolate	methoxy	-	-	-	-	-	-	-	429093	255198	469171	465892	590454	401948	683919	669062	308081	846162	429579	641163	893167	889822	427233
pos_102	mycomass0001037	1444.38	-	pos	[M+H]+	glucose monomycolate	methoxy	-	-	-	-	-	-	-	52421.3	59782.5	50126.1	0	93774.3	55656.8	64171.2	219107	0	106230	0	249385	73512	226097	0
pos_511	mycomass0001091	834.67	-	pos	[M+NH4]+	glucuronosyl diacylglycerol		-	-	-	-	-	-	-	1.44897e+06	1.39758e+06	1.34413e+06	995704	924701	985316	1.02833e+06	751504	978727	792984	1.07274e+06	950406	896839	610423	1.59175e+06
pos_57	mycomass0001096	287.221	-	pos	[M+H]+	glycerides	monoacylated	-	-	-	-	-	-	-	38324.6	35381.3	33050.5	20670.9	17616.5	24743.4	23328.2	39121.6	23865.3	46523.3	54286.7	26659.1	30998.6	31701.6	138841
pos_107	mycomass0001099	303.252	-	pos	[M+H]+	glycerides	monoacylated	-	-	-	-	-	-	-	13948.3	12836.9	13915.9	0	6975.6	1186.36	2406.27	2530.88	0	2708.23	72.2637	1378.8	4118.96	6219.73	983.762
pos_602	mycomass0001100	337.235	-	pos	[M+Na]+	glycerides	monoacylated	-	-	-	-	-	-	-	337628	338948	344675	279990	243660	313222	306194	297973	331846	280925	340124	284151	272373	184754	453965
pos_657	mycomass0001101	339.251	-	pos	[M+Na]+	glycerides	monoacylated	-	-	-	-	-	-	-	149189	149332	158854	81870.7	173708	121657	97514.9	97765.3	71380.3	96125.5	99003.8	124130	101143	139762	105412
pos_321	mycomass0001102	346.295	-	pos	[M+NH4]+	glycerides	monoacylated	-	-	-	-	-	-	-	50091.4	50772.7	49827.2	23208.4	46941.5	33603.4	23886.9	21343.9	26747.5	29677.6	21768.8	21477.8	25021.4	41690.7	30247.2
pos_109	mycomass0001103	331.284	-	pos	[M+H]+	glycerides	monoacylated	-	-	-	-	-	-	-	344723	333939	339753	85992.1	357348	104238	117093	146122	94291.3	122606	144382	162777	138226	301964	321877
pos_322	mycomass0001104	360.31	-	pos	[M+NH4]+	glycerides	monoacylated	-	-	-	-	-	-	-	45052.1	60535.6	63249.1	35504.7	40330.2	56771.7	47464.6	45182.1	57350.9	53492.8	55045.5	34709.1	43213.2	29169.4	84544.6
pos_465	mycomass0001105	362.326	-	pos	[M+NH4]+	glycerides	monoacylated	-	-	-	-	-	-	-	2.21813e+07	2.18779e+07	2.23224e+07	1.9547e+07	2.99508e+07	3.00218e+07	2.47318e+07	3.09718e+07	3.27594e+07	2.85341e+07	3.22113e+07	2.44969e+07	2.65364e+07	1.63924e+07	3.77652e+07
pos_61	mycomass0001106	357.299	-	pos	[M+H]+	glycerides	monoacylated	-	-	-	-	-	-	-	5.55497e+06	5.44965e+06	5.48878e+06	5.06986e+06	4.66764e+06	5.1581e+06	5.00373e+06	5.009e+06	6.03088e+06	5.09274e+06	5.5566e+06	4.61028e+06	4.87515e+06	3.51927e+06	7.4694e+06
pos_659	mycomass0001107	381.297	-	pos	[M+Na]+	glycerides	monoacylated	-	-	-	-	-	-	-	1.65882e+06	1.59398e+06	1.63046e+06	2.03744e+06	1.87876e+06	1.99499e+06	2.36886e+06	1.90454e+06	2.32541e+06	2.17646e+06	2.59419e+06	1.98321e+06	1.60625e+06	1.42316e+06	2.891e+06
pos_62	mycomass0001108	371.315	-	pos	[M+H]+	glycerides	monoacylated	-	-	-	-	-	-	-	1.55957e+07	1.57731e+07	16210637	1.46055e+07	1.36061e+07	1.47639e+07	1.45184e+07	1.43824e+07	1.78016e+07	1.41722e+07	1.61109e+07	1.31519e+07	1.35908e+07	9.64178e+06	2.20639e+07
pos_467	mycomass0001109	390.357	-	pos	[M+NH4]+	glycerides	monoacylated	-	-	-	-	-	-	-	145586	144457	152659	110444	196365	147199	152605	248171	125497	236169	136674	144576	183573	128974	98115.6
pos_326	mycomass0001110	402.358	-	pos	[M+NH4]+	glycerides	monoacylated	-	-	-	-	-	-	-	211567	309999	223119	458896	353028	375308	269951	341992	569357	338456	441921	303874	332631	194415	761654
pos_330	mycomass0001112	416.373	-	pos	[M+NH4]+	glycerides	monoacylated	-	-	-	-	-	-	-	630239	893905	701994	1.04824e+06	694969	804824	900654	784319	1.10627e+06	719319	1.13701e+06	633274	685920	399171	1.50533e+06
pos_474	mycomass0001113	418.389	-	pos	[M+NH4]+	glycerides	monoacylated	-	-	-	-	-	-	-	38960.5	40218.2	39005.7	29394.4	52089	35577.8	40164	71986	24642.9	79514.5	33702.7	50440.1	56806.9	38069.1	20000
pos_608	mycomass0001114	435.345	-	pos	[M+Na]+	glycerides	monoacylated	-	-	-	-	-	-	-	126579	127154	131675	128173	108954	121772	123022	121938	160883	122010	129945	111541	122449	80788.2	207616
pos_661	mycomass0001115	437.359	-	pos	[M+Na]+	glycerides	monoacylated	-	-	-	-	-	-	-	14999.3	8937.85	11736.5	2944.91	1355.55	5744.52	15105.2	6105.38	2164.12	12530.5	13726.6	7977.54	1009.15	7588.43	2978.86
pos_63	mycomass0001116	427.377	-	pos	[M+H]+	glycerides	monoacylated	-	-	-	-	-	-	-	1785073653	1821615278	1879610776	1647464464	1558240415	1686775385	1643540873	1653422161	2013298746	1632892660	1815669896	1516410833	1570585308	1137350870	2420027972
pos_335	mycomass0001118	458.42	-	pos	[M+NH4]+	glycerides	monoacylated	-	-	-	-	-	-	-	1.11112e+07	1.09905e+07	1.13931e+07	9.35627e+06	8.73499e+06	1.01546e+07	9.79873e+06	9.88506e+06	1.27826e+07	8.84737e+06	1.15078e+07	8.89236e+06	8.87997e+06	5.35031e+06	1.67779e+07
pos_66	mycomass0001120	455.409	-	pos	[M+H]+	glycerides	monoacylated	-	-	-	-	-	-	-	1.84174e+07	1.87805e+07	1.94585e+07	1.71926e+07	1.63402e+07	1.75752e+07	1.71683e+07	1.71218e+07	2.0913e+07	1.70955e+07	1.89447e+07	1.57267e+07	1.62714e+07	1.19912e+07	2.49642e+07
pos_339	mycomass0001122	486.45	-	pos	[M+NH4]+	glycerides	monoacylated	-	-	-	-	-	-	-	3.46475e+06	3.46562e+06	3.41768e+06	3.088e+06	2.95742e+06	3.25486e+06	3.21786e+06	3.10699e+06	4.06775e+06	3.0762e+06	3.69041e+06	2.87433e+06	2.93091e+06	1.73702e+06	5.28838e+06
pos_341	mycomass0001124	500.467	-	pos	[M+NH4]+	glycerides	monoacylated	-	-	-	-	-	-	-	7.91545e+06	7.15476e+06	7.32417e+06	6.34011e+06	5.91891e+06	6.61177e+06	6.23325e+06	6.43327e+06	8.07789e+06	7.01411e+06	7.66994e+06	6.09006e+06	6.1977e+06	4.38993e+06	9.60843e+06
pos_344	mycomass0001126	514.483	-	pos	[M+NH4]+	glycerides	monoacylated	-	-	-	-	-	-	-	25419405	2.45307e+07	2.47108e+07	2.11234e+07	1.99192e+07	2.24652e+07	2.21125e+07	2.1793e+07	2.85808e+07	2.14974e+07	2.59179e+07	2.04647e+07	2.06088e+07	1.30705e+07	3.58084e+07
pos_347	mycomass0001128	528.498	-	pos	[M+NH4]+	glycerides	monoacylated	-	-	-	-	-	-	-	2.98923e+07	2.90411e+07	2.78813e+07	2.38989e+07	2.32181e+07	2.68949e+07	2.5782e+07	2.62772e+07	3.38254e+07	2.50851e+07	3.12303e+07	2.32644e+07	2.3917e+07	1.4174e+07	4.2392e+07
pos_352	mycomass0001130	542.513	-	pos	[M+NH4]+	glycerides	monoacylated	-	-	-	-	-	-	-	2.61479e+06	2.52484e+06	2.58763e+06	2.17338e+06	2.12177e+06	2.28728e+06	2.21155e+06	2.22777e+06	2.70317e+06	2.37496e+06	2.65104e+06	2.07577e+06	2.17631e+06	1.49206e+06	3.18654e+06
pos_356	mycomass0001132	556.53	-	pos	[M+NH4]+	glycerides	monoacylated	-	-	-	-	-	-	-	1.60071e+07	1.58615e+07	1.58825e+07	17869804	2.36126e+07	2.26455e+07	2.03251e+07	2.26284e+07	2.41025e+07	2.21393e+07	2.44735e+07	2.06177e+07	2.26093e+07	1.77215e+07	3.09844e+07
pos_669	mycomass0001133	563.503	-	pos	[M+Na]+	glycerides	monoacylated	-	-	-	-	-	-	-	21330.1	9184.13	22505.7	0	0	10445.4	0	62305.9	9272.44	23312.4	22152.8	24002.6	9936.12	9294.12	0
pos_618	mycomass0001134	575.503	-	pos	[M+Na]+	glycerides	monoacylated	-	-	-	-	-	-	-	6717.09	11881.2	10115.3	0	0	0	0	0	0	0	0	0	0	0	0
pos_673	mycomass0001135	577.518	-	pos	[M+Na]+	glycerides	monoacylated	-	-	-	-	-	-	-	3.1843e+06	3.28763e+06	3.38913e+06	2.67031e+06	2.51416e+06	3.18717e+06	3.4242e+06	3.80353e+06	3.29754e+06	3.23668e+06	3.37575e+06	3.12915e+06	3.0722e+06	2.32116e+06	1.64303e+06
pos_363	mycomass0001136	584.561	-	pos	[M+NH4]+	glycerides	monoacylated	-	-	-	-	-	-	-	5.17981e+06	5.44788e+06	5.39383e+06	5.02787e+06	6.19818e+06	7.00987e+06	5.8242e+06	7.28432e+06	8.36969e+06	6.25613e+06	7.83678e+06	5.83874e+06	6.28715e+06	3.31946e+06	1.10885e+07
pos_676	mycomass0001137	591.534	-	pos	[M+Na]+	glycerides	monoacylated	-	-	-	-	-	-	-	8575.14	15406	8336.99	0	29625.1	19871.9	53978.6	9345.46	9586.09	17312.8	10610.7	32822.9	9010.57	40781.7	0
pos_225	mycomass0001138	470.384	-	pos	[M+NH4]+	glycerides	diacylated	-	-	-	-	-	-	-	18842.1	9314.03	12968.5	25466	45666.2	38127.6	35510.4	24068.5	21737.3	27380.8	34916.8	30699.8	24535.3	36335.8	25072
pos_226	mycomass0001141	484.4	-	pos	[M+NH4]+	glycerides	diacylated	-	-	-	-	-	-	-	78131.7	75259.2	86242	75532.3	83033.6	81204.7	81394.8	80450.4	96568.8	78610.8	89856.9	80744.7	91859	56915.6	115423
pos_338	mycomass0001142	486.416	-	pos	[M+NH4]+	glycerides	diacylated	-	-	-	-	-	-	-	52402.7	73784.5	86486.7	62637.8	60393	83465.1	71685.4	69038.6	84001.3	71014.1	78653	51782	60111.5	46815.6	96948.4
pos_480	mycomass0001143	488.431	-	pos	[M+NH4]+	glycerides	diacylated	-	-	-	-	-	-	-	2.34309e+06	2.4619e+06	2.70381e+06	2.25731e+06	2.15616e+06	2.3518e+06	2.2493e+06	2.23012e+06	2.75192e+06	2.16687e+06	2.56069e+06	2.01587e+06	2.07274e+06	1.48155e+06	3.46177e+06
pos_227	mycomass0001144	498.415	-	pos	[M+NH4]+	glycerides	diacylated	-	-	-	-	-	-	-	292983	268972	298214	249009	210069	242839	257623	257077	319756	222547	291554	247108	243541	169146	390138
pos_613	mycomass0001145	505.385	-	pos	[M+Na]+	glycerides	diacylated	-	-	-	-	-	-	-	413757	388658	409524	321287	306711	352973	379158	351139	387909	355051	405810	351839	332339	249838	484474
pos_229	mycomass0001147	512.431	-	pos	[M+NH4]+	glycerides	diacylated	-	-	-	-	-	-	-	680856	643365	679166	561227	576238	639089	630202	587793	729795	550722	660900	543302	574335	382868	912412
pos_342	mycomass0001148	514.447	-	pos	[M+NH4]+	glycerides	diacylated	-	-	-	-	-	-	-	480088	456082	526137	423837	380754	460329	427235	440853	544676	391226	446996	392041	399549	231297	633615
pos_345	mycomass0001151	528.463	-	pos	[M+NH4]+	glycerides	diacylated	-	-	-	-	-	-	-	78820.7	75086.9	80989.7	74843.5	65120.4	70723.1	66410.7	66383.7	91903.9	68900.6	94774.9	69750.8	76502	43729.6	124227
pos_348	mycomass0001154	542.478	-	pos	[M+NH4]+	glycerides	diacylated	-	-	-	-	-	-	-	76508.2	75948.5	72085.6	70484	55672.8	62858.2	68028.4	53519.5	90674.7	68586.5	78533.5	55989.1	62360.6	31487.5	115340
pos_351	mycomass0001157	556.493	-	pos	[M+NH4]+	glycerides	diacylated	-	-	-	-	-	-	-	121870	85901.1	76524.3	100185	79817.4	177611	128713	145962	128373	191016	146633	144307	158907	112499	23305.3
pos_488	mycomass0001158	558.509	-	pos	[M+NH4]+	glycerides	diacylated	-	-	-	-	-	-	-	362468	376095	428501	309736	278591	320355	378628	433897	372144	385212	381846	311223	288163	271840	162907
pos_494	mycomass0001161	572.524	-	pos	[M+NH4]+	glycerides	diacylated	-	-	-	-	-	-	-	1.47361e+06	1.43751e+06	1.42058e+06	0	0	0	0	0	10829.4	0	0	0	0	0	0
pos_235	mycomass0001162	582.509	-	pos	[M+NH4]+	glycerides	diacylated	-	-	-	-	-	-	-	563218	567893	577597	292496	203065	326396	347569	350118	333509	347016	249376	336559	321156	222639	75527.5
pos_361	mycomass0001163	584.524	-	pos	[M+NH4]+	glycerides	diacylated	-	-	-	-	-	-	-	4.2819e+06	4.35046e+06	4.34018e+06	3.95256e+06	3.50496e+06	4.33941e+06	4.72884e+06	4.98206e+06	4.33959e+06	4.99927e+06	4.70952e+06	4.54977e+06	4.45472e+06	3.57409e+06	1.97945e+06
pos_497	mycomass0001164	586.54	-	pos	[M+NH4]+	glycerides	diacylated	-	-	-	-	-	-	-	3.29698e+07	3.38476e+07	3.22525e+07	2.28972e+07	2.46189e+07	2.71813e+07	2.71308e+07	3.13357e+07	3.12293e+07	2.73298e+07	2.63088e+07	2.37792e+07	2.53159e+07	1.95991e+07	1.78406e+07
pos_362	mycomass0001166	598.54	-	pos	[M+NH4]+	glycerides	diacylated	-	-	-	-	-	-	-	3.85294e+06	3.67835e+06	3.81121e+06	2.47297e+06	2.10384e+06	2.87706e+06	2.98623e+06	3.43953e+06	2.8144e+06	3.52156e+06	2.96371e+06	3.10532e+06	3.01102e+06	2.36045e+06	1.15276e+06
pos_501	mycomass0001167	600.556	-	pos	[M+NH4]+	glycerides	diacylated	-	-	-	-	-	-	-	2.06018e+06	2.04608e+06	2.12363e+06	2.37459e+06	3.3389e+06	3.12323e+06	2.72624e+06	2.79572e+06	3.19992e+06	2.94577e+06	3.15845e+06	2.82286e+06	2.90424e+06	2.33836e+06	4.09602e+06
pos_236	mycomass0001168	610.54	-	pos	[M+NH4]+	glycerides	diacylated	-	-	-	-	-	-	-	9.30237e+06	9.29472e+06	9.47436e+06	8.75792e+06	8.44737e+06	9.61032e+06	9.98583e+06	1.08044e+07	9.41529e+06	1.13154e+07	1.06093e+07	1.1252e+07	1.05413e+07	9.07248e+06	5.98112e+06
pos_368	mycomass0001169	612.556	-	pos	[M+NH4]+	glycerides	diacylated	-	-	-	-	-	-	-	1.00672e+08	1.03511e+08	101928685	8.7839e+07	7.5959e+07	1.00177e+08	1.02486e+08	1.16621e+08	1.07035e+08	1.06361e+08	1.07766e+08	9.92354e+07	9.4753e+07	7.16965e+07	5.39916e+07
pos_680	mycomass0001170	619.526	-	pos	[M+Na]+	glycerides	diacylated	-	-	-	-	-	-	-	1.77499e+07	1.85517e+07	1.80145e+07	1.70695e+07	1.68625e+07	1.79963e+07	1.83627e+07	1.86269e+07	2.08278e+07	1.61863e+07	1.75885e+07	1.55208e+07	1.6221e+07	1.18668e+07	2.09948e+07
pos_238	mycomass0001171	624.555	-	pos	[M+NH4]+	glycerides	diacylated	-	-	-	-	-	-	-	1.62737e+06	1.5708e+06	1.67013e+06	1.20911e+06	1.14142e+06	1.40213e+06	1.52752e+06	1.52211e+06	1.47134e+06	1.56027e+06	1.35743e+06	1.48298e+06	1.58227e+06	1.25055e+06	636676
pos_370	mycomass0001172	626.571	-	pos	[M+NH4]+	glycerides	diacylated	-	-	-	-	-	-	-	1.34389e+07	1.37457e+07	1.39402e+07	8.37844e+06	7.93698e+06	1.0325e+07	1.02345e+07	1.15195e+07	1.05014e+07	9.33953e+06	9.96787e+06	9.53153e+06	1.00444e+07	8.06792e+06	5.64138e+06
pos_506	mycomass0001173	628.587	-	pos	[M+NH4]+	glycerides	diacylated	-	-	-	-	-	-	-	2.05886e+07	2.06122e+07	2.01244e+07	1.37555e+07	1.4254e+07	1.673e+07	1.61748e+07	1.87904e+07	1.7477e+07	1.53486e+07	1.54958e+07	1.45943e+07	1.75132e+07	1.38305e+07	1.0832e+07
pos_242	mycomass0001174	638.571	-	pos	[M+NH4]+	glycerides	diacylated	-	-	-	-	-	-	-	1.37766e+07	1.38641e+07	1.37378e+07	1.15271e+07	9.20613e+06	1.26268e+07	13395589	1.53284e+07	1.34875e+07	1.40954e+07	1.41986e+07	1.2587e+07	1.22445e+07	9.56395e+06	8.55359e+06
pos_375	mycomass0001175	640.587	-	pos	[M+NH4]+	glycerides	diacylated	-	-	-	-	-	-	-	1.32514e+07	1.30654e+07	1.34108e+07	1.24581e+07	1.15544e+07	1.34832e+07	1.39473e+07	1.49965e+07	1.48239e+07	1.29595e+07	1.29991e+07	1.24142e+07	1.32955e+07	1.08034e+07	8.38371e+06
pos_509	mycomass0001176	642.602	-	pos	[M+NH4]+	glycerides	diacylated	-	-	-	-	-	-	-	2.01395e+07	2.03795e+07	2.05947e+07	2.19237e+07	2.43709e+07	2.53961e+07	2.50138e+07	2.63142e+07	2.70823e+07	2.2968e+07	2.50968e+07	2.19627e+07	2.27412e+07	1.84059e+07	2.16422e+07
pos_622	mycomass0001178	659.558	-	pos	[M+Na]+	glycerides	diacylated	-	-	-	-	-	-	-	67656.1	60646.7	62568	105343	51017	100368	129937	84819.8	110547	127079	120300	110215	151336	104091	64819.1
pos_515	mycomass0001179	656.618	-	pos	[M+NH4]+	glycerides	diacylated	-	-	-	-	-	-	-	1.23747e+06	1.21047e+06	1.18308e+06	1.1094e+06	969445	1.36952e+06	1.13545e+06	1.32168e+06	1.30068e+06	1.05895e+06	1.03923e+06	1.06741e+06	1.20381e+06	967188	776856
pos_382	mycomass0001181	668.618	-	pos	[M+NH4]+	glycerides	diacylated	-	-	-	-	-	-	-	419861	374700	395298	410073	282071	426538	469781	588081	530795	353991	430144	367822	474444	380554	202041
pos_516	mycomass0001182	670.633	-	pos	[M+NH4]+	glycerides	diacylated	-	-	-	-	-	-	-	526154	597910	523375	605227	666337	727540	760721	830104	727969	711639	555530	642191	506312	559586	457151
pos_384	mycomass0001184	682.633	-	pos	[M+NH4]+	glycerides	diacylated	-	-	-	-	-	-	-	22704.6	24470	16592.1	24371.5	21265.8	21182.9	22401.3	18655.9	29829.8	16303.8	26970	14694.4	21280.7	10057.7	31290.5
pos_247	mycomass0001189	708.649	-	pos	[M+NH4]+	glycerides	diacylated	-	-	-	-	-	-	-	918937	849476	915177	740082	699752	854574	718872	701305	917937	783414	864422	760267	679499	484843	1.13195e+06
pos_387	mycomass0001190	710.665	-	pos	[M+NH4]+	glycerides	diacylated	-	-	-	-	-	-	-	207160	230013	211653	186017	120567	202533	213237	183652	279794	169037	229482	147411	134862	92275.4	319868
pos_388	mycomass0001193	724.68	-	pos	[M+NH4]+	glycerides	diacylated	-	-	-	-	-	-	-	39738.1	109426	124216	57585.5	23165.6	81422.1	171843	73491.3	87372.4	73477.7	20761.4	75016.2	119314	61144.8	0
pos_522	mycomass0001194	726.696	-	pos	[M+NH4]+	glycerides	diacylated	-	-	-	-	-	-	-	1.21583e+06	1.23952e+06	1.12918e+06	884485	763182	1.11874e+06	1.1364e+06	1.34489e+06	1.29108e+06	888945	900028	829311	916502	638743	681266
pos_248	mycomass0001195	736.681	-	pos	[M+NH4]+	glycerides	diacylated	-	-	-	-	-	-	-	2.03006e+06	1.89944e+06	1.92416e+06	1.54684e+06	1.55615e+06	1.58102e+06	1.73397e+06	1.74641e+06	1.76785e+06	1.76821e+06	1.81543e+06	1.47449e+06	1.70919e+06	1.14773e+06	1.99788e+06
pos_390	mycomass0001196	738.696	-	pos	[M+NH4]+	glycerides	diacylated	-	-	-	-	-	-	-	450169	355093	427258	337847	434929	319501	430662	562604	438475	532194	510713	432555	406783	280240	496537
pos_523	mycomass0001197	740.712	-	pos	[M+NH4]+	glycerides	diacylated	-	-	-	-	-	-	-	177368	210612	146179	61669.9	72983.7	137729	112812	183637	110562	87880.8	86569.6	88061.6	92544.1	46548.9	47504.2
pos_392	mycomass0001199	752.712	-	pos	[M+NH4]+	glycerides	diacylated	-	-	-	-	-	-	-	1.57529e+06	1.41185e+06	1.45527e+06	1.74195e+06	1.37327e+06	2.06901e+06	1.88102e+06	2.30335e+06	2.04374e+06	1.45742e+06	1.32328e+06	1.46481e+06	1.72883e+06	1.27311e+06	915308
pos_526	mycomass0001200	754.727	-	pos	[M+NH4]+	glycerides	diacylated	-	-	-	-	-	-	-	1.01988e+06	922264	884639	873606	778446	1.0785e+06	1.00024e+06	1.40642e+06	1.40814e+06	808710	788731	759474	857858	562176	649451
pos_253	mycomass0001201	764.712	-	pos	[M+NH4]+	glycerides	diacylated	-	-	-	-	-	-	-	6.88861e+06	6.27679e+06	6.69835e+06	2.35466e+06	3.80951e+06	4.55133e+06	4.01081e+06	2.91638e+06	3.31056e+06	2.90537e+06	2.53188e+06	3.36673e+06	4.24553e+06	2.50745e+06	3.5747e+06
pos_396	mycomass0001202	766.727	-	pos	[M+NH4]+	glycerides	diacylated	-	-	-	-	-	-	-	98428.5	114277	106479	135799	64588.9	159871	130610	223230	173986	108619	114600	83248	127384	63055.6	17758.5
pos_398	mycomass0001205	780.742	-	pos	[M+NH4]+	glycerides	diacylated	-	-	-	-	-	-	-	111355	149265	153073	240975	220792	259691	254783	444278	286140	174083	247968	231164	222435	140657	3998.42
pos_257	mycomass0001207	792.743	-	pos	[M+NH4]+	glycerides	diacylated	-	-	-	-	-	-	-	214196	282913	245339	0	121233	90456.6	114138	52115.8	18826.2	71701.5	0	44611.3	113632	41751.7	25530.3
pos_261	mycomass0001216	834.79	-	pos	[M+NH4]+	glycerides	diacylated	-	-	-	-	-	-	-	33265.3	30900.9	58830.2	80282.7	33799.2	45560.9	33700.8	117734	64105.6	102153	0	83410.3	83221.4	34543	0
pos_264	mycomass0001222	862.821	-	pos	[M+NH4]+	glycerides	diacylated	-	-	-	-	-	-	-	640901	563351	529190	610959	495386	716353	671715	829785	675510	657031	622690	600334	681301	585264	259315
pos_407	mycomass0001226	878.856	-	pos	[M+NH4]+	glycerides	diacylated	-	-	-	-	-	-	-	257356	464403	364086	972518	27924.6	0	41101.6	0	0	0	0	93576.4	0	705941	0
pos_267	mycomass0001228	890.853	-	pos	[M+NH4]+	glycerides	diacylated	-	-	-	-	-	-	-	735157	591076	664687	849934	751814	969464	873632	1.19459e+06	957405	956810	720146	875256	802647	744442	386966
pos_89	mycomass0001232	889.862	-	pos	[M+H]+	glycerides	diacylated	-	-	-	-	-	-	-	241967	220336	192180	607598	0	16063.1	0	0	0	25035.5	0	0	0	437302	28250.7
pos_270	mycomass0001234	918.884	-	pos	[M+NH4]+	glycerides	diacylated	-	-	-	-	-	-	-	280938	233437	257520	435257	360214	398040	470583	576029	472937	490638	335412	374678	376579	339044	130624
pos_277	mycomass0001249	988.966	-	pos	[M+NH4]+	glycerides	diacylated	-	-	-	-	-	-	-	1.07927e+06	1.24015e+06	1.06871e+06	697360	913506	642553	884900	423366	804132	845278	1.03186e+06	754143	779405	571131	1.56184e+06
pos_415	mycomass0001250	990.978	-	pos	[M+NH4]+	glycerides	diacylated	-	-	-	-	-	-	-	7595.88	485.401	16992.8	39439.7	61683.5	34855.1	32033.2	58888.2	18486.5	103279	39685.6	101144	77306.3	153383	31763.3
pos_419	mycomass0001256	1019.01	-	pos	[M+NH4]+	glycerides	diacylated	-	-	-	-	-	-	-	162380	184777	165096	178705	355721	424804	230581	462109	191317	422660	415268	291973	408860	554070	183447
pos_420	mycomass0001259	1033.02	-	pos	[M+NH4]+	glycerides	diacylated	-	-	-	-	-	-	-	149929	75041.6	112612	204857	253987	274607	191219	220602	106607	310537	269403	235582	285151	392819	119406
pos_424	mycomass0001265	1061.06	-	pos	[M+NH4]+	glycerides	diacylated	-	-	-	-	-	-	-	216509	247816	225422	692754	28361.4	0	0	0	0	0	0	0	0	620479	40674.5
pos_184	mycomass0001267	650.535	-	pos	[M+NH4]+	glycerides	triacylated	-	-	-	-	-	-	-	3.68537e+06	3.70159e+06	3.79041e+06	3.3926e+06	3.10051e+06	3.37108e+06	3.38346e+06	3.18417e+06	4.09962e+06	3.23618e+06	3.64619e+06	2.94307e+06	3.26471e+06	2.10591e+06	5.01409e+06
pos_241	mycomass0001268	652.55	-	pos	[M+NH4]+	glycerides	triacylated	-	-	-	-	-	-	-	91436	93351.6	96770	0	10272.4	80077.7	30733.9	68857.9	47948.4	41455.6	74596.1	82405.5	36584.2	0	121636
pos_376	mycomass0001269	654.566	-	pos	[M+NH4]+	glycerides	triacylated	-	-	-	-	-	-	-	890067	903720	977144	862496	840556	928687	940962	899410	1.06573e+06	755913	1.03824e+06	832170	878408	584737	1.21818e+06
pos_6	mycomass0001275	661.539	-	pos	[M+H]+	glycerides	triacylated	-	-	-	-	-	-	-	142291	122988	146623	3498.54	17873.7	5570.92	20863.9	35287.5	12399.1	5916.9	0	27005.3	14132.9	28820.2	957.409
pos_563	mycomass0001284	725.571	-	pos	[M+Na]+	glycerides	triacylated	-	-	-	-	-	-	-	513104	593408	635281	714681	528971	717670	715475	826947	1.05603e+06	654538	882514	752130	664033	373235	1.32131e+06
pos_187	mycomass0001293	762.659	-	pos	[M+NH4]+	glycerides	triacylated	-	-	-	-	-	-	-	170495	125824	95661.2	84140.3	29865.9	74381	57292.1	47067	39268	0	12715.7	33230.4	89614.5	28423.4	16920.5
pos_251	mycomass0001294	764.675	-	pos	[M+NH4]+	glycerides	triacylated	-	-	-	-	-	-	-	656623	604634	597507	296583	28611.4	371479	348211	327277	410280	68123.8	180969	114584	211796	98989.3	195825
pos_630	mycomass0001295	771.644	-	pos	[M+Na]+	glycerides	triacylated	-	-	-	-	-	-	-	2.16522e+06	1.79145e+06	1.88291e+06	13844.7	118916	65350	317180	52370.8	19607	64086.9	102222	175666	269129	191322	239827
pos_524	mycomass0001296	768.706	-	pos	[M+NH4]+	glycerides	triacylated	-	-	-	-	-	-	-	629074	522355	590519	430139	260181	263764	419675	465821	623570	271162	386592	410766	498806	214103	461123
pos_395	mycomass0001299	780.706	-	pos	[M+NH4]+	glycerides	triacylated	-	-	-	-	-	-	-	177847	260156	227494	147743	97674.2	125348	158610	183689	191852	99247.9	138647	91737.8	139018	57690.9	267348
pos_527	mycomass0001300	782.722	-	pos	[M+NH4]+	glycerides	triacylated	-	-	-	-	-	-	-	938730	1.12194e+06	897536	758094	391107	734045	845487	817662	1.16288e+06	492836	633562	436698	674700	266851	833455
pos_189	mycomass0001301	790.69	-	pos	[M+NH4]+	glycerides	triacylated	-	-	-	-	-	-	-	631997	510135	481815	201071	190852	207879	233685	278654	316020	111620	192936	109315	185375	84285.1	100536
pos_255	mycomass0001302	792.706	-	pos	[M+NH4]+	glycerides	triacylated	-	-	-	-	-	-	-	1.6557e+06	1.56756e+06	1.6976e+06	757128	473162	633582	623331	1.05533e+06	1.16392e+06	452868	700528	717683	686170	495807	584541
pos_399	mycomass0001303	794.722	-	pos	[M+NH4]+	glycerides	triacylated	-	-	-	-	-	-	-	3.65653e+06	4.08658e+06	3.78053e+06	2.8039e+06	1.99548e+06	2.8097e+06	3.053e+06	2.98949e+06	3.79047e+06	2.19934e+06	2.87361e+06	2.48622e+06	2.60571e+06	1.65838e+06	2.88757e+06
pos_528	mycomass0001304	796.738	-	pos	[M+NH4]+	glycerides	triacylated	-	-	-	-	-	-	-	5.12929e+06	5.38786e+06	5.4652e+06	3.51344e+06	3.44059e+06	3.71665e+06	3.69254e+06	3.96125e+06	5.0371e+06	3.12393e+06	3.54201e+06	3.30217e+06	3.63113e+06	2.45275e+06	3.73494e+06
pos_256	mycomass0001306	806.721	-	pos	[M+NH4]+	glycerides	triacylated	-	-	-	-	-	-	-	366811	308111	383060	241397	123315	258038	224751	163362	433742	163544	291412	136776	58665.6	50665.2	109842
pos_400	mycomass0001307	808.738	-	pos	[M+NH4]+	glycerides	triacylated	-	-	-	-	-	-	-	3.44899e+06	3.38379e+06	3.62388e+06	2.62933e+06	1.65451e+06	2.7683e+06	2.82096e+06	2.93356e+06	3.98357e+06	1.9424e+06	2.56748e+06	2.31933e+06	2.38608e+06	1.42998e+06	3.23979e+06
pos_530	mycomass0001308	810.753	-	pos	[M+NH4]+	glycerides	triacylated	-	-	-	-	-	-	-	7.2809e+06	7.29322e+06	7.39372e+06	3.50904e+06	3.19697e+06	3.55546e+06	3.69356e+06	4.18184e+06	4.48994e+06	2.88579e+06	3.73817e+06	3.27031e+06	3.4846e+06	2.29176e+06	3.5479e+06
pos_192	mycomass0001309	818.722	-	pos	[M+NH4]+	glycerides	triacylated	-	-	-	-	-	-	-	3.65863e+06	3.66802e+06	4.03211e+06	2.03073e+06	1.64896e+06	1.89342e+06	1.94741e+06	2.06062e+06	1.9688e+06	1.61206e+06	1.67456e+06	1.83317e+06	1.66479e+06	1.49489e+06	1.64962e+06
pos_258	mycomass0001310	820.738	-	pos	[M+NH4]+	glycerides	triacylated	-	-	-	-	-	-	-	1.14022e+07	1.1063e+07	1.19067e+07	6.49275e+06	5.33792e+06	6.91853e+06	7.10042e+06	7.22536e+06	8.20576e+06	5.33815e+06	6.17991e+06	5.96373e+06	6.13948e+06	4.49398e+06	5.90055e+06
pos_401	mycomass0001311	822.753	-	pos	[M+NH4]+	glycerides	triacylated	-	-	-	-	-	-	-	1.81279e+07	1.8664e+07	1.83707e+07	1.26162e+07	1.15274e+07	1.29463e+07	1.32855e+07	1.43561e+07	1.64485e+07	1.11358e+07	1.29989e+07	1.18094e+07	1.20456e+07	9.26184e+06	1.19981e+07
pos_531	mycomass0001312	824.768	-	pos	[M+NH4]+	glycerides	triacylated	-	-	-	-	-	-	-	2.97017e+07	2.98071e+07	3.05267e+07	1.91988e+07	2.04248e+07	2.05398e+07	2.15434e+07	2.32846e+07	2.4187e+07	1.93012e+07	2.1557e+07	2.03346e+07	2.04398e+07	1.67584e+07	1.75157e+07
pos_9	mycomass0001313	815.709	-	pos	[M+H]+	glycerides	triacylated	-	-	-	-	-	-	-	228600	222216	239213	91303.5	139287	102555	85611.8	109713	94375.1	106705	88775.4	73383.4	68957	79024.1	91993.8
pos_259	mycomass0001314	834.754	-	pos	[M+NH4]+	glycerides	triacylated	-	-	-	-	-	-	-	3.7402e+06	3.84089e+06	3.58822e+06	2.54619e+06	1.66213e+06	2.78671e+06	2.65825e+06	2.89317e+06	3.67184e+06	2.02471e+06	2.65447e+06	2.18039e+06	2.32702e+06	1.67329e+06	2.54175e+06
pos_402	mycomass0001315	836.769	-	pos	[M+NH4]+	glycerides	triacylated	-	-	-	-	-	-	-	1.29287e+07	1.30196e+07	1.32781e+07	8.26116e+06	7.90789e+06	8.7903e+06	8.98595e+06	9.72088e+06	1.10181e+07	7.78978e+06	8.88991e+06	8.49708e+06	8.45256e+06	6.70193e+06	7.49561e+06
pos_532	mycomass0001316	838.784	-	pos	[M+NH4]+	glycerides	triacylated	-	-	-	-	-	-	-	1.60282e+07	1.6434e+07	1.64091e+07	1.00352e+07	1.01375e+07	1.06985e+07	1.15157e+07	1.23123e+07	1.31736e+07	1.00383e+07	1.10553e+07	1.08963e+07	1.09739e+07	8.60638e+06	8.5251e+06
pos_193	mycomass0001317	846.754	-	pos	[M+NH4]+	glycerides	triacylated	-	-	-	-	-	-	-	1.7247e+07	1.70475e+07	1.77509e+07	1.05852e+07	9.53436e+06	1.13297e+07	1.14634e+07	1.19149e+07	1.23779e+07	9.59905e+06	1.01123e+07	1.02038e+07	1.02837e+07	8.27056e+06	9.36886e+06
pos_262	mycomass0001318	848.769	-	pos	[M+NH4]+	glycerides	triacylated	-	-	-	-	-	-	-	4.54457e+07	4.68048e+07	4.7508e+07	2.64434e+07	2.39685e+07	2.84413e+07	2.88596e+07	3.08177e+07	3.21054e+07	2.53056e+07	2.76039e+07	2.72094e+07	2.62026e+07	2.18442e+07	2.30907e+07
pos_403	mycomass0001319	850.784	-	pos	[M+NH4]+	glycerides	triacylated	-	-	-	-	-	-	-	8.13238e+07	8.35452e+07	8.82957e+07	5.59161e+07	5.66406e+07	5.88622e+07	6.23701e+07	6.62002e+07	7.14123e+07	5.3983e+07	5.97746e+07	5.83238e+07	6.01189e+07	5.01159e+07	4.89407e+07
pos_534	mycomass0001320	852.8	-	pos	[M+NH4]+	glycerides	triacylated	-	-	-	-	-	-	-	5.41962e+07	5.31194e+07	5.37455e+07	4.389e+07	4.8933e+07	4.86086e+07	5.11426e+07	5.55516e+07	5.62291e+07	4.66433e+07	5.05387e+07	4.81731e+07	4.86156e+07	4.02596e+07	4.01897e+07
pos_194	mycomass0001321	860.769	-	pos	[M+NH4]+	glycerides	triacylated	-	-	-	-	-	-	-	1.81235e+06	1.98265e+06	2.00471e+06	1.27459e+06	1.02622e+06	1.18312e+06	1.37559e+06	1.25756e+06	1.32047e+06	889552	930614	1.12329e+06	1.05235e+06	836722	1.01705e+06
pos_263	mycomass0001322	862.785	-	pos	[M+NH4]+	glycerides	triacylated	-	-	-	-	-	-	-	1.19213e+07	1.25715e+07	1.20272e+07	7.67159e+06	6.81317e+06	8.36209e+06	8.59955e+06	9.50219e+06	9.88858e+06	7.73447e+06	8.21014e+06	8.2158e+06	7.90843e+06	6.58384e+06	5.87216e+06
pos_642	mycomass0001323	869.756	-	pos	[M+Na]+	glycerides	triacylated	-	-	-	-	-	-	-	1.3027e+06	1.26077e+06	1.30186e+06	1.13304e+06	1.10774e+06	1.09273e+06	1.22039e+06	1.28937e+06	1.285e+06	1.03588e+06	1.0182e+06	1.14224e+06	1.12575e+06	961639	847697
pos_536	mycomass0001324	866.816	-	pos	[M+NH4]+	glycerides	triacylated	-	-	-	-	-	-	-	1.44621e+07	1.36977e+07	1.25689e+07	1.00333e+07	9.67009e+06	1.09759e+07	1.23808e+07	1.44953e+07	1.38358e+07	9.55721e+06	1.2461e+07	1.18004e+07	1.20061e+07	1.02097e+07	7.68457e+06
pos_195	mycomass0001325	874.785	-	pos	[M+NH4]+	glycerides	triacylated	-	-	-	-	-	-	-	5.175e+07	5.32604e+07	5.29162e+07	3.23856e+07	3.14752e+07	3.49849e+07	3.55092e+07	3.78844e+07	3.73995e+07	3.35784e+07	3.43828e+07	3.37076e+07	3.24439e+07	2.85729e+07	2.90416e+07
pos_265	mycomass0001326	876.8	-	pos	[M+NH4]+	glycerides	triacylated	-	-	-	-	-	-	-	1.2867e+08	1.31685e+08	1.35426e+08	7.52625e+07	7.21785e+07	8.06877e+07	8.57612e+07	9.22649e+07	9.21742e+07	8.07117e+07	8.48045e+07	8.27541e+07	8.49747e+07	7.01706e+07	6.63165e+07
pos_405	mycomass0001327	878.816	-	pos	[M+NH4]+	glycerides	triacylated	-	-	-	-	-	-	-	9.17416e+07	9.06867e+07	9.37731e+07	6.83703e+07	7.40996e+07	7.04796e+07	7.75493e+07	8.322e+07	8.42713e+07	6.80129e+07	7.28158e+07	7.30837e+07	7.51936e+07	6.50354e+07	6.20169e+07
pos_538	mycomass0001328	880.831	-	pos	[M+NH4]+	glycerides	triacylated	-	-	-	-	-	-	-	6.31204e+07	6.15778e+07	6.21332e+07	4.65999e+07	5.57e+07	5.28583e+07	5.51594e+07	5.95517e+07	5.79904e+07	5.49443e+07	5.41339e+07	5.06642e+07	5.29599e+07	4.46498e+07	4.20394e+07
pos_196	mycomass0001329	888.801	-	pos	[M+NH4]+	glycerides	triacylated	-	-	-	-	-	-	-	3.5405e+06	3.7232e+06	3.61935e+06	2.33079e+06	2.16069e+06	2.67179e+06	2.63611e+06	2.90608e+06	2.79801e+06	2.47394e+06	2.52799e+06	2.38824e+06	2.618e+06	2.04701e+06	1.66478e+06
pos_266	mycomass0001330	890.816	-	pos	[M+NH4]+	glycerides	triacylated	-	-	-	-	-	-	-	1.60288e+07	1.64638e+07	1.69872e+07	1.13731e+07	9.96361e+06	1.25587e+07	1.27781e+07	1.43381e+07	1.45271e+07	1.20347e+07	1.27535e+07	1.26457e+07	1.29581e+07	1.03856e+07	8.90465e+06
pos_408	mycomass0001331	892.831	-	pos	[M+NH4]+	glycerides	triacylated	-	-	-	-	-	-	-	4.72336e+07	4.61559e+07	4.65731e+07	3.62123e+07	3.46831e+07	3.84842e+07	4.18202e+07	4.64607e+07	4.52597e+07	3.88711e+07	4.12373e+07	4.13926e+07	4.13197e+07	3.46189e+07	2.86152e+07
pos_540	mycomass0001332	894.847	-	pos	[M+NH4]+	glycerides	triacylated	-	-	-	-	-	-	-	2.40523e+07	2.3478e+07	2.38054e+07	1.93865e+07	2.06211e+07	2.12671e+07	2.26072e+07	2.52902e+07	2.41285e+07	2.20223e+07	2.28261e+07	2.20607e+07	2.35217e+07	1.93215e+07	1.55011e+07
pos_197	mycomass0001333	902.815	-	pos	[M+NH4]+	glycerides	triacylated	-	-	-	-	-	-	-	4.97118e+07	5.00676e+07	5.17012e+07	3.27232e+07	2.91815e+07	3.58259e+07	3.70098e+07	3.97146e+07	3.83836e+07	3.63243e+07	3.6286e+07	3.50523e+07	3.53437e+07	2.97314e+07	2.81488e+07
pos_268	mycomass0001334	904.831	-	pos	[M+NH4]+	glycerides	triacylated	-	-	-	-	-	-	-	2.08937e+07	2.1041e+07	2.12691e+07	1.46329e+07	1.43457e+07	1.53577e+07	1.64439e+07	1.76538e+07	1.88587e+07	1.5401e+07	1.5611e+07	1.59314e+07	1.61915e+07	1.34012e+07	1.28632e+07
pos_409	mycomass0001335	906.847	-	pos	[M+NH4]+	glycerides	triacylated	-	-	-	-	-	-	-	8.18426e+07	8.00475e+07	7.93858e+07	5.39539e+07	6.13968e+07	5.818e+07	6.07131e+07	6.63393e+07	6.303e+07	5.84936e+07	5.80911e+07	5.70983e+07	6.16724e+07	5.34508e+07	4.48207e+07
pos_541	mycomass0001336	908.863	-	pos	[M+NH4]+	glycerides	triacylated	-	-	-	-	-	-	-	3.18676e+07	3.07742e+07	3.21622e+07	2.07912e+07	2.523e+07	2.36954e+07	2.53028e+07	2.62775e+07	2.77836e+07	2.46552e+07	2.43754e+07	22650402	2.31267e+07	1.85834e+07	1.96016e+07
pos_198	mycomass0001337	916.832	-	pos	[M+NH4]+	glycerides	triacylated	-	-	-	-	-	-	-	2.04331e+06	2.05738e+06	2.10652e+06	1.29594e+06	977552	1.40998e+06	1.40898e+06	1.54768e+06	1.56953e+06	1.33849e+06	1.37424e+06	1.27666e+06	1.43164e+06	1.18497e+06	680027
pos_269	mycomass0001338	918.847	-	pos	[M+NH4]+	glycerides	triacylated	-	-	-	-	-	-	-	8.09077e+06	8.09663e+06	8.41874e+06	5.80998e+06	4.20413e+06	6.30718e+06	7.09118e+06	7.87476e+06	7.36266e+06	6.41815e+06	6.27363e+06	6.38793e+06	6.2532e+06	4.92733e+06	3.69436e+06
pos_410	mycomass0001339	920.862	-	pos	[M+NH4]+	glycerides	triacylated	-	-	-	-	-	-	-	2.47479e+07	2.40333e+07	2.56876e+07	1.80516e+07	1.87013e+07	1.87736e+07	1.99821e+07	2.28217e+07	2.15667e+07	1.99617e+07	1.94605e+07	2.02835e+07	2.11442e+07	1.74758e+07	1.30276e+07
pos_199	mycomass0001341	930.847	-	pos	[M+NH4]+	glycerides	triacylated	-	-	-	-	-	-	-	3.02045e+06	2.94626e+06	3.15356e+06	1.00836e+06	807217	1.03068e+06	1.18559e+06	1.36997e+06	1.28099e+06	955163	1.04191e+06	1.03743e+06	1.10786e+06	842363	579156
pos_271	mycomass0001342	932.863	-	pos	[M+NH4]+	glycerides	triacylated	-	-	-	-	-	-	-	1.28642e+07	1.23511e+07	1.29264e+07	6.47252e+06	6.98734e+06	7.2071e+06	7.59688e+06	8.34743e+06	7.71054e+06	6.72626e+06	6.72895e+06	6.67688e+06	7.32343e+06	6.3709e+06	4.93516e+06
pos_412	mycomass0001343	934.878	-	pos	[M+NH4]+	glycerides	triacylated	-	-	-	-	-	-	-	4.54538e+07	4.33501e+07	4.53457e+07	2.89474e+07	3.38017e+07	3.10026e+07	3.25781e+07	3.51936e+07	3.44972e+07	3.10096e+07	3.02513e+07	3.14933e+07	3.17537e+07	28293848	2.16104e+07
pos_543	mycomass0001344	936.894	-	pos	[M+NH4]+	glycerides	triacylated	-	-	-	-	-	-	-	1.9393e+07	1.83663e+07	1.88107e+07	1.08577e+07	1.30221e+07	1.22311e+07	1.34639e+07	1.35711e+07	1.39939e+07	1.2096e+07	1.20845e+07	1.13802e+07	1.16225e+07	9.003e+06	9.66245e+06
pos_12	mycomass0001345	927.834	-	pos	[M+H]+	glycerides	triacylated	-	-	-	-	-	-	-	135806	122246	137228	58292.4	84298.1	60955.1	96961	46054.5	77064.9	63655.3	105178	86908.4	52362.7	68138.9	35781.1
pos_272	mycomass0001346	946.878	-	pos	[M+NH4]+	glycerides	triacylated	-	-	-	-	-	-	-	3.97669e+06	3.83784e+06	4.0288e+06	2.08033e+06	2.05194e+06	2.347e+06	2.32796e+06	2.73493e+06	2.68562e+06	2.10356e+06	2.0217e+06	2.24914e+06	2.11251e+06	1.93379e+06	1.35562e+06
pos_413	mycomass0001347	948.894	-	pos	[M+NH4]+	glycerides	triacylated	-	-	-	-	-	-	-	1.77184e+07	1.69764e+07	1.81076e+07	1.0777e+07	1.1885e+07	1.19204e+07	1.23334e+07	1.34314e+07	1.32984e+07	1.1797e+07	1.18901e+07	1.17218e+07	1.26874e+07	1.10675e+07	7.79752e+06
pos_546	mycomass0001348	950.91	-	pos	[M+NH4]+	glycerides	triacylated	-	-	-	-	-	-	-	4.49641e+06	4.35695e+06	4.12187e+06	2.52376e+06	2.86893e+06	2.47097e+06	3.20342e+06	3.03577e+06	3.07235e+06	2.27276e+06	2.38513e+06	2.54274e+06	2.39155e+06	1.95762e+06	1.96388e+06
pos_200	mycomass0001349	958.878	-	pos	[M+NH4]+	glycerides	triacylated	-	-	-	-	-	-	-	3.75388e+06	3.82162e+06	3.7535e+06	1.16431e+06	1.13837e+06	1.24724e+06	1.41436e+06	1.66591e+06	1.5957e+06	1.35363e+06	1.07892e+06	1.35673e+06	1.42286e+06	1.20704e+06	747456
pos_273	mycomass0001350	960.894	-	pos	[M+NH4]+	glycerides	triacylated	-	-	-	-	-	-	-	1.40781e+06	1.45246e+06	1.45934e+06	760683	724365	733230	778081	851391	1.01029e+06	686896	914912	832492	818226	741607	544820
pos_643	mycomass0001351	967.865	-	pos	[M+Na]+	glycerides	triacylated	-	-	-	-	-	-	-	3.73796e+06	3.63222e+06	3.70739e+06	2.2472e+06	2.84347e+06	2.56967e+06	2.81302e+06	2.68141e+06	2.6285e+06	2.35807e+06	2.33293e+06	2.64911e+06	2.45269e+06	2.41473e+06	1.57686e+06
pos_699	mycomass0001352	969.881	-	pos	[M+Na]+	glycerides	triacylated	-	-	-	-	-	-	-	1.43681e+06	1.45907e+06	1.4806e+06	928850	1.06468e+06	946074	1.09803e+06	1.08754e+06	1.32336e+06	1.02786e+06	1.00194e+06	863746	913794	633746	878273
pos_201	mycomass0001353	972.894	-	pos	[M+NH4]+	glycerides	triacylated	-	-	-	-	-	-	-	1.09728e+06	1.02419e+06	1.19602e+06	342913	295156	337293	348585	471073	391901	325684	323437	406342	343198	408640	111037
pos_275	mycomass0001354	974.91	-	pos	[M+NH4]+	glycerides	triacylated	-	-	-	-	-	-	-	7.54211e+06	7.30546e+06	7.68327e+06	4.08096e+06	4.44189e+06	4.30036e+06	4.62288e+06	4.89831e+06	4.86758e+06	4.34012e+06	4.17133e+06	4.37858e+06	4.61282e+06	4.18398e+06	2.53005e+06
pos_414	mycomass0001355	976.925	-	pos	[M+NH4]+	glycerides	triacylated	-	-	-	-	-	-	-	3.80601e+07	3.61276e+07	3.64937e+07	2.15902e+07	2.62142e+07	2.36133e+07	2.58473e+07	2.77417e+07	2.574e+07	2.42897e+07	2.3918e+07	2.5473e+07	2.59783e+07	2.306e+07	1.59637e+07
pos_547	mycomass0001356	978.941	-	pos	[M+NH4]+	glycerides	triacylated	-	-	-	-	-	-	-	8.10964e+06	8.00898e+06	7.64427e+06	3.7667e+06	4.63449e+06	4.25203e+06	4.89257e+06	5.03088e+06	5.30349e+06	4.46975e+06	4.76858e+06	4.0101e+06	4.27458e+06	3.14655e+06	3.67211e+06
pos_202	mycomass0001357	986.91	-	pos	[M+NH4]+	glycerides	triacylated	-	-	-	-	-	-	-	7.05827e+06	6.92298e+06	7.13e+06	2.80245e+06	2.94968e+06	2.87683e+06	3.10303e+06	3.44419e+06	3.53965e+06	3.26041e+06	2.84263e+06	3.2945e+06	3.25073e+06	2.99257e+06	2.0354e+06
pos_276	mycomass0001358	988.925	-	pos	[M+NH4]+	glycerides	triacylated	-	-	-	-	-	-	-	4.19964e+07	3.9504e+07	4.08502e+07	2.42635e+07	2.75503e+07	2.53052e+07	2.78784e+07	2.98948e+07	2.79235e+07	2.70873e+07	2.60075e+07	2.74774e+07	2.86279e+07	2.61184e+07	1.76128e+07
pos_648	mycomass0001359	995.897	-	pos	[M+Na]+	glycerides	triacylated	-	-	-	-	-	-	-	1.06184e+07	1.07442e+07	1.02019e+07	6.77898e+06	7.77304e+06	7.27051e+06	8.02453e+06	7.87512e+06	7.84286e+06	7.25975e+06	7.21854e+06	7.25897e+06	7.69461e+06	6.56156e+06	5.37834e+06
pos_548	mycomass0001360	992.956	-	pos	[M+NH4]+	glycerides	triacylated	-	-	-	-	-	-	-	3.03214e+07	2.8961e+07	2.81622e+07	1.43641e+07	1.58257e+07	1.59794e+07	1.74939e+07	1.83168e+07	2.10046e+07	1.5945e+07	1.77665e+07	1.40148e+07	1.53782e+07	1.01913e+07	1.46304e+07
pos_203	mycomass0001361	1000.93	-	pos	[M+NH4]+	glycerides	triacylated	-	-	-	-	-	-	-	1.92759e+06	1.75969e+06	1.83461e+06	601612	714651	796282	737920	827983	820872	758098	679614	794505	809446	699177	224127
pos_278	mycomass0001362	1002.94	-	pos	[M+NH4]+	glycerides	triacylated	-	-	-	-	-	-	-	1.1584e+07	1.11751e+07	1.1412e+07	6.55257e+06	7.90186e+06	6.9353e+06	7.37539e+06	8.18646e+06	7.19499e+06	7.56903e+06	7.11031e+06	7.65616e+06	7.77989e+06	7.37003e+06	4.62463e+06
pos_416	mycomass0001363	1004.96	-	pos	[M+NH4]+	glycerides	triacylated	-	-	-	-	-	-	-	4.61182e+07	4.48035e+07	4.53047e+07	3.0005e+07	3.37184e+07	3.19811e+07	3.52727e+07	3.72542e+07	3.57196e+07	3.49229e+07	3.33807e+07	3.52715e+07	3.55836e+07	3.20046e+07	2.12077e+07
pos_700	mycomass0001364	1011.93	-	pos	[M+Na]+	glycerides	triacylated	-	-	-	-	-	-	-	438344	477613	416234	381351	483815	391387	518213	472108	380119	492757	366205	430764	507838	335861	203618
pos_204	mycomass0001365	1014.94	-	pos	[M+NH4]+	glycerides	triacylated	-	-	-	-	-	-	-	6.83761e+06	6.81056e+06	7.07273e+06	2.8604e+06	2.95932e+06	3.23714e+06	3.27168e+06	3.56269e+06	3.50138e+06	3.59642e+06	3.07842e+06	3.34954e+06	3.44685e+06	3.23351e+06	2.03131e+06
pos_280	mycomass0001366	1016.96	-	pos	[M+NH4]+	glycerides	triacylated	-	-	-	-	-	-	-	3.66799e+07	3.36702e+07	3.52066e+07	2.05837e+07	2.31035e+07	2.20101e+07	2.44966e+07	2.62712e+07	2.44132e+07	2.44765e+07	2.22436e+07	2.37582e+07	2.50887e+07	2.27706e+07	1.43834e+07
pos_417	mycomass0001367	1018.97	-	pos	[M+NH4]+	glycerides	triacylated	-	-	-	-	-	-	-	4.45767e+07	4.31557e+07	4.4073e+07	2.61343e+07	2.95555e+07	2.74636e+07	3.05649e+07	3.19265e+07	3.10519e+07	2.72639e+07	2.55387e+07	2.58329e+07	2.72253e+07	2.3915e+07	1.76235e+07
pos_551	mycomass0001368	1020.98	-	pos	[M+NH4]+	glycerides	triacylated	-	-	-	-	-	-	-	1.0827e+06	942933	1.03369e+06	571932	690661	625795	801511	877187	741760	816116	677487	697709	842544	747252	365651
pos_205	mycomass0001369	1028.96	-	pos	[M+NH4]+	glycerides	triacylated	-	-	-	-	-	-	-	1.69723e+06	1.53945e+06	1.62548e+06	799128	772852	712237	888082	1.02746e+06	888792	885402	812915	831559	998821	963915	403465
pos_281	mycomass0001370	1030.97	-	pos	[M+NH4]+	glycerides	triacylated	-	-	-	-	-	-	-	1.07187e+07	1.05312e+07	1.08004e+07	7.05054e+06	7.99215e+06	7.57732e+06	8.994e+06	9.39662e+06	8.55698e+06	8.12086e+06	7.33143e+06	8.47614e+06	8.30202e+06	7.96467e+06	4.32169e+06
pos_418	mycomass0001371	1032.99	-	pos	[M+NH4]+	glycerides	triacylated	-	-	-	-	-	-	-	2.57193e+06	2.37289e+06	2.50015e+06	1.357e+06	1.88729e+06	1.54898e+06	1.79392e+06	1.93955e+06	1.64732e+06	2.09598e+06	1.81749e+06	1.92105e+06	2.02777e+06	1.80691e+06	763251
pos_552	mycomass0001372	1035	-	pos	[M+NH4]+	glycerides	triacylated	-	-	-	-	-	-	-	1.50055e+06	1.40401e+06	1.31169e+06	930020	1.01779e+06	1.08705e+06	1.31046e+06	1.32667e+06	1.21719e+06	1.04338e+06	986314	926382	1.08863e+06	858056	224716
pos_206	mycomass0001373	1042.97	-	pos	[M+NH4]+	glycerides	triacylated	-	-	-	-	-	-	-	3.12254e+06	2.96442e+06	3.02298e+06	1.32039e+06	1.43838e+06	1.60412e+06	1.68369e+06	1.77441e+06	1.63321e+06	1.72177e+06	1.47667e+06	1.58453e+06	1.79354e+06	1.57725e+06	661291
pos_282	mycomass0001374	1044.99	-	pos	[M+NH4]+	glycerides	triacylated	-	-	-	-	-	-	-	1.50606e+07	1.46808e+07	1.47301e+07	7.47983e+06	7.77984e+06	8.01395e+06	8.40019e+06	9.74396e+06	8.67813e+06	7.77794e+06	6.88912e+06	8.05163e+06	8.60448e+06	7.71692e+06	3.90844e+06
pos_421	mycomass0001375	1047	-	pos	[M+NH4]+	glycerides	triacylated	-	-	-	-	-	-	-	4.78389e+06	4.27648e+06	4.57796e+06	2.85508e+06	3.56988e+06	3.20345e+06	3.2849e+06	3.65889e+06	3.23533e+06	3.90506e+06	3.41591e+06	3.72397e+06	3.79798e+06	3.47172e+06	2.05331e+06
pos_553	mycomass0001376	1049.02	-	pos	[M+NH4]+	glycerides	triacylated	-	-	-	-	-	-	-	2.54648e+06	2.45668e+06	2.612e+06	1.31067e+06	1.7788e+06	1.61998e+06	1.77906e+06	1.91362e+06	1.97396e+06	2.16102e+06	1.48256e+06	1.7516e+06	1.89322e+06	1.59877e+06	633168
pos_207	mycomass0001377	1056.99	-	pos	[M+NH4]+	glycerides	triacylated	-	-	-	-	-	-	-	974992	861866	1.08508e+06	0	50006.8	18217.4	1769.69	16570.3	18415.1	16407.3	33124.8	390.565	16475.4	75386.4	0
pos_283	mycomass0001378	1059	-	pos	[M+NH4]+	glycerides	triacylated	-	-	-	-	-	-	-	2.64443e+06	2.46588e+06	2.56917e+06	1.28509e+06	1.49503e+06	1.37937e+06	1.63475e+06	1.76016e+06	1.43473e+06	1.4853e+06	1.28597e+06	1.6328e+06	1.73596e+06	1.64721e+06	403518
pos_422	mycomass0001379	1061.02	-	pos	[M+NH4]+	glycerides	triacylated	-	-	-	-	-	-	-	7.93622e+06	7.41994e+06	7.41342e+06	4.29105e+06	4.93418e+06	4.50638e+06	5.12038e+06	5.50816e+06	4.84226e+06	5.09247e+06	4.51024e+06	5.00656e+06	5.11438e+06	4.73273e+06	2.5197e+06
pos_209	mycomass0001381	1071	-	pos	[M+NH4]+	glycerides	triacylated	-	-	-	-	-	-	-	1.16251e+07	1.09849e+07	1.15241e+07	7.54456e+06	8.43874e+06	7.81687e+06	8.797e+06	9.89532e+06	8.55008e+06	8.91411e+06	8.08995e+06	9.2225e+06	9.06263e+06	8.91979e+06	4.68683e+06
pos_284	mycomass0001382	1073.02	-	pos	[M+NH4]+	glycerides	triacylated	-	-	-	-	-	-	-	2.12506e+06	1.63824e+06	1.84907e+06	953032	1.34377e+06	1.26476e+06	1.22665e+06	1.36111e+06	1.19264e+06	1.45657e+06	1.21886e+06	1.37292e+06	1.40301e+06	1.39613e+06	626035
pos_423	mycomass0001383	1075.03	-	pos	[M+NH4]+	glycerides	triacylated	-	-	-	-	-	-	-	9.98615e+06	9.48554e+06	9.16223e+06	6.30443e+06	7.15106e+06	6.52317e+06	7.24787e+06	7.61228e+06	7.07395e+06	8.11474e+06	7.48502e+06	7.85955e+06	7.91871e+06	7.05317e+06	4.31979e+06
pos_555	mycomass0001384	1077.05	-	pos	[M+NH4]+	glycerides	triacylated	-	-	-	-	-	-	-	1.51001e+06	1.40896e+06	1.62674e+06	821309	938114	792955	1.02298e+06	1.12933e+06	954387	1.176e+06	946478	1.09333e+06	1.18997e+06	1.06896e+06	345642
pos_211	mycomass0001385	1085.02	-	pos	[M+NH4]+	glycerides	triacylated	-	-	-	-	-	-	-	3.76691e+06	3.65758e+06	3.63167e+06	2.47543e+06	3.13397e+06	2.54378e+06	2.75105e+06	3.28956e+06	2.93723e+06	3.12189e+06	2.9461e+06	3.2591e+06	3.27983e+06	3.30784e+06	1.20776e+06
pos_285	mycomass0001386	1087.04	-	pos	[M+NH4]+	glycerides	triacylated	-	-	-	-	-	-	-	3.8116e+06	3.16494e+06	3.28419e+06	1.90998e+06	2.18082e+06	2.0504e+06	2.27273e+06	2.29569e+06	2.3563e+06	2.46893e+06	2.25649e+06	2.65837e+06	2.71609e+06	2.47624e+06	1.01744e+06
pos_425	mycomass0001387	1089.05	-	pos	[M+NH4]+	glycerides	triacylated	-	-	-	-	-	-	-	2.60836e+06	2.49699e+06	2.58111e+06	1.59844e+06	1.92169e+06	1.57564e+06	1.75148e+06	1.99168e+06	2.01696e+06	2.00324e+06	1.7436e+06	2.05425e+06	1.93458e+06	1.7711e+06	544025
pos_213	mycomass0001389	1099.04	-	pos	[M+NH4]+	glycerides	triacylated	-	-	-	-	-	-	-	3.22364e+07	2.97747e+07	2.96596e+07	2.577e+07	2.78963e+07	2.66457e+07	2.77323e+07	3.01074e+07	2.90063e+07	3.13459e+07	2.92691e+07	3.31179e+07	3.26389e+07	3.05016e+07	1.78346e+07
pos_287	mycomass0001390	1101.05	-	pos	[M+NH4]+	glycerides	triacylated	-	-	-	-	-	-	-	1.2154e+07	1.0623e+07	1.09121e+07	7.73288e+06	8.67864e+06	7.58958e+06	8.70245e+06	9.45558e+06	8.93221e+06	9.12483e+06	8.50992e+06	9.70074e+06	9.66702e+06	8.3693e+06	5.42598e+06
pos_426	mycomass0001391	1103.07	-	pos	[M+NH4]+	glycerides	triacylated	-	-	-	-	-	-	-	1.88248e+06	1.45522e+06	1.72044e+06	942659	1.17903e+06	1.02051e+06	1.16427e+06	1.05168e+06	1.09682e+06	1.4804e+06	974167	1.15995e+06	1.1815e+06	1.12504e+06	326609
pos_214	mycomass0001393	1113.05	-	pos	[M+NH4]+	glycerides	triacylated	-	-	-	-	-	-	-	1.03838e+07	9.5712e+06	9.6581e+06	7.35073e+06	7.9814e+06	7.71061e+06	8.12247e+06	8.9581e+06	8.29356e+06	9.52462e+06	8.41969e+06	1.01967e+07	1.02226e+07	9.64075e+06	4.71823e+06
pos_288	mycomass0001394	1115.07	-	pos	[M+NH4]+	glycerides	triacylated	-	-	-	-	-	-	-	352810	369822	370288	41445.8	45691.3	33752.4	96023.4	82436.9	40045.1	113151	51968.2	188396	184381	138255	22579.6
pos_429	mycomass0001395	1117.08	-	pos	[M+NH4]+	glycerides	triacylated	-	-	-	-	-	-	-	340189	261909	272720	166979	149309	165202	253348	327663	184808	313607	301678	296300	290947	465374	19671.6
pos_215	mycomass0001397	1127.07	-	pos	[M+NH4]+	glycerides	triacylated	-	-	-	-	-	-	-	5.1518e+07	4.58086e+07	4.62406e+07	3.59297e+07	3.8768e+07	3.64035e+07	4.09512e+07	4.36179e+07	4.20952e+07	4.55229e+07	4.20282e+07	4.92118e+07	4.82769e+07	4.35927e+07	2.63229e+07
pos_556	mycomass0001400	1133.11	-	pos	[M+NH4]+	glycerides	triacylated	-	-	-	-	-	-	-	130795	145308	58290.1	22913.9	19950.6	18880	19504.7	17972.6	20137.8	17607.7	0	0	51428.2	65950.5	0
pos_216	mycomass0001401	1141.08	-	pos	[M+NH4]+	glycerides	triacylated	-	-	-	-	-	-	-	8.67091e+06	8.09951e+06	8.08234e+06	6.18397e+06	6.98497e+06	6.25289e+06	6.84619e+06	7.59531e+06	7.62756e+06	8.02853e+06	7.41846e+06	9.1303e+06	9.18851e+06	8.42408e+06	4.09066e+06
pos_289	mycomass0001402	1143.1	-	pos	[M+NH4]+	glycerides	triacylated	-	-	-	-	-	-	-	122794	45184.4	22712.3	266848	559858	781564	651140	820926	1.46171e+06	1.24013e+06	971130	560427	1.1003e+06	675134	2.78646e+06
pos_558	mycomass0001404	1147.13	-	pos	[M+NH4]+	glycerides	triacylated	-	-	-	-	-	-	-	85815.3	46662.3	70703.9	0	0	0	17862.5	20488.6	21238	39469.4	36165.8	0	44982.7	0	0
pos_217	mycomass0001405	1155.1	-	pos	[M+NH4]+	glycerides	triacylated	-	-	-	-	-	-	-	1.57082e+06	1.18997e+06	1.14729e+06	1.91046e+06	4.85806e+06	6.09675e+06	5.42416e+06	5.3954e+06	9.05421e+06	6.56962e+06	6.3622e+06	4.05192e+06	5.63216e+06	3.39094e+06	1.67179e+07
pos_291	mycomass0001406	1157.11	-	pos	[M+NH4]+	glycerides	triacylated	-	-	-	-	-	-	-	85137.1	58949.7	87179.8	352803	865699	1.61008e+06	1.10808e+06	1.27547e+06	2.44795e+06	2.57076e+06	1.96977e+06	1.0757e+06	1.5186e+06	946014	3.80532e+06
pos_431	mycomass0001407	1159.12	-	pos	[M+NH4]+	glycerides	triacylated	-	-	-	-	-	-	-	53319.9	129299	35343.5	0	24242.5	110.58	2528.54	107767	24295.5	77676.7	43136.6	0	98157.6	46376.1	45400.9
pos_218	mycomass0001409	1169.11	-	pos	[M+NH4]+	glycerides	triacylated	-	-	-	-	-	-	-	375517	310542	334632	152137	121630	150893	184588	196039	207814	228288	213840	324868	283319	242577	0
pos_293	mycomass0001410	1171.13	-	pos	[M+NH4]+	glycerides	triacylated	-	-	-	-	-	-	-	25334.3	26098.4	596.135	127280	566337	605107	645739	597718	1.21697e+06	569337	896949	551309	848590	506510	2.36481e+06
pos_219	mycomass0001413	1183.13	-	pos	[M+NH4]+	glycerides	triacylated	-	-	-	-	-	-	-	86286	77955	66075.4	461280	1.83829e+06	2.41264e+06	2.02741e+06	2.3387e+06	3.86909e+06	3.09227e+06	3.49849e+06	1.739e+06	3.06158e+06	1.77099e+06	7.06645e+06
pos_598	mycomass0001414	1190.1	-	pos	[M+Na]+	glycerides	triacylated	-	-	-	-	-	-	-	320316	212765	448626	287788	208808	178084	441002	292016	206605	547417	388440	505854	320499	438399	136147
pos_434	mycomass0001415	1187.16	-	pos	[M+NH4]+	glycerides	triacylated	-	-	-	-	-	-	-	113393	164479	42215.6	21959	46307	21941	24757.6	61498.2	0	17749.4	24577.2	72410.6	0	17918.7	275.17
pos_220	mycomass0001417	1197.15	-	pos	[M+NH4]+	glycerides	triacylated	-	-	-	-	-	-	-	785039	725874	582018	327129	268718	328137	304207	464465	174979	468278	359679	635859	547258	401746	56267.5
pos_222	mycomass0001421	1211.16	-	pos	[M+NH4]+	glycerides	triacylated	-	-	-	-	-	-	-	1.00039e+06	676930	670549	419147	322981	429585	456658	656310	698787	761749	597211	768806	844969	773176	98865.6
pos_441	mycomass0001431	1243.22	-	pos	[M+NH4]+	glycerides	triacylated	-	-	-	-	-	-	-	1.14253e+06	769208	999277	779907	612810	557213	519146	364792	229450	915886	648841	379364	629341	430117	351649
pos_300	mycomass0001442	1283.26	-	pos	[M+NH4]+	glycerides	triacylated	-	-	-	-	-	-	-	1.84039e+06	1.8707e+06	1.52296e+06	1.73727e+06	1.76149e+06	1.47939e+06	1.49979e+06	1.64138e+06	1.19014e+06	1.91242e+06	1.25894e+06	2.0382e+06	1.34797e+06	1.58821e+06	1.39582e+06
pos_302	mycomass0001446	1297.27	-	pos	[M+NH4]+	glycerides	triacylated	-	-	-	-	-	-	-	1.55074e+06	1.20096e+06	1.14656e+06	813870	1.57859e+06	985731	1.21616e+06	893479	626132	1.39842e+06	1.28948e+06	1.16227e+06	1.24606e+06	1.21498e+06	912600
pos_99	mycomass0001447	1282.26	-	pos	[M+H]+	glycerides	triacylated	-	-	-	-	-	-	-	1.07348e+06	1.10889e+06	916802	642711	1.03858e+06	812544	888463	635677	501058	915113	863484	1.31552e+06	1.11049e+06	752425	1.0153e+06
pos_306	mycomass0001454	1325.3	-	pos	[M+NH4]+	glycerides	triacylated	-	-	-	-	-	-	-	1.20008e+06	1.09472e+06	1.11953e+06	1.59277e+06	1.81965e+06	1.84686e+06	1.51448e+06	1.57202e+06	1.7515e+06	1.89802e+06	1.76776e+06	1.58776e+06	1.86661e+06	1.96818e+06	1.51214e+06
pos_448	mycomass0001455	1327.31	-	pos	[M+NH4]+	glycerides	triacylated	-	-	-	-	-	-	-	1.03104e+07	9.39711e+06	1.02295e+07	1.06565e+07	1.40912e+07	1.25559e+07	1.30693e+07	1.2833e+07	1.15802e+07	1.44253e+07	1.32276e+07	1.32899e+07	1.28831e+07	13420235	1.13238e+07
pos_55	mycomass0001458	1322.3	-	pos	[M+H]+	glycerides	triacylated	-	-	-	-	-	-	-	510807	582348	179089	526329	279765	443882	365745	623436	521167	356777	434257	371976	350152	360067	190693
pos_56	mycomass0001462	1336.31	-	pos	[M+H]+	glycerides	triacylated	-	-	-	-	-	-	-	155885	59006.9	71674.1	220994	177178	155470	158533	184797	139011	199310	182125	170334	185554	205690	0
pos_292	mycomass0001606	1145.15	-	pos	[M+NH4]+	glycerol monomycolate	alpha	-	-	-	-	-	-	-	918443	898792	1.02146e+06	805893	932635	769536	1.03528e+06	1.11253e+06	994985	1.18929e+06	1.03546e+06	909700	1.12439e+06	1.25856e+06	566482
pos_50	mycomass0001610	1184.19	-	pos	[M+H]+	glycerol monomycolate	alpha	-	-	-	-	-	-	-	2.79639e+06	3.02807e+06	2.99073e+06	3.10324e+06	2.94734e+06	2.89092e+06	2.90461e+06	2.62357e+06	1.99343e+06	2.65291e+06	3.29489e+06	2.62988e+06	2.47172e+06	1.94766e+06	2.83578e+06
pos_295	mycomass0001612	1229.25	-	pos	[M+NH4]+	glycerol monomycolate	alpha	-	-	-	-	-	-	-	2.39797e+06	2.45287e+06	2.22044e+06	2.01539e+06	2.22806e+06	2.27768e+06	2.50097e+06	2.52675e+06	2.1735e+06	2.98998e+06	2.5843e+06	2.62325e+06	2.40245e+06	2.12548e+06	2.15723e+06
pos_297	mycomass0001613	1243.25	-	pos	[M+NH4]+	glycerol monomycolate	alpha	-	-	-	-	-	-	-	1.82514e+06	1.68481e+06	1.95002e+06	2.5743e+06	2.59933e+06	2.58075e+06	2.69531e+06	2.4279e+06	2.13837e+06	2.80767e+06	2.54559e+06	2.70338e+06	2.08021e+06	2.78051e+06	2.55722e+06
pos_299	mycomass0001614	1257.28	-	pos	[M+NH4]+	glycerol monomycolate	alpha	-	-	-	-	-	-	-	126170	133884	214404	1.77776e+06	4.0441e+06	4.02036e+06	4.29485e+06	4.60525e+06	6.73988e+06	4.63771e+06	6.81749e+06	4.04247e+06	5.27548e+06	3.54214e+06	1.27375e+07
pos_301	mycomass0001615	1271.29	-	pos	[M+NH4]+	glycerol monomycolate	alpha	-	-	-	-	-	-	-	581386	392443	342669	2.73657e+06	5.34727e+06	6.15819e+06	6.97388e+06	7.31075e+06	9.68333e+06	8.53008e+06	9.10621e+06	5.27532e+06	7.21243e+06	5.26891e+06	1.47765e+07
pos_53	mycomass0001616	1268.28	-	pos	[M+H]+	glycerol monomycolate	alpha	-	-	-	-	-	-	-	2.08762e+07	2.04208e+07	1.96893e+07	2.39839e+07	2.78716e+07	2.61511e+07	2.85022e+07	27697993	2.73109e+07	2.89566e+07	2.70347e+07	2.64178e+07	2.77801e+07	2.49242e+07	2.89973e+07
pos_303	mycomass0001617	1299.32	-	pos	[M+NH4]+	glycerol monomycolate	alpha	-	-	-	-	-	-	-	5.15041e+06	2.23343e+06	3.61281e+06	1.4936e+07	2.04588e+07	2.24932e+07	2.38283e+07	2.60369e+07	3.50319e+07	2.43293e+07	3.4848e+07	2.13868e+07	2.46967e+07	1.80164e+07	4.98614e+07
pos_305	mycomass0001618	1313.34	-	pos	[M+NH4]+	glycerol monomycolate	alpha	-	-	-	-	-	-	-	1.38422e+07	9.23743e+06	1.22837e+07	1.2621e+07	7.10822e+06	1.11752e+07	1.09571e+07	1.34385e+07	1.73772e+07	1.94073e+06	1.97567e+07	1.33739e+07	1.05498e+07	8.60412e+06	2.30596e+07
pos_309	mycomass0001619	1327.35	-	pos	[M+NH4]+	glycerol monomycolate	alpha	-	-	-	-	-	-	-	2.10551e+07	1.40801e+07	2.24227e+07	1.5638e+07	6.46369e+06	1.14958e+07	1.21728e+07	1.50595e+07	2.02126e+07	638767	2.18298e+07	1.51756e+07	1.06243e+07	8.31564e+06	2.15005e+07
pos_310	mycomass0001620	1341.37	-	pos	[M+NH4]+	glycerol monomycolate	alpha	-	-	-	-	-	-	-	3.52823e+07	2.41047e+07	3.89407e+07	3.25073e+07	1.9274e+07	2.85282e+07	2.80327e+07	3.36461e+07	4.56213e+07	1.03402e+07	4.93882e+07	3.44774e+07	2.74893e+07	2.06626e+07	5.53048e+07
pos_311	mycomass0001622	1369.4	-	pos	[M+NH4]+	glycerol monomycolate	alpha	-	-	-	-	-	-	-	8.9829e+06	7.36754e+06	1.34006e+07	9.95834e+06	7.17389e+06	8.53215e+06	8.17524e+06	9.43664e+06	1.32014e+07	5.1017e+06	1.6018e+07	1.03838e+07	9.85435e+06	7.7935e+06	1.64307e+07
pos_312	mycomass0001623	1383.42	-	pos	[M+NH4]+	glycerol monomycolate	alpha	-	-	-	-	-	-	-	1.82696e+07	2.33724e+07	3.68744e+07	2.4576e+07	1.77583e+07	1.86552e+07	1.85493e+07	2.09651e+07	3.05201e+07	1.45419e+07	2.73702e+07	2.86957e+07	2.31134e+07	1.53705e+07	3.49407e+07
pos_449	mycomass0001625	1411.45	-	pos	[M+NH4]+	glycerol monomycolate	alpha	-	-	-	-	-	-	-	4.71611e+06	1.93717e+07	3.41554e+07	1.57099e+07	1.41764e+07	1.28375e+07	1.48013e+07	1.45176e+07	2.20278e+07	2.28212e+07	1.40884e+07	3.00406e+07	1.93303e+07	1.15478e+07	2.80943e+07
pos_90	mycomass0001630	1018.01	-	pos	[M+H]+	glycerol monomycolate	alpha	-	-	-	-	-	-	-	60067.9	41393	117695	1.18059e+06	23762	0	0	0	0	0	0	21940.8	0	1.25259e+06	0
pos_91	mycomass0001631	1046.05	-	pos	[M+H]+	glycerol monomycolate	alpha	-	-	-	-	-	-	-	454805	308039	266108	965226	0	0	0	23982.4	27826.7	61117.7	0	0	48664.2	699968	0
pos_428	mycomass0001632	1091.11	-	pos	[M+NH4]+	glycerol monomycolate	alpha	-	-	-	-	-	-	-	3.98962e+06	4.02075e+06	4.13505e+06	3.77285e+06	3.88027e+06	3.85263e+06	3.89131e+06	3.07619e+06	3.01124e+06	4.09629e+06	3.46776e+06	3.67582e+06	3.7044e+06	3.61549e+06	4.52681e+06
pos_437	mycomass0001652	1203.19	-	pos	[M+NH4]+	glycerol monomycolate	epoxy	-	-	-	-	-	-	-	600942	724316	575065	198096	133025	167649	162732	170709	116422	140948	80657.4	96582.7	126814	385363	27975.4
pos_438	mycomass0001653	1217.21	-	pos	[M+NH4]+	glycerol monomycolate	epoxy	-	-	-	-	-	-	-	381716	233056	334847	0	60612.4	103841	57184.3	131842	0	97533	57669.2	172058	67173.1	206787	0
pos_436	mycomass0001671	1189.18	-	pos	[M+NH4]+	glycerol monomycolate	keto	-	-	-	-	-	-	-	866327	531871	746618	662731	584262	564361	392388	599462	241871	848655	362822	518670	773391	508691	379299
pos_439	mycomass0001691	1219.22	-	pos	[M+NH4]+	glycerol monomycolate	methoxy	-	-	-	-	-	-	-	654351	605262	606901	229376	325676	224437	183705	280970	97651.5	399286	183139	182871	290748	407319	37290
pos_443	mycomass0001694	1261.27	-	pos	[M+NH4]+	glycerol monomycolate	methoxy	-	-	-	-	-	-	-	570485	542159	510642	258243	225869	270166	135446	240698	84526.4	255201	71993.9	179634	274970	341762	35085.5
pos_98	mycomass0001695	1258.26	-	pos	[M+H]+	glycerol monomycolate	methoxy	-	-	-	-	-	-	-	4.16078e+06	4.31154e+06	3.64264e+06	3.63459e+06	4.39702e+06	3.73908e+06	4.12181e+06	3.7129e+06	3.47321e+06	4.24911e+06	4.0657e+06	3.99081e+06	3.96775e+06	4.04796e+06	3.52295e+06
pos_444	mycomass0001698	1317.33	-	pos	[M+NH4]+	glycerol monomycolate	methoxy	-	-	-	-	-	-	-	3.27438e+06	2.51102e+06	2.57892e+06	2.87049e+06	3.68753e+06	2.92985e+06	3.56346e+06	3.94771e+06	2.74954e+06	3.95195e+06	3.08391e+06	3.47144e+06	3.36248e+06	3.77015e+06	1.89573e+06
pos_446	mycomass0001699	1331.35	-	pos	[M+NH4]+	glycerol monomycolate	methoxy	-	-	-	-	-	-	-	3.76427e+06	3.97047e+06	4.55017e+06	5.01894e+06	5.79226e+06	5.1642e+06	5.32934e+06	5.51965e+06	5.00167e+06	5.97703e+06	5.60193e+06	6.01101e+06	6.13171e+06	6.34312e+06	3.79015e+06
pos_290	mycomass0001708	1161.14	-	pos	[M+NH4]+	glycerol monomycolate	w1-methoxy	-	-	-	-	-	-	-	1.08176e+06	1.22962e+06	1.03838e+06	233963	382256	379017	289273	395894	162646	378194	376042	311840	437838	455202	299774
pos_93	mycomass0001709	1152.19	-	pos	[M+H]+	glycerol monomycolate	w1-methoxy	-	-	-	-	-	-	-	1.61924e+06	1.94428e+06	1.79486e+06	1.45656e+06	1.87311e+06	1.35941e+06	1.64198e+06	1.34937e+06	1.78167e+06	1.69932e+06	1.59041e+06	1.83844e+06	1.44723e+06	1.21375e+06	1.90385e+06
pos_433	mycomass0001710	1175.16	-	pos	[M+NH4]+	glycerol monomycolate	w1-methoxy	-	-	-	-	-	-	-	717405	572934	443221	64474.4	122993	163023	61652.3	86614	83971.5	125314	90664.9	99058.2	62637.9	139524	0
pos_48	mycomass0001711	1164.18	-	pos	[M+H]+	glycerol monomycolate	w1-methoxy	-	-	-	-	-	-	-	8.2618e+06	8.44455e+06	8.17283e+06	8.58469e+06	8.7733e+06	8.49098e+06	8.69798e+06	8.04582e+06	9.13919e+06	8.13481e+06	9.1543e+06	8.49937e+06	8.47865e+06	6.44491e+06	1.03963e+07
pos_559	mycomass0001717	1209.24	-	pos	[M+NH4]+	glycerol monomycolate	w1-methoxy	-	-	-	-	-	-	-	1.18143e+07	1.1835e+07	1.0766e+07	1.30202e+07	1.467e+07	1.33549e+07	1.45136e+07	1.52599e+07	1.35779e+07	1.50406e+07	1.40588e+07	1.45181e+07	1.47915e+07	1.30971e+07	1.28314e+07
pos_95	mycomass0001719	1204.21	-	pos	[M+H]+	glycerol monomycolate	w1-methoxy	-	-	-	-	-	-	-	96960.7	172020	195731	234872	0	45393.7	106443	198774	144293	288314	84794.8	0	69269.3	33104.7	0
pos_440	mycomass0001720	1231.23	-	pos	[M+NH4]+	glycerol monomycolate	w1-methoxy	-	-	-	-	-	-	-	130029	92552.2	23197.1	45540.2	49459.9	23313	15983.3	39402.1	0	18431.9	49964.6	18183.1	21939.6	49976.9	0
pos_294	mycomass0001723	1245.24	-	pos	[M+NH4]+	glycerol monomycolate	w1-methoxy	-	-	-	-	-	-	-	385979	243574	306960	49067.1	105758	178510	64310.8	138883	42504.1	203721	180455	104147	122704	364360	71007.6
pos_442	mycomass0001724	1247.25	-	pos	[M+NH4]+	glycerol monomycolate	w1-methoxy	-	-	-	-	-	-	-	782573	679155	763157	98223.5	352980	113604	216875	285607	110593	217210	132721	167593	228833	256657	60790.3
pos_298	mycomass0001727	1273.28	-	pos	[M+NH4]+	glycerol monomycolate	w1-methoxy	-	-	-	-	-	-	-	4.08297e+06	3.09749e+06	3.27507e+06	3.47768e+06	3.94393e+06	3.19103e+06	4.00297e+06	4.19585e+06	2.63792e+06	4.13803e+06	3.42269e+06	3.71862e+06	3.62327e+06	3.66188e+06	3.28079e+06
pos_51	mycomass0001728	1268.25	-	pos	[M+H]+	glycerol monomycolate	w1-methoxy	-	-	-	-	-	-	-	4.51856e+06	4.70106e+06	3.69346e+06	4.49211e+06	4.36861e+06	4.21214e+06	4.25562e+06	3.25094e+06	3.23742e+06	4.42484e+06	4.6318e+06	4.23198e+06	4.45286e+06	3.68647e+06	4.65192e+06
pos_54	mycomass0001736	1312.31	-	pos	[M+H]+	glycerol monomycolate	w1-methoxy	-	-	-	-	-	-	-	1.93009e+07	1.72852e+07	1.73157e+07	1.95038e+07	2.21256e+07	2.07827e+07	2.16724e+07	2.25891e+07	2.07287e+07	2.26141e+07	2.22314e+07	2.22935e+07	2.19706e+07	2.05661e+07	2.02273e+07
pos_4	mycomass0001779	1347.88	-	pos	[M+H]+	glycopeptidolipids	serovar 1	-	-	-	-	-	-	-	1.08238e+07	1.01421e+07	1.02679e+07	8.14757e+06	1.43673e+07	1.21083e+07	9.96829e+06	1.10414e+07	1.05777e+07	11764353	1.21528e+07	1.12e+07	1.14305e+07	9.91906e+06	11446171
pos_371	mycomass0001791	1396.96	-	pos	[M+NH4]+	glycopeptidolipids	serovar 1	-	-	-	-	-	-	-	1.68442e+06	1.85593e+06	1.92968e+06	1.09478e+06	2.36438e+06	1.8997e+06	2.26128e+06	2.89168e+06	539813	2.11174e+06	818585	1.82723e+06	2.59448e+06	4.9052e+06	0
pos_512	mycomass0001797	1413	-	pos	[M+NH4]+	glycopeptidolipids	serovar 1	-	-	-	-	-	-	-	1.20565e+06	1.11524e+06	1.24998e+06	853496	1.54188e+06	1.57095e+06	1.20012e+06	1.25672e+06	1.60219e+06	1.03348e+06	1.54267e+06	968642	1.09454e+06	810561	1.49407e+06
pos_514	mycomass0001802	1427.02	-	pos	[M+NH4]+	glycopeptidolipids	serovar 1	-	-	-	-	-	-	-	194185	160841	98896.2	175272	132475	187547	65242	118751	174092	130681	359536	227126	74315.1	46520.8	165876
pos_27	mycomass0001805	1419.97	-	pos	[M+H]+	glycopeptidolipids	serovar 1	-	-	-	-	-	-	-	580155	617447	190521	569104	413036	669323	385919	664567	397662	539785	605259	969249	419682	811976	419704
pos_137	mycomass0001867	1640.1	-	pos	[M+H]+	glycopeptidolipids	serovar 2	-	-	-	-	-	-	-	2.82805e+06	2.17615e+06	2.47459e+06	3.43219e+06	4.4658e+06	3.44833e+06	3.34054e+06	2.68316e+06	3.02088e+06	3.73553e+06	3.68694e+06	4.20522e+06	3.95638e+06	4.24588e+06	2.79092e+06
pos_383	mycomass0001874	1773.18	-	pos	[M+NH4]+	glycopeptidolipids	serovar 4,20	-	-	-	-	-	-	-	781024	988831	948227	1.02354e+06	1.88234e+06	1.22219e+06	1.7601e+06	1.26649e+06	754824	1.91215e+06	1.16259e+06	1.86356e+06	1.29978e+06	2.10287e+06	1.13077e+06
pos_495	mycomass0002132	1294.9	-	pos	[M+NH4]+	glycopeptidolipids	I	-	-	-	-	-	-	-	448720	479685	437858	146522	530714	167215	242689	279345	43583.1	438433	247408	271680	218686	609933	180883
pos_127	mycomass0002142	1305.9	-	pos	[M+H]+	glycopeptidolipids	I	-	-	-	-	-	-	-	1.20111e+06	856612	844998	1.1856e+06	1.26724e+06	1.15227e+06	1.19792e+06	1.5461e+06	822013	1.56928e+06	1.07128e+06	1.73039e+06	1.80218e+06	2.278e+06	393681
pos_240	mycomass0002155	1360.95	-	pos	[M+NH4]+	glycopeptidolipids	I	-	-	-	-	-	-	-	320752	160249	74366.6	136372	323422	104463	82768.3	423212	108195	474357	70722.2	415845	334685	418390	84353.6
pos_513	mycomass0002157	1364.97	-	pos	[M+NH4]+	glycopeptidolipids	I	-	-	-	-	-	-	-	341708	323309	353019	1.55607e+06	2.4787e+06	2.62686e+06	2.67067e+06	3.09134e+06	1.2234e+06	2.70548e+06	1.38818e+06	2.65928e+06	3.07486e+06	3.58689e+06	50145.2
pos_486	mycomass0002177	1154.82	-	pos	[M+NH4]+	glycopeptidolipids	IIa/IV	-	-	-	-	-	-	-	883639	813343	511833	879851	1.45915e+06	974511	922682	1.00365e+06	1.01207e+06	1.35827e+06	1.15359e+06	1.3042e+06	1.13443e+06	1.28812e+06	747270
pos_489	mycomass0002187	1182.84	-	pos	[M+NH4]+	glycopeptidolipids	IIa/IV	-	-	-	-	-	-	-	701254	374163	184552	384921	323388	377287	288357	351124	408380	81729.1	562970	113866	354217	383915	371803
pos_232	mycomass0002190	1192.82	-	pos	[M+NH4]+	glycopeptidolipids	IIa/IV	-	-	-	-	-	-	-	83415.1	135422	93757.4	59467.2	36120.3	87678.3	154500	66682.3	43887.3	256471	166599	0	185502	198517	230648
pos_183	mycomass0002194	1204.83	-	pos	[M+NH4]+	glycopeptidolipids	IIa/IV	-	-	-	-	-	-	-	20363.8	42652.8	26315	0	13266	6635.46	5903.89	0	0	6225.42	0	6282.94	0	43549.8	8319.65
pos_234	mycomass0002195	1206.84	-	pos	[M+NH4]+	glycopeptidolipids	IIa/IV	-	-	-	-	-	-	-	1.05858e+06	1.04974e+06	1.01052e+06	438418	1.09236e+06	466602	585317	682365	217914	804364	630991	817728	592743	1.23688e+06	655538
pos_498	mycomass0002197	1210.88	-	pos	[M+NH4]+	glycopeptidolipids	IIa/IV	-	-	-	-	-	-	-	1.24716e+06	1.2733e+06	1.18707e+06	419978	992706	446785	566886	606107	199881	757286	598242	684116	537811	1.0686e+06	556506
pos_74	mycomass0002201	1205.86	-	pos	[M+H]+	glycopeptidolipids	IIa/IV	-	-	-	-	-	-	-	181451	396641	392725	147381	45743.9	302233	77538.2	336061	168335	249866	407222	349165	334168	211944	95914.3
pos_21	mycomass0002205	1217.85	-	pos	[M+H]+	glycopeptidolipids	IIa/IV	-	-	-	-	-	-	-	3.20279e+06	2.62387e+06	2.82588e+06	2.31357e+06	2.65086e+06	2.8899e+06	2.24826e+06	2.82292e+06	1.89996e+06	3.37444e+06	2.99552e+06	3.12119e+06	3.66836e+06	3.49788e+06	2.0917e+06
pos_366	mycomass0002206	1236.89	-	pos	[M+NH4]+	glycopeptidolipids	IIa/IV	-	-	-	-	-	-	-	272321	249150	170084	0	0	0	0	31469.8	0	61290	0	77311.6	24960.4	120238	0
pos_502	mycomass0002207	1238.91	-	pos	[M+NH4]+	glycopeptidolipids	IIa/IV	-	-	-	-	-	-	-	5.63003e+07	5.6591e+07	5.46655e+07	5.76827e+07	5.54258e+07	6.29849e+07	6.09213e+07	6.12551e+07	6.80834e+07	5.85528e+07	5.90125e+07	5.80978e+07	6.11968e+07	4.75647e+07	5.41359e+07
pos_237	mycomass0002210	1248.89	-	pos	[M+NH4]+	glycopeptidolipids	IIa/IV	-	-	-	-	-	-	-	958761	749691	575575	464195	842021	953527	1.02445e+06	636557	439173	1.05169e+06	1.30163e+06	1.09544e+06	944216	1.20829e+06	387862
pos_369	mycomass0002211	1250.91	-	pos	[M+NH4]+	glycopeptidolipids	IIa/IV	-	-	-	-	-	-	-	349218	546965	306574	716577	681549	714757	882537	516777	320969	722762	836757	990788	600549	975827	388681
pos_504	mycomass0002212	1252.92	-	pos	[M+NH4]+	glycopeptidolipids	IIa/IV	-	-	-	-	-	-	-	8.3715e+07	8.35952e+07	8.37027e+07	6.90157e+07	8.26172e+07	7.48164e+07	7.93812e+07	7.7492e+07	7.3073e+07	7.78755e+07	8.04873e+07	7.52827e+07	7.54889e+07	7.21116e+07	7.35757e+07
pos_377	mycomass0002216	1264.92	-	pos	[M+NH4]+	glycopeptidolipids	IIa/IV	-	-	-	-	-	-	-	1.02646e+06	1.16071e+06	1.08884e+06	570493	593453	600407	523943	661509	438985	1.26419e+06	1.03089e+06	832997	1.03218e+06	1.48234e+06	486791
pos_510	mycomass0002217	1266.94	-	pos	[M+NH4]+	glycopeptidolipids	IIa/IV	-	-	-	-	-	-	-	3.93709e+08	3.97451e+08	3.95496e+08	393453161	4.10838e+08	4.19256e+08	4.13418e+08	4.20694e+08	4.37885e+08	4.0653e+08	4.30386e+08	3.88532e+08	4.08064e+08	344821398	463553494
pos_177	mycomass0002218	1272.9	-	pos	[M+NH4]+	glycopeptidolipids	IIa/IV	-	-	-	-	-	-	-	763135	863793	660271	1.01825e+06	1.1883e+06	1.05742e+06	837411	1.0038e+06	878616	1.12425e+06	1.35337e+06	1.11232e+06	1.08886e+06	801012	602626
pos_378	mycomass0002221	1278.93	-	pos	[M+NH4]+	glycopeptidolipids	IIa/IV	-	-	-	-	-	-	-	892525	811692	796295	850584	925162	815152	1.04051e+06	758512	819963	1.09834e+06	569758	899195	1.07734e+06	985287	861906
pos_136	mycomass0002222	1263.93	-	pos	[M+H]+	glycopeptidolipids	IIa/IV	-	-	-	-	-	-	-	624910	370325	589587	963028	790159	1.31673e+06	890086	1.27245e+06	1.2512e+06	1.18501e+06	1.08232e+06	1.01658e+06	1.14304e+06	1.21429e+06	313166
pos_5	mycomass0002224	1271.9	-	pos	[M+H]+	glycopeptidolipids	IIa/IV	-	-	-	-	-	-	-	342044	393908	449107	609088	694821	394674	357098	835643	304120	905960	644792	660118	558731	549730	0
pos_379	mycomass0002226	1292.95	-	pos	[M+NH4]+	glycopeptidolipids	IIa/IV	-	-	-	-	-	-	-	269535	679818	647107	617017	635573	561132	718888	429144	412748	767223	828484	746424	689115	1.0557e+06	285290
pos_135	mycomass0002277	1508.02	-	pos	[M+H]+	glycopeptidolipids	IIb	-	-	-	-	-	-	-	2.42894e+06	1.74206e+06	2.06775e+06	2.19186e+06	2.99606e+06	2.44533e+06	2.81225e+06	2.63831e+06	2.25741e+06	3.10106e+06	2.27705e+06	2.54009e+06	2.89894e+06	2.57238e+06	2.29722e+06
pos_185	mycomass0002339	1458.95	-	pos	[M+NH4]+	glycopeptidolipids	IIIa	-	-	-	-	-	-	-	44375.3	55321	25588.1	314404	74074.5	0	26919.5	0	0	13191.3	0	11420.9	36405	854158	0
pos_505	mycomass0002452	1428.02	-	pos	[M+NH4]+	glycopeptidolipids	V/VI	-	-	-	-	-	-	-	61811.6	118964	73610.9	132513	426686	197793	120108	209896	0	298813	146156	258645	226324	141040	73173.9
pos_461	mycomass0002498	865.616	-	pos	[M+NH4]+	lipopentapeptide		-	-	-	-	-	-	-	5.83724e+07	5.80799e+07	5.86799e+07	5.19597e+07	5.8706e+07	5.02615e+07	5.33255e+07	4.64193e+07	4.7155e+07	5.83798e+07	5.24639e+07	4.89704e+07	5.2381e+07	4.8581e+07	5.93916e+07
pos_110	mycomass0002499	862.602	-	pos	[M+H]+	lipopentapeptide		-	-	-	-	-	-	-	3.76161e+06	3.2757e+06	3.29715e+06	3.09404e+06	3.84296e+06	3.6193e+06	3.41748e+06	3.43171e+06	4.57189e+06	3.20702e+06	3.35208e+06	3.77341e+06	3.17557e+06	3.17228e+06	3.65128e+06
pos_113	mycomass0002502	904.651	-	pos	[M+H]+	lipopentapeptide		-	-	-	-	-	-	-	2.56316e+06	3.0392e+06	2.83046e+06	1.5208e+06	2.04568e+06	2.08586e+06	1.32293e+06	1.9749e+06	1.97406e+06	1.76694e+06	1.74218e+06	1.28553e+06	1.56276e+06	1.01664e+06	1.77265e+06
pos_2	mycomass0002506	513.373	-	pos	[M+H]+	menaquinone		-	-	-	-	-	-	-	7710.17	6120.63	8179.96	32210.4	32565.6	30557	35839.5	32043.3	21368.2	30882.6	25826.7	25575.6	22509.1	28699.1	14497.6
pos_562	mycomass0002507	537.373	-	pos	[M+Na]+	menaquinone		-	-	-	-	-	-	-	15673.8	15425.2	17474.1	14675.8	32968.1	24418.5	25056.3	24940.3	8603.95	29648	22804.7	24904	30763.3	44790.9	2692.93
pos_1	mycomass0002512	717.559	-	pos	[M+H]+	menaquinone		-	-	-	-	-	-	-	2.9169e+06	2.95053e+06	2.95639e+06	6.58321e+06	8.80167e+06	7.97223e+06	7.89443e+06	7.65935e+06	6.45713e+06	6.3585e+06	5.2746e+06	7.17264e+06	7.11161e+06	7.54305e+06	3.80147e+06
pos_175	mycomass0002513	736.602	-	pos	[M+NH4]+	menaquinone		-	-	-	-	-	-	-	8.95248e+06	8.86546e+06	8.75786e+06	1.21196e+07	1.35817e+07	1.28543e+07	1.37553e+07	1.51872e+07	1.43765e+07	1.48292e+07	1.54912e+07	1.53325e+07	1.4004e+07	1.22512e+07	1.19371e+07
pos_171	mycomass0002514	802.649	-	pos	[M+NH4]+	menaquinone		-	-	-	-	-	-	-	7.93992e+06	7.70317e+06	7.88897e+06	2.12297e+07	1.98285e+07	2.12802e+07	1.88174e+07	2.0087e+07	2.81552e+07	1.17568e+07	1.46855e+07	1.2854e+07	1.33778e+07	8.75663e+06	2.2723e+07
pos_173	mycomass0002515	804.664	-	pos	[M+NH4]+	menaquinone		-	-	-	-	-	-	-	3.03761e+07	3.08838e+07	3.01966e+07	7.07452e+07	6.6818e+07	6.96049e+07	6.39889e+07	6.83404e+07	92058804	4.99399e+07	6.28735e+07	5.40724e+07	5.68887e+07	4.03405e+07	9.70872e+07
pos_170	mycomass0002516	870.712	-	pos	[M+NH4]+	menaquinone		-	-	-	-	-	-	-	1.29437e+06	1.22162e+06	1.16812e+06	3.3506e+06	3.83847e+06	3.78267e+06	3.67261e+06	4.34502e+06	4.06611e+06	4.12261e+06	4.47857e+06	4.26548e+06	3.99978e+06	3.33194e+06	3.00939e+06
pos_172	mycomass0002517	872.727	-	pos	[M+NH4]+	menaquinone		-	-	-	-	-	-	-	2.81766e+06	2.82162e+06	2.58396e+06	5.71798e+06	6.4992e+06	5.83154e+06	5.91001e+06	6.65297e+06	6.58081e+06	7.98987e+06	8.2091e+06	7.88964e+06	7.59456e+06	6.29469e+06	6.20412e+06
pos_166	mycomass0002518	938.774	-	pos	[M+NH4]+	menaquinone		-	-	-	-	-	-	-	554740	496622	468570	0	75.5016	754.85	731.6	0	554.482	0	473.17	14033.8	11888.2	0	0
pos_561	mycomass0002519	945.747	-	pos	[M+Na]+	menaquinone		-	-	-	-	-	-	-	3.78203e+07	3.7638e+07	3.85392e+07	3.51445e+07	3.32758e+07	3.70624e+07	3.58353e+07	3.76935e+07	4.20657e+07	3.5317e+07	3.83632e+07	3.34564e+07	3.51227e+07	2.60151e+07	4.88189e+07
pos_165	mycomass0002520	1006.84	-	pos	[M+NH4]+	menaquinone		-	-	-	-	-	-	-	1.67209e+06	1.71318e+06	1.63327e+06	0	0	52010.9	0	15641.7	0	0	0	0	0	0	42375.1
pos_168	mycomass0002521	1008.85	-	pos	[M+NH4]+	menaquinone		-	-	-	-	-	-	-	265203	283216	156738	14239.1	0	12998.6	1073.46	9021.68	0	0	0	13074.8	0	0	19551.6
pos_161	mycomass0002539	1424.28	-	pos	[M+H]+	oglycosylated phenolic glycol	A	-	-	-	-	-	-	-	432487	247551	200556	85889.6	26698.2	0	23858.6	83145.3	98065.8	75932.5	156188	73910.6	3116.48	1463.94	101854
pos_708	mycomass0002547	1558.39	-	pos	[M+Na]+	oglycosylated phenolic glycol	A	-	-	-	-	-	-	-	1.74767e+06	1.41344e+06	1.40876e+06	1.16038e+06	1.09185e+06	918196	1.05106e+06	1.41013e+06	1.07769e+06	1.32535e+06	1.38025e+06	1.54468e+06	1.57609e+06	1.41387e+06	309800
pos_707	mycomass0002572	1530.36	-	pos	[M+Na]+	oglycosylated phenolic glycol	A	-	-	-	-	-	-	-	452537	112009	185897	158781	136331	283839	348795	323812	173180	466657	454570	468861	621679	432298	125225
pos_160	mycomass0002595	1422.27	-	pos	[M+H]+	oglycosylated phenolic glycol	B	-	-	-	-	-	-	-	3.80589e+06	4.06105e+06	3.55604e+06	3.27766e+06	3.76074e+06	2.45452e+06	3.04003e+06	2.98919e+06	3.37794e+06	2.59008e+06	2.46069e+06	2.7917e+06	3.27313e+06	2.21328e+06	3.02389e+06
pos_163	mycomass0002597	1450.3	-	pos	[M+H]+	oglycosylated phenolic glycol	B	-	-	-	-	-	-	-	530736	384672	497528	203772	239837	75651.3	255246	364038	177271	182053	207052	84120.4	310107	173091	57526.8
pos_677	mycomass0002682	998.778	-	pos	[M+Na]+	oglycosylated phenolic glycol	B1	-	-	-	-	-	-	-	99135.9	40354.6	46078.5	2216.4	13741.5	75596.7	99722.3	2006.11	4441.98	62027.2	4739.25	1131.85	85775.1	65239.1	57427.7
pos_145	mycomass0002690	1230.08	-	pos	[M+H]+	oglycosylated phenolic glycol	B2	-	-	-	-	-	-	-	2.69131e+07	2.91345e+07	2.87954e+07	2.16447e+07	1.93524e+07	2.33797e+07	2.43932e+07	2.47839e+07	2.87941e+07	2.038e+07	2.33534e+07	1.93303e+07	2.21871e+07	1.48028e+07	1.78966e+07
pos_148	mycomass0002691	1244.1	-	pos	[M+H]+	oglycosylated phenolic glycol	B2	-	-	-	-	-	-	-	6.0412e+06	6.03203e+06	5.94637e+06	3.22522e+06	3.32844e+06	4.18264e+06	4.20043e+06	4.98832e+06	3.88592e+06	4.23851e+06	3.90333e+06	4.21499e+06	4.95785e+06	3.61402e+06	956708
pos_150	mycomass0002692	1258.11	-	pos	[M+H]+	oglycosylated phenolic glycol	B2	-	-	-	-	-	-	-	1.65267e+06	1.95043e+06	1.90403e+06	854647	579518	1.00705e+06	1.35635e+06	1.28815e+06	1.01883e+06	1298073	1.18055e+06	902612	1.83414e+06	1.26632e+06	0
pos_152	mycomass0002693	1272.13	-	pos	[M+H]+	oglycosylated phenolic glycol	B2	-	-	-	-	-	-	-	4.6664e+06	4.63499e+06	4.05453e+06	5.43132e+06	6.58189e+06	6.6621e+06	6.3508e+06	7.23781e+06	5.68805e+06	6.58062e+06	6.34282e+06	6.35702e+06	6.6365e+06	5.33282e+06	2.59256e+06
pos_153	mycomass0002694	1286.14	-	pos	[M+H]+	oglycosylated phenolic glycol	B2	-	-	-	-	-	-	-	183259	174597	182951	357328	179402	640325	494789	578185	455372	698720	652108	439884	764736	371640	0
pos_319	mycomass0002696	831.519	-	pos	[M+NH4]+	mycobactins		-	-	-	-	-	-	-	542640	848314	962179	761777	631783	782266	808453	898181	1.2328e+06	515501	755214	493508	535249	293716	753645
pos_459	mycomass0002697	833.535	-	pos	[M+NH4]+	mycobactins		-	-	-	-	-	-	-	372744	661195	538823	946250	635134	534568	803172	669727	685997	470856	715193	503167	508110	227845	1.10863e+06
pos_710	mycomass0002698	881.422	-	pos	[M+Fe-2H]+	mycobactins		-	-	-	-	-	-	-	367360	372527	312949	230777	237399	271435	261687	305319	214727	225322	186623	234091	222838	296817	114521
pos_717	mycomass0002699	883.438	-	pos	[M+Fe-2H]+	mycobactins		-	-	-	-	-	-	-	1.14754e+06	1.08064e+06	1.12424e+06	967989	1.25369e+06	1.05966e+06	1.24784e+06	1.24854e+06	868234	928643	852091	924839	909172	1.11285e+06	532926
pos_711	mycomass0002700	895.438	-	pos	[M+Fe-2H]+	mycobactins		-	-	-	-	-	-	-	511404	480623	455647	362662	394835	353053	421758	427316	319661	331314	276424	319287	316223	348064	181741
pos_718	mycomass0002701	897.454	-	pos	[M+Fe-2H]+	mycobactins		-	-	-	-	-	-	-	1.07041e+06	1.08201e+06	1.07539e+06	958292	1.28193e+06	1.11201e+06	1.14368e+06	1.2534e+06	860902	1.00169e+06	803513	973543	919107	1.20715e+06	564005
pos_712	mycomass0002702	909.455	-	pos	[M+Fe-2H]+	mycobactins		-	-	-	-	-	-	-	4.0712e+06	3.87169e+06	4.16639e+06	2.69288e+06	3.71309e+06	2.89803e+06	3.30351e+06	3.7056e+06	2.38727e+06	2.95561e+06	2.61325e+06	2.86562e+06	2.63868e+06	3.66151e+06	1.69779e+06
pos_719	mycomass0002703	911.469	-	pos	[M+Fe-2H]+	mycobactins		-	-	-	-	-	-	-	1.03313e+07	1.00892e+07	1.08501e+07	7.78591e+06	1.06767e+07	8.66723e+06	9.82766e+06	1.00487e+07	7.22761e+06	8.00917e+06	6.72629e+06	7.81362e+06	7.81945e+06	1.01715e+07	4.78537e+06
pos_713	mycomass0002704	923.471	-	pos	[M+Fe-2H]+	mycobactins		-	-	-	-	-	-	-	5.36545e+06	5.06306e+06	5.2185e+06	3.62555e+06	5.24375e+06	4.30692e+06	4.55764e+06	4.67264e+06	3.68812e+06	3.66007e+06	3.14563e+06	3.473e+06	3.48289e+06	4.30225e+06	2.34356e+06
pos_720	mycomass0002705	925.484	-	pos	[M+Fe-2H]+	mycobactins		-	-	-	-	-	-	-	1.71616e+07	1.68194e+07	1.75127e+07	1.37277e+07	1.94161e+07	1.56494e+07	1.74118e+07	1.81079e+07	1.36838e+07	1.44137e+07	1.24567e+07	1.39335e+07	1.42583e+07	1.71935e+07	9.26632e+06
pos_473	mycomass0002707	903.614	-	pos	[M+NH4]+	mycobactins		-	-	-	-	-	-	-	18862.7	45125.7	62164.1	76487.1	129646	119045	98373.6	70940.3	89353.8	117199	84826.2	110073	108842	111332	42253.1
pos_334	mycomass0002708	915.617	-	pos	[M+NH4]+	mycobactins		-	-	-	-	-	-	-	1.23146e+06	1.22314e+06	1.26071e+06	4.90799e+06	613968	250375	720098	187756	187849	322110	250099	801935	456480	5.30965e+06	190644
pos_108	mycomass0002711	800.514	-	pos	[M+H]+	mycobactins	monodeoxy	-	-	-	-	-	-	-	48154.7	45492.7	38491.1	51500.7	61300.9	50722.6	50837.4	44537.9	25739.9	54209.6	44277.2	44160.5	44552.9	79362.7	19605.5
pos_605	mycomass0002714	848.513	-	pos	[M+Na]+	mycobactins	monodeoxy	-	-	-	-	-	-	-	453592	413872	480603	1.50047e+06	66885.2	2603.9	291263	0	0	162308	25274.2	339997	199805	971237	50240.8
pos_329	mycomass0002718	871.592	-	pos	[M+NH4]+	mycobactins	monodeoxy	-	-	-	-	-	-	-	2.05063e+06	1.90874e+06	1.93937e+06	771824	1.1994e+06	880622	1.03818e+06	1.06781e+06	535555	799738	517199	772968	869905	1.47942e+06	139210
pos_471	mycomass0002719	873.606	-	pos	[M+NH4]+	mycobactins	monodeoxy	-	-	-	-	-	-	-	841666	806112	869536	73189.7	153971	123939	144860	267180	46192.4	231434	126201	108709	162479	403215	24170.7
pos_114	mycomass0002721	870.593	-	pos	[M+H]+	mycobactins	monodeoxy	-	-	-	-	-	-	-	108505	66625.2	63653.7	61310	48654.4	10086.3	54961.9	31564.9	0	48822.2	0	27185.7	53707.9	82568.8	27249.1
pos_714	mycomass0002722	935.502	-	pos	[M+Fe-2H]+	mycobactins	monodeoxy	-	-	-	-	-	-	-	29504.8	35231.1	41217	375604	0	0	0	0	0	0	0	0	0	230179	0
pos_475	mycomass0002723	901.64	-	pos	[M+NH4]+	mycobactins	monodeoxy	-	-	-	-	-	-	-	405008	117472	152795	82145.7	131171	106943	54114.1	73848.3	3983.48	163537	70116.4	168277	95297.3	254368	45342.8
pos_603	mycomass0002724	804.487	-	pos	[M+Na]+	mycobactins	dideoxy	-	-	-	-	-	-	-	1.28889e+06	1.33416e+06	1.35153e+06	3.90697e+06	186005	3154.09	661386	13748.5	5075.6	530631	146310	952633	597857	2.51645e+06	201694
pos_325	mycomass0002728	827.565	-	pos	[M+NH4]+	mycobactins	dideoxy	-	-	-	-	-	-	-	353383	354223	352333	1.27288e+06	164498	46046.2	215609	74883.9	76652.2	120862	66853.5	267156	159704	1.37785e+06	85765.2
pos_328	mycomass0002732	855.596	-	pos	[M+NH4]+	mycobactins	dideoxy	-	-	-	-	-	-	-	3.29316e+06	3.29946e+06	3.29965e+06	550679	912871	718646	829972	839521	501562	710005	483489	619134	796885	1.22454e+06	260754
pos_469	mycomass0002733	857.612	-	pos	[M+NH4]+	mycobactins	dideoxy	-	-	-	-	-	-	-	2.11032e+07	2.04006e+07	2.03583e+07	1.07257e+07	1.58383e+07	1.25554e+07	1.45424e+07	1.55163e+07	8.83131e+06	1.11574e+07	8.34892e+06	1.09737e+07	1.24982e+07	1.76957e+07	4.58078e+06
pos_121	mycomass0002746	681.505	-	pos	[M+H]+	mycoketides	mannosyl phosph	-	-	-	-	-	-	-	90681	177712	92147.7	0	75735.1	21251	45085.6	0	0	0	0	32947.1	29607.3	111176	0
pos_507	mycomass0002751	768.608	-	pos	[M+NH4]+	mycoketides	mannosyl phosph	-	-	-	-	-	-	-	149513	134895	140744	125627	88473.2	101706	193924	101252	146534	114761	136916	109890	135919	39730.3	242092
pos_681	mycomass0002752	787.586	-	pos	[M+Na]+	mycoketides	mannosyl phosph	-	-	-	-	-	-	-	1.67928e+07	1.66759e+07	1.72416e+07	7.71827e+06	8.97014e+06	8.35455e+06	8.33864e+06	9.42073e+06	7.05996e+06	9.16116e+06	7.32394e+06	8.15361e+06	9.46096e+06	1.22884e+07	4.88857e+06
pos_122	mycomass0002760	533.471	-	pos	[M+H]+	mycoketides	phopho	-	-	-	-	-	-	-	140335	175138	167203	63446.1	25863.9	41438.3	83023.3	44524.5	30249.4	15285.2	23655	12978.6	0	56029.9	0
pos_133	mycomass0002765	603.55	-	pos	[M+H]+	mycoketides	phopho	-	-	-	-	-	-	-	1.86761e+06	1.81299e+06	1.92681e+06	988623	1.31979e+06	987920	1.11023e+06	1.03727e+06	889556	669969	797730	776230	934997	848493	739600
pos_174	mycomass0002772	744.538	-	pos	[M+NH4]+	mycolactone		-	-	-	-	-	-	-	299239	378657	209635	281803	257047	356184	405628	294535	254296	354700	303017	266295	354261	273502	316639
pos_430	mycomass0002779	1057.1	-	pos	[M+NH4]+	mycolic acids	alpha	-	-	-	-	-	-	-	1.09201e+06	927716	813085	1.01247e+06	987414	1.17562e+06	1.09039e+06	1.23127e+06	1.5061e+06	936246	790443	813820	1.1765e+06	780813	1.20054e+06
pos_596	mycomass0002780	1076.07	-	pos	[M+Na]+	mycolic acids	alpha	-	-	-	-	-	-	-	315172	145879	149261	305135	0	0	0	0	0	0	0	69071.1	0	191149	0
pos_49	mycomass0002783	1096.14	-	pos	[M+H]+	mycolic acids	alpha	-	-	-	-	-	-	-	1.7032e+06	1.68574e+06	1.66026e+06	1.14545e+06	1.22493e+06	1.59741e+06	1.56063e+06	1.10483e+06	1.25417e+06	1.73374e+06	1.48087e+06	1.47123e+06	1.71481e+06	1.44596e+06	1.91892e+06
pos_599	mycomass0002786	1160.17	-	pos	[M+Na]+	mycolic acids	alpha	-	-	-	-	-	-	-	1.26735e+06	1.61307e+06	1.52611e+06	1.03111e+06	1.60331e+06	1.05592e+06	1.03385e+06	1.02366e+06	1.25272e+06	1.34687e+06	932584	1.42338e+06	1.23192e+06	968924	1.29296e+06
pos_52	mycomass0002789	1180.23	-	pos	[M+H]+	mycolic acids	alpha	-	-	-	-	-	-	-	5.0566e+06	4.952e+06	4.50973e+06	5.61583e+06	6.30936e+06	5.40172e+06	6.08463e+06	6.28392e+06	5.39188e+06	6.88655e+06	6.20096e+06	5.99423e+06	6.21625e+06	5.87828e+06	5.37289e+06
pos_432	mycomass0002824	1101.13	-	pos	[M+NH4]+	mycolic acids	epoxy	-	-	-	-	-	-	-	1.48454e+06	1.61835e+06	1.82474e+06	1.74382e+06	1.97441e+06	1.91001e+06	1.94196e+06	1.82484e+06	1.71286e+06	2.00261e+06	1.80525e+06	1.77791e+06	1.69149e+06	1.47304e+06	1.55988e+06
pos_96	mycomass0002828	1140.16	-	pos	[M+H]+	mycolic acids	epoxy	-	-	-	-	-	-	-	2.84217e+06	2.9096e+06	2.68568e+06	2.90252e+06	3.04935e+06	3.15048e+06	3.25967e+06	2.53398e+06	3.03463e+06	2.72463e+06	3.38299e+06	3.10168e+06	3.19258e+06	2.78728e+06	2.7888e+06
pos_100	mycomass0002834	1224.25	-	pos	[M+H]+	mycolic acids	epoxy	-	-	-	-	-	-	-	1.43216e+07	1.29712e+07	1.26746e+07	1.5826e+07	1.72701e+07	1.60006e+07	1.64958e+07	1.67446e+07	1.52322e+07	1.80451e+07	1.63552e+07	1.65522e+07	1.64438e+07	1.5816e+07	1.51029e+07
pos_652	mycomass0002847	1148.13	-	pos	[M+Na]+	mycolic acids	keto	-	-	-	-	-	-	-	24138.5	22728.3	65538.2	0	0	0	0	0	0	0	0	0	40658.6	0	0
pos_94	mycomass0002862	1086.12	-	pos	[M+H]+	mycolic acids	methoxy	-	-	-	-	-	-	-	1.47211e+06	954255	1.25559e+06	1.42904e+06	1.42238e+06	1.62301e+06	1.36912e+06	1.06936e+06	1.82207e+06	1.28607e+06	1.75244e+06	1.51272e+06	1.31831e+06	1.5232e+06	1.6786e+06
pos_653	mycomass0002865	1150.15	-	pos	[M+Na]+	mycolic acids	methoxy	-	-	-	-	-	-	-	2.93896e+06	3.02536e+06	3.10401e+06	2.72139e+06	2.30767e+06	1.34888e+06	2.04369e+06	1.21841e+06	1.01997e+06	2.28763e+06	2.10709e+06	1.78846e+06	2.13021e+06	2.61266e+06	1.63979e+06
pos_97	mycomass0002868	1170.21	-	pos	[M+H]+	mycolic acids	methoxy	-	-	-	-	-	-	-	385846	159919	247933	360002	234168	207874	121261	253652	63883.1	197882	232904	242917	238268	205619	297166
pos_655	mycomass0002871	1234.24	-	pos	[M+Na]+	mycolic acids	methoxy	-	-	-	-	-	-	-	22772.2	47829.2	21935.6	0	0	23349	0	0	0	0	19131.3	16423.5	0	0	0
pos_656	mycomass0002872	1248.25	-	pos	[M+Na]+	mycolic acids	methoxy	-	-	-	-	-	-	-	52812.5	116819	257353	154637	144049	265089	52402.5	152222	159146	123540	180840	215352	57645.7	217622	71368.5
pos_47	mycomass0002881	1064.13	-	pos	[M+H]+	mycolic acids	w1-methoxy	-	-	-	-	-	-	-	239729	260905	89756.2	329461	365601	261625	249476	295865	379865	431881	267658	256129	283196	271057	270463
pos_597	mycomass0002882	1092.07	-	pos	[M+Na]+	mycolic acids	w1-methoxy	-	-	-	-	-	-	-	268006	209224	207197	138864	235062	109650	149277	236731	142003	272748	255485	223734	222838	261939	0
pos_92	mycomass0002883	1078.14	-	pos	[M+H]+	mycolic acids	w1-methoxy	-	-	-	-	-	-	-	1.9161e+06	1.98354e+06	2.01911e+06	2.02442e+06	2.30594e+06	2.30012e+06	2.36892e+06	2.23127e+06	2.50085e+06	2.36096e+06	2.56078e+06	2.37706e+06	2.34395e+06	1.8866e+06	2.34734e+06
pos_435	mycomass0002888	1121.19	-	pos	[M+NH4]+	mycolic acids	w1-methoxy	-	-	-	-	-	-	-	407048	319829	291226	431978	476254	414263	440459	454685	308783	636008	666991	493561	398401	525162	118095
pos_654	mycomass0002893	1152.16	-	pos	[M+Na]+	mycolic acids	w1-methoxy	-	-	-	-	-	-	-	155269	125912	213799	86255.8	138068	101360	33488.1	0	0	89259.2	92700	59785.5	54862.1	86831.9	0
pos_296	mycomass0002899	1185.22	-	pos	[M+NH4]+	mycolic acids	w1-methoxy	-	-	-	-	-	-	-	485923	346601	427160	440766	646565	264379	309182	360424	253243	434206	496697	240495	425119	565648	362057
pos_600	mycomass0002901	1204.19	-	pos	[M+Na]+	mycolic acids	w1-methoxy	-	-	-	-	-	-	-	883933	877882	753855	969589	876746	572832	776865	901383	481236	811411	943958	640482	964104	879783	1.01219e+06
pos_304	mycomass0002906	1237.25	-	pos	[M+NH4]+	mycolic acids	w1-methoxy	-	-	-	-	-	-	-	2.84502e+06	2.52838e+06	2.56254e+06	2.79134e+06	3.33072e+06	3.16559e+06	3.47243e+06	3.36225e+06	3.04683e+06	3.32356e+06	3.35343e+06	3.07914e+06	3.21142e+06	3.00417e+06	2.57205e+06
pos_560	mycomass0002907	1239.26	-	pos	[M+NH4]+	mycolic acids	w1-methoxy	-	-	-	-	-	-	-	1.009e+07	9.5575e+06	9.83576e+06	9.64279e+06	1.20504e+07	1.13041e+07	1.16097e+07	1.08956e+07	1.0687e+07	1.21128e+07	1.17211e+07	1.06663e+07	1.09587e+07	1.0378e+07	1.01745e+07
pos_101	mycomass0002909	1234.24	-	pos	[M+H]+	mycolic acids	w1-methoxy	-	-	-	-	-	-	-	202917	270449	283815	141166	292705	107927	110287	0	0	368107	297395	88928	49112.9	256038	275667
pos_308	mycomass0002911	1263.27	-	pos	[M+NH4]+	mycolic acids	w1-methoxy	-	-	-	-	-	-	-	61834.2	37331	70153.5	28311.6	69418.7	37323.7	118011	124234	53757.8	86835.6	0	101953	121649	138591	0
pos_162	mycomass0002912	1248.25	-	pos	[M+H]+	mycolic acids	w1-methoxy	-	-	-	-	-	-	-	115777	13191.9	227714	140385	80826	89966.9	280058	260894	195721	74154.7	0	119274	256982	120059	118252
pos_103	mycomass0002919	1286.27	-	pos	[M+H]+	mycolic acids	w1-methoxy	-	-	-	-	-	-	-	223211	246582	221420	330974	151716	404407	325843	412597	201591	440166	379367	453358	425661	244626	280008
pos_569	mycomass0002928	429.369	-	pos	[M+Na]+	mycolipodienic acid		-	-	-	-	-	-	-	30809	32194.7	27158.4	465.479	2153.34	1246	17323	3326.25	1556.47	5130.86	7728.39	5992.48	13756.8	4279.96	17582.1
pos_460	mycomass0002929	274.274	-	pos	[M+NH4]+	mycosanoic acids		-	-	-	-	-	-	-	1.05374e+08	103069525	1.0539e+08	7.28667e+07	1.03258e+08	1.03929e+08	9.27733e+07	9.71881e+07	9.44393e+07	1.05601e+08	1.05336e+08	9.724e+07	1.06245e+08	7.42588e+07	9.29791e+07
pos_463	mycomass0002930	288.289	-	pos	[M+NH4]+	mycosanoic acids		-	-	-	-	-	-	-	295855	306901	317283	349546	257360	373192	412506	285030	316759	291258	296692	394463	267238	274316	369119
pos_466	mycomass0002931	302.305	-	pos	[M+NH4]+	mycosanoic acids		-	-	-	-	-	-	-	6.5833e+06	6.62153e+06	6.72141e+06	7.10023e+06	8.89489e+06	6.71554e+06	9.21442e+06	7.73192e+06	7.74063e+06	1.0803e+07	9.39702e+06	9.53068e+06	1.0463e+07	8.4074e+06	8.25559e+06
pos_468	mycomass0002932	316.321	-	pos	[M+NH4]+	mycosanoic acids		-	-	-	-	-	-	-	101274	103618	111300	146157	131344	200602	213527	138570	181481	108386	136013	200538	98615.1	134612	168962
pos_470	mycomass0002933	330.336	-	pos	[M+NH4]+	mycosanoic acids		-	-	-	-	-	-	-	4.13084e+06	4.12831e+06	4.14602e+06	3.70119e+06	4.23048e+06	3.35963e+06	4.93454e+06	4.39433e+06	6.46257e+06	5.73485e+06	4.98696e+06	1.0624e+07	5.34167e+06	4.37052e+06	4.40053e+06
pos_476	mycomass0002935	358.367	-	pos	[M+NH4]+	mycosanoic acids		-	-	-	-	-	-	-	2.56674e+06	2.50416e+06	2.4846e+06	2.26714e+06	1.58975e+06	1.40247e+06	3.03371e+06	2.33381e+06	4.66262e+06	2.27202e+06	1.94964e+06	8.27462e+06	2.13969e+06	1.76452e+06	1.88412e+06
pos_65	mycomass0002940	535.341	-	pos	[M+H]+	phosphatidic acids		-	-	-	-	-	-	-	20347.9	15159.9	8248.83	7112.36	24282.3	6790.95	13141.4	7166.82	21844.2	5303.92	22940.6	13593.7	0	0	78012.8
pos_615	mycomass0002952	613.386	-	pos	[M+Na]+	phosphatidic acids		-	-	-	-	-	-	-	46148.3	52985.2	46947.1	19576.4	32738.4	30391.6	30309.4	32749	23860.2	43599	29485.5	31633.3	26035.9	43687.4	20120.4
pos_17	mycomass0002960	631.434	-	pos	[M+H]+	phosphatidic acids		-	-	-	-	-	-	-	53746.1	35728.3	47281.9	242595	1763.19	5858.18	23878.4	22406.7	9104.43	8669.08	9680.25	31512.4	13599.1	277319	4865.35
pos_619	mycomass0002968	683.463	-	pos	[M+Na]+	phosphatidic acids		-	-	-	-	-	-	-	46598.2	19320.9	21184.2	17320.1	38740.4	35107.5	23560.4	37800.8	14657.6	37648.7	29507	40191.8	35989	17184.1	16734.3
pos_365	mycomass0002971	692.522	-	pos	[M+NH4]+	phosphatidic acids		-	-	-	-	-	-	-	26071.1	41971.3	79811.1	1630.53	14751.3	1573.5	11463.1	0	0	0	0	0	26179.4	0	0
pos_76	mycomass0002974	689.512	-	pos	[M+H]+	phosphatidic acids		-	-	-	-	-	-	-	2.27771e+06	2.47813e+06	2.56572e+06	2.45971e+06	2.41715e+06	2.45027e+06	2.30678e+06	2.26604e+06	3.26833e+06	1.93329e+06	2.75113e+06	2.14258e+06	2.38862e+06	1.50824e+06	4.38435e+06
pos_130	mycomass0002975	691.529	-	pos	[M+H]+	phosphatidic acids		-	-	-	-	-	-	-	110675	131048	156297	341855	212611	278386	311383	192164	403311	158594	390136	247703	109511	106016	595556
pos_176	mycomass0002976	714.506	-	pos	[M+NH4]+	phosphatidic acids		-	-	-	-	-	-	-	52414.8	52225.1	42989.1	0	53228.4	13581.1	14600.4	32226.4	0	30152.9	27708.2	41519.6	30784.5	33577.2	6334.88
pos_373	mycomass0002980	720.553	-	pos	[M+NH4]+	phosphatidic acids		-	-	-	-	-	-	-	452646	392737	289164	97708.8	197046	13062.6	162674	42075.4	32845.2	150916	163703	30630.6	170220	96776	132546
pos_3	mycomass0002986	723.493	-	pos	[M+H]+	phosphatidic acids		-	-	-	-	-	-	-	801127	821900	804540	1.6134e+06	970007	616951	926323	614805	569564	770704	596649	786607	786029	1.85499e+06	692234
pos_178	mycomass0002987	742.537	-	pos	[M+NH4]+	phosphatidic acids		-	-	-	-	-	-	-	98276	112412	106672	80601.4	123238	99139.2	129542	139089	77298.1	94002.6	70686.6	113740	119126	155792	50101.8
pos_626	mycomass0002993	767.56	-	pos	[M+Na]+	phosphatidic acids		-	-	-	-	-	-	-	478554	494003	529444	141543	273415	194352	259137	306591	148200	266556	197903	160112	237686	440330	134246
pos_140	mycomass0002995	747.591	-	pos	[M+H]+	phosphatidic acids		-	-	-	-	-	-	-	721422	723140	727811	1.11757e+06	1.06943e+06	1.07155e+06	1.37168e+06	1.02633e+06	1.21685e+06	1.09643e+06	1.49376e+06	1.12083e+06	761318	782319	1.46306e+06
pos_32	mycomass0003001	771.59	-	pos	[M+H]+	phosphatidic acids		-	-	-	-	-	-	-	2.03815e+06	2.03453e+06	2.01531e+06	3.00805e+06	3.64108e+06	3.65045e+06	3.55675e+06	3.44425e+06	2.82286e+06	3.67189e+06	3.4011e+06	3.9849e+06	3.47656e+06	3.57643e+06	2.59881e+06
pos_84	mycomass0003002	773.604	-	pos	[M+H]+	phosphatidic acids		-	-	-	-	-	-	-	20462.2	5913.72	15282.7	43962.7	26237.6	57158.2	37862.3	52915.7	34554.7	60421.3	75249.9	76112.2	34741.7	52735.9	12675.2
pos_687	mycomass0003003	797.599	-	pos	[M+Na]+	phosphatidic acids		-	-	-	-	-	-	-	4.19224e+06	4.65255e+06	4.53349e+06	3.79839e+06	3.55396e+06	3.88582e+06	3.78876e+06	3.99266e+06	4.37604e+06	3.88647e+06	4.63114e+06	3.73738e+06	3.55552e+06	2.77063e+06	5.21774e+06
pos_34	mycomass0003004	785.606	-	pos	[M+H]+	phosphatidic acids		-	-	-	-	-	-	-	77057.4	89149.2	77563.9	16181.3	27574.5	27847.6	18118.8	25741.6	11168.2	23333.8	12952.8	27905.8	13223.8	41230.2	15866.7
pos_576	mycomass0003008	821.6	-	pos	[M+Na]+	phosphatidic acids		-	-	-	-	-	-	-	4.85336e+06	5.16183e+06	5.26671e+06	1.87837e+06	2.19556e+06	1.66734e+06	1.97703e+06	1.6841e+06	1.01944e+06	817577	1.14053e+06	1.22032e+06	1.43042e+06	1.96737e+06	1.05171e+06
pos_633	mycomass0003012	837.636	-	pos	[M+Na]+	phosphatidic acids		-	-	-	-	-	-	-	7.2624e+06	7.4488e+06	8.00237e+06	7.1967e+06	6.15735e+06	7.82258e+06	7.16539e+06	7.17878e+06	8.96131e+06	6.52876e+06	7.16985e+06	6.502e+06	6.63402e+06	4.16935e+06	1.03446e+07
pos_40	mycomass0003029	897.729	-	pos	[M+H]+	phosphatidic acids		-	-	-	-	-	-	-	144292	121093	158228	74570.3	143231	124862	131499	174577	117514	126821	196490	153229	62315.9	130022	102112
pos_586	mycomass0003038	961.76	-	pos	[M+Na]+	phosphatidic acids		-	-	-	-	-	-	-	158059	31243.2	141404	71783.6	127011	40344.5	98869.6	22245	181054	43515.7	35862	63448.9	114244	44345.7	126577
pos_589	mycomass0003041	975.775	-	pos	[M+Na]+	phosphatidic acids		-	-	-	-	-	-	-	42321.5	69346.3	7502.69	100612	63147.6	102166	80116	88037.9	85806.2	126740	168537	33690.3	94970.6	69828.3	86397.5
pos_645	mycomass0003054	1033.86	-	pos	[M+Na]+	phosphatidic acids		-	-	-	-	-	-	-	410563	411134	325401	1.8661e+06	194882	830262	916446	868267	1.19715e+06	0	551430	961351	576017	718963	1.54814e+06
pos_646	mycomass0003057	1047.86	-	pos	[M+Na]+	phosphatidic acids		-	-	-	-	-	-	-	791408	492146	467498	2.4654e+06	260646	1.04067e+06	1.3569e+06	1.29472e+06	1.82067e+06	0	745046	1.37734e+06	628978	792305	2.26052e+06
pos_604	mycomass0003090	445.233	-	pos	[M+Na]+	phosphatidic acids	lyso	-	-	-	-	-	-	-	371537	370272	356223	65436.9	266519	356459	188426	289070	314123	257266	245606	123107	178872	29444.4	314759
pos_606	mycomass0003095	473.264	-	pos	[M+Na]+	phosphatidic acids	lyso	-	-	-	-	-	-	-	700708	727776	738672	852228	817769	958127	1.10897e+06	1.05656e+06	1.27517e+06	918276	1.04824e+06	941470	891712	668761	1.52934e+06
pos_660	mycomass0003096	475.282	-	pos	[M+Na]+	phosphatidic acids	lyso	-	-	-	-	-	-	-	19420.7	14417.8	17031.7	8182.62	3796.86	9971.78	14913.8	10496.7	7207.73	20323.7	17533.6	16438.4	16135.6	10797.8	2452.79
pos_115	mycomass0003104	495.345	-	pos	[M+H]+	phosphatidic acids	lyso	-	-	-	-	-	-	-	39166.8	35688	51121.8	43734.3	48921.6	46095.7	34302.9	47652.1	44675	69443.6	49816.2	54227.9	54825.9	58153	65583.5
pos_609	mycomass0003107	543.342	-	pos	[M+Na]+	phosphatidic acids	lyso	-	-	-	-	-	-	-	60481.2	67874.3	75687.7	186940	114613	112096	269385	124651	109078	287563	166337	232462	201353	227448	124927
pos_481	mycomass0003114	582.452	-	pos	[M+NH4]+	phosphatidic acids	lyso	-	-	-	-	-	-	-	7704.95	3889.54	3673.51	18695	36990	23781.3	29104.9	34370.8	10361.8	35332.8	23784.6	22723.3	22312.6	46576.4	0
pos_665	mycomass0003118	615.435	-	pos	[M+Na]+	phosphatidic acids	lyso	-	-	-	-	-	-	-	24511.3	36256.4	8315.19	51312.4	99712	44291.2	77543	40221.7	37105	91420.8	92818.8	90769.9	96348.3	68068.4	49333.4
pos_120	mycomass0003120	607.469	-	pos	[M+H]+	phosphatidic acids	lyso	-	-	-	-	-	-	-	358131	393630	468039	370024	254255	324052	297152	345281	522014	216227	418867	229792	337328	194803	343862
pos_354	mycomass0003121	636.498	-	pos	[M+NH4]+	phosphatidic acids	lyso	-	-	-	-	-	-	-	15121.7	12837.3	17864.4	30041.7	39567.9	24548.1	35540.1	48128.6	19997.5	94241.6	61107	70359.4	62391.4	112242	23073.2
pos_492	mycomass0003122	638.514	-	pos	[M+NH4]+	phosphatidic acids	lyso	-	-	-	-	-	-	-	50087.5	13969.6	21879.4	38389.6	15318.5	68133.5	75670.3	88991	24360.6	114050	113803	111609	126367	134055	12859
pos_70	mycomass0003123	633.485	-	pos	[M+H]+	phosphatidic acids	lyso	-	-	-	-	-	-	-	1.44651e+06	1.46031e+06	1.41272e+06	1.38957e+06	1.07477e+06	1.4582e+06	1.38673e+06	1.65947e+06	1.65724e+06	1.49602e+06	1.75491e+06	1.36407e+06	1.32856e+06	788391	1.12564e+06
pos_124	mycomass0003124	635.5	-	pos	[M+H]+	phosphatidic acids	lyso	-	-	-	-	-	-	-	272085	361772	248873	421674	301839	236335	409840	455876	577281	286132	325782	178877	226021	142580	702554
pos_72	mycomass0003125	647.502	-	pos	[M+H]+	phosphatidic acids	lyso	-	-	-	-	-	-	-	257030	222652	189359	158999	281129	211305	248903	310933	199053	239558	183054	270472	233398	248932	184966
pos_126	mycomass0003126	649.515	-	pos	[M+H]+	phosphatidic acids	lyso	-	-	-	-	-	-	-	39643	61527.6	76705.9	37769.6	54201.6	61964.9	37690.7	83975.7	19366.5	65841.7	26289.5	0	46466.4	41111.3	67017.9
pos_224	mycomass0003127	593.392	-	pos	[M+NH4]+	phosphatidylethanolamines		-	-	-	-	-	-	-	122074	104266	119231	40260.4	38865.5	56691.9	25797.5	118390	31564.1	54887.7	66999.7	18902.5	15575.2	15218.9	10187.4
pos_64	mycomass0003128	578.384	-	pos	[M+H]+	phosphatidylethanolamines		-	-	-	-	-	-	-	129075	122749	94633	69132.4	92068.3	97334.7	85496.7	98666.8	94747.5	98858.1	118231	129121	95564.2	96743.2	111240
pos_337	mycomass0003131	609.422	-	pos	[M+NH4]+	phosphatidylethanolamines		-	-	-	-	-	-	-	25727.9	13017.6	30599.3	174251	31939.7	0	27444.3	0	0	6882.68	6092.5	38751.2	6079.17	160503	0
pos_67	mycomass0003134	606.413	-	pos	[M+H]+	phosphatidylethanolamines		-	-	-	-	-	-	-	406027	395069	412732	505250	704486	457405	530915	429196	482638	601405	613872	623710	638969	716790	568755
pos_228	mycomass0003136	635.441	-	pos	[M+NH4]+	phosphatidylethanolamines		-	-	-	-	-	-	-	264261	296048	227715	313906	285727	277295	368335	191940	197361	324305	359244	329172	206951	267703	264917
pos_68	mycomass0003137	620.428	-	pos	[M+H]+	phosphatidylethanolamines		-	-	-	-	-	-	-	54618.5	36311	74938.8	264249	46845.1	0	52496	6099.02	0	19779.3	8152.34	44251.8	6637.09	248141	11077.8
pos_343	mycomass0003140	651.472	-	pos	[M+NH4]+	phosphatidylethanolamines		-	-	-	-	-	-	-	17641.7	17133.9	20887.5	61873	66913.6	60882.5	51381.9	61924.2	41680.9	72700.5	64883	67372.4	88729.9	85143.9	51593.2
pos_15	mycomass0003142	646.444	-	pos	[M+H]+	phosphatidylethanolamines		-	-	-	-	-	-	-	58864.9	56287.4	66425.4	366362	458768	327625	386648	386041	316940	407662	342870	449913	443274	569265	323450
pos_664	mycomass0003144	672.457	-	pos	[M+Na]+	phosphatidylethanolamines		-	-	-	-	-	-	-	27991.8	66184.7	48414.6	189575	257167	287358	222834	132268	145631	160691	222592	230155	268677	406723	114277
pos_350	mycomass0003146	679.504	-	pos	[M+NH4]+	phosphatidylethanolamines		-	-	-	-	-	-	-	44802.4	84325.2	65079.6	42700.3	254273	47959	76899.3	89996.8	63438.9	30165.8	48586.2	64206.2	103981	155824	228792
pos_667	mycomass0003147	686.475	-	pos	[M+Na]+	phosphatidylethanolamines		-	-	-	-	-	-	-	614050	584165	650965	960435	1.10123e+06	982214	1.06794e+06	1.09448e+06	858380	1.11693e+06	1.03372e+06	1.07677e+06	1.10896e+06	1.17808e+06	826501
pos_16	mycomass0003148	674.473	-	pos	[M+H]+	phosphatidylethanolamines		-	-	-	-	-	-	-	4.48313e+07	4.68068e+07	4.83978e+07	5.90986e+07	6.32659e+07	4.92013e+07	5.83611e+07	4.78635e+07	5.01515e+07	5.4666e+07	5.16061e+07	5.09013e+07	5.55459e+07	5.50188e+07	5.72719e+07
pos_670	mycomass0003150	700.491	-	pos	[M+Na]+	phosphatidylethanolamines		-	-	-	-	-	-	-	840699	800346	799231	751341	1.09325e+06	787219	867009	900115	648525	955453	843914	867740	874138	1.22011e+06	817554
pos_18	mycomass0003151	688.491	-	pos	[M+H]+	phosphatidylethanolamines		-	-	-	-	-	-	-	1.17026e+06	1.16233e+06	1.14223e+06	1.6424e+06	1.96423e+06	1.8165e+06	1.8462e+06	1.91442e+06	1.71689e+06	1.9402e+06	1.76278e+06	1.79194e+06	1.88648e+06	2.00525e+06	1.46e+06
pos_20	mycomass0003154	702.506	-	pos	[M+H]+	phosphatidylethanolamines		-	-	-	-	-	-	-	891474	937587	966292	1.41261e+06	1.73545e+06	1.49564e+06	1.53576e+06	1.61377e+06	1.26982e+06	1.65988e+06	1.47548e+06	1.56304e+06	1.67918e+06	1.98012e+06	1.05004e+06
pos_71	mycomass0003155	704.522	-	pos	[M+H]+	phosphatidylethanolamines		-	-	-	-	-	-	-	6.44334e+06	6.50903e+06	7.03546e+06	6.44592e+06	5.55457e+06	7.0185e+06	6.04953e+06	6.38876e+06	8.18e+06	5.00539e+06	7.20763e+06	5.51043e+06	5.0526e+06	3.84856e+06	1.11466e+07
pos_22	mycomass0003157	716.522	-	pos	[M+H]+	phosphatidylethanolamines		-	-	-	-	-	-	-	4.33439e+07	4.49522e+07	4.43681e+07	4.36145e+07	4.77133e+07	4.84232e+07	4.81612e+07	5.06695e+07	5.05918e+07	5.06173e+07	5.21639e+07	4.88258e+07	5.05926e+07	4.19074e+07	5.15682e+07
pos_620	mycomass0003158	740.52	-	pos	[M+Na]+	phosphatidylethanolamines		-	-	-	-	-	-	-	13682.3	34402.6	24678.8	17813.1	24471.6	2567.48	12199	793.336	319.682	19016.4	14126.4	10460.3	235.322	13265.7	29741.8
pos_23	mycomass0003160	730.538	-	pos	[M+H]+	phosphatidylethanolamines		-	-	-	-	-	-	-	480263	607611	545547	570243	545521	695980	499365	604451	553363	536027	847652	543159	676900	359139	689861
pos_75	mycomass0003161	732.553	-	pos	[M+H]+	phosphatidylethanolamines		-	-	-	-	-	-	-	590310	610495	595445	227190	412059	262518	287595	329977	389837	402103	323038	381566	340706	356565	385715
pos_131	mycomass0003162	734.568	-	pos	[M+H]+	phosphatidylethanolamines		-	-	-	-	-	-	-	2.54461e+06	2.50577e+06	2.59358e+06	950776	1.7495e+06	772750	1.68264e+06	531397	891954	1.27316e+06	2.06736e+06	922262	3.34237e+06	2.48605e+06	1.0907e+06
pos_24	mycomass0003163	744.551	-	pos	[M+H]+	phosphatidylethanolamines		-	-	-	-	-	-	-	117353	140380	123099	121749	150561	86239.8	122714	122435	85700.9	137635	117544	111006	68944.8	180065	74636.6
pos_77	mycomass0003164	746.569	-	pos	[M+H]+	phosphatidylethanolamines		-	-	-	-	-	-	-	807631	699561	961041	462710	859638	733898	857140	772086	789721	697440	505000	783025	782418	793616	780468
pos_25	mycomass0003166	758.569	-	pos	[M+H]+	phosphatidylethanolamines		-	-	-	-	-	-	-	4.93604e+07	5.06245e+07	5.11721e+07	4.87738e+07	6.75898e+07	5.40023e+07	6.08751e+07	5.55023e+07	5.43626e+07	5.92098e+07	5.54614e+07	5.56785e+07	6.11569e+07	5.9383e+07	5.63058e+07
pos_79	mycomass0003167	760.584	-	pos	[M+H]+	phosphatidylethanolamines		-	-	-	-	-	-	-	4.03564e+07	4.19426e+07	4.23198e+07	3.47078e+07	4.99063e+07	3.76705e+07	4.33445e+07	3.99374e+07	4.03884e+07	4.35123e+07	4.02296e+07	4.05683e+07	4.59524e+07	4.2857e+07	4.482e+07
pos_683	mycomass0003168	784.581	-	pos	[M+Na]+	phosphatidylethanolamines		-	-	-	-	-	-	-	2.55732e+07	2.64082e+07	2.68929e+07	2.65996e+07	3.39231e+07	2.96135e+07	3.16643e+07	3.02463e+07	2.88119e+07	3.14375e+07	2.96853e+07	2.9756e+07	3.22768e+07	3.04875e+07	2.90384e+07
pos_26	mycomass0003169	772.584	-	pos	[M+H]+	phosphatidylethanolamines		-	-	-	-	-	-	-	5.58672e+06	5.57392e+06	5.79626e+06	5.66514e+06	7.96437e+06	5.97329e+06	7.15505e+06	6.40835e+06	6.42506e+06	6.50107e+06	6.13742e+06	6.69814e+06	7.16353e+06	7.10963e+06	6.64226e+06
pos_81	mycomass0003170	774.598	-	pos	[M+H]+	phosphatidylethanolamines		-	-	-	-	-	-	-	2.82663e+06	3.09161e+06	3.19497e+06	2.52259e+06	4.00455e+06	3.18108e+06	3.64623e+06	2.96143e+06	3.34519e+06	3.53288e+06	3.02337e+06	3.17249e+06	3.66096e+06	3.34286e+06	3.70516e+06
pos_684	mycomass0003171	798.602	-	pos	[M+Na]+	phosphatidylethanolamines		-	-	-	-	-	-	-	8.45267e+06	7.77239e+06	8.13491e+06	6.70033e+06	7.67832e+06	8.02937e+06	7.27244e+06	8.31615e+06	7.36778e+06	7.44478e+06	7.7713e+06	7.63404e+06	8.03602e+06	5.96095e+06	7.99888e+06
pos_28	mycomass0003172	786.599	-	pos	[M+H]+	phosphatidylethanolamines		-	-	-	-	-	-	-	8.57936e+07	8.88159e+07	8.96937e+07	9.667e+07	1.29953e+08	1.02945e+08	1.20439e+08	1.03831e+08	1.07775e+08	1.15068e+08	1.08131e+08	1.09436e+08	1.22003e+08	1.11974e+08	1.19298e+08
pos_82	mycomass0003173	788.615	-	pos	[M+H]+	phosphatidylethanolamines		-	-	-	-	-	-	-	3.76444e+07	3.8812e+07	3.96672e+07	3.12017e+07	4.7317e+07	3.59553e+07	4.13306e+07	3.69559e+07	3.9247e+07	4.22962e+07	3.86277e+07	3.86525e+07	4.51211e+07	3.72642e+07	4.50387e+07
pos_685	mycomass0003174	812.614	-	pos	[M+Na]+	phosphatidylethanolamines		-	-	-	-	-	-	-	8.48944e+06	8.6718e+06	8.67938e+06	1.14446e+07	1.59057e+07	1.32072e+07	1.49934e+07	1.33512e+07	1.4345e+07	1.4018e+07	1.40777e+07	1.35065e+07	1.52769e+07	1.34959e+07	1.60193e+07
pos_31	mycomass0003178	814.631	-	pos	[M+H]+	phosphatidylethanolamines		-	-	-	-	-	-	-	503348	452429	431089	525291	793353	529564	745793	638259	671678	713696	680663	700424	784806	719085	599479
pos_627	mycomass0003179	838.631	-	pos	[M+Na]+	phosphatidylethanolamines		-	-	-	-	-	-	-	1.62275e+06	1.46063e+06	1.60451e+06	2.44838e+06	3.06596e+06	2.67362e+06	2.97306e+06	2.74386e+06	3.12384e+06	3.17123e+06	3.05843e+06	2.69959e+06	3.24911e+06	2.6932e+06	3.48861e+06
pos_628	mycomass0003182	852.644	-	pos	[M+Na]+	phosphatidylethanolamines		-	-	-	-	-	-	-	435941	686550	711847	433624	359601	661258	806969	656711	635492	374510	293812	268533	462028	453867	170130
pos_690	mycomass0003195	910.725	-	pos	[M+Na]+	phosphatidylethanolamines		-	-	-	-	-	-	-	154347	250140	133456	60491.2	120635	118118	76069.8	91465.9	68294	49720	90855.8	22584.8	173576	53507.5	196543
pos_639	mycomass0003200	936.742	-	pos	[M+Na]+	phosphatidylethanolamines		-	-	-	-	-	-	-	804962	907972	934083	876934	853978	882814	1.02427e+06	815704	1.04559e+06	958289	1.05601e+06	884949	990078	715324	1.11159e+06
pos_43	mycomass0003235	1080.93	-	pos	[M+H]+	phosphatidylethanolamines		-	-	-	-	-	-	-	55162	76163.3	93449.9	90561.4	83515.8	143512	103929	122966	72589.6	272067	116927	193444	115287	271744	105814
pos_595	mycomass0003241	1130.95	-	pos	[M+Na]+	phosphatidylethanolamines		-	-	-	-	-	-	-	18041.8	443512	153624	510765	416274	823383	178454	260602	566138	439.876	78620.7	48512.5	241102	356806	707820
pos_45	mycomass0003247	1137	-	pos	[M+H]+	phosphatidylethanolamines		-	-	-	-	-	-	-	335049	563844	640620	417541	433245	442510	503952	463427	645892	290526	363410	310093	396289	252620	616139
pos_570	mycomass0003266	1510.09	-	pos	[M+Na]+	phosphatidyl ethanolamines	dimer	-	-	-	-	-	-	-	677890	588576	437284	474524	449988	754388	765330	397007	299952	839993	657604	790527	952387	1.31687e+06	340230
pos_601	mycomass0003277	432.213	-	pos	[M+Na]+	phosphatidylethanolamines	lyso	-	-	-	-	-	-	-	16437.8	18165.4	69718.3	5548.2	29274.9	56832	30662.7	36757.2	32697.3	72147.4	43408.8	36101.7	17189.6	5491.2	43547
pos_106	mycomass0003278	412.246	-	pos	[M+H]+	phosphatidylethanolamines	lyso	-	-	-	-	-	-	-	29112.4	24911	28160.4	20270.9	86528.9	24757.1	23256.4	22061.1	12768.2	34752.5	23888.1	26558.4	21978.6	50933.6	65293.8
pos_58	mycomass0003279	424.246	-	pos	[M+H]+	phosphatidylethanolamines	lyso	-	-	-	-	-	-	-	8530.84	1332.05	9454.87	15851.3	11507.6	0	26032.3	912.883	0	21637	7048.95	26577.7	28622.3	17446.3	15064.3
pos_59	mycomass0003283	452.277	-	pos	[M+H]+	phosphatidylethanolamines	lyso	-	-	-	-	-	-	-	404081	392683	409102	699039	106723	0	283715	1102.08	0	203779	90767.1	406156	281054	479506	115771
pos_662	mycomass0003306	630.447	-	pos	[M+Na]+	phosphatidylethanolamines	lyso	-	-	-	-	-	-	-	1.41893e+07	1.465e+07	1.55053e+07	1.64442e+07	1.69371e+07	1.75277e+07	1.71358e+07	1.65405e+07	1.73995e+07	1.70811e+07	1.83577e+07	1.56905e+07	1.72952e+07	1.29691e+07	2.06068e+07
pos_616	mycomass0003309	656.465	-	pos	[M+Na]+	phosphatidylethanolamines	lyso	-	-	-	-	-	-	-	1.06287e+06	1.03988e+06	1.02749e+06	736200	1.25828e+06	798263	927005	956345	626519	1.00896e+06	902331	984647	887088	1.24792e+06	899625
pos_666	mycomass0003310	658.48	-	pos	[M+Na]+	phosphatidylethanolamines	lyso	-	-	-	-	-	-	-	904620	886753	919200	581117	967121	685655	734052	805552	491197	778058	736141	799099	710615	955288	668604
pos_119	mycomass0003312	650.513	-	pos	[M+H]+	phosphatidylethanolamines	lyso	-	-	-	-	-	-	-	715188	735658	756548	999578	1.20557e+06	1.16398e+06	1.064e+06	1.35056e+06	1.14578e+06	1.31307e+06	1.49437e+06	1.53208e+06	1.41216e+06	1.11925e+06	1.40162e+06
pos_671	mycomass0003314	686.512	-	pos	[M+Na]+	phosphatidylethanolamines	lyso	-	-	-	-	-	-	-	202231	274235	290028	370650	216904	282463	253944	346195	173699	229476	362891	342052	401269	229046	443137
pos_359	mycomass0003315	693.551	-	pos	[M+NH4]+	phosphatidylethanolamines	lyso	-	-	-	-	-	-	-	141221	102764	92652.6	19093.1	79535	97372.7	26366.4	124745	58310.9	29260.5	0	42604.5	90914.4	30450.6	0
pos_672	mycomass0003316	700.528	-	pos	[M+Na]+	phosphatidylethanolamines	lyso	-	-	-	-	-	-	-	47199.6	16181	24651.6	28209.1	15630.3	13248.4	27436.9	26358.8	32200.4	47862.3	20821.7	14173.3	27829.2	42513	15397.1
pos_675	mycomass0003318	714.542	-	pos	[M+Na]+	phosphatidylethanolamines	lyso	-	-	-	-	-	-	-	97068.1	22314.3	84462.7	21679.4	79045.7	27093.2	73757.7	53159.8	0	111277	131062	25717.9	27351.1	39147.7	0
pos_117	mycomass0003324	625.409	-	pos	[M+H]+	phosphatidylglycerols		-	-	-	-	-	-	-	178556	181146	175168	114892	240092	194890	207214	182686	141444	162861	195732	204061	171433	191823	107044
pos_340	mycomass0003329	668.452	-	pos	[M+NH4]+	phosphatidylglycerols		-	-	-	-	-	-	-	164810	163374	159365	115944	289862	156718	136214	141298	69240.6	175697	175906	116124	223126	204946	87865.5
pos_482	mycomass0003330	670.467	-	pos	[M+NH4]+	phosphatidylglycerols		-	-	-	-	-	-	-	2.7927e+06	2.8403e+06	2.90487e+06	5.976e+06	7.53049e+06	7.48016e+06	7.56474e+06	4.82301e+06	6.65411e+06	6.56284e+06	7.07604e+06	5.3779e+06	5.42776e+06	3.54542e+06	8.66823e+06
pos_485	mycomass0003333	684.482	-	pos	[M+NH4]+	phosphatidylglycerols		-	-	-	-	-	-	-	27569.2	21130.7	35624.6	12040.2	80286.1	92367.3	103836	56495.7	52998.8	72292.6	65917.5	72445.9	36071.4	30518.2	63780.9
pos_230	mycomass0003334	694.465	-	pos	[M+NH4]+	phosphatidylglycerols		-	-	-	-	-	-	-	2.05948e+06	1.98774e+06	2.01175e+06	4.32088e+06	2.18959e+06	1.30527e+06	1.93445e+06	1.25065e+06	1.46333e+06	1.80211e+06	1.61741e+06	2.13123e+06	2.03002e+06	4.50075e+06	1.64343e+06
pos_346	mycomass0003335	696.482	-	pos	[M+NH4]+	phosphatidylglycerols		-	-	-	-	-	-	-	103996	63924.9	107110	158804	323043	251982	264723	161492	189989	186550	213957	160832	175852	162209	113997
pos_487	mycomass0003336	698.498	-	pos	[M+NH4]+	phosphatidylglycerols		-	-	-	-	-	-	-	1.69992e+06	1.71152e+06	1.67831e+06	3.51204e+06	4.57251e+06	4.67244e+06	4.33091e+06	3132327	4.01918e+06	4.0093e+06	4.24439e+06	3.39465e+06	3.20748e+06	1.78406e+06	5.16188e+06
pos_231	mycomass0003337	708.483	-	pos	[M+NH4]+	phosphatidylglycerols		-	-	-	-	-	-	-	1.99928e+06	1.85151e+06	1.84335e+06	2.07726e+06	1.5998e+06	1.03134e+06	1.3979e+06	1.09782e+06	1.05909e+06	1.31675e+06	1.03676e+06	1.19884e+06	1.43424e+06	2.05077e+06	1.04661e+06
pos_491	mycomass0003339	712.512	-	pos	[M+NH4]+	phosphatidylglycerols		-	-	-	-	-	-	-	787045	727778	715348	106667	87104.4	54034.1	62969.7	56367.1	49271.4	78720.8	65759.5	106821	64170	151972	5479.86
pos_355	mycomass0003341	724.514	-	pos	[M+NH4]+	phosphatidylglycerols		-	-	-	-	-	-	-	16964.4	27397.2	22927.8	43308.7	27897.2	43354.3	72352.8	0	70525.7	25248.4	27722.8	24084.7	41717.9	0	26519.3
pos_668	mycomass0003342	731.483	-	pos	[M+Na]+	phosphatidylglycerols		-	-	-	-	-	-	-	137769	161214	164006	190094	326346	144291	204377	110369	178355	148421	245491	166862	211207	121072	177693
pos_233	mycomass0003343	736.513	-	pos	[M+NH4]+	phosphatidylglycerols		-	-	-	-	-	-	-	82611.4	169473	167350	39983.8	144416	0	76703.4	87552.2	78452.3	26121.2	149815	100581	99949.7	22594.8	29580.5
pos_499	mycomass0003345	740.547	-	pos	[M+NH4]+	phosphatidylglycerols		-	-	-	-	-	-	-	1.79751e+06	1.71885e+06	1.71123e+06	1.8038e+06	2.1774e+06	2.01404e+06	2.06573e+06	2.09359e+06	2.00294e+06	2.35089e+06	2.10542e+06	2.07679e+06	2.02485e+06	2.0948e+06	2.242e+06
pos_500	mycomass0003348	754.558	-	pos	[M+NH4]+	phosphatidylglycerols		-	-	-	-	-	-	-	435983	496787	355958	579639	780119	618690	738752	738290	601922	538611	685952	574076	762440	721516	575050
pos_367	mycomass0003350	766.557	-	pos	[M+NH4]+	phosphatidylglycerols		-	-	-	-	-	-	-	8.22048e+06	8.63194e+06	8.37688e+06	9.9521e+06	1.20054e+07	1.12307e+07	1.15743e+07	1.07327e+07	8.68176e+06	1.11116e+07	1.08039e+07	1.12369e+07	1.26432e+07	1.14544e+07	9.66832e+06
pos_243	mycomass0003355	792.574	-	pos	[M+NH4]+	phosphatidylglycerols		-	-	-	-	-	-	-	1.34663e+08	1.32576e+08	1.34328e+08	130367583	1.22411e+08	1.35278e+08	1.30769e+08	1.27717e+08	1.52785e+08	1.25543e+08	1.44398e+08	1.20329e+08	1.25971e+08	8.48791e+07	1.90571e+08
pos_78	mycomass0003356	777.564	-	pos	[M+H]+	phosphatidylglycerols		-	-	-	-	-	-	-	1.87558e+08	1.87664e+08	189169385	1.86281e+08	1.73337e+08	1.88488e+08	1.83385e+08	1.82825e+08	2.28033e+08	1.72648e+08	2.03767e+08	1.65148e+08	1.72735e+08	1.13521e+08	2.8308e+08
pos_134	mycomass0003357	779.576	-	pos	[M+H]+	phosphatidylglycerols		-	-	-	-	-	-	-	63465.4	27881.3	164364	164348	29863.7	46231.6	5692.98	89927.1	7477	181075	58062.1	68842.6	123693	0	236965
pos_381	mycomass0003362	822.626	-	pos	[M+NH4]+	phosphatidylglycerols		-	-	-	-	-	-	-	1.0497e+07	1.03436e+07	1.06186e+07	9.96519e+06	8.4404e+06	1.05647e+07	9.87905e+06	9.89515e+06	1.25974e+07	9.11764e+06	1.07091e+07	8.541e+06	9.08863e+06	5.35607e+06	1.48671e+07
pos_138	mycomass0003363	807.612	-	pos	[M+H]+	phosphatidylglycerols		-	-	-	-	-	-	-	5.05903e+06	5.01312e+06	5.04233e+06	7.30636e+06	9.56573e+06	8.9489e+06	8.69568e+06	1.07902e+07	7.39692e+06	1.0918e+07	8.31806e+06	1.0111e+07	9.52457e+06	1.0895e+07	4.11336e+06
pos_625	mycomass0003365	841.596	-	pos	[M+Na]+	phosphatidylglycerols		-	-	-	-	-	-	-	1.30086e+07	1.32202e+07	1.31972e+07	9.90684e+06	1.16627e+07	1.07556e+07	1.06403e+07	9.44477e+06	8.9994e+06	1.26928e+07	1.08878e+07	1.12449e+07	1.15584e+07	1.09216e+07	1.11949e+07
pos_139	mycomass0003366	821.627	-	pos	[M+H]+	phosphatidylglycerols		-	-	-	-	-	-	-	1.83666e+06	1.8968e+06	1.9767e+06	1.51408e+06	1.94476e+06	1.79378e+06	1.89855e+06	1.99544e+06	1.53815e+06	1.89043e+06	1.54683e+06	1.70641e+06	1.81318e+06	2.08965e+06	1.12857e+06
pos_30	mycomass0003367	831.608	-	pos	[M+H]+	phosphatidylglycerols		-	-	-	-	-	-	-	44822.2	42453.2	40761.8	39401.3	69609.6	77795.9	66157.2	106670	52608.3	105190	78361.7	78125.2	57041	94365.8	23162.4
pos_574	mycomass0003370	867.609	-	pos	[M+Na]+	phosphatidylglycerols		-	-	-	-	-	-	-	1.73031e+06	1.67933e+06	1.56666e+06	1.53976e+06	1.73499e+06	1.67982e+06	1.60283e+06	1.732e+06	1.6809e+06	1.59192e+06	1.47176e+06	1.736e+06	1.69153e+06	1.31644e+06	1.31865e+06
pos_575	mycomass0003373	881.623	-	pos	[M+Na]+	phosphatidylglycerols		-	-	-	-	-	-	-	628621	411730	653295	492046	660633	505987	503408	496146	500712	480744	537130	571537	480243	511927	473996
pos_688	mycomass0003375	885.651	-	pos	[M+Na]+	phosphatidylglycerols		-	-	-	-	-	-	-	3.29342e+07	3.21413e+07	3.33432e+07	2.79807e+07	3.0355e+07	2.82486e+07	2.84282e+07	2.91018e+07	3.0119e+07	2.8479e+07	3.02595e+07	2.82482e+07	2.68614e+07	2.19031e+07	3.4979e+07
pos_85	mycomass0003377	875.676	-	pos	[M+H]+	phosphatidylglycerols		-	-	-	-	-	-	-	42670.9	23577	35932.4	74292.5	105021	122305	89001.4	76218.6	71115.8	90014	57573.8	103203	105338	119867	52785.1
pos_36	mycomass0003379	887.674	-	pos	[M+H]+	phosphatidylglycerols		-	-	-	-	-	-	-	464693	428077	596202	506503	395981	484125	442742	557231	395427	624377	656277	361874	515113	406638	339839
pos_631	mycomass0003380	911.669	-	pos	[M+Na]+	phosphatidylglycerols		-	-	-	-	-	-	-	2.90186e+06	2.62826e+06	2.75885e+06	2.52695e+06	2.27204e+06	2.16673e+06	2.50381e+06	2.32994e+06	2.11513e+06	2.19084e+06	2.92358e+06	2.12398e+06	2.32815e+06	1.44581e+06	3.28058e+06
pos_141	mycomass0003381	891.703	-	pos	[M+H]+	phosphatidylglycerols		-	-	-	-	-	-	-	2.97903e+06	2.91825e+06	2.86553e+06	2.10583e+06	1.7903e+06	2.41633e+06	2.47652e+06	2.66686e+06	3.27579e+06	2.18148e+06	2.90951e+06	2.28227e+06	2.14235e+06	1.06609e+06	4.60459e+06
pos_634	mycomass0003383	925.689	-	pos	[M+Na]+	phosphatidylglycerols		-	-	-	-	-	-	-	5.05724e+06	4.9995e+06	5.27513e+06	4.53524e+06	4.1526e+06	4.83906e+06	4.94034e+06	4.13019e+06	4.97944e+06	4.14601e+06	4.51912e+06	4.09188e+06	4.42596e+06	3.09308e+06	6.61678e+06
pos_38	mycomass0003385	915.704	-	pos	[M+H]+	phosphatidylglycerols		-	-	-	-	-	-	-	780879	629082	772402	592680	692834	572932	654069	738947	654675	573242	880974	812587	795998	553441	765834
pos_582	mycomass0003394	979.737	-	pos	[M+Na]+	phosphatidylglycerols		-	-	-	-	-	-	-	417730	316053	363109	338112	528936	366190	425048	453072	535096	328122	313742	298157	396938	352419	276484
pos_406	mycomass0003407	1032.85	-	pos	[M+NH4]+	phosphatidylglycerols		-	-	-	-	-	-	-	402957	170237	100398	1.30908e+06	290300	538041	506233	570247	755542	0	224263	742372	301797	369813	1.30815e+06
pos_44	mycomass0003427	1111.93	-	pos	[M+H]+	phosphatidylglycerols		-	-	-	-	-	-	-	18380.8	2.62374e+06	1.03431e+06	2.59085e+06	3.71193e+06	1.33077e+06	1.73608e+06	2.70494e+06	3.20092e+06	522944	288183	695853	1.89124e+06	1.09342e+06	4.33829e+06
pos_454	mycomass0003450	446.253	-	pos	[M+NH4]+	phosphatidylglycerols	lyso	-	-	-	-	-	-	-	2.66082e+06	2.38355e+06	2.55351e+06	2.37257e+06	2.10313e+06	2.69786e+06	2.7805e+06	3.10345e+06	3.83422e+06	2.55294e+06	3.2208e+06	2.91868e+06	2.67655e+06	1.56719e+06	4.90486e+06
pos_314	mycomass0003451	458.253	-	pos	[M+NH4]+	phosphatidylglycerols	lyso	-	-	-	-	-	-	-	1.87949e+06	1.94376e+06	2.05797e+06	2.15273e+06	2.69099e+06	2.54726e+06	3.25003e+06	3.6667e+06	3.93013e+06	2.85613e+06	3.54335e+06	2.68794e+06	3.29972e+06	2.27178e+06	4.81324e+06
pos_455	mycomass0003452	460.269	-	pos	[M+NH4]+	phosphatidylglycerols	lyso	-	-	-	-	-	-	-	2.06746e+07	4.07033e+07	4.44976e+07	5.54323e+07	6.9702e+07	6.72464e+07	9.52987e+07	7.67542e+07	1.05801e+08	6.19607e+07	7.0559e+07	4.46174e+07	5.23673e+07	4.189e+07	1.39441e+08
pos_315	mycomass0003453	472.267	-	pos	[M+NH4]+	phosphatidylglycerols	lyso	-	-	-	-	-	-	-	57380.6	53166.5	63075.8	97852.6	116981	96604.4	96382.6	92967.2	83567.4	86095.9	103092	96801.1	88262.7	99226.6	166060
pos_316	mycomass0003455	486.285	-	pos	[M+NH4]+	phosphatidylglycerols	lyso	-	-	-	-	-	-	-	69852.7	59109.5	42816.5	21078.6	24556.4	41248.8	23699.5	26535.5	14742.1	54058.4	41214.8	37244.4	22437.8	21176.4	26187.5
pos_458	mycomass0003456	488.3	-	pos	[M+NH4]+	phosphatidylglycerols	lyso	-	-	-	-	-	-	-	1.27922e+06	1.65991e+06	1.84104e+06	1.29664e+06	1.64101e+06	2.0446e+06	4.57382e+06	2.7391e+06	2.79703e+06	1.18763e+06	1.236e+06	1.12561e+06	1.1969e+06	920344	2.11986e+06
pos_318	mycomass0003457	500.296	-	pos	[M+NH4]+	phosphatidylglycerols	lyso	-	-	-	-	-	-	-	47152.4	36932.7	73520.8	174375	14646.5	0	18614.4	0	0	9540.04	6675.51	35424.7	6655.54	92217	20079.9
pos_462	mycomass0003458	502.316	-	pos	[M+NH4]+	phosphatidylglycerols	lyso	-	-	-	-	-	-	-	4.18252e+06	4.15124e+06	4.2747e+06	4.63808e+06	5.79065e+06	6.20084e+06	7.10655e+06	7.87719e+06	8.93502e+06	6.0169e+06	8.08865e+06	6.29072e+06	6.9785e+06	3.94679e+06	1.08463e+07
pos_464	mycomass0003460	516.332	-	pos	[M+NH4]+	phosphatidylglycerols	lyso	-	-	-	-	-	-	-	2.39843e+06	2.31713e+06	2.45179e+06	2.82943e+06	3.50446e+06	3.89933e+06	4.30028e+06	4.83554e+06	5.29452e+06	3.81937e+06	5.19179e+06	3.84859e+06	4.32136e+06	2.33686e+06	6.62772e+06
pos_323	mycomass0003461	528.329	-	pos	[M+NH4]+	phosphatidylglycerols	lyso	-	-	-	-	-	-	-	581037	618764	712406	1.07832e+06	123765	3307.44	358793	8001.76	2640.72	276150	83023.8	410986	279260	647162	115523
pos_111	mycomass0003462	513.32	-	pos	[M+H]+	phosphatidylglycerols	lyso	-	-	-	-	-	-	-	1.19248e+06	1.33076e+06	1.29684e+06	1.69598e+06	231298	10210.6	664228	94703.2	60211	535737	205623	738424	514345	1.08821e+06	328520
pos_607	mycomass0003467	575.333	-	pos	[M+Na]+	phosphatidylglycerols	lyso	-	-	-	-	-	-	-	8358.85	16966.4	53575.8	115383	0	0	0	11900.1	18006.4	26503	32340.2	16285.4	68357.2	53776.4	0
pos_472	mycomass0003468	572.395	-	pos	[M+NH4]+	phosphatidylglycerols	lyso	-	-	-	-	-	-	-	42705.8	29606.1	14968.7	0	0	9119.06	0	0	2769.84	0	648059	0	0	0	32424.4
pos_477	mycomass0003472	600.425	-	pos	[M+NH4]+	phosphatidylglycerols	lyso	-	-	-	-	-	-	-	916720	833832	940290	455924	751604	600033	727536	641090	581648	573377	2.40332e+06	616394	641441	753055	1.04669e+06
pos_479	mycomass0003474	614.441	-	pos	[M+NH4]+	phosphatidylglycerols	lyso	-	-	-	-	-	-	-	188026	209645	186603	198542	344108	274320	454358	303501	244818	312187	399999	301013	488718	400856	322259
pos_336	mycomass0003475	626.441	-	pos	[M+NH4]+	phosphatidylglycerols	lyso	-	-	-	-	-	-	-	164321	190631	182316	185893	298104	202670	212604	198819	151054	220128	206176	228984	218171	244779	144513
pos_116	mycomass0003476	611.431	-	pos	[M+H]+	phosphatidylglycerols	lyso	-	-	-	-	-	-	-	29469.2	44981.1	41580.3	14090.1	33768.1	8439.69	12429.6	33155.7	5902.87	21009.5	8198.42	21708.2	15471.5	47890.4	15577.5
pos_478	mycomass0003495	716.434	-	pos	[M+NH4]+	phosphatidylinositols		-	-	-	-	-	-	-	6.81321e+06	7.23758e+06	7.22956e+06	1.23485e+07	1.20676e+06	52107.3	3.75917e+06	77120.2	64788.8	2.54796e+06	776527	4.49481e+06	2.85997e+06	7.77844e+06	1.10311e+06
pos_610	mycomass0003497	733.391	-	pos	[M+Na]+	phosphatidylinositols		-	-	-	-	-	-	-	184485	264406	267978	1.34229e+06	84014.4	646.061	282836	0	396.664	134884	13417.7	355236	200745	821838	16111.1
pos_663	mycomass0003504	763.44	-	pos	[M+Na]+	phosphatidylinositols		-	-	-	-	-	-	-	201423	207671	218472	662588	14426.1	0	65160.6	0	0	44230.6	14687.2	120131	48966.6	421149	0
pos_14	mycomass0003505	751.437	-	pos	[M+H]+	phosphatidylinositols		-	-	-	-	-	-	-	30196.9	71027.6	65271.5	0	16724.3	4949.75	13553.7	9854.72	0	6363.49	6567.44	33006.6	0	17700.5	16890.2
pos_69	mycomass0003506	753.452	-	pos	[M+H]+	phosphatidylinositols		-	-	-	-	-	-	-	21340.1	29212.8	18554.1	0	0	0	0	0	0	0	0	0	0	0	5954.61
pos_357	mycomass0003515	812.525	-	pos	[M+NH4]+	phosphatidylinositols		-	-	-	-	-	-	-	142545	133753	130883	1.14345e+06	33901.2	303.041	105572	413.231	576.037	25659.5	11458.3	156711	52546.2	960626	16933.6
pos_360	mycomass0003518	826.545	-	pos	[M+NH4]+	phosphatidylinositols		-	-	-	-	-	-	-	3.71256e+06	3.75729e+06	3.72121e+06	1.7886e+07	1.94885e+06	203153	2.57117e+06	165047	282568	1.29971e+06	655932	2.9964e+06	1.79805e+06	1.78983e+07	1.04841e+06
pos_364	mycomass0003521	840.561	-	pos	[M+NH4]+	phosphatidylinositols		-	-	-	-	-	-	-	166425	184634	168004	545933	115025	93264.7	49321.3	67025.9	72636	103189	117722	93658	119620	661513	72527.7
pos_129	mycomass0003528	853.581	-	pos	[M+H]+	phosphatidylinositols		-	-	-	-	-	-	-	2.33702e+06	2.2357e+06	2.25813e+06	732268	1.13763e+06	875537	1.07247e+06	1.14725e+06	618892	768765	607267	793269	877424	1.35614e+06	299584
pos_621	mycomass0003530	887.558	-	pos	[M+Na]+	phosphatidylinositols		-	-	-	-	-	-	-	205219	106311	140222	118708	121649	152442	155482	176391	163866	31693.3	0	68101	71718.3	22745.3	0
pos_80	mycomass0003533	879.595	-	pos	[M+H]+	phosphatidylinositols		-	-	-	-	-	-	-	1.51966e+06	1.63686e+06	1.5386e+06	1.31174e+06	2.26238e+06	1.72919e+06	2.00415e+06	2.12022e+06	1.08597e+06	1.5602e+06	1.09603e+06	1.5123e+06	1.66539e+06	2.65357e+06	437491
pos_517	mycomass0003537	912.653	-	pos	[M+NH4]+	phosphatidylinositols		-	-	-	-	-	-	-	19390.6	98495.3	129777	99883.7	27849.4	61687	81428.5	0	118087	48109.7	24111.2	55712.3	42141.2	78530.3	30752.4
pos_244	mycomass0003538	922.637	-	pos	[M+NH4]+	phosphatidylinositols		-	-	-	-	-	-	-	1.16996e+07	1.12411e+07	1.1195e+07	1.85195e+07	2.62221e+07	1.98126e+07	2.12366e+07	1.91533e+07	1.68841e+07	2.07378e+07	1.77233e+07	1.84476e+07	2.08228e+07	2.31123e+07	1.692e+07
pos_385	mycomass0003539	924.653	-	pos	[M+NH4]+	phosphatidylinositols		-	-	-	-	-	-	-	6.34475e+06	6.68699e+06	6.53825e+06	5.8095e+06	5.95133e+06	4.43033e+06	5.20489e+06	4.56292e+06	4.74297e+06	5.45679e+06	4.68447e+06	4.99053e+06	4.59338e+06	5.80154e+06	5.12955e+06
pos_245	mycomass0003541	936.653	-	pos	[M+NH4]+	phosphatidylinositols		-	-	-	-	-	-	-	3.34071e+08	3.34589e+08	3.34142e+08	3.6887e+08	4.12329e+08	3.83607e+08	3.88449e+08	3.64632e+08	3.70632e+08	3.9809e+08	3.91963e+08	371511494	3.95807e+08	3.3771e+08	4.28621e+08
pos_519	mycomass0003546	954.704	-	pos	[M+NH4]+	phosphatidylinositols		-	-	-	-	-	-	-	4.94284e+06	4.89638e+06	4.75916e+06	4.34698e+06	4.29731e+06	4.15522e+06	4.32543e+06	4.24217e+06	5.09472e+06	4.41854e+06	4.64993e+06	4.01008e+06	4.06542e+06	2.69752e+06	6.29278e+06
pos_389	mycomass0003548	966.702	-	pos	[M+NH4]+	phosphatidylinositols		-	-	-	-	-	-	-	3.02035e+06	2.8494e+06	3.20188e+06	2.32038e+06	2.57669e+06	2.48038e+06	2.42067e+06	2.38859e+06	2.69907e+06	2.83237e+06	3.15712e+06	2.30213e+06	2.74975e+06	1.71193e+06	4.11887e+06
pos_249	mycomass0003550	978.703	-	pos	[M+NH4]+	phosphatidylinositols		-	-	-	-	-	-	-	3.80311e+06	3.43062e+06	3.61425e+06	3.38397e+06	3.87488e+06	4.01307e+06	3.9965e+06	4.27641e+06	4.85354e+06	3.78066e+06	4.46583e+06	3.34032e+06	3.68354e+06	2.59848e+06	5.1468e+06
pos_250	mycomass0003553	992.713	-	pos	[M+NH4]+	phosphatidylinositols		-	-	-	-	-	-	-	1.68462e+06	1.36744e+06	1.4222e+06	1.12585e+06	1.33554e+06	1.36008e+06	1.13928e+06	1.28047e+06	1.10593e+06	1.27964e+06	1.37229e+06	1.32608e+06	1.20088e+06	1.0054e+06	1.67512e+06
pos_632	mycomass0003554	999.692	-	pos	[M+Na]+	phosphatidylinositols		-	-	-	-	-	-	-	3.26371e+06	3.11315e+06	3.18118e+06	2.94109e+06	3.01377e+06	3.02504e+06	2.67461e+06	3.043e+06	2.79052e+06	3.69329e+06	2.98582e+06	3.12835e+06	3.37081e+06	2.88322e+06	3.17966e+06
pos_252	mycomass0003556	1006.73	-	pos	[M+NH4]+	phosphatidylinositols		-	-	-	-	-	-	-	994659	694601	710298	947982	468293	450066	655103	730245	763973	505526	756572	515663	452141	532433	1.0593e+06
pos_394	mycomass0003557	1008.75	-	pos	[M+NH4]+	phosphatidylinositols		-	-	-	-	-	-	-	931983	811221	946415	875750	1.0298e+06	864293	802109	1.42852e+06	976949	1.07011e+06	897306	884819	1.41393e+06	674407	1.14883e+06
pos_142	mycomass0003558	993.735	-	pos	[M+H]+	phosphatidylinositols		-	-	-	-	-	-	-	216672	35559.1	76708.3	56464.2	88589.8	50514.5	38204.6	129669	76199.5	172571	84897.5	0	33881.1	0	0
pos_254	mycomass0003559	1020.75	-	pos	[M+NH4]+	phosphatidylinositols		-	-	-	-	-	-	-	2.09102e+06	2.00149e+06	1.98562e+06	2.1884e+06	2.29081e+06	2.28393e+06	2.20772e+06	1.99733e+06	2.05374e+06	2.68546e+06	2.27514e+06	2.35518e+06	2.27021e+06	1.94798e+06	2.55794e+06
pos_397	mycomass0003560	1022.76	-	pos	[M+NH4]+	phosphatidylinositols		-	-	-	-	-	-	-	890549	763259	731171	768056	982408	995427	600881	548347	660223	987736	806824	824699	894862	789774	852416
pos_39	mycomass0003562	1017.74	-	pos	[M+H]+	phosphatidylinositols		-	-	-	-	-	-	-	1.31678e+06	1.10738e+06	1.56689e+06	1.4523e+06	910990	1.18636e+06	1.06917e+06	956436	1.24747e+06	938863	1.49398e+06	1.07341e+06	1.2951e+06	693947	1.52719e+06
pos_691	mycomass0003564	1043.75	-	pos	[M+Na]+	phosphatidylinositols		-	-	-	-	-	-	-	681550	329265	712638	320545	438234	572370	571831	363574	312825	661680	303695	244609	594588	391621	238463
pos_692	mycomass0003567	1057.77	-	pos	[M+Na]+	phosphatidylinositols		-	-	-	-	-	-	-	2.85419e+06	2.9352e+06	2.49406e+06	2.76485e+06	3.27733e+06	2.85329e+06	2.77028e+06	2.57022e+06	3.14344e+06	3.43667e+06	3.12117e+06	3.25373e+06	3.26493e+06	2.26656e+06	3.04223e+06
pos_260	mycomass0003568	1062.79	-	pos	[M+NH4]+	phosphatidylinositols		-	-	-	-	-	-	-	6.07918e+06	5.73012e+06	6.27608e+06	5.71105e+06	5.54351e+06	5.8209e+06	6.4341e+06	5.63132e+06	6.12964e+06	6.07434e+06	5.89973e+06	5.64249e+06	5.71905e+06	4.5634e+06	6.51298e+06
pos_641	mycomass0003572	1083.78	-	pos	[M+Na]+	phosphatidylinositols		-	-	-	-	-	-	-	97026.6	56169	42454.7	12528.3	39009.4	71667.4	0	12210.6	110061	39173	27823.8	5117.87	0	33346.3	0
pos_694	mycomass0003573	1085.79	-	pos	[M+Na]+	phosphatidylinositols		-	-	-	-	-	-	-	2.83473e+06	3.0419e+06	2.94788e+06	2.6701e+06	2.7985e+06	2.12677e+06	2.85112e+06	2.77519e+06	2.82067e+06	2.73497e+06	2.77612e+06	2.51746e+06	2.37747e+06	2.35294e+06	4.3504e+06
pos_404	mycomass0003575	1092.84	-	pos	[M+NH4]+	phosphatidylinositols		-	-	-	-	-	-	-	2.42767e+07	2.46651e+07	2.38474e+07	2.26994e+07	2.25863e+07	2.40852e+07	2.27465e+07	2.4535e+07	2.69535e+07	2.30725e+07	2.55214e+07	2.23816e+07	2.42174e+07	1.99638e+07	2.88839e+07
pos_144	mycomass0003576	1077.83	-	pos	[M+H]+	phosphatidylinositols		-	-	-	-	-	-	-	2.14072e+07	2.21833e+07	2.31422e+07	2.02391e+07	2.01235e+07	2.12005e+07	2.04957e+07	2.17816e+07	2.49784e+07	1.96554e+07	2.26637e+07	1.9125e+07	1.84218e+07	15153422	2.70836e+07
pos_585	mycomass0003577	1109.8	-	pos	[M+Na]+	phosphatidylinositols		-	-	-	-	-	-	-	115224	363100	126847	171509	336924	146708	209452	46289	460768	149295	0	179242	207433	170908	301778
pos_88	mycomass0003578	1089.83	-	pos	[M+H]+	phosphatidylinositols		-	-	-	-	-	-	-	1.84956e+06	2.47833e+06	2.28814e+06	3.1041e+06	3.3336e+06	3.29744e+06	2.66559e+06	3.22218e+06	3.70485e+06	2.57375e+06	3.49056e+06	2.74931e+06	2.95477e+06	2.33349e+06	4.57942e+06
pos_587	mycomass0003580	1123.81	-	pos	[M+Na]+	phosphatidylinositols		-	-	-	-	-	-	-	52826.2	44506.2	59650.5	122647	110637	68399.5	56722.1	106984	0	0	60271	0	0	46065.1	78694.9
pos_590	mycomass0003583	1137.83	-	pos	[M+Na]+	phosphatidylinositols		-	-	-	-	-	-	-	154518	144610	113630	117458	247377	91189.2	136961	156811	212769	91054.7	355827	237968	313388	258030	244001
pos_593	mycomass0003589	1165.85	-	pos	[M+Na]+	phosphatidylinositols		-	-	-	-	-	-	-	2.00845e+07	1.98011e+07	2.02746e+07	1.97724e+07	2.14364e+07	2.09688e+07	2.10581e+07	1.77269e+07	1.99963e+07	2.04808e+07	2.15832e+07	1.88774e+07	2.03019e+07	1.62289e+07	2.30804e+07
pos_544	mycomass0003591	1164.94	-	pos	[M+NH4]+	phosphatidylinositols		-	-	-	-	-	-	-	351335	390954	391767	1.36587e+06	1.85755e+06	1.86819e+06	1.61179e+06	1.0762e+06	954438	1.45084e+06	1.53808e+06	1.3144e+06	1.02316e+06	996238	1.50446e+06
pos_42	mycomass0003595	1171.91	-	pos	[M+H]+	phosphatidylinositols		-	-	-	-	-	-	-	481278	621075	582031	659254	558642	550482	569068	729567	801237	847374	782817	516101	752741	837436	458573
pos_644	mycomass0003596	1195.9	-	pos	[M+Na]+	phosphatidylinositols		-	-	-	-	-	-	-	4.03726e+06	4.24379e+06	4.61269e+06	3.50673e+06	3.45498e+06	4.35516e+06	3.76804e+06	3.62487e+06	3.93985e+06	3.72279e+06	4.60733e+06	3.98934e+06	3.4639e+06	2.96567e+06	5.04605e+06
pos_313	mycomass0003622	532.254	-	pos	[M+NH4]+	phosphatidylinositols	lyso	-	-	-	-	-	-	-	153422	205175	108939	9288.27	59231.4	61421.6	18034	79915.4	29815.3	7285.13	0	0	13150.7	35975.6	0
pos_452	mycomass0003623	534.27	-	pos	[M+NH4]+	phosphatidylinositols	lyso	-	-	-	-	-	-	-	132714	184385	132307	250401	25684.3	13634.1	90212.8	8673.78	7435.45	126374	38415.8	154729	127481	144917	43307
pos_658	mycomass0003633	609.303	-	pos	[M+Na]+	phosphatidylinositols	lyso	-	-	-	-	-	-	-	34731.4	45002.1	21861.5	440532	0	0	45054.9	0	10932.2	65358	5391.07	101426	11225.6	308378	0
pos_332	mycomass0003642	672.408	-	pos	[M+NH4]+	phosphatidylinositols	lyso	-	-	-	-	-	-	-	8.27443e+06	8.56172e+06	8.83681e+06	1.24445e+07	1.38564e+06	66547.2	4.15582e+06	75244.8	58089.1	2.98623e+06	858269	4.91417e+06	3.01245e+06	7.90491e+06	1.33439e+06
pos_611	mycomass0003648	719.413	-	pos	[M+Na]+	phosphatidylinositols	lyso	-	-	-	-	-	-	-	284807	309945	250793	851156	38619.6	0	112388	0	0	69064.7	15350.4	132281	65283.6	566546	15662.6
pos_496	mycomass0003663	814.582	-	pos	[M+NH4]+	phosphatidylinositols	lyso	-	-	-	-	-	-	-	111082	129885	222554	3192.21	182205	65102.1	141728	33323.5	84905.8	47934	83062	151759	63585.8	22312.8	209809
pos_539	mycomass0003671	1298.93	-	pos	[M+NH4]+	atidyl-myo-inositol-monoman	monoacyl	-	-	-	-	-	-	-	190353	251908	185740	47205.1	268522	79781.8	113031	114331	6709.31	151550	105022	146742	102748	352816	28275.3
pos_112	mycomass0003696	1263.57	-	pos	[M+H]+	hatidyl-myo-inositol-tetramann	lyso	-	-	-	-	-	-	-	101432	207599	112707	0	185645	165720	196288	49757.3	217809	194897	100809	121227	169773	218923	49025.9
pos_612	mycomass0003721	417.369	-	pos	[M+Na]+	phthienoic acids		-	-	-	-	-	-	-	94972.9	92259.9	81797.7	32047.1	50636.6	56262.8	58958.3	175923	130387	68309.1	58250.1	123747	101028	69414.2	90278.3
pos_614	mycomass0003722	431.384	-	pos	[M+Na]+	phthienoic acids		-	-	-	-	-	-	-	3.63746e+06	8.27387e+06	5.41566e+06	2.22142e+06	3.00217e+06	2.86097e+06	5.38281e+06	2.47867e+06	2.88786e+06	2.51761e+06	4.22586e+06	3.0508e+06	3.89184e+06	2.52243e+06	6.66857e+06
pos_678	mycomass0003728	531.511	-	pos	[M+Na]+	phthioceranic acid		-	-	-	-	-	-	-	186737	148686	208368	60199.6	40834.8	77297.2	92499	73228.4	101651	82151.4	53364.7	32220.9	57725.4	15720.2	151712
pos_705	mycomass0003814	1628.65	-	pos	[M+Na]+	phthiocerol dimycocerosates	A	-	-	-	-	-	-	-	129321	149333	74394.9	54126.8	141527	64783.4	54535.4	93995.3	64357.3	433792	136919	102145	113552	263539	0
pos_549	mycomass0003834	1439.47	-	pos	[M+NH4]+	phthiocerol dimycocerosates	B	-	-	-	-	-	-	-	171117	1.23305e+06	4.74803e+06	1.267e+06	826517	490321	535692	514602	1.02016e+06	59807.3	2.09265e+06	740616	1.2822e+06	802727	1.78285e+06
pos_550	mycomass0003836	1453.49	-	pos	[M+NH4]+	phthiocerol dimycocerosates	B	-	-	-	-	-	-	-	584914	882932	6.02315e+06	1.51979e+06	730427	1.04393e+06	666694	1.04026e+06	880090	54305.4	2.00269e+06	1.05527e+06	2.98889e+06	1.3689e+06	2.4288e+06
pos_157	mycomass0003854	1562.61	-	pos	[M+H]+	phthiocerol dimycocerosates	B	-	-	-	-	-	-	-	647901	405624	598486	371589	662008	347318	305711	239927	61011.3	527067	224862	472722	861627	1.10765e+06	125049
pos_158	mycomass0003867	1606.64	-	pos	[M+H]+	phthiocerol dimycocerosates	C16 phthiotriol	-	-	-	-	-	-	-	224730	155366	154555	227730	153107	61894.3	0	0	85401.4	72812.7	56824.1	70461.9	141721	621952	0
pos_706	mycomass0003878	1782.79	-	pos	[M+Na]+	phthiocerol dimycocerosates	C16 phthiotriol	-	-	-	-	-	-	-	1.10283e+06	741173	613947	1.23727e+06	2.79647e+06	1.30965e+06	1.86578e+06	957754	505538	2.28146e+06	1.18322e+06	2.27546e+06	2.41866e+06	3.23992e+06	267677
pos_143	mycomass0003924	1111.76	-	pos	[M+H]+	sulfoglycolipids	diacylated	-	-	-	-	-	-	-	63642.8	30622.6	61000.1	37257.7	42055	0	33028.9	0	0	0	0	31984.9	83666.6	0	0
pos_533	mycomass0003929	1168.84	-	pos	[M+NH4]+	sulfoglycolipids	diacylated	-	-	-	-	-	-	-	1.20293e+06	890758	816778	876929	1.20105e+06	1.11604e+06	865622	1.43938e+06	1.2997e+06	1.17533e+06	1.02417e+06	762229	1.26199e+06	963578	1.45895e+06
pos_146	mycomass0003932	1177.83	-	pos	[M+H]+	sulfoglycolipids	diacylated	-	-	-	-	-	-	-	4.52285e+06	4.48999e+06	4.59696e+06	5.84707e+06	6.58244e+06	5.88139e+06	6.39913e+06	5.81675e+06	5.38164e+06	6.73602e+06	6.04795e+06	6.48056e+06	6.83228e+06	6.46196e+06	4.81961e+06
pos_535	mycomass0003933	1196.85	-	pos	[M+NH4]+	sulfoglycolipids	diacylated	-	-	-	-	-	-	-	208946	238515	281995	196600	327788	493723	404089	354382	294230	420803	49176.2	138582	390723	495619	190257
pos_147	mycomass0003935	1193.87	-	pos	[M+H]+	sulfoglycolipids	diacylated	-	-	-	-	-	-	-	1.7336e+07	1.78059e+07	1.69093e+07	1.37058e+07	1.41069e+07	1.46014e+07	1.50723e+07	1.51991e+07	1.49882e+07	1.37188e+07	15631294	1.28486e+07	1.37274e+07	1.15483e+07	1.57494e+07
pos_537	mycomass0003936	1212.87	-	pos	[M+NH4]+	sulfoglycolipids	diacylated	-	-	-	-	-	-	-	354050	235693	337876	233030	320946	390700	333982	286599	164077	315824	551067	510406	237306	247056	287702
pos_542	mycomass0003938	1236.92	-	pos	[M+NH4]+	sulfoglycolipids	diacylated	-	-	-	-	-	-	-	1.25731e+06	1.28983e+06	1.09491e+06	1.29725e+06	1.91888e+06	1.67454e+06	1.72265e+06	1.5211e+06	1.51299e+06	2.01948e+06	1.66862e+06	1.74003e+06	1.69402e+06	1.58933e+06	1.22418e+06
pos_149	mycomass0003939	1221.86	-	pos	[M+H]+	sulfoglycolipids	diacylated	-	-	-	-	-	-	-	1.57179e+06	1.32304e+06	1.51264e+06	1.85722e+06	2.08775e+06	1.69749e+06	1.87564e+06	1.34625e+06	1.02837e+06	2.4675e+06	1.86532e+06	1.83225e+06	2.34227e+06	2.32781e+06	1.29779e+06
pos_697	mycomass0003941	1257.9	-	pos	[M+Na]+	sulfoglycolipids	diacylated	-	-	-	-	-	-	-	847410	605724	456049	372259	455791	342527	699944	398746	254259	454444	307148	182929	602565	423529	406038
pos_151	mycomass0003942	1237.9	-	pos	[M+H]+	sulfoglycolipids	diacylated	-	-	-	-	-	-	-	1.39092e+07	1.36915e+07	1.33327e+07	9.8988e+06	1.09866e+07	1.11534e+07	1.07428e+07	1.04564e+07	1.01592e+07	1.01505e+07	1.0904e+07	1.06775e+07	1.10632e+07	9.20401e+06	9.66945e+06
pos_154	mycomass0003943	1251.92	-	pos	[M+H]+	sulfoglycolipids	diacylated	-	-	-	-	-	-	-	3.13871e+07	3.19838e+07	3.14053e+07	2.61972e+07	2.90089e+07	2.66872e+07	2.86916e+07	29130480	2.55476e+07	2.91708e+07	2.87794e+07	2.78603e+07	2.74135e+07	2.66162e+07	2.66993e+07
pos_545	mycomass0003945	1280.94	-	pos	[M+NH4]+	sulfoglycolipids	diacylated	-	-	-	-	-	-	-	1.21495e+06	1.20641e+06	1.16349e+06	1.6693e+06	1.64215e+06	1.43579e+06	1.4904e+06	1.56615e+06	1.29854e+06	1.61495e+06	1.64551e+06	1.54607e+06	1.62572e+06	1.53385e+06	1.34387e+06
pos_701	mycomass0003953	1341.99	-	pos	[M+Na]+	sulfoglycolipids	diacylated	-	-	-	-	-	-	-	6.83305e+06	6.65048e+06	6.75335e+06	7.10015e+06	8.6692e+06	7.55222e+06	8.40546e+06	8.42122e+06	7.3128e+06	9.21212e+06	8.86987e+06	8.5625e+06	8.82141e+06	8.64541e+06	6.86793e+06
pos_702	mycomass0003958	1384.01	-	pos	[M+Na]+	sulfoglycolipids	diacylated	-	-	-	-	-	-	-	54934.2	134310	107150	287826	366459	189537	147211	174412	184416	221257	312744	416324	441630	495523	66440.7
pos_703	mycomass0003960	1386.02	-	pos	[M+Na]+	sulfoglycolipids	diacylated	-	-	-	-	-	-	-	2.22459e+06	2.34009e+06	2.17562e+06	2.69769e+06	3.07387e+06	3.14193e+06	2.88074e+06	2.67819e+06	2.08837e+06	3.31045e+06	2.69471e+06	2.89419e+06	3.02992e+06	3.54405e+06	1.67151e+06
pos_164	mycomass0004048	1700.37	-	pos	[M+H]+	sulfoglycolipids	triacylated	-	-	-	-	-	-	-	533151	171358	351840	397275	609983	294412	445178	483053	493487	539362	468246	661872	585883	745927	136130

## Sheet: Δrv2073c VS wt analysis
ID	Metabolite	m/z	Retention time	Mode	Adducts	Class	Subclass	Formula	Fragmentation Score	Theoretical Fragmentation Score	Mass Error (ppm)	KEGG Compound ID	Library ID	CAS ID	wt_1	wt_2	wt_3	wt_4	wt_5	wt_6	Δrv2073c_1	Δrv2073c_2	Δrv2073c_3	Δrv2073c_4	Δrv2073c_5	Δrv2073c_6	VIP	fc	pvalue	regulate	Log2FC
pos_669	mycomass0001133	563.503	-	pos	[M+Na]+	glycerides	monoacylated	-	-	-	-	-	-	-	1.63677	0.525843	0.498346	0.478164	2.15339	0.51426	0.505046	0.492047	0.504583	0.48851	0.513211	0.49719	2.55695	0.516739	0.151056	nosig	-0.952492
neg_220	mycomass0002959	679.454	-	neg	[M-H]-	phosphatidic acids		-	-	-	-	-	-	-	2.38655	2.1892	1.2305	1.48501	2.21214	2.4948	1.46498	2.27349	0.129427	1.36681	1.07481	0.0484723	4.10597	0.529911	0.0432388	down	-0.916177
neg_158	mycomass0001241	989.912	-	neg	[M-H]-	glycerides	diacylated	-	-	-	-	-	-	-	2.40831	2.39795	2.61758	1.49739	2.26647	0.064675	0.0628535	2.86315	2.77124	2.45366	0.064466	0.0613249	1.71665	0.73555	0.501489	nosig	-0.443105
neg_436	mycomass0003288	540.33	-	neg	[M+HCOO]-	phosphatidylethanolamines	lyso	-	-	-	-	-	-	-	3.87858	2.96985	3.72681	3.24528	3.8069	2.92981	3.66262	2.27253	2.14933	3.82845	2.16174	2.1386	3.69207	0.788689	0.0823291	nosig	-0.342471
pos_59	mycomass0003283	452.277	-	pos	[M+H]+	phosphatidylethanolamines	lyso	-	-	-	-	-	-	-	5.3937	5.01887	5.70943	5.53414	5.85207	5.08251	5.94662	5.11723	3.1265	5.52846	3.11571	3.08054	4.34543	0.795167	0.0790161	nosig	-0.33067
neg_258	mycomass0003543	921.645	-	neg	[M-H]-	phosphatidylinositols		-	-	-	-	-	-	-	3.55963	3.34532	3.53015	3.26631	3.79573	3.31308	2.64465	3.36387	2.64397	2.62044	2.65645	2.6332	4.10076	0.795886	0.000663417	down	-0.329366
pos_610	mycomass0003497	733.391	-	pos	[M+Na]+	phosphatidylinositols		-	-	-	-	-	-	-	5.2145	4.18865	5.65125	5.38799	6.08607	4.22606	6.22997	5.01333	2.89479	5.52711	2.51108	2.63739	3.5766	0.80683	0.211169	nosig	-0.309663
pos_357	mycomass0003515	812.525	-	pos	[M+NH4]+	phosphatidylinositols		-	-	-	-	-	-	-	4.4938	4.12009	5.29584	4.8059	6.15383	4.24768	6.16034	4.61919	2.56665	5.09913	2.69025	2.7991	3.23508	0.822013	0.240808	nosig	-0.282768
pos_605	mycomass0002714	848.513	-	pos	[M+Na]+	mycobactins	monodeoxy	-	-	-	-	-	-	-	5.29487	4.46363	5.63221	5.38595	6.1586	4.71998	6.27835	4.9143	3.49973	5.53986	3.0877	3.05253	3.47232	0.833115	0.182411	nosig	-0.263412
pos_611	mycomass0003648	719.413	-	pos	[M+Na]+	phosphatidylinositols	lyso	-	-	-	-	-	-	-	4.92379	4.24708	5.22224	4.90016	5.92452	4.2138	6.03213	4.67579	2.99913	5.1263	2.98834	2.95317	3.1318	0.841778	0.227418	nosig	-0.248489
pos_603	mycomass0002724	804.487	-	pos	[M+Na]+	mycobactins	dideoxy	-	-	-	-	-	-	-	5.80933	5.22621	6.07966	5.86195	6.57207	5.32361	6.69396	5.3585	3.58295	5.89603	4.21145	3.74353	3.68765	0.845542	0.136041	nosig	-0.242053
neg_441	mycomass0000003	751.447	-	neg	[M+HCOO]-	acyl trehaloses	diacylated	-	-	-	-	-	-	-	3.03319	2.58886	3.08075	3.40571	3.14655	2.79834	2.70157	2.09649	2.69057	2.21659	2.62722	3.03577	2.80185	0.851264	0.0344486	down	-0.232321
pos_323	mycomass0003461	528.329	-	pos	[M+NH4]+	phosphatidylglycerols	lyso	-	-	-	-	-	-	-	5.52568	4.98015	5.71456	5.53136	5.98229	5.08158	6.13487	5.18157	3.60356	5.63042	3.9764	3.45984	3.51327	0.852846	0.129834	nosig	-0.229644
pos_569	mycomass0002928	429.369	-	pos	[M+Na]+	mycolipodienic acid		-	-	-	-	-	-	-	3.79479	3.94908	3.8784	4.22389	3.80279	4.264	2.77076	3.42225	3.17977	4.31422	3.59523	3.23036	3.32314	0.857802	0.0323591	down	-0.221283
neg_151	mycomass0003015	827.654	-	neg	[M-H]-	phosphatidic acids		-	-	-	-	-	-	-	3.92404	3.88078	3.94732	3.79418	4.0617	2.81095	3.12614	3.81812	2.79696	3.50703	3.61069	2.83373	2.56483	0.878393	0.106819	nosig	-0.187061
neg_253	mycomass0003540	907.628	-	neg	[M-H]-	phosphatidylinositols		-	-	-	-	-	-	-	3.65638	2.73735	2.69772	2.66788	3.7741	2.72079	2.70748	2.68847	2.7068	2.68326	2.71928	2.69603	2.23845	0.887539	0.140285	nosig	-0.172118
pos_332	mycomass0003642	672.408	-	pos	[M+NH4]+	phosphatidylinositols	lyso	-	-	-	-	-	-	-	6.55966	5.99456	6.79219	6.56427	7.06918	6.1442	7.1971	6.23062	4.9071	6.69423	4.94965	4.80206	3.28597	0.888987	0.143826	nosig	-0.169766
pos_478	mycomass0003495	716.434	-	pos	[M+NH4]+	phosphatidylinositols		-	-	-	-	-	-	-	6.49073	5.9511	6.75345	6.54171	7.06217	6.06153	7.19373	6.17059	4.80087	6.65067	4.96034	4.84947	3.21558	0.891021	0.15386	nosig	-0.166469
pos_452	mycomass0003623	534.27	-	pos	[M+NH4]+	phosphatidylinositols	lyso	-	-	-	-	-	-	-	5.18619	4.64546	5.29031	5.19079	5.3324	4.65548	5.50076	4.49865	4.21862	5.03085	4.01142	3.90932	2.94511	0.896668	0.0972385	nosig	-0.157354
pos_663	mycomass0003504	763.44	-	pos	[M+Na]+	phosphatidylinositols		-	-	-	-	-	-	-	4.73026	4.2279	5.18039	4.77525	5.79572	3.34658	5.92336	4.24814	3.4116	4.88957	3.40081	3.36562	2.08422	0.899594	0.408714	nosig	-0.152654
neg_500	mycomass0000248	1366.09	-	neg	[M+HCOO]-	acyl trehaloses	triacylated	-	-	-	-	-	-	-	3.58454	2.89803	3.65291	3.82766	4.0407	3.22906	3.42489	3.31618	2.9584	3.36652	3.38022	2.85668	2.11664	0.909102	0.13228	nosig	-0.137486
neg_231	mycomass0002965	707.485	-	neg	[M-H]-	phosphatidic acids		-	-	-	-	-	-	-	2.98341	1.10911	3.03364	2.30699	2.36018	1.09383	1.08158	2.2715	2.5929	1.96184	1.09244	2.73182	0.863509	0.91037	0.684717	nosig	-0.135475
neg_406	mycomass0000071	1085.81	-	neg	[M+HCOO]-	acyl trehaloses	diacylated	-	-	-	-	-	-	-	3.42318	3.20785	3.35847	3.24243	3.08479	1.59739	0.923283	3.34732	3.37699	2.7903	3.13613	2.75237	1.02216	0.91137	0.585494	nosig	-0.133891
pos_111	mycomass0003462	513.32	-	pos	[M+H]+	phosphatidylglycerols	lyso	-	-	-	-	-	-	-	5.81349	5.37401	5.96904	5.7966	6.20799	5.53547	6.33154	5.45314	4.09305	5.89789	5.04954	4.81764	2.72305	0.911986	0.174555	nosig	-0.132917
pos_451	mycomass0000412	751.39	-	pos	[M+NH4]+	carboxymycobactins		-	-	-	-	-	-	-	4.8819	4.09178	5.25562	4.80344	5.96523	4.46894	6.00728	4.15032	4.11481	4.45884	4.10401	4.06881	2.10032	0.913026	0.319813	nosig	-0.131272
pos_630	mycomass0001295	771.644	-	pos	[M+Na]+	glycerides	triacylated	-	-	-	-	-	-	-	4.89131	5.07049	5.34542	5.51531	5.45305	5.39881	4.24343	5.16421	4.89922	5.57688	4.79226	4.33039	2.6027	0.915768	0.0804105	nosig	-0.126946
neg_574	mycomass0003369	879.632	-	neg	[M+CH3COO]-	phosphatidylglycerols		-	-	-	-	-	-	-	2.92276	2.93017	2.2211	2.19139	3.28037	2.24409	2.23083	2.2119	2.48394	2.4897	2.85354	2.21942	1.45481	0.917634	0.343138	nosig	-0.12401
neg_483	mycomass0000072	1073.81	-	neg	[M+HCOO]-	acyl trehaloses	diacylated	-	-	-	-	-	-	-	2.89023	2.52691	2.91678	2.8092	2.61724	2.51037	2.49707	2.47809	2.4964	2.47288	2.50886	2.48563	2.15626	0.918147	0.0141264	down	-0.123203
pos_166	mycomass0002518	938.774	-	pos	[M+NH4]+	menaquinone		-	-	-	-	-	-	-	2.4291	2.96232	2.97714	3.01637	2.37407	2.43401	2.42072	2.59903	2.42005	2.65602	2.4325	2.40929	1.58539	0.922473	0.155004	nosig	-0.116421
pos_107	mycomass0001099	303.252	-	pos	[M+H]+	glycerides	monoacylated	-	-	-	-	-	-	-	3.51735	1.92505	3.24049	3.70022	3.9651	3.01222	1.96576	3.9326	3.15848	3.45707	3.47658	1.90235	1.02195	0.924197	0.602258	nosig	-0.113727
neg_185	mycomass0003091	423.251	-	neg	[M-H]-	phosphatidic acids	lyso	-	-	-	-	-	-	-	3.36013	3.21131	3.30383	3.33941	3.5046	2.75719	3.16547	3.28578	2.88361	2.95545	3.00286	2.73242	1.84464	0.925507	0.0983941	nosig	-0.111685
pos_386	mycomass0000050	946.717	-	pos	[M+NH4]+	acyl trehaloses	diacylated	-	-	-	-	-	-	-	4.63201	3.99565	4.84735	2.97088	5.17064	3.91749	3.92393	4.96432	2.89486	4.13308	4.46293	3.27452	1.51706	0.926358	0.501398	nosig	-0.110359
pos_34	mycomass0003004	785.606	-	pos	[M+H]+	phosphatidic acids		-	-	-	-	-	-	-	4.40605	4.32025	4.33065	4.1427	4.24731	3.27066	3.72853	3.50572	3.92555	3.9285	4.01826	3.80978	2.07475	0.927125	0.143643	nosig	-0.109164
neg_24	mycomass0000162	1007.7	-	neg	[M-H]-	acyl trehaloses	triacylated	-	-	-	-	-	-	-	3.84793	3.60949	3.72014	4.13796	3.75472	3.14786	3.22302	3.68369	3.47241	3.93771	2.92228	3.37609	1.8005	0.927856	0.203652	nosig	-0.108028
pos_232	mycomass0002190	1192.82	-	pos	[M+NH4]+	glycopeptidolipids	IIa/IV	-	-	-	-	-	-	-	5.49357	5.28261	4.6585	5.3537	5.46908	5.38186	4.8764	4.64673	5.02686	5.26451	4.89718	4.68031	2.6934	0.92897	0.0388319	down	-0.106295
neg_127	mycomass0003152	688.491	-	neg	[M-H]-	phosphatidylethanolamines		-	-	-	-	-	-	-	3.73373	3.98325	3.4482	4.29231	4.1704	3.72373	3.75991	4.07	3.23744	3.8131	3.49405	3.35151	1.7757	0.930386	0.166711	nosig	-0.104099
neg_369	mycomass0003494	741.38	-	neg	[M+HCOO]-	phosphatidylinositols		-	-	-	-	-	-	-	3.37955	3.16299	3.38421	2.95431	3.28666	2.51975	2.50645	3.2525	2.71931	3.15902	3.23774	2.58946	1.41961	0.934555	0.32096	nosig	-0.0976481
neg_523	mycomass0000948	1358.24	-	neg	[M+CH3COO]-	glucose monomycolate	alpha	-	-	-	-	-	-	-	3.28078	3.18351	3.0401	2.64266	3.37964	2.69557	3.16126	2.66326	2.75482	2.69859	2.80537	2.96953	1.58495	0.935825	0.214943	nosig	-0.0956897
pos_354	mycomass0003121	636.498	-	pos	[M+NH4]+	phosphatidic acids	lyso	-	-	-	-	-	-	-	5.05878	4.84704	4.94806	4.88048	5.22144	4.38204	4.57986	4.68632	4.474	4.6263	4.75558	4.33896	2.37448	0.936028	0.0381606	down	-0.0953771
pos_57	mycomass0001096	287.221	-	pos	[M+H]+	glycerides	monoacylated	-	-	-	-	-	-	-	4.75221	4.79564	4.52659	4.5767	4.67237	5.16143	4.4175	4.33491	4.47744	4.44347	4.66559	4.41574	2.40702	0.939256	0.018982	down	-0.0904099
neg_302	mycomass0002774	801.518	-	neg	[M+HCOO]-	mycolactone		-	-	-	-	-	-	-	3.60295	3.63619	3.3141	3.64382	3.65165	3.4352	3.47359	3.50675	3.18722	3.29548	3.74087	2.85486	1.5666	0.942438	0.167662	nosig	-0.0855301
neg_510	mycomass0003262	1518.08	-	neg	[M+CH3COO]-	phosphatidyl ethanolamines	dimer	-	-	-	-	-	-	-	3.90721	3.56651	3.80074	3.51956	3.99903	3.25189	3.23856	3.67223	3.45763	3.3982	3.63252	3.40332	1.62861	0.943638	0.146904	nosig	-0.0836945
neg_516	mycomass0001288	763.608	-	neg	[M+CH3COO]-	glycerides	triacylated	-	-	-	-	-	-	-	2.31171	2.33313	2.82577	2.64213	2.71931	2.31662	2.30334	2.32474	2.42082	2.2792	2.71193	2.29193	1.08328	0.946087	0.269049	nosig	-0.0799551
pos_360	mycomass0003518	826.545	-	pos	[M+NH4]+	phosphatidylinositols		-	-	-	-	-	-	-	6.19838	5.8778	6.57734	6.34015	7.42409	6.03944	7.35463	6.37875	5.39179	6.48571	5.29078	5.48909	1.72615	0.946266	0.411713	nosig	-0.0796821
pos_366	mycomass0002206	1236.89	-	pos	[M+NH4]+	glycopeptidolipids	IIa/IV	-	-	-	-	-	-	-	4.87193	4.45821	4.98898	4.48261	5.25132	4.41618	4.49939	4.48624	4.48123	4.47284	4.57107	4.43523	1.95907	0.946495	0.103177	nosig	-0.0793329
pos_288	mycomass0001394	1115.07	-	pos	[M+NH4]+	glycerides	triacylated	-	-	-	-	-	-	-	5.13819	4.77668	5.37581	5.35106	5.31196	4.37264	4.71961	4.74881	4.61228	5.05796	4.98929	4.64052	1.83772	0.948629	0.181079	nosig	-0.0760838
pos_577	mycomass0000061	1005.73	-	pos	[M+Na]+	acyl trehaloses	diacylated	-	-	-	-	-	-	-	4.2754	4.17849	4.26278	4.412	4.3578	3.93476	3.94626	3.90238	4.03041	4.08966	4.16279	4.00154	2.04359	0.949326	0.0216012	down	-0.0750239
pos_294	mycomass0001723	1245.24	-	pos	[M+NH4]+	glycerol monomycolate	w1-methoxy	-	-	-	-	-	-	-	5.39357	5.31731	5.11839	5.17421	5.73281	4.87022	4.79292	5.11329	5.33563	4.88386	5.21582	4.6664	1.82021	0.949422	0.125825	nosig	-0.0748785
pos_373	mycomass0002980	720.553	-	pos	[M+NH4]+	phosphatidic acids		-	-	-	-	-	-	-	5.26327	5.275	4.5869	5.31636	5.15705	5.14128	5.09206	5.38354	4.20002	5.28689	4.6972	4.55445	1.69024	0.950367	0.271836	nosig	-0.0734427
neg_41	mycomass0002954	601.389	-	neg	[M-H]-	phosphatidic acids		-	-	-	-	-	-	-	2.76761	2.94055	3.15617	2.74948	3.29437	2.37747	2.47892	3.07827	2.36352	3.18361	2.98954	2.35277	0.971584	0.951461	0.511689	nosig	-0.0717839
pos_539	mycomass0003671	1298.93	-	pos	[M+NH4]+	atidyl-myo-inositol-monoman	monoacyl	-	-	-	-	-	-	-	5.26509	5.08222	5.26729	5.09712	5.71883	4.47033	4.77612	5.51795	4.98587	5.12878	5.13133	3.8647	1.3493	0.951583	0.39889	nosig	-0.0715991
pos_567	mycomass0000214	1213.9	-	pos	[M+Na]+	acyl trehaloses	triacylated	-	-	-	-	-	-	-	4.54929	4.60286	4.45186	4.64116	4.64707	4.54943	4.30948	4.57066	4.36658	4.33792	4.39982	4.12864	2.09594	0.951585	0.00704357	down	-0.0715952
pos_637	mycomass0000172	1063.77	-	pos	[M+Na]+	acyl trehaloses	triacylated	-	-	-	-	-	-	-	5.62184	5.36369	5.69837	5.45822	5.48707	5.57113	5.10724	5.28419	5.45761	5.50797	4.7692	5.47025	2.15883	0.951691	0.061244	nosig	-0.0714342
neg_245	mycomass0003165	746.569	-	neg	[M-H]-	phosphatidylethanolamines		-	-	-	-	-	-	-	4.07336	4.14412	3.9421	4.19653	4.16782	4.18966	4.06049	4.24504	3.74059	4.06344	3.71506	3.69795	1.73216	0.951807	0.0822254	nosig	-0.0712585
neg_184	mycomass0003677	895.397	-	neg	[M-H]-	phatidyl-myo-inositol-dimanno	lyso	-	-	-	-	-	-	-	4.4711	4.52984	4.2526	4.35374	4.20468	4.76436	4.31344	4.17526	4.17134	4.23543	4.39513	4.00988	1.92186	0.951994	0.059241	nosig	-0.0709762
pos_176	mycomass0002976	714.506	-	pos	[M+NH4]+	phosphatidic acids		-	-	-	-	-	-	-	4.56387	4.50356	4.719	4.57369	4.69733	3.82072	3.90391	4.81512	4.21693	4.23997	4.58139	3.83976	1.28638	0.952337	0.32424	nosig	-0.0704559
neg_448	mycomass0001129	571.496	-	neg	[M+HCOO]-	glycerides	monoacylated	-	-	-	-	-	-	-	5.21334	4.40843	4.32711	4.15847	3.964	4.52265	4.33274	4.20302	4.20158	4.22954	4.16413	4.20262	1.67861	0.952607	0.262993	nosig	-0.0700467
pos_101	mycomass0002909	1234.24	-	pos	[M+H]+	mycolic acids	w1-methoxy	-	-	-	-	-	-	-	5.65051	5.53427	5.04978	4.77655	5.57959	5.4593	5.25185	5.5554	5.1171	5.1181	4.76437	4.72917	1.731	0.952761	0.214649	nosig	-0.0698135
neg_313	mycomass0001271	705.53	-	neg	[M+HCOO]-	glycerides	triacylated	-	-	-	-	-	-	-	3.18329	2.46259	3.44332	3.40947	3.65677	2.63571	3.13684	3.47103	2.72164	3.38135	2.77191	2.42133	0.907262	0.952794	0.579117	nosig	-0.0697636
neg_561	mycomass0001117	427.378	-	neg	[M+CH3COO]-	glycerides	monoacylated	-	-	-	-	-	-	-	3.07841	3.13248	3.16753	3.06074	3.25238	2.57338	2.91344	2.54108	3.0845	3.02352	3.00848	2.83826	1.25048	0.953155	0.287476	nosig	-0.0692172
pos_521	mycomass0000154	990.742	-	pos	[M+NH4]+	acyl trehaloses	triacylated	-	-	-	-	-	-	-	5.7474	5.55821	5.63397	5.50375	5.94336	5.56377	5.32086	5.85513	5.33782	5.51499	5.48112	4.92288	1.89089	0.955298	0.103253	nosig	-0.0659776
neg_229	mycomass0002962	693.47	-	neg	[M-H]-	phosphatidic acids		-	-	-	-	-	-	-	3.44501	3.26567	3.38544	3.41913	3.65171	2.97887	3.34763	3.44457	3.37539	3.24167	3.50382	2.33788	0.957215	0.95558	0.472961	nosig	-0.0655517
neg_148	mycomass0003005	785.607	-	neg	[M-H]-	phosphatidic acids		-	-	-	-	-	-	-	4.70494	4.54916	4.70142	4.51782	4.73582	4.09438	4.31628	4.36716	4.39617	4.38475	4.47373	4.18769	1.73191	0.956865	0.0934806	nosig	-0.0636127
pos_43	mycomass0003235	1080.93	-	pos	[M+H]+	phosphatidylethanolamines		-	-	-	-	-	-	-	5.51921	5.12886	5.38729	5.14713	5.60544	5.04346	5.05907	5.01074	5.24086	5.09232	5.16295	4.89884	1.98973	0.957067	0.0575274	nosig	-0.0633079
pos_241	mycomass0001268	652.55	-	pos	[M+NH4]+	glycerides	triacylated	-	-	-	-	-	-	-	4.70213	4.93366	5.0167	4.64865	4.18298	5.10398	4.11383	4.10068	4.98748	4.56321	4.91113	4.71874	1.32347	0.958268	0.362712	nosig	-0.0614985
neg_433	mycomass0001095	273.206	-	neg	[M+HCOO]-	glycerides	monoacylated	-	-	-	-	-	-	-	3.00279	3.34587	3.21625	3.25939	3.38444	2.63591	3.13043	3.09465	2.82797	3.28661	3.18713	2.53696	0.989861	0.958561	0.438807	nosig	-0.0610575
pos_377	mycomass0002216	1264.92	-	pos	[M+NH4]+	glycopeptidolipids	IIa/IV	-	-	-	-	-	-	-	6.18635	6.07415	6.02138	6.0991	6.34223	5.70625	5.85837	5.86236	5.86241	5.79486	5.8937	5.68041	2.14681	0.959446	0.0231726	down	-0.059726
neg_297	mycomass0000598	1534.16	-	neg	[M-H]-	cardiolipins		-	-	-	-	-	-	-	3.93996	3.71404	3.81619	3.86648	4.27582	2.63414	3.73759	4.17836	3.50699	4.13256	3.77877	2.01472	0.745449	0.959651	0.714686	nosig	-0.059419
neg_69	mycomass0003014	825.638	-	neg	[M-H]-	phosphatidic acids		-	-	-	-	-	-	-	3.92579	3.65116	3.88703	3.78894	3.93871	3.37905	3.55667	3.34668	3.66736	3.66737	3.84809	3.58478	1.39713	0.960137	0.206356	nosig	-0.0586881
pos_495	mycomass0002132	1294.9	-	pos	[M+NH4]+	glycopeptidolipids	I	-	-	-	-	-	-	-	5.72644	5.45435	5.53479	5.42517	5.95656	5.27631	5.26802	5.81383	5.30724	5.46063	5.51931	4.67729	1.49879	0.960229	0.256155	nosig	-0.0585497
pos_157	mycomass0003854	1562.61	-	pos	[M+H]+	phthiocerol dimycocerosates	B	-	-	-	-	-	-	-	5.8064	5.41286	5.77534	6.02067	6.21568	5.116	5.67218	5.90983	5.62469	5.56089	5.45325	4.82338	1.29356	0.962072	0.351707	nosig	-0.0557836
neg_192	mycomass0003099	465.298	-	neg	[M-H]-	phosphatidic acids	lyso	-	-	-	-	-	-	-	4.45311	4.26112	4.37378	4.42631	4.46706	3.96551	4.18964	4.44424	4.03947	4.19445	4.14045	3.96134	1.44157	0.962335	0.145719	nosig	-0.0553889
neg_39	mycomass0002951	587.372	-	neg	[M-H]-	phosphatidic acids		-	-	-	-	-	-	-	5.23254	5.2214	5.2974	5.1232	5.44579	5.19959	4.93368	5.24932	5.00664	5.14339	5.23744	4.77616	1.80125	0.962776	0.051146	nosig	-0.0547278
pos_131	mycomass0003162	734.568	-	pos	[M+H]+	phosphatidylethanolamines		-	-	-	-	-	-	-	6.18942	6.37635	6.06559	6.6094	6.56679	6.05662	6.0802	6.33188	5.972	6.30157	5.79859	5.9883	1.77598	0.963247	0.105695	nosig	-0.0540225
pos_660	mycomass0003096	475.282	-	pos	[M+Na]+	phosphatidic acids	lyso	-	-	-	-	-	-	-	4.39255	4.30483	4.31662	4.29315	4.20464	3.40874	4.01505	3.66849	4.08277	4.24919	4.09426	3.89582	1.22325	0.963285	0.394765	nosig	-0.0539656
neg_457	mycomass0002202	1265.87	-	neg	[M+HCOO]-	glycopeptidolipids	IIa/IV	-	-	-	-	-	-	-	4.51026	4.43111	4.50135	4.44364	4.58437	4.05361	4.2977	4.31935	4.21756	4.32826	4.3644	4.04748	1.52469	0.9642	0.109899	nosig	-0.052596
pos_590	mycomass0003583	1137.83	-	pos	[M+Na]+	phosphatidylinositols		-	-	-	-	-	-	-	5.04384	5.61218	5.47726	5.58143	5.58295	5.4063	5.172	5.48233	5.04391	5.21217	5.26855	5.36587	1.52103	0.964557	0.102356	nosig	-0.0520613
pos_87	mycomass0000082	1083.86	-	pos	[M+H]+	acyl trehaloses	diacylated	-	-	-	-	-	-	-	5.54071	5.31679	5.46688	5.35564	5.47618	5.20578	5.34971	5.14315	5.2713	5.17693	5.1978	5.08406	2.00864	0.964804	0.013613	down	-0.0516926
neg_478	mycomass0000060	1031.76	-	neg	[M+HCOO]-	acyl trehaloses	diacylated	-	-	-	-	-	-	-	4.04717	4.08286	4.02696	4.09898	3.81639	4.07478	3.55489	3.85631	4.04385	3.88159	4.06142	3.90174	1.34087	0.964909	0.131482	nosig	-0.0515354
pos_291	mycomass0001406	1157.11	-	pos	[M+NH4]+	glycerides	triacylated	-	-	-	-	-	-	-	6.49459	6.35536	6.13243	6.26679	6.14718	6.5993	5.64965	6.02634	6.29081	6.12015	6.17884	6.42677	1.72402	0.965704	0.134384	nosig	-0.0503467
pos_219	mycomass0001413	1183.13	-	pos	[M+NH4]+	glycerides	triacylated	-	-	-	-	-	-	-	6.57481	6.60482	6.34104	6.57129	6.4195	6.86811	5.76609	6.35338	6.46646	6.38252	6.44214	6.62557	1.67704	0.965886	0.145726	nosig	-0.0500758
neg_335	mycomass0000081	1139.85	-	neg	[M+HCOO]-	acyl trehaloses	diacylated	-	-	-	-	-	-	-	3.71308	3.12757	3.64599	3.64471	3.71228	3.11629	3.09766	3.5461	3.39651	3.17185	3.66153	3.37369	0.850974	0.966002	0.437974	nosig	-0.0499021
pos_525	mycomass0000161	1018.77	-	pos	[M+NH4]+	acyl trehaloses	triacylated	-	-	-	-	-	-	-	3.27334	1.13186	1.97817	3.08515	1.86648	0.969348	1.04435	1.95753	2.06812	1.02027	4.28024	1.52018	0.171237	0.966382	0.91509	nosig	-0.0493344
neg_238	mycomass0003156	704.522	-	neg	[M-H]-	phosphatidylethanolamines		-	-	-	-	-	-	-	4.33376	4.41803	4.1397	4.46514	4.41158	4.14662	4.34547	4.44075	3.99175	4.35514	3.88611	4.02924	1.27934	0.966569	0.223993	nosig	-0.0490555
neg_232	mycomass0003153	690.506	-	neg	[M-H]-	phosphatidylethanolamines		-	-	-	-	-	-	-	4.73183	4.87364	4.60552	4.86671	4.7451	4.61976	4.73568	4.79691	4.41324	4.74744	4.34936	4.45076	1.49554	0.966628	0.122333	nosig	-0.0489673
pos_570	mycomass0003266	1510.09	-	pos	[M+Na]+	phosphatidyl ethanolamines	dimer	-	-	-	-	-	-	-	6.00881	5.8789	5.99865	6.06416	6.29082	5.55069	5.77838	5.74217	5.96156	5.95942	5.67197	5.51502	1.61385	0.967492	0.142883	nosig	-0.0476779
neg_477	mycomass0000054	1003.73	-	neg	[M+HCOO]-	acyl trehaloses	diacylated	-	-	-	-	-	-	-	4.28381	4.24135	4.23251	4.26765	4.06942	3.23064	3.47359	3.76836	4.0616	4.02442	4.20633	4.00833	0.893246	0.967821	0.52663	nosig	-0.0471878
pos_234	mycomass0002195	1206.84	-	pos	[M+NH4]+	glycopeptidolipids	IIa/IV	-	-	-	-	-	-	-	5.98999	5.86096	6.01334	5.85821	6.26361	5.83551	5.74401	6.12734	5.75291	5.84297	5.90718	5.37625	1.44914	0.970103	0.169492	nosig	-0.0437905
pos_106	mycomass0003278	412.246	-	pos	[M+H]+	phosphatidylethanolamines	lyso	-	-	-	-	-	-	-	4.62553	4.43914	4.52495	4.42736	4.87829	4.83379	4.40901	5.02613	4.47768	4.44213	4.41681	4.14412	0.97724	0.970675	0.365281	nosig	-0.0429404
pos_109	mycomass0001103	331.284	-	pos	[M+H]+	glycerides	monoacylated	-	-	-	-	-	-	-	5.17305	5.22046	5.31233	5.22594	5.65123	5.5266	5.03658	5.64206	5.102	5.14411	5.23789	5.01244	1.17251	0.970895	0.236162	nosig	-0.0426123
neg_439	mycomass0002934	371.316	-	neg	[M+HCOO]-	mycosanoic acids		-	-	-	-	-	-	-	2.64637	2.61305	2.8585	2.83272	2.88921	2.47161	2.51595	2.61375	2.67557	2.8028	2.82578	2.40593	0.762044	0.971083	0.428455	nosig	-0.0423339
pos_609	mycomass0003107	543.342	-	pos	[M+Na]+	phosphatidic acids	lyso	-	-	-	-	-	-	-	5.54327	5.28193	5.46709	5.38931	5.52816	5.11557	5.37382	5.1482	5.13356	5.50595	5.16886	5.0757	1.58485	0.971563	0.141119	nosig	-0.0416201
neg_291	mycomass0003067	1067.93	-	neg	[M-H]-	phosphatidic acids		-	-	-	-	-	-	-	3.37331	3.43717	3.28178	3.24947	3.2827	3.67572	3.29311	3.11095	3.28395	3.38671	3.43976	3.20857	1.09464	0.971572	0.263045	nosig	-0.0416079
neg_138	mycomass0002979	701.513	-	neg	[M-H]-	phosphatidic acids		-	-	-	-	-	-	-	4.70239	4.75342	4.83053	4.70728	5.02811	4.99298	4.63862	5.05001	4.60603	4.67351	4.77997	4.44371	1.1651	0.97164	0.207518	nosig	-0.0415063
pos_316	mycomass0003455	486.285	-	pos	[M+NH4]+	phosphatidylglycerols	lyso	-	-	-	-	-	-	-	4.8174	4.676	4.67181	4.43634	4.49714	4.43702	4.42598	4.47915	4.69939	4.45033	4.49701	4.20655	1.28745	0.97177	0.182988	nosig	-0.0413126
pos_115	mycomass0003104	495.345	-	pos	[M+H]+	phosphatidic acids	lyso	-	-	-	-	-	-	-	4.92617	4.75832	4.83497	4.82434	4.93586	4.83571	4.74295	4.77848	4.74763	4.61092	4.75126	4.68804	1.67234	0.972657	0.00502193	down	-0.0399964
pos_116	mycomass0003476	611.431	-	pos	[M+H]+	phosphatidylglycerols	lyso	-	-	-	-	-	-	-	4.40697	3.97471	4.43738	4.2749	4.85153	4.21144	4.25106	4.61749	4.01033	4.17006	4.59374	3.80909	0.795695	0.973041	0.521433	nosig	-0.0394272
pos_620	mycomass0003158	740.52	-	pos	[M+Na]+	phosphatidylethanolamines		-	-	-	-	-	-	-	5.49506	5.58972	5.38727	5.785	5.69916	5.52178	5.45853	5.60957	5.28183	5.5464	5.34295	5.33685	1.46601	0.97306	0.0874308	nosig	-0.0393986
neg_121	mycomass0002958	617.42	-	neg	[M-H]-	phosphatidic acids		-	-	-	-	-	-	-	3.71161	3.70547	3.85443	3.57081	4.05439	3.97258	3.57042	4.0614	3.6446	3.77185	3.7376	3.47072	0.8611	0.973208	0.382551	nosig	-0.0391796
pos_75	mycomass0003161	732.553	-	pos	[M+H]+	phosphatidylethanolamines		-	-	-	-	-	-	-	5.01452	5.17103	4.91846	5.3637	5.25328	4.92917	4.99378	5.11472	4.87586	5.13003	4.82692	4.88807	1.27151	0.973221	0.165075	nosig	-0.0391609
pos_498	mycomass0002197	1210.88	-	pos	[M+NH4]+	glycopeptidolipids	IIa/IV	-	-	-	-	-	-	-	5.96379	5.83782	5.93587	5.81598	6.20009	5.76438	5.72535	6.08579	5.73406	5.82907	5.85572	5.33874	1.31059	0.973275	0.211734	nosig	-0.03908
pos_218	mycomass0001409	1169.11	-	pos	[M+NH4]+	glycerides	triacylated	-	-	-	-	-	-	-	5.44302	5.39103	5.61244	5.53762	5.55613	5.10395	5.28436	5.17401	5.26264	5.34178	5.36551	5.35564	1.46528	0.973647	0.105462	nosig	-0.0385288
pos_477	mycomass0003472	600.425	-	pos	[M+NH4]+	phosphatidylglycerols	lyso	-	-	-	-	-	-	-	5.84297	6.44175	5.89059	5.8925	6.04811	6.03873	5.76101	5.96496	5.86214	5.93743	5.88009	5.80262	1.41314	0.973823	0.129405	nosig	-0.0382679
neg_446	mycomass0003141	694.466	-	neg	[M+HCOO]-	phosphatidylethanolamines		-	-	-	-	-	-	-	3.75903	3.54784	3.62352	3.65652	3.89531	3.67043	3.52551	3.81828	3.70074	3.58823	3.49273	3.44945	0.966896	0.973922	0.230485	nosig	-0.0381222
pos_17	mycomass0002960	631.434	-	pos	[M+H]+	phosphatidic acids		-	-	-	-	-	-	-	4.02255	4.04686	4.59923	4.21888	5.61426	3.70611	5.487	3.33547	3.85179	4.4536	4.42356	3.99726	0.670493	0.974847	0.792283	nosig	-0.0367529
pos_438	mycomass0001653	1217.21	-	pos	[M+NH4]+	glycerol monomycolate	epoxy	-	-	-	-	-	-	-	5.07369	4.82189	5.33641	4.91255	5.4868	4.7762	4.8594	4.87154	5.10034	4.83286	5.19322	4.79525	0.986551	0.975173	0.374968	nosig	-0.0362701
neg_447	mycomass0003308	680.489	-	neg	[M+HCOO]-	phosphatidylethanolamines	lyso	-	-	-	-	-	-	-	4.10238	4.027	4.03949	4.03652	4.11906	3.58016	3.88056	3.9015	3.85925	3.84938	3.9886	3.8426	0.97933	0.975623	0.280881	nosig	-0.0356043
neg_388	mycomass0000038	931.635	-	neg	[M+HCOO]-	acyl trehaloses	diacylated	-	-	-	-	-	-	-	5.55065	5.55784	5.60606	5.61075	5.59754	5.36635	5.36512	5.49912	5.36339	5.45152	5.49873	5.30905	1.57354	0.9759	0.0230798	down	-0.0351943
neg_84	mycomass0001258	1011.97	-	neg	[M-H]-	glycerides	diacylated	-	-	-	-	-	-	-	4.30772	4.29535	4.26389	4.16397	4.29341	4.05579	4.07854	4.09203	4.16166	4.19942	4.14022	4.09672	1.37614	0.975905	0.0477819	down	-0.0351878
neg_242	mycomass0003159	718.538	-	neg	[M-H]-	phosphatidylethanolamines		-	-	-	-	-	-	-	5.4149	5.44212	5.26065	5.47619	5.41277	5.45006	5.43084	5.46035	5.13019	5.37249	5.11385	5.16746	1.39478	0.975921	0.100912	nosig	-0.0351635
pos_67	mycomass0003134	606.413	-	pos	[M+H]+	phosphatidylethanolamines		-	-	-	-	-	-	-	3.48441	3.42816	3.46984	3.47132	3.58629	3.32024	3.33103	3.4737	3.42609	3.451	3.24671	3.34082	1.03841	0.976354	0.132679	nosig	-0.0345242
pos_237	mycomass0002210	1248.89	-	pos	[M+NH4]+	glycopeptidolipids	IIa/IV	-	-	-	-	-	-	-	6.10642	6.17543	6.14033	6.06042	6.25345	5.60759	5.76882	6.01429	6.0633	6.08607	5.877	5.6806	1.22106	0.976514	0.247704	nosig	-0.0342866
pos_299	mycomass0001614	1257.28	-	pos	[M+NH4]+	glycerol monomycolate	alpha	-	-	-	-	-	-	-	6.75084	6.89456	6.70738	6.80761	6.72055	7.12399	6.35199	6.69579	6.68823	6.70852	6.73642	6.86661	1.4513	0.976653	0.124013	nosig	-0.0340827
neg_274	mycomass0002490	733.743	-	neg	[M-H]-	hydroxyphthioceranic acid		-	-	-	-	-	-	-	3.91083	3.88596	3.82027	3.80081	3.78633	3.65974	3.64286	3.81025	3.72338	3.78604	3.94023	3.44116	0.93233	0.977256	0.294206	nosig	-0.0331919
pos_99	mycomass0001447	1282.26	-	pos	[M+H]+	glycerides	triacylated	-	-	-	-	-	-	-	6.04601	5.99719	6.21984	6.13086	6.04774	6.02551	5.91014	6.10541	5.99381	6.02422	5.8764	5.73785	1.47965	0.977533	0.053876	nosig	-0.0327832
neg_395	mycomass0003176	860.637	-	neg	[M+HCOO]-	phosphatidylethanolamines		-	-	-	-	-	-	-	4.56611	4.43199	4.49295	4.5556	4.57735	4.38344	4.31433	4.58428	4.37196	4.47378	4.39119	4.26521	1.18815	0.977536	0.106467	nosig	-0.0327785
pos_427	mycomass0000967	1179.12	-	pos	[M+NH4]+	glucose monomycolate	alpha	-	-	-	-	-	-	-	6.10187	5.99171	6.03193	6.14409	6.10191	5.53632	5.94982	6.07169	5.84637	5.79335	5.68654	5.76097	1.13411	0.977746	0.247746	nosig	-0.0324684
pos_331	mycomass0000930	342.336	-	pos	[M+NH4]+	fatty acids		-	-	-	-	-	-	-	4.28119	4.368	5.32547	4.54949	4.7004	4.49567	4.6561	4.36132	4.33833	4.07968	4.82914	4.83964	0.613141	0.977777	0.614629	nosig	-0.0324222
neg_474	mycomass0003177	862.651	-	neg	[M+HCOO]-	phosphatidylethanolamines		-	-	-	-	-	-	-	3.82291	3.6632	3.72204	3.67287	3.89624	3.68654	3.78144	3.67557	3.35398	3.81429	3.8398	3.50324	0.956508	0.977943	0.37191	nosig	-0.0321775
pos_678	mycomass0003728	531.511	-	pos	[M+Na]+	phthioceranic acid		-	-	-	-	-	-	-	3.67185	3.55013	3.62563	3.57641	3.51455	3.53672	3.38048	3.47566	3.5657	3.45704	3.54563	3.58389	1.09791	0.978259	0.0796164	nosig	-0.0317119
pos_447	mycomass0001034	1419.36	-	pos	[M+NH4]+	glucose monomycolate	methoxy	-	-	-	-	-	-	-	6.01199	5.69398	5.90771	6.03628	6.12058	5.64958	5.77041	5.86016	5.68814	5.91058	5.89863	5.52663	1.22333	0.978386	0.227242	nosig	-0.0315246
pos_700	mycomass0001364	1011.93	-	pos	[M+Na]+	glycerides	triacylated	-	-	-	-	-	-	-	4.29812	4.32288	4.36729	4.25972	4.39162	3.96548	4.1901	4.24971	4.11587	4.19561	4.2175	4.09143	1.01536	0.978719	0.211964	nosig	-0.0310327
pos_343	mycomass0003140	651.472	-	pos	[M+NH4]+	phosphatidylethanolamines		-	-	-	-	-	-	-	4.94608	4.87308	4.92922	5.03342	5.10144	4.73151	4.89363	4.91449	4.86846	4.78639	4.86503	4.65791	1.11649	0.978766	0.139946	nosig	-0.0309636
neg_108	mycomass0002946	561.357	-	neg	[M-H]-	phosphatidic acids		-	-	-	-	-	-	-	4.40805	4.35098	4.41051	4.08965	4.52157	4.0852	4.06548	4.1564	4.3152	4.32664	4.42522	4.03022	0.925195	0.97886	0.377163	nosig	-0.0308252
pos_60	mycomass0000927	269.247	-	pos	[M+H]+	fatty acids		-	-	-	-	-	-	-	4.62942	4.62676	4.63767	4.87245	4.83887	4.78625	4.56724	4.74289	4.80912	4.59195	4.56963	4.51224	0.98538	0.978925	0.164056	nosig	-0.0307291
neg_44	mycomass0002957	615.404	-	neg	[M-H]-	phosphatidic acids		-	-	-	-	-	-	-	3.11978	2.92979	3.33248	3.10731	3.24725	2.25328	2.95281	2.22109	3.19838	3.33182	3.29319	2.61665	0.541997	0.979102	0.799243	nosig	-0.0304694
neg_115	mycomass0002955	603.404	-	neg	[M-H]-	phosphatidic acids		-	-	-	-	-	-	-	4.94501	4.90509	4.95819	4.76119	5.02173	4.76807	4.72483	4.83195	4.76823	4.86836	4.93482	4.61765	1.21175	0.979105	0.13696	nosig	-0.0304642
pos_290	mycomass0001708	1161.14	-	pos	[M+NH4]+	glycerol monomycolate	w1-methoxy	-	-	-	-	-	-	-	5.66225	5.63618	5.59467	5.72666	5.82948	5.49571	5.47127	5.67132	5.66262	5.53689	5.67075	5.24921	1.0757	0.979882	0.197146	nosig	-0.0293194
pos_91	mycomass0001631	1046.05	-	pos	[M+H]+	glycerol monomycolate	alpha	-	-	-	-	-	-	-	4.87071	4.44085	4.48064	4.77256	6.01636	4.39882	6.08675	4.46888	4.46387	4.45548	4.45307	4.48244	0.516447	0.98035	0.801762	nosig	-0.0286306
pos_103	mycomass0002919	1286.27	-	pos	[M+H]+	mycolic acids	w1-methoxy	-	-	-	-	-	-	-	5.72815	5.64	5.75718	5.71441	5.55978	5.46608	5.62192	5.27	5.69079	5.58859	5.68869	5.34243	1.17295	0.980417	0.234728	nosig	-0.0285325
neg_252	mycomass0001277	665.572	-	neg	[M-H]-	glycerides	triacylated	-	-	-	-	-	-	-	3.49345	3.29546	3.28138	3.24656	3.60604	2.81175	3.16577	3.39566	3.33351	3.09404	3.49286	2.87086	0.447201	0.980646	0.669967	nosig	-0.028196
pos_327	mycomass0000929	328.321	-	pos	[M+NH4]+	fatty acids		-	-	-	-	-	-	-	5.45347	5.37553	6.02103	5.44599	5.45481	5.39655	5.33285	5.3297	5.34537	5.31717	5.44093	5.74366	0.920807	0.980762	0.399838	nosig	-0.0280256
pos_419	mycomass0001256	1019.01	-	pos	[M+NH4]+	glycerides	diacylated	-	-	-	-	-	-	-	5.71053	5.67927	5.56608	5.69692	5.91484	5.28243	5.35426	5.64008	5.71216	5.4384	5.73791	5.31972	0.850199	0.98087	0.366493	nosig	-0.0278658
pos_520	mycomass0000057	976.764	-	pos	[M+NH4]+	acyl trehaloses	diacylated	-	-	-	-	-	-	-	4.55007	4.30308	4.61901	4.2637	5.18197	4.32173	4.28047	5.18945	4.54364	4.25393	4.25152	4.21631	0.396392	0.981489	0.696576	nosig	-0.0269567
pos_301	mycomass0001615	1271.29	-	pos	[M+NH4]+	glycerol monomycolate	alpha	-	-	-	-	-	-	-	7.01549	7.02028	6.82298	6.94343	6.893	7.18848	6.53933	6.8171	6.87342	6.91905	6.93713	7.02399	1.29331	0.981529	0.163635	nosig	-0.0268977
pos_325	mycomass0002728	827.565	-	pos	[M+NH4]+	mycobactins	dideoxy	-	-	-	-	-	-	-	5.16683	4.88607	5.5275	5.28867	6.31048	4.95223	6.20691	5.30513	4.74717	5.40924	4.94756	4.92249	0.615282	0.981536	0.751152	nosig	-0.0268863
neg_56	mycomass0000133	883.576	-	neg	[M-H]-	acyl trehaloses	triacylated	-	-	-	-	-	-	-	4.1901	3.95123	4.14059	4.16174	4.48664	3.63549	3.96455	4.12629	4.01996	4.12309	4.15169	3.74251	0.603384	0.982182	0.591722	nosig	-0.0259371
neg_266	mycomass0002486	649.649	-	neg	[M-H]-	hydroxyphthioceranic acid		-	-	-	-	-	-	-	3.76905	3.80497	3.75866	3.61389	3.96247	3.76024	3.72211	4.0689	3.63667	3.63728	3.77981	3.42694	0.557092	0.982462	0.51352	nosig	-0.0255264
pos_671	mycomass0003314	686.512	-	pos	[M+Na]+	phosphatidylethanolamines	lyso	-	-	-	-	-	-	-	5.44527	5.62072	5.63483	5.68878	5.5312	5.66545	5.67108	5.42524	5.53493	5.48032	5.61249	5.27776	1.04953	0.982599	0.185737	nosig	-0.0253254
pos_277	mycomass0001249	988.966	-	pos	[M+NH4]+	glycerides	diacylated	-	-	-	-	-	-	-	6.01153	6.07456	5.97819	5.97711	5.92802	6.21255	5.94558	6.04968	5.89187	6.02247	5.69988	5.94329	1.20596	0.982611	0.141021	nosig	-0.0253081
pos_537	mycomass0003936	1212.87	-	pos	[M+NH4]+	sulfoglycolipids	diacylated	-	-	-	-	-	-	-	5.58398	5.80214	5.80865	5.46066	5.56408	5.47786	5.46953	5.5954	5.67581	5.5993	5.53044	5.25301	0.951759	0.98297	0.299195	nosig	-0.0247807
pos_470	mycomass0002933	330.336	-	pos	[M+NH4]+	mycosanoic acids		-	-	-	-	-	-	-	6.84305	6.75877	7.12702	6.81302	6.81181	6.66242	6.67046	6.71536	6.61026	6.76882	6.71606	6.84837	1.27887	0.983256	0.142757	nosig	-0.0243612
pos_629	mycomass0000059	993.718	-	pos	[M+Na]+	acyl trehaloses	diacylated	-	-	-	-	-	-	-	5.0636	5.04749	5.06124	5.05274	5.02969	4.82987	4.89622	4.83478	4.94659	4.94105	5.01965	4.94285	1.15053	0.983264	0.0906915	nosig	-0.0243486
pos_617	mycomass0000934	487.446	-	pos	[M+Na]+	fatty acids		-	-	-	-	-	-	-	3.57102	3.46719	3.63327	3.35536	3.65738	3.36599	3.58609	3.39992	3.41721	3.54714	3.40742	3.34119	0.788332	0.983314	0.398719	nosig	-0.0242763
pos_21	mycomass0002205	1217.85	-	pos	[M+H]+	glycopeptidolipids	IIa/IV	-	-	-	-	-	-	-	6.61273	6.53741	6.59506	6.64982	6.71508	6.33941	6.4664	6.51236	6.54485	6.42742	6.52387	6.31671	1.19241	0.983323	0.112897	nosig	-0.0242632
pos_49	mycomass0002783	1096.14	-	pos	[M+H]+	mycolic acids	alpha	-	-	-	-	-	-	-	6.32352	6.23146	6.26842	6.31956	6.33143	6.30197	6.1611	6.17708	6.28738	6.26887	6.11646	6.13632	1.5023	0.983346	0.0097381	down	-0.0242296
pos_614	mycomass0003722	431.384	-	pos	[M+Na]+	phthienoic acids		-	-	-	-	-	-	-	4.13035	4.04221	4.15144	4.10205	4.39455	4.06756	4.02985	4.4157	4.02223	4.08405	4.15405	3.77781	0.567596	0.983749	0.512943	nosig	-0.0236377
pos_653	mycomass0002865	1150.15	-	pos	[M+Na]+	mycolic acids	methoxy	-	-	-	-	-	-	-	6.44392	6.38462	6.35321	6.41377	6.58836	6.2337	6.53691	6.45214	6.21394	6.38599	6.15896	6.04655	1.04421	0.983781	0.277999	nosig	-0.0235908
neg_60	mycomass0002991	801.566	-	neg	[M-H]-	phosphatidic acids		-	-	-	-	-	-	-	4.71518	4.69003	4.61674	4.61905	4.72856	4.69276	4.59753	4.57207	4.60252	4.62614	4.64553	4.57175	1.29848	0.984079	0.00884559	down	-0.0231545
pos_302	mycomass0001446	1297.27	-	pos	[M+NH4]+	glycerides	triacylated	-	-	-	-	-	-	-	6.23017	6.17135	6.16605	6.18089	6.25585	5.97919	6.01267	6.28724	6.07772	6.16057	6.02425	5.83463	1.03308	0.984144	0.214948	nosig	-0.0230587
neg_157	mycomass0002800	829.837	-	neg	[M-H]-	mycolic acids	alpha	-	-	-	-	-	-	-	3.78554	3.60299	3.7316	3.69879	3.58896	3.45777	3.3647	3.73257	3.64779	3.68083	3.57993	3.51417	0.644413	0.984192	0.446499	nosig	-0.022989
pos_149	mycomass0003939	1221.86	-	pos	[M+H]+	sulfoglycolipids	diacylated	-	-	-	-	-	-	-	6.47679	6.33169	6.36372	6.45499	6.53823	6.13212	6.37098	6.40865	6.31377	6.34872	6.20229	6.05011	1.04169	0.984255	0.239353	nosig	-0.0228962
pos_372	mycomass0000035	876.645	-	pos	[M+NH4]+	acyl trehaloses	diacylated	-	-	-	-	-	-	-	5.11863	5.07685	5.11934	5.09544	5.08626	4.96009	4.9479	5.01678	4.99691	5.01182	5.04885	4.95494	1.2474	0.984259	0.0200304	down	-0.0228898
pos_636	mycomass0000068	1035.77	-	pos	[M+Na]+	acyl trehaloses	diacylated	-	-	-	-	-	-	-	3.99376	4.03987	4.02445	3.99791	3.94076	3.40046	3.52995	3.75229	3.85643	3.95118	4.05094	3.88938	0.542906	0.984313	0.634866	nosig	-0.022811
pos_383	mycomass0001874	1773.18	-	pos	[M+NH4]+	glycopeptidolipids	serovar 4,20	-	-	-	-	-	-	-	6.36605	6.12636	6.37108	6.19922	6.49409	6.07229	6.11223	6.36367	6.1711	6.32111	6.17577	5.91581	0.950292	0.984868	0.334197	nosig	-0.0219978
pos_333	mycomass0000931	356.352	-	pos	[M+NH4]+	fatty acids		-	-	-	-	-	-	-	6.65696	6.57035	6.63311	6.63429	6.63971	6.43999	6.47984	6.56357	6.46091	6.54848	6.48334	6.44527	1.36969	0.985015	0.0287846	down	-0.0217818
pos_217	mycomass0001405	1155.1	-	pos	[M+NH4]+	glycerides	triacylated	-	-	-	-	-	-	-	6.90207	6.86455	6.7084	6.83602	6.7016	7.24209	6.38326	6.77543	6.86906	6.80991	6.80519	6.99481	0.892371	0.985043	0.39836	nosig	-0.021742
neg_200	mycomass0003132	592.398	-	neg	[M-H]-	phosphatidylethanolamines		-	-	-	-	-	-	-	3.52556	3.65566	3.85136	3.47728	3.95645	3.57726	3.69153	3.74606	3.61237	3.72033	3.54664	3.40111	0.524799	0.985233	0.577302	nosig	-0.0214636
pos_158	mycomass0003867	1606.64	-	pos	[M+H]+	phthiocerol dimycocerosates	C16 phthiotriol	-	-	-	-	-	-	-	4.94674	4.81548	4.9487	5.23678	5.96504	4.77345	5.45954	5.27397	4.87562	4.83011	4.82771	4.96943	0.385235	0.985342	0.731276	nosig	-0.021304
pos_715	mycomass0000424	757.26	-	pos	[M+Fe-2H]+	carboxymycobactins	monodeoxy-	-	-	-	-	-	-	-	4.48208	4.23047	5.32731	5.02613	6.35713	4.18845	6.19217	5.06724	4.2535	5.21528	4.2427	4.2075	0.364742	0.985371	0.88039	nosig	-0.0212606
neg_269	mycomass0002487	677.68	-	neg	[M-H]-	hydroxyphthioceranic acid		-	-	-	-	-	-	-	3.84138	3.78833	3.87957	3.75275	4.00232	4.14446	3.79942	4.17549	3.79644	3.83118	3.91126	3.55438	0.47345	0.985448	0.58934	nosig	-0.0211478
neg_236	mycomass0002479	509.493	-	neg	[M-H]-	hydroxyphthioceranic acid		-	-	-	-	-	-	-	3.69685	3.75483	3.63498	3.63743	3.63538	3.86484	3.66863	3.68465	3.60065	3.64123	3.62731	3.67951	0.801302	0.985496	0.208297	nosig	-0.0210777
pos_594	mycomass0000215	1215.92	-	pos	[M+Na]+	acyl trehaloses	triacylated	-	-	-	-	-	-	-	6.1424	6.19037	6.2183	6.2241	6.25537	6.21267	6.05588	6.07634	6.26011	6.12724	6.24686	5.95024	1.06283	0.985862	0.115661	nosig	-0.0205427
pos_119	mycomass0003312	650.513	-	pos	[M+H]+	phosphatidylethanolamines	lyso	-	-	-	-	-	-	-	6.20282	6.2354	6.28602	6.23523	6.22021	6.16554	6.10194	6.17016	6.14991	6.10252	6.20368	6.09706	1.33118	0.986077	0.00512178	down	-0.0202273
neg_382	mycomass0000936	537.488	-	neg	[M+HCOO]-	fatty acids		-	-	-	-	-	-	-	4.63778	4.6036	4.61796	4.55691	4.63298	4.59655	4.53451	4.52616	4.59107	4.54208	4.5672	4.507	1.20093	0.986335	0.00442392	down	-0.0198499
neg_116	mycomass0003117	589.426	-	neg	[M-H]-	phosphatidic acids	lyso	-	-	-	-	-	-	-	3.0849	2.57343	2.91313	2.85975	3.22863	2.54156	2.534	3.2128	2.67754	2.75475	2.95213	2.83905	0.250551	0.986564	0.798959	nosig	-0.0195154
pos_615	mycomass0002952	613.386	-	pos	[M+Na]+	phosphatidic acids		-	-	-	-	-	-	-	4.72402	4.53056	4.60089	4.50093	4.81164	4.32257	4.39387	4.60404	4.56673	4.55716	4.58838	4.41565	0.655074	0.986731	0.464677	nosig	-0.0192718
pos_600	mycomass0002901	1204.19	-	pos	[M+Na]+	mycolic acids	w1-methoxy	-	-	-	-	-	-	-	5.99377	6.03589	5.90724	6.06947	6.11566	6.02417	6.08871	6.03184	5.84199	5.96592	6.02808	5.72032	0.901218	0.987015	0.247638	nosig	-0.0188555
pos_324	mycomass0000928	300.289	-	pos	[M+NH4]+	fatty acids		-	-	-	-	-	-	-	5.50434	5.44465	5.48069	5.50177	5.51157	5.39612	5.39724	5.48268	5.37799	5.40071	5.36604	5.38862	1.16064	0.987032	0.0173565	down	-0.0188309
pos_457	mycomass0000925	260.258	-	pos	[M+NH4]+	fatty acids		-	-	-	-	-	-	-	4.26561	4.25618	4.21529	4.19568	4.28639	4.21196	4.183	4.22092	4.20362	4.18475	4.22193	4.08864	0.952132	0.987092	0.0532186	nosig	-0.018743
pos_89	mycomass0001232	889.862	-	pos	[M+H]+	glycerides	diacylated	-	-	-	-	-	-	-	4.4831	4.26679	4.30659	4.2912	5.81206	4.46996	5.88574	4.29482	4.28982	4.28143	4.27902	4.24382	0.337973	0.987149	0.873673	nosig	-0.0186597
pos_172	mycomass0002517	872.727	-	pos	[M+NH4]+	menaquinone		-	-	-	-	-	-	-	5.33024	5.26819	5.32126	5.29255	5.38791	5.05551	5.19304	5.21451	5.23183	5.22805	5.26379	5.11948	0.876938	0.987207	0.216822	nosig	-0.0185756
pos_308	mycomass0002911	1263.27	-	pos	[M+NH4]+	mycolic acids	w1-methoxy	-	-	-	-	-	-	-	5.02323	4.51292	5.10914	5.17046	5.31302	4.47089	4.5541	4.93045	4.65596	5.1475	5.16741	4.76841	0.493442	0.987303	0.732823	nosig	-0.0184351
pos_466	mycomass0002931	302.305	-	pos	[M+NH4]+	mycosanoic acids		-	-	-	-	-	-	-	7.11808	7.03393	7.07986	7.10501	7.09594	6.93566	6.95339	7.03811	6.91105	7.04004	6.96145	6.92674	1.30979	0.987309	0.0312496	down	-0.018426
pos_689	mycomass0000165	1037.74	-	pos	[M+Na]+	acyl trehaloses	triacylated	-	-	-	-	-	-	-	4.96341	4.57674	4.74027	4.60115	4.68708	4.8614	4.73241	4.60477	4.64456	4.59472	4.80191	4.6957	0.774596	0.987479	0.414039	nosig	-0.0181786
pos_612	mycomass0003721	417.369	-	pos	[M+Na]+	phthienoic acids		-	-	-	-	-	-	-	4.46827	4.38415	4.42946	4.32583	4.57674	4.36778	4.32212	4.57521	4.36607	4.40397	4.44056	4.11186	0.594365	0.98748	0.461262	nosig	-0.0181768
neg_464	mycomass0001270	683.545	-	neg	[M+HCOO]-	glycerides	triacylated	-	-	-	-	-	-	-	4.38261	4.44574	4.32167	4.2933	4.43214	3.62801	4.24729	4.17692	4.23816	4.30514	4.41869	3.79928	0.437808	0.987531	0.736996	nosig	-0.0181016
neg_161	mycomass0001247	957.92	-	neg	[M-H]-	glycerides	diacylated	-	-	-	-	-	-	-	4.56658	4.5209	4.5302	4.51057	4.5598	4.28014	4.45832	4.4537	4.45407	4.44433	4.48381	4.34128	0.753686	0.987664	0.277902	nosig	-0.0179072
pos_397	mycomass0003560	1022.76	-	pos	[M+NH4]+	phosphatidylinositols		-	-	-	-	-	-	-	6.07917	5.96772	6.01703	6.0371	6.06878	5.94956	5.98751	6.08126	6.08198	5.85436	5.81222	5.85765	0.851341	0.987697	0.197828	nosig	-0.0178598
pos_210	mycomass0000545	1407.01	-	pos	[M+NH4]+	cardiolipins		-	-	-	-	-	-	-	6.45012	6.13431	6.39275	6.42718	6.57564	5.92119	6.09639	6.35256	6.2079	6.35251	6.4309	6.00691	0.666404	0.988021	0.541671	nosig	-0.0173862
neg_361	mycomass0001731	1342.28	-	neg	[M+HCOO]-	glycerol monomycolate	w1-methoxy	-	-	-	-	-	-	-	5.01156	5.04498	4.89793	4.95253	4.85483	5.31819	4.79693	4.86577	4.99787	4.96517	5.04441	5.04976	0.664419	0.988029	0.465771	nosig	-0.0173753
pos_682	mycomass0000042	911.647	-	pos	[M+Na]+	acyl trehaloses	diacylated	-	-	-	-	-	-	-	4.80736	4.80649	4.84791	4.87689	4.83096	4.47671	4.70157	4.6566	4.70432	4.7457	4.81798	4.67788	0.679619	0.988052	0.400181	nosig	-0.0173415
neg_251	mycomass0001093	843.659	-	neg	[M-H]-	glucuronosyl diacylglycerol		-	-	-	-	-	-	-	4.24358	4.09745	4.19295	4.21233	4.32818	4.10085	4.07072	4.32676	4.12301	4.16517	4.13047	4.06068	0.601105	0.988142	0.373375	nosig	-0.0172102
pos_340	mycomass0003329	668.452	-	pos	[M+NH4]+	phosphatidylglycerols		-	-	-	-	-	-	-	5.3293	5.30622	5.16566	5.4339	5.48292	4.96273	5.16637	5.55116	5.27909	5.2098	5.22331	4.87833	0.439094	0.988236	0.608761	nosig	-0.0170721
pos_471	mycomass0002719	873.606	-	pos	[M+NH4]+	mycobactins	monodeoxy	-	-	-	-	-	-	-	5.44896	5.16201	5.13701	5.29615	5.77682	4.40222	4.96657	5.27641	5.17718	5.23653	5.49997	4.70254	0.380313	0.988343	0.786507	nosig	-0.0169157
neg_21	mycomass0001834	1547.95	-	neg	[M-H]-	glycopeptidolipids	serovar 2	-	-	-	-	-	-	-	3.90769	3.97889	4.02955	3.85967	3.90971	4.32721	4.04	3.88586	4.14269	3.82151	3.79484	4.05341	0.422834	0.988572	0.62383	nosig	-0.0165818
pos_84	mycomass0003002	773.604	-	pos	[M+H]+	phosphatidic acids		-	-	-	-	-	-	-	4.45219	4.42053	4.45998	4.36999	4.37889	4.34319	4.36333	4.33059	4.42284	4.32107	4.34528	4.34193	0.900135	0.988658	0.0680316	nosig	-0.0164571
neg_58	mycomass0002165	1429.95	-	neg	[M-H]-	glycopeptidolipids	I	-	-	-	-	-	-	-	3.93803	4.0893	4.08203	4.04196	3.53339	4.21772	4.17294	3.80892	3.8496	3.86715	3.90646	4.02625	0.453938	0.988658	0.69551	nosig	-0.0164565
pos_296	mycomass0002899	1185.22	-	pos	[M+NH4]+	mycolic acids	w1-methoxy	-	-	-	-	-	-	-	5.72223	5.75703	5.48184	5.71386	5.92383	5.57769	5.74633	5.89958	5.50619	5.56579	5.62998	5.4415	0.567195	0.988673	0.502197	nosig	-0.016434
pos_46	mycomass0000556	1420.03	-	pos	[M+H]+	cardiolipins		-	-	-	-	-	-	-	6.49107	6.52041	6.53914	6.64901	6.58483	6.58473	6.52229	6.46236	6.43279	6.56754	6.46	6.48091	1.16944	0.98874	0.0359734	down	-0.016337
pos_709	mycomass0000431	811.308	-	pos	[M+Fe-2H]+	carboxymycobactins	monodeoxy-	-	-	-	-	-	-	-	7.15642	6.81304	7.12154	7.02697	7.04612	6.75714	6.9823	7.25866	6.87336	7.18138	6.64262	6.51433	0.692142	0.988822	0.581803	nosig	-0.0162166
pos_159	mycomass0000608	1564.21	-	pos	[M+H]+	cardiolipins		-	-	-	-	-	-	-	6.2342	6.22807	6.23858	6.28176	6.40957	6.0056	6.2305	6.26028	6.18481	6.16141	6.11263	6.03977	0.759189	0.98908	0.302362	nosig	-0.0158402
pos_458	mycomass0003456	488.3	-	pos	[M+NH4]+	phosphatidylglycerols	lyso	-	-	-	-	-	-	-	4.27188	4.24379	4.24629	4.25122	4.36171	4.11546	4.17378	4.21965	4.18724	4.16343	4.30294	4.16499	0.662034	0.989082	0.260979	nosig	-0.0158384
pos_616	mycomass0003309	656.465	-	pos	[M+Na]+	phosphatidylethanolamines	lyso	-	-	-	-	-	-	-	6.08841	6.01631	6.09402	6.03331	6.26747	5.97297	5.96912	6.18875	5.98611	6.04266	6.05378	5.8349	0.744262	0.98911	0.321606	nosig	-0.0157966
pos_638	mycomass0000176	1077.77	-	pos	[M+Na]+	acyl trehaloses	triacylated	-	-	-	-	-	-	-	7.03566	6.9956	7.01671	7.0334	7.08774	6.98777	6.98359	6.99971	6.95701	6.97726	6.91191	6.87432	1.24244	0.989252	0.011584	down	-0.0155893
pos_29	mycomass0000147	941.659	-	pos	[M+H]+	acyl trehaloses	triacylated	-	-	-	-	-	-	-	6.1339	6.06776	6.10668	6.10931	6.19041	5.96042	5.99633	6.15708	6.02573	6.0862	6.0314	5.87999	0.847016	0.989287	0.214422	nosig	-0.0155392
neg_31	mycomass0000535	1359.93	-	neg	[M-H]-	cardiolipins		-	-	-	-	-	-	-	2.53309	2.55455	2.51495	2.59098	2.91793	2.538	2.5247	2.50572	2.52403	2.88195	2.5365	2.51326	0.366672	0.989563	0.761054	nosig	-0.0151363
neg_204	mycomass0002950	637.41	-	neg	[M-H]-	phosphatidic acids		-	-	-	-	-	-	-	4.07439	3.85248	4.03307	3.98019	4.08265	3.69813	3.8514	4.22423	3.86529	3.89804	3.93431	3.70087	0.356681	0.989597	0.669446	nosig	-0.0150867
pos_15	mycomass0003142	646.444	-	pos	[M+H]+	phosphatidylethanolamines		-	-	-	-	-	-	-	5.69483	5.59607	5.75387	5.73202	5.92659	5.52872	5.66603	5.75056	5.59934	5.66289	5.6598	5.53894	0.669675	0.989643	0.373535	nosig	-0.0150195
neg_91	mycomass0000566	1446.04	-	neg	[M-H]-	cardiolipins		-	-	-	-	-	-	-	5.56334	5.56524	5.64737	5.75613	5.72111	5.671	5.64898	5.62685	5.52075	5.68012	5.5479	5.54854	0.832614	0.989652	0.191883	nosig	-0.0150067
neg_312	mycomass0000132	941.584	-	neg	[M+HCOO]-	acyl trehaloses	triacylated	-	-	-	-	-	-	-	4.68023	4.58373	4.61538	4.63085	4.66143	4.60818	4.56598	4.63284	4.55318	4.61975	4.56898	4.55413	0.943175	0.989742	0.0415198	nosig	-0.0148754
neg_90	mycomass0000561	1432.02	-	neg	[M-H]-	cardiolipins		-	-	-	-	-	-	-	6.01403	6.02723	6.04227	6.17211	6.09987	6.08224	6.04627	5.98961	5.95107	6.09418	5.97815	6.00472	1.00464	0.989743	0.0791753	nosig	-0.0148744
pos_654	mycomass0002893	1152.16	-	pos	[M+Na]+	mycolic acids	w1-methoxy	-	-	-	-	-	-	-	5.03519	5.02802	4.87734	4.82463	5.10996	4.54381	5.03791	5.22907	5.08984	4.60048	4.59807	4.56286	0.267187	0.989778	0.741735	nosig	-0.0148235
neg_20	mycomass0002505	505.332	-	neg	[M-H]-	menaquinone		-	-	-	-	-	-	-	3.81243	4.02372	4.0469	3.84549	3.76161	4.16581	3.88289	3.9051	3.8274	3.93645	3.86145	4.00129	0.479541	0.989797	0.5757	nosig	-0.0147956
pos_584	mycomass0000191	1131.83	-	pos	[M+Na]+	acyl trehaloses	triacylated	-	-	-	-	-	-	-	6.52546	6.41029	6.40022	6.52118	6.50924	6.3574	6.4017	6.38277	6.46898	6.42934	6.38771	6.25985	0.938834	0.98984	0.145318	nosig	-0.0147329
pos_317	mycomass0000924	258.243	-	pos	[M+NH4]+	fatty acids		-	-	-	-	-	-	-	5.21486	5.18826	5.20619	5.25577	5.29188	5.11301	5.1078	5.24414	5.27851	5.16138	5.07446	5.0869	0.677529	0.989869	0.246563	nosig	-0.01469
pos_230	mycomass0003334	694.465	-	pos	[M+NH4]+	phosphatidylglycerols		-	-	-	-	-	-	-	6.34031	6.26976	6.42937	6.39285	6.82456	6.23466	6.73769	6.42933	6.19967	6.36213	6.1703	6.20331	0.5651	0.989892	0.612201	nosig	-0.0146575
neg_309	mycomass0002439	1434.93	-	neg	[M+HCOO]-	glycopeptidolipids	V/VI	-	-	-	-	-	-	-	4.24144	4.34625	4.05825	4.17121	3.91096	4.63943	4.27239	4.24451	4.1925	4.11653	4.12605	4.1649	0.389802	0.990118	0.701212	nosig	-0.0143271
pos_436	mycomass0001671	1189.18	-	pos	[M+NH4]+	glycerol monomycolate	keto	-	-	-	-	-	-	-	6.01326	5.62063	5.81563	5.97375	5.87773	5.59789	5.92346	5.85558	5.83552	5.66929	5.85093	5.42155	0.514331	0.990184	0.595872	nosig	-0.0142316
pos_220	mycomass0001417	1197.15	-	pos	[M+NH4]+	glycerides	triacylated	-	-	-	-	-	-	-	5.75504	5.61685	5.9041	5.82354	5.77523	4.76918	5.61684	5.51827	5.60002	5.55875	5.74012	5.28095	0.385989	0.990221	0.770519	nosig	-0.014177
neg_261	mycomass0000151	957.686	-	neg	[M-H]-	acyl trehaloses	triacylated	-	-	-	-	-	-	-	4.30701	4.24003	4.30067	4.1221	4.43637	4.05916	4.23183	4.17133	4.22127	4.17112	4.17012	4.25116	0.543398	0.990241	0.489144	nosig	-0.0141485
neg_324	mycomass0000034	915.603	-	neg	[M+HCOO]-	acyl trehaloses	diacylated	-	-	-	-	-	-	-	5.5639	5.57147	5.55581	5.50056	5.50451	5.39658	5.46117	5.42163	5.46519	5.48528	5.5045	5.43241	0.932701	0.99025	0.100222	nosig	-0.0141354
pos_31	mycomass0003178	814.631	-	pos	[M+H]+	phosphatidylethanolamines		-	-	-	-	-	-	-	5.60587	5.5221	5.56953	5.56594	5.63468	5.47653	5.48413	5.58336	5.49179	5.5378	5.49428	5.46508	0.882245	0.990465	0.0994539	nosig	-0.0138219
neg_12	mycomass0002775	755.513	-	neg	[M-H]-	mycolactone		-	-	-	-	-	-	-	4.21555	4.38025	4.13533	4.18861	4.29153	4.06024	4.16207	4.14634	4.10349	4.15359	4.34757	4.11938	0.489855	0.99054	0.51292	nosig	-0.0137123
neg_112	mycomass0003723	421.404	-	neg	[M-H]-	phthienoic acids		-	-	-	-	-	-	-	4.35638	4.21851	4.35548	4.26601	4.48741	4.15711	4.23844	4.48146	4.25651	4.25389	4.3229	4.04405	0.399922	0.990571	0.600565	nosig	-0.0136675
pos_441	mycomass0001431	1243.22	-	pos	[M+NH4]+	glycerides	triacylated	-	-	-	-	-	-	-	6.04638	5.87308	5.67979	5.88423	5.80487	5.56502	5.99416	5.8763	5.82999	5.79087	5.63521	5.39865	0.531918	0.990584	0.629523	nosig	-0.0136493
pos_222	mycomass0001421	1211.16	-	pos	[M+NH4]+	glycerides	triacylated	-	-	-	-	-	-	-	5.96635	5.83707	5.98655	6.01219	6.05956	5.01396	5.72449	5.59815	5.71701	5.73517	5.89028	5.88231	0.417747	0.990587	0.752546	nosig	-0.0136439
pos_38	mycomass0003385	915.704	-	pos	[M+H]+	phosphatidylglycerols		-	-	-	-	-	-	-	5.84287	6.0059	6.01061	5.98626	5.91435	5.90305	5.87494	5.9296	5.84207	5.8912	5.94178	5.85399	0.820025	0.990762	0.117892	nosig	-0.0133897
pos_181	mycomass0000569	1475.07	-	pos	[M+NH4]+	cardiolipins		-	-	-	-	-	-	-	6.76357	6.59655	6.78226	6.6825	6.9144	6.22914	6.49459	6.74572	6.67018	6.59349	6.62988	6.4657	0.526437	0.990771	0.574614	nosig	-0.0133761
pos_486	mycomass0002177	1154.82	-	pos	[M+NH4]+	glycopeptidolipids	IIa/IV	-	-	-	-	-	-	-	6.21752	6.12299	6.21608	6.14013	6.28124	5.89239	6.04653	6.25307	6.07275	6.04063	6.07475	6.04317	0.613455	0.990794	0.404643	nosig	-0.0133433
pos_666	mycomass0003310	658.48	-	pos	[M+Na]+	phosphatidylethanolamines	lyso	-	-	-	-	-	-	-	5.97555	5.9279	6.00334	5.93698	6.15141	5.84408	5.86638	6.07445	5.92007	5.9413	5.97926	5.72922	0.607532	0.990832	0.406461	nosig	-0.0132875
pos_670	mycomass0003150	700.491	-	pos	[M+Na]+	phosphatidylethanolamines		-	-	-	-	-	-	-	6.06474	5.98724	6.03913	6.02693	6.25768	5.93143	5.97796	6.12769	5.98006	6.0136	6.02747	5.84989	0.645082	0.990898	0.368372	nosig	-0.013192
neg_78	mycomass0000211	1177.9	-	neg	[M-H]-	acyl trehaloses	triacylated	-	-	-	-	-	-	-	4.27016	4.27339	4.27827	4.24046	4.32653	3.87869	4.19421	4.20571	4.16401	4.14836	4.2386	4.0885	0.415206	0.990973	0.602835	nosig	-0.013083
pos_695	mycomass0000204	1175.88	-	pos	[M+Na]+	acyl trehaloses	triacylated	-	-	-	-	-	-	-	5.56513	5.71938	5.41793	5.7562	5.27802	5.39308	5.61911	5.27694	5.77515	5.44162	5.38772	5.33548	0.428684	0.991134	0.664869	nosig	-0.0128477
pos_407	mycomass0001226	878.856	-	pos	[M+NH4]+	glycerides	diacylated	-	-	-	-	-	-	-	4.50961	4.48602	5.07191	4.51042	6.02005	4.44399	6.09002	4.53497	4.50904	4.68944	4.49824	4.46304	0.262268	0.991143	0.908653	nosig	-0.0128355
pos_588	mycomass0000195	1145.85	-	pos	[M+Na]+	acyl trehaloses	triacylated	-	-	-	-	-	-	-	6.09625	5.88149	6.03876	5.93445	6.05843	5.69824	5.97068	6.08923	5.94403	5.80387	5.91959	5.66415	0.503233	0.991149	0.549817	nosig	-0.0128263
neg_480	mycomass0000063	1045.78	-	neg	[M+HCOO]-	acyl trehaloses	diacylated	-	-	-	-	-	-	-	4.53132	4.61741	4.59178	4.58871	4.52832	4.2898	4.40941	4.44792	4.507	4.49641	4.56479	4.48329	0.499672	0.991214	0.476117	nosig	-0.0127319
neg_166	mycomass0001253	985.952	-	neg	[M-H]-	glycerides	diacylated	-	-	-	-	-	-	-	4.91672	4.84849	4.89336	4.83332	4.92273	4.67865	4.78492	4.8036	4.83272	4.80893	4.85868	4.75114	0.6394	0.991294	0.317091	nosig	-0.0126151
pos_286	mycomass0000551	1423.04	-	pos	[M+NH4]+	cardiolipins		-	-	-	-	-	-	-	7.00259	7.03802	7.04542	7.1456	7.08833	7.09957	7.01961	6.96206	6.97436	7.08427	6.99335	7.01817	1.04189	0.991332	0.0496328	down	-0.0125602
pos_81	mycomass0003170	774.598	-	pos	[M+H]+	phosphatidylethanolamines		-	-	-	-	-	-	-	6.92513	6.8406	6.87704	6.88681	6.94106	6.86828	6.8076	6.91224	6.81526	6.84842	6.81382	6.78752	1.02991	0.991436	0.0318573	down	-0.012409
pos_622	mycomass0001178	659.558	-	pos	[M+Na]+	glycerides	diacylated	-	-	-	-	-	-	-	3.66822	3.70406	3.69614	3.64396	3.65189	3.53509	3.58077	3.68182	3.70738	3.54764	3.57046	3.62582	0.406447	0.991531	0.413292	nosig	-0.0122707
pos_137	mycomass0001867	1640.1	-	pos	[M+H]+	glycopeptidolipids	serovar 2	-	-	-	-	-	-	-	6.65688	6.6276	6.72452	6.68265	6.79925	6.46466	6.63769	6.73887	6.62157	6.59939	6.50181	6.5181	0.644968	0.991537	0.353759	nosig	-0.0122609
pos_474	mycomass0001113	418.389	-	pos	[M+NH4]+	glycerides	monoacylated	-	-	-	-	-	-	-	4.98498	4.58861	4.80352	4.83975	4.75186	4.31996	4.5704	4.80572	4.63515	4.67942	4.93042	4.42967	0.363162	0.99159	0.745834	nosig	-0.0121844
pos_127	mycomass0002142	1305.9	-	pos	[M+H]+	glycopeptidolipids	I	-	-	-	-	-	-	-	6.28023	6.09084	6.33888	6.34115	6.52883	5.61406	6.17606	6.19183	6.14552	6.154	6.2624	5.95284	0.402925	0.99163	0.71276	nosig	-0.0121269
neg_513	mycomass0003269	1574.14	-	neg	[M+CH3COO]-	phosphatidyl ethanolamines	dimer	-	-	-	-	-	-	-	4.82817	4.77998	4.83728	4.75035	4.96238	4.21325	4.74442	4.80121	4.6964	4.61195	4.75685	4.5238	0.311181	0.991654	0.739166	nosig	-0.0120912
pos_625	mycomass0003365	841.596	-	pos	[M+Na]+	phosphatidylglycerols		-	-	-	-	-	-	-	7.18809	7.09788	7.15169	7.14825	7.20957	7.06793	7.09805	7.15577	7.1156	7.10253	7.04836	6.99218	0.919706	0.991813	0.0970357	nosig	-0.0118599
neg_376	mycomass0000011	805.494	-	neg	[M+HCOO]-	acyl trehaloses	diacylated	-	-	-	-	-	-	-	3.49583	3.26744	3.67655	3.46437	3.45533	3.00023	3.54345	2.96788	3.34996	3.42483	3.40858	3.49961	0.360061	0.991875	0.832416	nosig	-0.0117697
pos_228	mycomass0003136	635.441	-	pos	[M+NH4]+	phosphatidylethanolamines		-	-	-	-	-	-	-	5.59549	5.61633	5.61816	5.40122	5.59893	5.44202	5.59892	5.54492	5.52691	5.64182	5.35633	5.33322	0.61404	0.991885	0.506948	nosig	-0.0117559
pos_5	mycomass0002224	1271.9	-	pos	[M+H]+	glycopeptidolipids	IIa/IV	-	-	-	-	-	-	-	6.04164	5.87036	5.92036	5.83255	5.91143	5.34203	5.8868	5.93084	5.6802	5.62836	5.99519	5.52101	0.37652	0.992097	0.723431	nosig	-0.0114471
pos_679	mycomass0000881	947.664	-	pos	[M+Na]+	diglycosylated diacylglycerol		-	-	-	-	-	-	-	6.17841	6.14353	6.19501	6.1351	6.24905	6.10247	6.04956	6.12855	6.04422	6.20079	6.14034	6.14856	0.83488	0.992122	0.167072	nosig	-0.0114111
neg_409	mycomass0001627	991.927	-	neg	[M+HCOO]-	glycerol monomycolate	alpha	-	-	-	-	-	-	-	3.74871	3.373	3.63034	3.68613	3.82933	3.33789	3.728	3.61953	3.33314	3.5107	3.64321	3.60224	0.307173	0.992198	0.783298	nosig	-0.0113004
pos_315	mycomass0003453	472.267	-	pos	[M+NH4]+	phosphatidylglycerols	lyso	-	-	-	-	-	-	-	5.01952	5.07417	5.08662	5.03113	5.16791	5.23918	5.0927	5.15709	5.06897	5.05958	5.0415	4.96	0.523434	0.992204	0.382269	nosig	-0.0112908
pos_51	mycomass0001728	1268.25	-	pos	[M+H]+	glycerol monomycolate	w1-methoxy	-	-	-	-	-	-	-	6.73043	6.72669	6.72728	6.73399	6.73789	6.68654	6.75457	6.72931	6.70847	6.70454	6.58518	6.54816	0.804541	0.992252	0.16939	nosig	-0.011222
pos_632	mycomass0003554	999.692	-	pos	[M+Na]+	phosphatidylinositols		-	-	-	-	-	-	-	6.65195	6.536	6.59605	6.61308	6.63116	6.52129	6.57063	6.56808	6.5647	6.50284	6.55647	6.48365	0.862876	0.992334	0.0844605	nosig	-0.0111019
pos_35	mycomass0000058	969.727	-	pos	[M+H]+	acyl trehaloses	diacylated	-	-	-	-	-	-	-	5.83287	5.78432	5.76277	5.76581	5.65594	5.76106	5.69605	5.70466	5.68557	5.73813	5.71946	5.75496	0.846305	0.992364	0.121241	nosig	-0.0110594
pos_657	mycomass0001101	339.251	-	pos	[M+Na]+	glycerides	monoacylated	-	-	-	-	-	-	-	5.06738	5.05659	5.19461	5.09029	5.31667	5.04181	5.01525	5.32879	5.16911	5.06465	5.06336	4.89155	0.323762	0.992373	0.611851	nosig	-0.0110449
pos_389	mycomass0003548	966.702	-	pos	[M+NH4]+	phosphatidylinositols		-	-	-	-	-	-	-	6.53668	6.56023	6.46287	6.52464	6.40477	6.63369	6.46768	6.50003	6.47848	6.45951	6.45131	6.46918	0.785132	0.992417	0.165781	nosig	-0.0109823
neg_366	mycomass0001098	359.243	-	neg	[M+HCOO]-	glycerides	monoacylated	-	-	-	-	-	-	-	3.30153	3.32755	3.24202	3.15573	3.09632	3.51311	3.2276	3.21129	3.28603	3.2479	3.26521	3.25402	0.341303	0.992656	0.700913	nosig	-0.0106349
pos_134	mycomass0003357	779.576	-	pos	[M+H]+	phosphatidylglycerols		-	-	-	-	-	-	-	5.85092	5.76809	5.71262	5.78172	5.96742	5.52968	5.68931	5.75888	5.70573	5.73075	5.84912	5.62287	0.486729	0.992667	0.542986	nosig	-0.010618
pos_334	mycomass0002708	915.617	-	pos	[M+NH4]+	mycobactins		-	-	-	-	-	-	-	5.59254	5.45905	6.00488	5.74477	6.89634	5.29914	6.79302	5.87712	5.48256	5.93297	5.34676	5.31177	0.258973	0.992785	0.90009	nosig	-0.0104475
neg_576	mycomass0003674	1592.15	-	neg	[M+CH3COO]-	atidyl-myo-inositol-monoman	diacyl	-	-	-	-	-	-	-	6.24703	6.20307	6.22512	6.18763	6.23997	6.13323	6.16008	6.16915	6.19095	6.15011	6.17713	6.1206	0.873968	0.992802	0.048131	nosig	-0.0104221
pos_380	mycomass0000044	918.687	-	pos	[M+NH4]+	acyl trehaloses	diacylated	-	-	-	-	-	-	-	4.24049	4.17555	4.21776	4.23215	4.23035	3.53933	4.03859	3.96532	4.12768	4.08575	4.16255	4.07848	0.276584	0.992805	0.806022	nosig	-0.0104184
pos_194	mycomass0001321	860.769	-	pos	[M+NH4]+	glycerides	triacylated	-	-	-	-	-	-	-	5.1274	5.10272	5.06885	5.07241	5.10797	5.02396	5.0626	5.05146	5.07627	5.03224	5.08056	4.98122	0.715313	0.992821	0.116902	nosig	-0.0103938
pos_41	mycomass0000199	1137.88	-	pos	[M+H]+	acyl trehaloses	triacylated	-	-	-	-	-	-	-	6.31502	6.39984	6.31266	6.30076	6.43152	6.24445	6.32414	6.25099	6.27123	6.28908	6.26591	6.33396	0.745371	0.992924	0.182281	nosig	-0.0102449
neg_18	mycomass0000539	1371.93	-	neg	[M-H]-	cardiolipins		-	-	-	-	-	-	-	5.89413	5.86918	5.90472	5.86186	5.90525	5.75861	5.82143	5.8183	5.8386	5.82331	5.86114	5.78223	0.757548	0.992932	0.128419	nosig	-0.0102328
neg_247	mycomass0003531	865.582	-	neg	[M-H]-	phosphatidylinositols		-	-	-	-	-	-	-	6.16662	6.02206	6.05815	6.09704	6.2703	5.82171	5.98649	6.05217	6.03892	6.03022	6.14494	5.93011	0.481814	0.993055	0.55065	nosig	-0.0100538
neg_363	mycomass0001094	271.191	-	neg	[M+HCOO]-	glycerides	monoacylated	-	-	-	-	-	-	-	4.49593	4.60268	4.48994	4.40952	4.57199	4.24327	4.2409	4.56353	4.48086	4.5204	4.58197	4.24303	0.293303	0.993188	0.721082	nosig	-0.00986069
pos_295	mycomass0001612	1229.25	-	pos	[M+NH4]+	glycerol monomycolate	alpha	-	-	-	-	-	-	-	6.5602	6.47328	6.51958	6.466	6.49874	6.35281	6.40648	6.4369	6.44146	6.47368	6.47573	6.37512	0.751145	0.993279	0.214385	nosig	-0.0097286
neg_106	mycomass0003111	607.399	-	neg	[M-H]-	phosphatidic acids	lyso	-	-	-	-	-	-	-	3.65712	3.58574	3.68874	3.73758	3.77926	3.53714	3.61206	3.84241	3.71159	3.64755	3.64604	3.3784	0.19272	0.99329	0.740956	nosig	-0.00971357
neg_305	mycomass0000549	1459.98	-	neg	[M+HCOO]-	cardiolipins		-	-	-	-	-	-	-	5.83468	5.77984	5.8211	5.77759	5.82698	5.67069	5.73921	5.77491	5.79578	5.72684	5.75694	5.6847	0.642451	0.993302	0.219792	nosig	-0.00969573
pos_180	mycomass0000564	1461.05	-	pos	[M+NH4]+	cardiolipins		-	-	-	-	-	-	-	4.97588	4.89282	5.00841	4.91178	4.98313	4.59993	4.85615	4.91394	4.83822	4.91337	4.94114	4.7129	0.394566	0.993319	0.65248	nosig	-0.00967096
pos_254	mycomass0003559	1020.75	-	pos	[M+NH4]+	phosphatidylinositols		-	-	-	-	-	-	-	6.51355	6.41795	6.47276	6.44141	6.46086	6.4268	6.44225	6.44896	6.44265	6.41952	6.37362	6.35051	0.828952	0.993395	0.0825387	nosig	-0.00956084
pos_476	mycomass0002935	358.367	-	pos	[M+NH4]+	mycosanoic acids		-	-	-	-	-	-	-	6.44095	6.35089	7.01848	6.4157	6.4179	6.29402	6.4576	6.2903	6.23086	6.55755	6.44123	6.70659	0.464426	0.993482	0.750207	nosig	-0.0094348
pos_345	mycomass0001151	528.463	-	pos	[M+NH4]+	glycerides	diacylated	-	-	-	-	-	-	-	4.92276	5.03764	4.94429	4.96902	4.81206	5.11313	4.97628	4.90269	4.93353	4.89782	4.89523	5.0013	0.445213	0.993555	0.500579	nosig	-0.00932791
pos_627	mycomass0003179	838.631	-	pos	[M+Na]+	phosphatidylethanolamines		-	-	-	-	-	-	-	6.58576	6.54644	6.53203	6.59711	6.60155	6.56156	6.491	6.57554	6.51107	6.54878	6.51153	6.53265	0.864934	0.99356	0.0321328	nosig	-0.00932112
pos_42	mycomass0003595	1171.91	-	pos	[M+H]+	phosphatidylinositols		-	-	-	-	-	-	-	6.01261	5.9546	5.81347	5.96199	6.09423	5.68032	5.92117	5.8361	5.82471	5.83074	5.93623	5.94172	0.453994	0.993622	0.574171	nosig	-0.00923157
pos_216	mycomass0001401	1141.08	-	pos	[M+NH4]+	glycerides	triacylated	-	-	-	-	-	-	-	6.98917	6.93125	7.06122	7.04859	7.0968	6.6307	6.89339	6.93313	6.88005	6.91102	6.95371	6.92035	0.483672	0.993628	0.545229	nosig	-0.00922255
pos_77	mycomass0003164	746.569	-	pos	[M+H]+	phosphatidylethanolamines		-	-	-	-	-	-	-	6.78014	6.70962	6.73068	6.73686	6.78656	6.71303	6.67306	6.7826	6.68427	6.71114	6.68539	6.66265	0.798821	0.993628	0.083681	nosig	-0.00922156
pos_10	mycomass0000178	1065.78	-	pos	[M+H]+	acyl trehaloses	triacylated	-	-	-	-	-	-	-	6.86837	6.79729	6.83386	6.81312	6.85728	6.75333	6.80869	6.83808	6.77582	6.79823	6.7568	6.68564	0.766407	0.993647	0.147591	nosig	-0.00919524
pos_676	mycomass0001137	591.534	-	pos	[M+Na]+	glycerides	monoacylated	-	-	-	-	-	-	-	4.53085	4.45656	4.46527	4.48589	4.55793	4.31037	4.35939	4.59465	4.44362	4.42865	4.4698	4.34085	0.324745	0.993661	0.592244	nosig	-0.0091744
neg_514	mycomass0003175	844.605	-	neg	[M+CH3COO]-	phosphatidylethanolamines		-	-	-	-	-	-	-	5.5718	5.5119	5.53787	5.53961	5.59744	5.46994	5.50014	5.57483	5.48444	5.51331	5.49542	5.4501	0.639167	0.99367	0.18805	nosig	-0.00916065
pos_428	mycomass0001632	1091.11	-	pos	[M+NH4]+	glycerol monomycolate	alpha	-	-	-	-	-	-	-	6.69692	6.60099	6.66609	6.65407	6.72945	6.6747	6.67879	6.67783	6.66972	6.66567	6.56118	6.51671	0.685998	0.993696	0.242531	nosig	-0.00912402
neg_372	mycomass0000005	777.463	-	neg	[M+HCOO]-	acyl trehaloses	diacylated	-	-	-	-	-	-	-	3.74985	3.59692	3.80987	3.70239	3.69198	3.31793	3.70079	3.458	3.66953	3.6165	3.78562	3.5019	0.284501	0.993754	0.799949	nosig	-0.00903929
neg_344	mycomass0000223	1279.98	-	neg	[M+HCOO]-	acyl trehaloses	triacylated	-	-	-	-	-	-	-	4.75788	4.74937	4.70548	4.65391	4.63351	4.98772	4.64152	4.75505	4.86797	4.69787	4.6253	4.72266	0.336127	0.993769	0.650087	nosig	-0.009017
pos_484	mycomass0000015	780.55	-	pos	[M+NH4]+	acyl trehaloses	diacylated	-	-	-	-	-	-	-	6.58903	6.57962	6.60697	6.64603	6.6402	6.52488	6.53565	6.65943	6.52783	6.56159	6.56496	6.49522	0.635587	0.993886	0.197612	nosig	-0.00884814
pos_169	mycomass0000876	928.675	-	pos	[M+NH4]+	decaprenylphosphoribose		-	-	-	-	-	-	-	5.6722	5.67464	5.59855	5.68195	5.6279	5.33901	5.53097	5.50489	5.57004	5.64573	5.55887	5.57935	0.474115	0.993916	0.564302	nosig	-0.00880441
pos_624	mycomass0000047	937.662	-	pos	[M+Na]+	acyl trehaloses	diacylated	-	-	-	-	-	-	-	7.6139	7.53106	7.5798	7.56599	7.6793	7.51828	7.58483	7.5908	7.52903	7.55135	7.51271	7.44389	0.747639	0.993938	0.190303	nosig	-0.00877203
pos_118	mycomass0000018	777.536	-	pos	[M+H]+	acyl trehaloses	diacylated	-	-	-	-	-	-	-	6.80291	6.61952	6.92158	6.82512	7.47903	6.63954	7.42363	6.91069	6.63502	6.89305	6.62577	6.55083	0.327227	0.993976	0.826253	nosig	-0.00871687
neg_411	mycomass0003434	1199.98	-	neg	[M+HCOO]-	phosphatidylglycerols		-	-	-	-	-	-	-	4.52847	4.69288	4.52793	4.58086	4.38714	4.92696	4.68867	4.51147	4.63533	4.50304	4.50989	4.62968	0.280961	0.993989	0.743956	nosig	-0.00869838
pos_225	mycomass0001138	470.384	-	pos	[M+NH4]+	glycerides	diacylated	-	-	-	-	-	-	-	3.36599	3.25863	3.29262	3.29629	3.68625	2.93484	2.93402	3.63491	3.33623	3.38464	3.51558	2.91006	0.0767158	0.993991	0.901889	nosig	-0.00869486
pos_490	mycomass0000021	808.581	-	pos	[M+NH4]+	acyl trehaloses	diacylated	-	-	-	-	-	-	-	6.95341	6.86349	6.95906	6.96147	7.08785	6.80601	6.85823	7.00814	6.88002	6.95201	6.86675	6.8182	0.542269	0.994044	0.41536	nosig	-0.00861801
pos_424	mycomass0001265	1061.06	-	pos	[M+NH4]+	glycerides	diacylated	-	-	-	-	-	-	-	4.44965	4.42605	4.46585	4.45046	5.96401	4.62824	5.9427	4.54171	4.44908	4.44069	4.43828	4.40308	0.144314	0.994056	0.937828	nosig	-0.0086014
neg_293	mycomass0003612	1244	-	neg	[M-H]-	phosphatidylinositols		-	-	-	-	-	-	-	4.78366	4.85565	4.76576	4.78051	4.64759	5.08723	4.88745	4.75762	4.75798	4.7222	4.7511	4.87228	0.345895	0.99406	0.675949	nosig	-0.00859473
neg_87	mycomass0000546	1389.98	-	neg	[M-H]-	cardiolipins		-	-	-	-	-	-	-	5.86127	5.91339	5.92785	6.00175	5.95972	5.96302	5.91996	5.87893	5.87414	5.96296	5.88034	5.90404	0.648355	0.9942	0.185087	nosig	-0.0083921
pos_250	mycomass0003553	992.713	-	pos	[M+NH4]+	phosphatidylinositols		-	-	-	-	-	-	-	6.19162	6.19838	6.22331	6.16485	6.17362	6.24296	6.1536	6.21463	6.21753	6.13221	6.18054	6.08169	0.616952	0.994232	0.174838	nosig	-0.00834583
pos_701	mycomass0003953	1341.99	-	pos	[M+Na]+	sulfoglycolipids	diacylated	-	-	-	-	-	-	-	7.04889	7.00886	7.03334	7.03089	7.10806	6.85574	6.95339	7.02695	6.96204	7.00014	6.99854	6.90205	0.601959	0.994234	0.324146	nosig	-0.00834283
pos_188	mycomass0000158	1012.73	-	pos	[M+NH4]+	acyl trehaloses	triacylated	-	-	-	-	-	-	-	7.09127	7.04281	7.11094	7.09596	7.12502	7.00272	7.06048	7.06829	7.07012	7.07664	7.00449	6.94992	0.696475	0.994378	0.185727	nosig	-0.00813416
neg_226	mycomass0002432	1352.92	-	neg	[M-H]-	glycopeptidolipids	V/VI	-	-	-	-	-	-	-	4.28855	4.44179	4.29814	4.29893	4.15085	4.62228	4.37317	4.2254	4.3609	4.22135	4.37836	4.39482	0.261539	0.994385	0.74744	nosig	-0.00812293
pos_23	mycomass0003160	730.538	-	pos	[M+H]+	phosphatidylethanolamines		-	-	-	-	-	-	-	5.08307	5.02556	5.06076	5.03236	5.09129	4.95655	5.00525	5.07587	5.00411	5.04404	5.00613	4.94437	0.521675	0.994386	0.319991	nosig	-0.00812166
pos_499	mycomass0003345	740.547	-	pos	[M+NH4]+	phosphatidylglycerols		-	-	-	-	-	-	-	6.45577	6.38428	6.41813	6.39174	6.49242	6.36955	6.35831	6.42691	6.38803	6.39065	6.39406	6.33963	0.680538	0.994436	0.150241	nosig	-0.0080502
neg_123	mycomass0001160	551.467	-	neg	[M-H]-	glycerides	diacylated	-	-	-	-	-	-	-	3.97733	3.86393	3.95952	3.79187	3.9099	3.50432	3.87102	3.78111	3.86938	3.8039	3.88731	3.66728	0.266273	0.994486	0.794719	nosig	-0.00797763
pos_330	mycomass0001112	416.373	-	pos	[M+NH4]+	glycerides	monoacylated	-	-	-	-	-	-	-	3.13257	3.35001	3.30445	3.35012	3.16952	3.49562	3.29881	3.43718	3.23647	3.16141	3.27048	3.2892	0.0870565	0.994508	0.788288	nosig	-0.00794449
neg_564	mycomass0003651	711.446	-	neg	[M+CH3COO]-	phosphatidylinositols	lyso	-	-	-	-	-	-	-	4.21918	3.94042	4.1168	4.16925	4.13295	3.75074	3.84702	4.36821	4.06668	3.95294	4.04862	3.91232	0.114839	0.994511	0.83494	nosig	-0.00794099
neg_165	mycomass0003242	1108.96	-	neg	[M-H]-	phosphatidylethanolamines		-	-	-	-	-	-	-	4.12287	4.16858	3.9882	3.99409	3.91243	4.43491	4.10718	3.9746	4.16778	4.00098	4.0774	4.15873	0.256778	0.994541	0.793495	nosig	-0.00789661
pos_314	mycomass0003451	458.253	-	pos	[M+NH4]+	phosphatidylglycerols	lyso	-	-	-	-	-	-	-	6.54031	6.61035	6.53016	6.60382	6.52765	6.70135	6.43511	6.51888	6.49004	6.58746	6.63744	6.63237	0.51907	0.994626	0.433498	nosig	-0.00777351
pos_292	mycomass0001606	1145.15	-	pos	[M+NH4]+	glycerol monomycolate	alpha	-	-	-	-	-	-	-	6.15982	6.07607	6.05963	6.13626	6.27115	5.7721	6.0084	6.05868	5.97019	6.09064	6.11948	6.03578	0.378506	0.994739	0.666973	nosig	-0.00760944
pos_64	mycomass0003128	578.384	-	pos	[M+H]+	phosphatidylethanolamines		-	-	-	-	-	-	-	3.37869	3.49515	3.32444	3.52309	3.56991	3.78002	3.44918	3.48104	3.44343	3.47104	3.58052	3.53779	0.161516	0.99486	0.799205	nosig	-0.00743396
pos_82	mycomass0003173	788.615	-	pos	[M+H]+	phosphatidylethanolamines		-	-	-	-	-	-	-	7.71083	7.64784	7.68791	7.73973	7.74257	7.6725	7.5963	7.76399	7.63973	7.69185	7.64085	7.63177	0.648281	0.994872	0.197907	nosig	-0.00741653
neg_175	mycomass0000979	1133.99	-	neg	[M-H]-	glucose monomycolate	carboxy	-	-	-	-	-	-	-	4.46686	4.60644	4.50997	4.53262	4.34111	4.8122	4.51025	4.46734	4.58463	4.43657	4.53568	4.5957	0.230953	0.994902	0.745152	nosig	-0.00737304
pos_191	mycomass0000170	1054.78	-	pos	[M+NH4]+	acyl trehaloses	triacylated	-	-	-	-	-	-	-	6.92248	6.86936	6.87807	6.90044	6.94144	6.83008	6.85122	6.93153	6.8874	6.88889	6.8296	6.74612	0.568558	0.994991	0.289207	nosig	-0.00724525
neg_201	mycomass0003327	697.431	-	neg	[M-H]-	phosphatidylglycerols		-	-	-	-	-	-	-	4.5779	4.62543	4.56101	4.50819	4.53246	4.57722	4.50483	4.6313	4.5914	4.5344	4.50164	4.48237	0.362375	0.995024	0.452228	nosig	-0.00719736
pos_692	mycomass0003567	1057.77	-	pos	[M+Na]+	phosphatidylinositols		-	-	-	-	-	-	-	6.62067	6.55526	6.61312	6.59922	6.52665	6.5021	6.54379	6.60449	6.53931	6.5181	6.48314	6.53537	0.574286	0.995108	0.240025	nosig	-0.00707461
pos_214	mycomass0001393	1113.05	-	pos	[M+NH4]+	glycerides	triacylated	-	-	-	-	-	-	-	7.06338	6.98623	7.1092	7.09491	7.15539	6.69269	6.96845	6.99105	6.97105	6.98526	7.02538	6.9567	0.378946	0.995157	0.635414	nosig	-0.00700392
pos_239	mycomass0000037	888.64	-	pos	[M+NH4]+	acyl trehaloses	diacylated	-	-	-	-	-	-	-	6.17024	6.1855	6.22745	6.21172	6.29766	6.0768	6.09516	6.21235	6.16885	6.20272	6.22568	6.0849	0.423905	0.995165	0.458205	nosig	-0.00699172
pos_420	mycomass0001259	1033.02	-	pos	[M+NH4]+	glycerides	diacylated	-	-	-	-	-	-	-	4.43024	4.53347	4.38831	4.38767	4.29029	4.78716	4.47892	4.39702	4.4982	4.3364	4.43882	4.53813	0.218594	0.995166	0.785199	nosig	-0.00699153
neg_555	mycomass0001097	287.222	-	neg	[M+CH3COO]-	glycerides	monoacylated	-	-	-	-	-	-	-	4.79873	4.84876	4.90371	4.76735	4.88564	4.57005	4.7417	4.87386	4.79473	4.74837	4.77652	4.70069	0.245453	0.995191	0.68552	nosig	-0.00695442
pos_306	mycomass0001454	1325.3	-	pos	[M+NH4]+	glycerides	triacylated	-	-	-	-	-	-	-	6.36283	6.30836	6.30152	6.3564	6.46534	6.1985	6.30427	6.34896	6.3504	6.25584	6.26962	6.28137	0.402865	0.995196	0.459006	nosig	-0.00694671
pos_24	mycomass0003163	744.551	-	pos	[M+H]+	phosphatidylethanolamines		-	-	-	-	-	-	-	6.88554	6.84292	6.85993	6.83133	6.87431	6.84014	6.81591	6.87066	6.81456	6.846	6.80312	6.78828	0.75583	0.995244	0.0552107	nosig	-0.00687833
pos_94	mycomass0002862	1086.12	-	pos	[M+H]+	mycolic acids	methoxy	-	-	-	-	-	-	-	6.1938	6.30458	6.2805	6.20536	6.35404	6.24386	6.25717	6.24198	6.29429	6.21202	6.10229	6.29853	0.401341	0.995321	0.466756	nosig	-0.00676682
pos_667	mycomass0003147	686.475	-	pos	[M+Na]+	phosphatidylethanolamines		-	-	-	-	-	-	-	6.13256	6.07534	6.13286	6.13027	6.24245	5.93615	6.08459	6.13085	6.07617	6.10412	6.11237	5.97164	0.382073	0.995365	0.560636	nosig	-0.00670293
pos_446	mycomass0001699	1331.35	-	pos	[M+NH4]+	glycerol monomycolate	methoxy	-	-	-	-	-	-	-	6.86102	6.80928	6.87968	6.87293	6.97358	6.59757	6.80273	6.85182	6.79697	6.80225	6.81508	6.73708	0.383541	0.995411	0.57371	nosig	-0.00663624
pos_674	mycomass0000880	933.651	-	pos	[M+Na]+	diglycosylated diacylglycerol		-	-	-	-	-	-	-	6.38498	6.41944	6.37004	6.39257	6.39938	6.31815	6.29096	6.38265	6.38165	6.38136	6.3563	6.31671	0.559086	0.995431	0.202472	nosig	-0.00660675
pos_694	mycomass0003573	1085.79	-	pos	[M+Na]+	phosphatidylinositols		-	-	-	-	-	-	-	6.52149	6.50438	6.5017	6.46146	6.54289	6.65744	6.52865	6.5359	6.41169	6.53059	6.51646	6.48831	0.528739	0.995464	0.398483	nosig	-0.00655884
pos_698	mycomass0000212	1203.92	-	pos	[M+Na]+	acyl trehaloses	triacylated	-	-	-	-	-	-	-	6.57137	6.62101	6.58732	6.59725	6.61195	6.52508	6.54052	6.55392	6.52348	6.58242	6.57212	6.56367	0.662088	0.995499	0.104544	nosig	-0.00650801
pos_591	mycomass0000093	1159.89	-	pos	[M+Na]+	acyl trehaloses	diacylated	-	-	-	-	-	-	-	6.54467	6.52096	6.50482	6.51878	6.56559	6.45436	6.46551	6.48695	6.51009	6.48325	6.46825	6.51985	0.619865	0.995519	0.133981	nosig	-0.00647996
pos_448	mycomass0001455	1327.31	-	pos	[M+NH4]+	glycerides	triacylated	-	-	-	-	-	-	-	7.24366	7.18242	7.22426	7.19537	7.29904	7.0729	7.12973	7.23792	7.18281	7.19183	7.1815	7.10168	0.487297	0.995553	0.403259	nosig	-0.0064297
pos_635	mycomass0000065	1021.76	-	pos	[M+Na]+	acyl trehaloses	diacylated	-	-	-	-	-	-	-	7.09979	7.05442	7.08098	7.04619	7.09013	7.01327	7.01651	7.09032	7.03065	7.04731	7.02067	6.99492	0.647038	0.99565	0.13319	nosig	-0.00628976
pos_374	mycomass0000134	904.638	-	pos	[M+NH4]+	acyl trehaloses	triacylated	-	-	-	-	-	-	-	6.39651	6.35675	6.36654	6.38674	6.44457	6.25887	6.37894	6.28899	6.37217	6.32417	6.37541	6.30629	0.477457	0.995708	0.382412	nosig	-0.00620561
pos_79	mycomass0003167	760.584	-	pos	[M+H]+	phosphatidylethanolamines		-	-	-	-	-	-	-	7.72315	7.66548	7.70892	7.74766	7.8033	7.67038	7.64255	7.78712	7.65997	7.71251	7.67455	7.64422	0.522361	0.995726	0.310637	nosig	-0.00617966
pos_215	mycomass0001397	1127.07	-	pos	[M+NH4]+	glycerides	triacylated	-	-	-	-	-	-	-	7.74276	7.68448	7.7928	7.76909	7.81069	7.43925	7.65757	7.67744	7.64511	7.68784	7.71283	7.66219	0.412068	0.995759	0.580856	nosig	-0.00613089
pos_378	mycomass0002221	1278.93	-	pos	[M+NH4]+	glycopeptidolipids	IIa/IV	-	-	-	-	-	-	-	6.12527	5.81663	6.05459	6.1177	6.16484	5.95437	6.03184	6.05519	5.9952	6.09282	5.95313	5.95176	0.363128	0.995764	0.670961	nosig	-0.00612355
neg_167	mycomass0000115	1236.02	-	neg	[M-H]-	acyl trehaloses	diacylated	-	-	-	-	-	-	-	4.81513	4.88769	4.73105	4.69279	4.59895	5.0116	4.77773	4.74583	4.74152	4.68583	4.73612	4.92911	0.250324	0.995787	0.776586	nosig	-0.00609099
neg_48	mycomass0002967	717.47	-	neg	[M-H]-	phosphatidic acids		-	-	-	-	-	-	-	4.50682	4.46023	4.49684	4.52737	4.54157	4.35807	4.45371	4.51266	4.46467	4.5096	4.44252	4.39691	0.307409	0.995879	0.582929	nosig	-0.00595826
pos_367	mycomass0003350	766.557	-	pos	[M+NH4]+	phosphatidylglycerols		-	-	-	-	-	-	-	7.13031	7.09452	7.15138	7.1872	7.23025	7.00426	7.10003	7.16835	7.13437	7.13907	7.10388	6.97657	0.396028	0.995895	0.503288	nosig	-0.00593382
pos_429	mycomass0001395	1117.08	-	pos	[M+NH4]+	glycerides	triacylated	-	-	-	-	-	-	-	5.58092	5.54048	5.57247	5.54916	5.83908	4.31277	5.32478	5.26306	5.30198	5.47929	5.5886	5.30469	0.168394	0.99591	0.924799	nosig	-0.00591241
pos_639	mycomass0003200	936.742	-	pos	[M+Na]+	phosphatidylethanolamines		-	-	-	-	-	-	-	6.06603	6.08461	6.04765	6.08102	6.02578	6.06486	6.04509	6.02042	6.02983	6.08599	5.9847	6.05732	0.598178	0.995969	0.173875	nosig	-0.00582669
pos_453	mycomass0000921	218.211	-	pos	[M+NH4]+	fatty acids		-	-	-	-	-	-	-	5.51489	5.59593	5.26877	5.46988	4.63	5.42451	4.51832	5.52119	5.43717	5.35745	5.51511	5.42647	0.098933	0.995979	0.922291	nosig	-0.0058128
pos_52	mycomass0002789	1180.23	-	pos	[M+H]+	mycolic acids	alpha	-	-	-	-	-	-	-	6.92253	6.8534	6.87847	6.87888	6.94053	6.74912	6.85153	6.88895	6.8165	6.85981	6.8714	6.7697	0.466738	0.995997	0.420221	nosig	-0.0057872
pos_356	mycomass0001132	556.53	-	pos	[M+NH4]+	glycerides	monoacylated	-	-	-	-	-	-	-	7.4297	7.44964	7.41498	7.43963	7.41978	7.51005	7.35424	7.46211	7.43895	7.38361	7.42782	7.42002	0.526583	0.996037	0.197553	nosig	-0.00572943
pos_186	mycomass0000149	970.685	-	pos	[M+NH4]+	acyl trehaloses	triacylated	-	-	-	-	-	-	-	6.9434	6.83842	6.91413	6.89769	7.03012	6.84634	6.87473	6.96856	6.87836	6.8754	6.91836	6.79106	0.397811	0.996054	0.482927	nosig	-0.00570427
pos_644	mycomass0003596	1195.9	-	pos	[M+Na]+	phosphatidylinositols		-	-	-	-	-	-	-	6.6554	6.72439	6.70164	6.62491	6.6434	6.72186	6.64702	6.62741	6.72297	6.65169	6.63246	6.63344	0.507121	0.996092	0.278291	nosig	-0.0056493
pos_415	mycomass0001250	990.978	-	pos	[M+NH4]+	glycerides	diacylated	-	-	-	-	-	-	-	4.7638	4.72923	4.75863	4.68112	4.79855	4.54753	4.68371	4.69542	4.73369	4.66645	4.75364	4.6371	0.262637	0.996151	0.66586	nosig	-0.00556341
pos_685	mycomass0003174	812.614	-	pos	[M+Na]+	phosphatidylethanolamines		-	-	-	-	-	-	-	7.23122	7.20947	7.23128	7.26938	7.30148	7.22356	7.16072	7.29052	7.20477	7.25148	7.19869	7.19466	0.497101	0.996192	0.268399	nosig	-0.00550497
pos_139	mycomass0003366	821.627	-	pos	[M+H]+	phosphatidylglycerols		-	-	-	-	-	-	-	5.52948	5.46511	5.52079	5.4754	5.58072	5.40489	5.46246	5.47278	5.49777	5.46328	5.51448	5.44019	0.378776	0.996196	0.459771	nosig	-0.00549803
pos_554	mycomass0000533	1371.01	-	pos	[M+NH4]+	cardiolipins		-	-	-	-	-	-	-	6.92582	6.83981	6.88501	6.90896	7.01162	6.6725	6.85012	6.92327	6.85914	6.85436	6.84039	6.76208	0.321282	0.996257	0.624792	nosig	-0.00541038
pos_4	mycomass0001779	1347.88	-	pos	[M+H]+	glycopeptidolipids	serovar 1	-	-	-	-	-	-	-	7.1551	7.14561	7.14995	7.14341	7.16775	7.07757	7.01315	7.24634	7.16705	7.0742	7.11619	7.06235	0.327828	0.996262	0.480524	nosig	-0.00540247
pos_98	mycomass0001695	1258.26	-	pos	[M+H]+	glycerol monomycolate	methoxy	-	-	-	-	-	-	-	6.71283	6.67007	6.7018	6.68389	6.77852	6.56582	6.66257	6.73213	6.65673	6.69066	6.64288	6.57869	0.392002	0.996279	0.496553	nosig	-0.00537823
pos_146	mycomass0003932	1177.83	-	pos	[M+H]+	sulfoglycolipids	diacylated	-	-	-	-	-	-	-	6.91294	6.84255	6.91235	6.91991	6.98164	6.70192	6.86906	6.90736	6.85345	6.8817	6.83785	6.76888	0.359468	0.996292	0.576318	nosig	-0.00535938
pos_599	mycomass0002786	1160.17	-	pos	[M+Na]+	mycolic acids	alpha	-	-	-	-	-	-	-	6.21386	6.03063	6.25406	6.17593	6.15757	6.1305	6.11542	6.29399	6.1076	6.09003	6.08332	6.13582	0.284673	0.996311	0.624281	nosig	-0.00533188
pos_501	mycomass0001167	600.556	-	pos	[M+NH4]+	glycerides	diacylated	-	-	-	-	-	-	-	6.55373	6.56041	6.55143	6.54838	6.54019	6.63127	6.47771	6.61257	6.57857	6.51114	6.51966	6.5431	0.389328	0.996378	0.348129	nosig	-0.00523531
pos_572	mycomass0000046	935.647	-	pos	[M+Na]+	acyl trehaloses	diacylated	-	-	-	-	-	-	-	7.02718	6.91299	6.99644	6.99332	7.08324	6.82971	6.93311	7.03535	6.95127	6.986	6.93775	6.84836	0.355413	0.99639	0.584409	nosig	-0.0052172
pos_571	mycomass0000043	921.63	-	pos	[M+Na]+	acyl trehaloses	diacylated	-	-	-	-	-	-	-	7.27556	7.24361	7.27103	7.27071	7.23863	7.24219	7.23839	7.27964	7.25201	7.22314	7.21192	7.1815	0.569496	0.996437	0.126142	nosig	-0.00514952
pos_440	mycomass0001720	1231.23	-	pos	[M+NH4]+	glycerol monomycolate	w1-methoxy	-	-	-	-	-	-	-	4.82792	4.83913	4.70437	4.77658	4.71063	4.74611	4.66678	4.7805	4.75568	4.77338	4.80211	4.72454	0.30102	0.996443	0.59323	nosig	-0.00514087
neg_575	mycomass0000069	1059.79	-	neg	[M+CH3COO]-	acyl trehaloses	diacylated	-	-	-	-	-	-	-	3.17119	2.77318	3.01599	2.89875	2.58903	2.64905	2.63574	2.81302	2.63539	2.61153	3.16249	3.17837	0.11293	0.996453	0.944545	nosig	-0.00512661
neg_93	mycomass0000922	285.206	-	neg	[M-H]-	fatty acids		-	-	-	-	-	-	-	5.05222	5.09862	5.09746	5.02401	5.09302	4.75892	4.94115	5.03308	5.02535	5.04377	5.06957	4.90482	0.213725	0.996464	0.773052	nosig	-0.00511041
pos_3	mycomass0002986	723.493	-	pos	[M+H]+	phosphatidic acids		-	-	-	-	-	-	-	5.97142	5.83666	5.99649	5.98079	6.43962	5.85916	6.30986	6.07574	5.87422	6.04234	5.86191	5.79351	0.202376	0.996492	0.86215	nosig	-0.00506944
pos_461	mycomass0002498	865.616	-	pos	[M+NH4]+	lipopentapeptide		-	-	-	-	-	-	-	7.8508	7.7808	7.79067	7.80452	7.85775	7.79264	7.81779	7.85765	7.7852	7.80251	7.73987	7.71149	0.506735	0.99653	0.313211	nosig	-0.00501483
pos_464	mycomass0003460	516.332	-	pos	[M+NH4]+	phosphatidylglycerols	lyso	-	-	-	-	-	-	-	6.66653	6.77626	6.68604	6.72097	6.53991	6.84028	6.55382	6.63359	6.67496	6.70907	6.75761	6.76179	0.312606	0.996542	0.671198	nosig	-0.00499819
pos_297	mycomass0001613	1243.25	-	pos	[M+NH4]+	glycerol monomycolate	alpha	-	-	-	-	-	-	-	6.53288	6.46673	6.53264	6.40345	6.6154	6.42668	6.51278	6.50383	6.49571	6.50618	6.4584	6.36804	0.369677	0.996592	0.586487	nosig	-0.00492522
pos_322	mycomass0001104	360.31	-	pos	[M+NH4]+	glycerides	monoacylated	-	-	-	-	-	-	-	4.81284	4.80167	4.64119	4.72097	4.63622	4.946	4.65242	4.69461	4.8381	4.75195	4.72814	4.79651	0.230875	0.996598	0.776944	nosig	-0.00491621
pos_613	mycomass0001145	505.385	-	pos	[M+Na]+	glycerides	diacylated	-	-	-	-	-	-	-	5.63482	5.66926	5.64708	5.60693	5.56894	5.70418	5.60901	5.5757	5.63171	5.6544	5.61865	5.62669	0.439861	0.996599	0.405549	nosig	-0.00491502
pos_542	mycomass0003938	1236.92	-	pos	[M+NH4]+	sulfoglycolipids	diacylated	-	-	-	-	-	-	-	6.38977	6.2833	6.34129	6.31427	6.37249	6.10676	6.21514	6.37202	6.30786	6.31177	6.25532	6.2178	0.286559	0.996616	0.672088	nosig	-0.00489099
pos_28	mycomass0003172	786.599	-	pos	[M+H]+	phosphatidylethanolamines		-	-	-	-	-	-	-	8.14549	8.09489	8.1399	8.17172	8.22039	8.09554	8.08741	8.20276	8.09657	8.15634	8.08949	8.07048	0.462709	0.996626	0.358901	nosig	-0.00487573
neg_141	mycomass0002983	775.549	-	neg	[M-H]-	phosphatidic acids		-	-	-	-	-	-	-	5.60931	5.57953	5.57457	5.61343	5.62917	5.46326	5.52559	5.6343	5.54987	5.6005	5.54318	5.50351	0.30664	0.996644	0.566706	nosig	-0.00484975
pos_336	mycomass0003475	626.441	-	pos	[M+NH4]+	phosphatidylglycerols	lyso	-	-	-	-	-	-	-	5.42721	5.37518	5.46054	5.42415	5.56005	5.17882	5.37139	5.56334	5.39076	5.40315	5.37163	5.2171	0.159415	0.996651	0.796948	nosig	-0.00483996
pos_298	mycomass0001727	1273.28	-	pos	[M+NH4]+	glycerol monomycolate	w1-methoxy	-	-	-	-	-	-	-	6.70133	6.59531	6.67112	6.64445	6.73498	6.53489	6.64341	6.6849	6.5879	6.67796	6.69599	6.45922	0.336128	0.996673	0.650187	nosig	-0.00480824
neg_86	mycomass0000541	1375.96	-	neg	[M-H]-	cardiolipins		-	-	-	-	-	-	-	5.89708	5.94639	5.92725	6.03077	5.96857	5.99133	5.95187	5.90611	5.90371	6.00835	5.92217	5.95042	0.393543	0.996679	0.449637	nosig	-0.00479863
pos_20	mycomass0003154	702.506	-	pos	[M+H]+	phosphatidylethanolamines		-	-	-	-	-	-	-	6.30461	6.22987	6.29471	6.31045	6.46797	6.04012	6.25214	6.32838	6.25879	6.2619	6.28101	6.1417	0.219754	0.996712	0.746816	nosig	-0.00475163
pos_174	mycomass0002772	744.538	-	pos	[M+NH4]+	mycolactone		-	-	-	-	-	-	-	5.6344	5.54241	5.5261	5.63467	5.60824	5.51948	5.55207	5.49898	5.63564	5.6837	5.54231	5.4433	0.336313	0.996734	0.675185	nosig	-0.00471909
pos_545	mycomass0003945	1280.94	-	pos	[M+NH4]+	sulfoglycolipids	diacylated	-	-	-	-	-	-	-	6.29269	6.27724	6.28997	6.29639	6.35706	6.14727	6.32465	6.30438	6.24106	6.24888	6.268	6.15142	0.301126	0.996754	0.599934	nosig	-0.00468996
pos_73	mycomass0000029	831.582	-	pos	[M+H]+	acyl trehaloses	diacylated	-	-	-	-	-	-	-	7.16866	7.10762	7.14216	7.17679	7.18753	7.05673	7.13147	7.14749	7.15049	7.12213	7.08817	7.06118	0.418776	0.996766	0.376244	nosig	-0.0046735
neg_281	mycomass0003594	1159.9	-	neg	[M-H]-	phosphatidylinositols		-	-	-	-	-	-	-	3.44114	2.70491	3.93763	3.62821	4.10558	2.68835	4.38878	3.7477	2.99698	3.95592	2.68684	2.66359	0.163879	0.996781	0.977773	nosig	-0.00465123
pos_32	mycomass0003001	771.59	-	pos	[M+H]+	phosphatidic acids		-	-	-	-	-	-	-	6.64942	6.59256	6.70115	6.6265	6.72473	6.43369	6.58041	6.6502	6.64631	6.62663	6.61026	6.48865	0.271395	0.996839	0.678617	nosig	-0.00456784
pos_2	mycomass0002506	513.373	-	pos	[M+H]+	menaquinone		-	-	-	-	-	-	-	3.91058	3.88782	3.9311	3.74413	3.92466	3.53353	3.74068	3.89571	3.83817	3.81649	3.90423	3.66407	0.128633	0.99684	0.874658	nosig	-0.00456592
pos_36	mycomass0003379	887.674	-	pos	[M+H]+	phosphatidylglycerols		-	-	-	-	-	-	-	5.87998	5.87803	5.65929	5.79725	5.78049	5.55019	5.8067	5.68664	5.76892	5.72173	5.8192	5.63503	0.244678	0.996903	0.774422	nosig	-0.00447529
neg_195	mycomass0003321	669.4	-	neg	[M-H]-	phosphatidylglycerols		-	-	-	-	-	-	-	4.40884	4.45565	4.37299	4.3232	4.38451	4.30875	4.2634	4.48642	4.40889	4.34992	4.357	4.30794	0.150462	0.996939	0.737487	nosig	-0.00442282
pos_93	mycomass0001709	1152.19	-	pos	[M+H]+	glycerol monomycolate	w1-methoxy	-	-	-	-	-	-	-	6.31481	6.26245	6.36518	6.24589	6.25541	6.29854	6.26545	6.36153	6.21732	6.29094	6.2033	6.28879	0.358425	0.996954	0.53481	nosig	-0.00440064
pos_135	mycomass0002277	1508.02	-	pos	[M+H]+	glycopeptidolipids	IIb	-	-	-	-	-	-	-	6.57604	6.41831	6.50558	6.54759	6.58161	6.38011	6.44293	6.56552	6.4723	6.52463	6.49449	6.39157	0.291847	0.99698	0.654955	nosig	-0.00436336
pos_226	mycomass0001141	484.4	-	pos	[M+NH4]+	glycerides	diacylated	-	-	-	-	-	-	-	4.98002	5.01449	5.00785	5.04847	4.92652	5.08121	4.98026	5.00823	4.99355	4.98618	4.9787	5.0228	0.266206	0.997044	0.535233	nosig	-0.00427072
pos_76	mycomass0002974	689.512	-	pos	[M+H]+	phosphatidic acids		-	-	-	-	-	-	-	6.63092	6.61139	6.59672	6.60373	6.60498	6.51621	6.55245	6.61408	6.56579	6.62027	6.55028	6.54487	0.42008	0.997063	0.38487	nosig	-0.00424373
neg_282	mycomass0000101	1167.95	-	neg	[M-H]-	acyl trehaloses	diacylated	-	-	-	-	-	-	-	5.16309	5.23855	5.05291	5.10516	4.90456	5.36015	5.09513	5.02686	5.04309	5.13044	5.1315	5.30767	0.22854	0.997089	0.848054	nosig	-0.00420581
pos_246	mycomass0000150	972.699	-	pos	[M+NH4]+	acyl trehaloses	triacylated	-	-	-	-	-	-	-	7.18458	7.17375	7.1571	7.16741	7.13073	7.18555	7.1789	7.16315	7.15486	7.15164	7.10486	7.12396	0.516572	0.997168	0.174285	nosig	-0.00409111
pos_460	mycomass0002929	274.274	-	pos	[M+NH4]+	mycosanoic acids		-	-	-	-	-	-	-	8.1082	8.08351	8.08858	8.11165	8.04203	7.9873	7.96465	8.10289	8.1007	8.043	8.06078	8.01311	0.354347	0.997189	0.454332	nosig	-0.00406184
pos_26	mycomass0003169	772.584	-	pos	[M+H]+	phosphatidylethanolamines		-	-	-	-	-	-	-	6.89752	6.84892	6.92669	6.94047	7.02313	6.84123	6.85533	6.99012	6.86018	6.93019	6.87991	6.84584	0.277866	0.997194	0.598954	nosig	-0.00405397
pos_213	mycomass0001389	1099.04	-	pos	[M+NH4]+	glycerides	triacylated	-	-	-	-	-	-	-	7.58071	7.52735	7.6208	7.59908	7.6556	7.27017	7.51323	7.53452	7.50959	7.51856	7.55184	7.50045	0.25206	0.997226	0.724272	nosig	-0.00400719
pos_300	mycomass0001442	1283.26	-	pos	[M+NH4]+	glycerides	triacylated	-	-	-	-	-	-	-	6.36612	6.16094	6.40998	6.21503	6.37219	6.16374	6.34199	6.33485	6.25405	6.25161	6.28838	6.11356	0.244807	0.997252	0.770286	nosig	-0.00397013
pos_320	mycomass0000926	272.258	-	pos	[M+NH4]+	fatty acids		-	-	-	-	-	-	-	6.13315	6.11577	6.17429	6.09906	6.21839	6.16085	6.13518	6.16646	6.22948	6.12157	6.02805	6.12008	0.244177	0.997271	0.614	nosig	-0.00394192
pos_454	mycomass0003450	446.253	-	pos	[M+NH4]+	phosphatidylglycerols	lyso	-	-	-	-	-	-	-	6.49157	6.5689	6.56592	6.51292	6.3664	6.70954	6.47734	6.41184	6.51499	6.5197	6.56501	6.62164	0.260445	0.997329	0.75549	nosig	-0.00385889
pos_175	mycomass0002513	736.602	-	pos	[M+NH4]+	menaquinone		-	-	-	-	-	-	-	7.25565	7.25102	7.28635	7.2316	7.25946	7.09581	7.18561	7.22193	7.19301	7.21405	7.25464	7.19561	0.338942	0.997348	0.532537	nosig	-0.00383109
pos_703	mycomass0003960	1386.02	-	pos	[M+Na]+	sulfoglycolipids	diacylated	-	-	-	-	-	-	-	6.60442	6.49145	6.56226	6.56678	6.72078	6.24202	6.53311	6.57666	6.58116	6.53508	6.50101	6.35777	0.174592	0.997374	0.820439	nosig	-0.00379407
pos_433	mycomass0001710	1175.16	-	pos	[M+NH4]+	glycerol monomycolate	w1-methoxy	-	-	-	-	-	-	-	5.18254	5.01838	5.09663	4.88219	5.31593	4.80887	4.91151	5.17885	5.29621	4.86553	5.01076	4.9621	0.0344025	0.997374	0.899836	nosig	-0.00379286
pos_69	mycomass0003506	753.452	-	pos	[M+H]+	phosphatidylinositols		-	-	-	-	-	-	-	3.85945	3.83586	3.87565	3.86026	3.94618	3.79383	3.87703	3.86388	3.85888	3.85049	3.84808	3.81288	0.188422	0.997411	0.664099	nosig	-0.00373931
pos_25	mycomass0003166	758.569	-	pos	[M+H]+	phosphatidylethanolamines		-	-	-	-	-	-	-	7.85693	7.80493	7.84642	7.87179	7.94494	7.76946	7.79031	7.91885	7.81638	7.86002	7.81748	7.77326	0.299481	0.99749	0.559806	nosig	-0.00362513
pos_54	mycomass0001736	1312.31	-	pos	[M+H]+	glycerol monomycolate	w1-methoxy	-	-	-	-	-	-	-	7.43891	7.40791	7.44891	7.42719	7.48443	7.32485	7.39224	7.43386	7.40167	7.41148	7.42707	7.35453	0.342786	0.9975	0.47372	nosig	-0.00361175
neg_30	mycomass0000530	1345.91	-	neg	[M-H]-	cardiolipins		-	-	-	-	-	-	-	4.54851	4.53329	4.57879	4.71294	4.68018	4.31339	4.57288	4.54307	4.4714	4.6147	4.57972	4.51695	0.141535	0.997501	0.856233	nosig	-0.00360954
pos_566	mycomass0000210	1199.89	-	pos	[M+Na]+	acyl trehaloses	triacylated	-	-	-	-	-	-	-	7.07001	7.08497	7.09512	7.08328	7.03047	7.14668	7.10752	7.04326	7.07936	7.05484	7.03544	7.08468	0.389605	0.99752	0.378759	nosig	-0.00358238
pos_22	mycomass0003157	716.522	-	pos	[M+H]+	phosphatidylethanolamines		-	-	-	-	-	-	-	7.78883	7.77831	7.78939	7.78943	7.79357	7.73129	7.74175	7.76761	7.76902	7.75827	7.77791	7.74204	0.495369	0.997553	0.1267	nosig	-0.00353502
pos_494	mycomass0001161	572.524	-	pos	[M+NH4]+	glycerides	diacylated	-	-	-	-	-	-	-	4.11917	4.09558	4.13537	4.11998	4.20591	4.05355	4.13675	4.12361	4.1186	4.11021	4.1078	4.0726	0.188426	0.997574	0.664102	nosig	-0.00350357
pos_462	mycomass0003458	502.316	-	pos	[M+NH4]+	phosphatidylglycerols	lyso	-	-	-	-	-	-	-	6.86391	6.96881	6.89944	6.92911	6.76752	7.05419	6.76846	6.8517	6.87642	6.92723	6.96954	6.98906	0.230072	0.997575	0.75321	nosig	-0.00350226
pos_640	mycomass0000180	1091.79	-	pos	[M+Na]+	acyl trehaloses	triacylated	-	-	-	-	-	-	-	8.24741	8.20752	8.22088	8.2166	8.2163	8.23301	8.22141	8.21389	8.21162	8.21021	8.18709	8.17816	0.60272	0.997581	0.0533126	nosig	-0.00349378
pos_394	mycomass0003557	1008.75	-	pos	[M+NH4]+	phosphatidylinositols		-	-	-	-	-	-	-	6.11396	6.01388	6.04759	6.23577	6.0002	6.07917	6.0445	6.10172	6.02063	5.97981	6.22805	6.02783	0.14287	0.997588	0.776805	nosig	-0.00348466
neg_326	mycomass0003358	847.572	-	neg	[M+HCOO]-	phosphatidylglycerols		-	-	-	-	-	-	-	5.41091	5.29536	5.33928	5.36648	5.53476	4.95162	5.26499	5.32714	5.31967	5.32291	5.38478	5.20589	0.121168	0.99771	0.887727	nosig	-0.00330723
pos_7	mycomass0000155	981.69	-	pos	[M+H]+	acyl trehaloses	triacylated	-	-	-	-	-	-	-	7.51301	7.45502	7.48772	7.49275	7.60667	7.41632	7.50438	7.53499	7.46064	7.48531	7.46871	7.41553	0.280062	0.997733	0.59628	nosig	-0.00327402
pos_53	mycomass0001616	1268.28	-	pos	[M+H]+	glycerol monomycolate	alpha	-	-	-	-	-	-	-	7.54628	7.49286	7.52263	7.52908	7.5679	7.48127	7.48204	7.53413	7.50146	7.53045	7.51562	7.4743	0.399361	0.99774	0.331408	nosig	-0.00326467
neg_318	mycomass0002175	1191.77	-	neg	[M+HCOO]-	glycopeptidolipids	IIa/IV	-	-	-	-	-	-	-	5.56531	5.60025	5.67673	5.6148	5.70935	5.59633	5.68153	5.78077	5.78629	5.52569	5.28024	5.63258	0.0283376	0.997759	0.87927	nosig	-0.00323667
pos_30	mycomass0003367	831.608	-	pos	[M+H]+	phosphatidylglycerols		-	-	-	-	-	-	-	5.10651	4.95505	4.99353	4.84154	5.1461	4.38371	4.69764	4.93164	4.97493	4.89616	5.10121	4.75902	0.0924532	0.997763	0.933446	nosig	-0.00323136
pos_708	mycomass0002547	1558.39	-	pos	[M+Na]+	oglycosylated phenolic glycol	A	-	-	-	-	-	-	-	6.20686	6.2009	6.28957	6.28293	6.32169	5.50999	6.16672	6.12713	6.0469	6.09721	6.22243	6.07046	0.0987208	0.997797	0.918821	nosig	-0.00318221
neg_348	mycomass0000536	1421.97	-	neg	[M+HCOO]-	cardiolipins		-	-	-	-	-	-	-	4.60498	4.56787	4.41594	4.24138	4.29841	4.61379	4.44067	4.34023	4.56728	4.37047	4.38724	4.57832	0.168864	0.997826	0.904142	nosig	-0.00314045
pos_421	mycomass0001375	1047	-	pos	[M+NH4]+	glycerides	triacylated	-	-	-	-	-	-	-	6.67616	6.59445	6.67174	6.6649	6.71182	6.33137	6.55774	6.64162	6.58958	6.5921	6.63652	6.54788	0.159488	0.997856	0.817266	nosig	-0.00309598
pos_341	mycomass0001124	500.467	-	pos	[M+NH4]+	glycerides	monoacylated	-	-	-	-	-	-	-	6.93051	6.94573	6.88536	6.87758	6.81374	7.00156	6.90422	6.86121	6.90428	6.87029	6.8816	6.94526	0.28485	0.997887	0.628177	nosig	-0.00305227
pos_92	mycomass0002883	1078.14	-	pos	[M+H]+	mycolic acids	w1-methoxy	-	-	-	-	-	-	-	6.45762	6.46931	6.47678	6.45529	6.44696	6.38949	6.40842	6.45182	6.44572	6.45013	6.42172	6.43605	0.331218	0.997891	0.371966	nosig	-0.00304559
pos_236	mycomass0001168	610.54	-	pos	[M+NH4]+	glycerides	diacylated	-	-	-	-	-	-	-	7.1382	7.08663	7.15197	7.10824	7.12901	6.79569	7.04452	7.01569	7.0667	7.07496	7.10677	7.0118	0.211515	0.997894	0.800368	nosig	-0.00304105
pos_8	mycomass0000174	1051.77	-	pos	[M+H]+	acyl trehaloses	triacylated	-	-	-	-	-	-	-	5.71115	5.70933	5.70821	5.28822	5.55544	5.58417	5.40938	5.74227	5.7131	5.43695	5.65111	5.53438	0.0737425	0.997934	0.898908	nosig	-0.00298374
neg_35	mycomass0000560	1430.01	-	neg	[M-H]-	cardiolipins		-	-	-	-	-	-	-	6.3352	6.35144	6.39568	6.46888	6.42235	6.41612	6.41555	6.32377	6.3574	6.45776	6.3766	6.38073	0.270599	0.997972	0.64855	nosig	-0.00292924
pos_683	mycomass0003168	784.581	-	pos	[M+Na]+	phosphatidylethanolamines		-	-	-	-	-	-	-	7.58198	7.53348	7.57431	7.59424	7.6554	7.48188	7.52699	7.61947	7.55545	7.57614	7.55384	7.49753	0.243253	0.997978	0.613206	nosig	-0.00292067
pos_562	mycomass0002507	537.373	-	pos	[M+Na]+	menaquinone		-	-	-	-	-	-	-	4.55654	4.41898	4.49702	4.57339	4.82248	3.44929	4.26874	4.60707	4.4717	4.47451	4.47008	3.97271	0.0119164	0.997991	0.968267	nosig	-0.00290195
pos_156	mycomass0000528	1339.97	-	pos	[M+H]+	cardiolipins		-	-	-	-	-	-	-	6.80812	6.72377	6.77948	6.77762	6.9538	6.55178	6.70274	6.82845	6.74776	6.78595	6.73988	6.70828	0.157352	0.997992	0.815554	nosig	-0.00289986
pos_39	mycomass0003562	1017.74	-	pos	[M+H]+	phosphatidylinositols		-	-	-	-	-	-	-	6.05714	6.23528	6.1315	6.19765	6.01261	6.2028	6.26418	6.04848	6.15818	6.10462	6.05382	6.13399	0.159166	0.997999	0.806273	nosig	-0.00288925
neg_310	mycomass0002977	743.485	-	neg	[M+HCOO]-	phosphatidic acids		-	-	-	-	-	-	-	4.97284	4.93569	4.94172	4.97045	4.99932	4.79738	4.89968	4.98831	4.92551	4.98961	4.90374	4.85205	0.16021	0.998024	0.795765	nosig	-0.00285347
pos_511	mycomass0001091	834.67	-	pos	[M+NH4]+	glucuronosyl diacylglycerol		-	-	-	-	-	-	-	5.9838	6.09143	6.07865	6.03806	5.95691	6.22079	6.10025	6.05497	6.07754	6.08771	5.9491	6.02862	0.177381	0.998036	0.794545	nosig	-0.00283674
neg_246	mycomass0002981	763.548	-	neg	[M-H]-	phosphatidic acids		-	-	-	-	-	-	-	5.50564	5.48899	5.46546	5.54033	5.4909	5.23343	5.40842	5.42621	5.44906	5.50268	5.42678	5.44823	0.166795	0.998064	0.827468	nosig	-0.00279645
pos_11	mycomass0000190	1107.83	-	pos	[M+H]+	acyl trehaloses	triacylated	-	-	-	-	-	-	-	6.66639	6.6269	6.66256	6.6474	6.69472	6.63726	6.64467	6.68123	6.6511	6.65955	6.62965	6.59282	0.300528	0.998092	0.438123	nosig	-0.00275585
pos_349	mycomass0000017	792.546	-	pos	[M+NH4]+	acyl trehaloses	diacylated	-	-	-	-	-	-	-	6.46369	6.34052	6.59841	6.46959	7.13471	6.24524	7.07825	6.60707	6.3807	6.53038	6.32784	6.25324	0.101315	0.998097	0.945351	nosig	-0.00274747
pos_493	mycomass0000878	900.663	-	pos	[M+NH4]+	diglycosylated diacylglycerol		-	-	-	-	-	-	-	7.09306	7.09287	7.04321	7.06273	7.00209	7.08739	7.07807	7.06422	7.05462	7.04214	7.04668	7.0163	0.318034	0.998129	0.455883	nosig	-0.00270194
pos_581	mycomass0000175	1075.77	-	pos	[M+Na]+	acyl trehaloses	triacylated	-	-	-	-	-	-	-	5.51501	5.60636	5.59322	5.62626	5.66104	5.51784	5.53369	5.67045	5.56412	5.59627	5.5607	5.53197	0.0970421	0.998134	0.751798	nosig	-0.00269424
neg_57	mycomass0002982	773.53	-	neg	[M-H]-	phosphatidic acids		-	-	-	-	-	-	-	5.44828	5.41329	5.42626	5.42048	5.41785	5.25496	5.35037	5.38664	5.40305	5.4362	5.38486	5.3602	0.199984	0.998154	0.757816	nosig	-0.00266621
pos_503	mycomass0000033	864.641	-	pos	[M+NH4]+	acyl trehaloses	diacylated	-	-	-	-	-	-	-	7.33104	7.31986	7.32254	7.31731	7.34063	7.25208	7.29176	7.3063	7.30712	7.29687	7.33331	7.26756	0.313902	0.998164	0.409	nosig	-0.00265065
pos_245	mycomass0003541	936.653	-	pos	[M+NH4]+	phosphatidylinositols		-	-	-	-	-	-	-	8.68451	8.65418	8.67071	8.68283	8.69982	8.65098	8.66899	8.70421	8.66785	8.66491	8.63502	8.60691	0.357861	0.998172	0.334195	nosig	-0.00264009
pos_659	mycomass0001107	381.297	-	pos	[M+Na]+	glycerides	monoacylated	-	-	-	-	-	-	-	5.40292	5.40239	5.36241	5.25206	5.3702	5.44827	5.3737	5.39857	5.31177	5.38774	5.37183	5.33602	0.230843	0.998182	0.753962	nosig	-0.0026258
pos_154	mycomass0003943	1251.92	-	pos	[M+H]+	sulfoglycolipids	diacylated	-	-	-	-	-	-	-	7.54948	7.52002	7.54572	7.52331	7.59642	7.44541	7.52037	7.5515	7.51027	7.53333	7.53751	7.44531	0.259682	0.998184	0.602511	nosig	-0.00262303
pos_100	mycomass0002834	1224.25	-	pos	[M+H]+	mycolic acids	epoxy	-	-	-	-	-	-	-	7.34089	7.27459	7.31959	7.30135	7.37037	7.19797	7.30149	7.32627	7.2881	7.29295	7.29704	7.22072	0.234263	0.998215	0.657031	nosig	-0.00257792
pos_96	mycomass0002828	1140.16	-	pos	[M+H]+	mycolic acids	epoxy	-	-	-	-	-	-	-	6.51984	6.59024	6.59233	6.58949	6.61646	6.46433	6.56489	6.57318	6.58234	6.58875	6.47697	6.52007	0.168168	0.998311	0.715947	nosig	-0.00243834
pos_167	mycomass0000406	784.731	-	pos	[M+NH4]+	bactoprenol		-	-	-	-	-	-	-	6.05127	6.02768	6.06747	6.05209	6.13802	5.98565	6.06886	6.05571	6.0507	6.04231	6.03991	6.0047	0.188431	0.998348	0.664106	nosig	-0.00238459
pos_456	mycomass0000923	246.242	-	pos	[M+NH4]+	fatty acids		-	-	-	-	-	-	-	3.64403	3.36995	3.38309	3.49271	3.51031	3.18765	3.40282	3.57899	3.39388	3.40572	3.45215	3.32049	0.0636886	0.998364	0.939838	nosig	-0.00236286
neg_304	mycomass0002458	1488.97	-	neg	[M+HCOO]-	glycopeptidolipids	V/VI	-	-	-	-	-	-	-	5.263	5.32628	5.25895	5.34205	5.13349	5.53261	5.34277	5.20249	5.26849	5.33518	5.27438	5.38152	0.154114	0.998382	0.888825	nosig	-0.00233635
pos_385	mycomass0003539	924.653	-	pos	[M+NH4]+	phosphatidylinositols		-	-	-	-	-	-	-	6.82147	6.7316	6.79888	6.74748	6.93482	6.72899	6.86626	6.86358	6.7304	6.79199	6.73241	6.71401	0.170691	0.998415	0.805687	nosig	-0.00228786
pos_435	mycomass0002888	1121.19	-	pos	[M+NH4]+	mycolic acids	w1-methoxy	-	-	-	-	-	-	-	5.888	5.88506	5.79408	5.68567	5.89157	5.09115	5.73758	5.76681	5.70124	5.71948	5.73088	5.52762	0.0873334	0.998484	0.949033	nosig	-0.00218921
pos_208	mycomass0000540	1393	-	pos	[M+NH4]+	cardiolipins		-	-	-	-	-	-	-	5.41328	5.45928	5.43435	5.54724	5.469	5.44483	5.48945	5.38231	5.44651	5.49544	5.45583	5.4489	0.17239	0.998488	0.749321	nosig	-0.00218229
pos_170	mycomass0002516	870.712	-	pos	[M+NH4]+	menaquinone		-	-	-	-	-	-	-	6.69971	6.71208	6.7307	6.68738	6.69398	6.49739	6.62724	6.67313	6.66176	6.64055	6.71116	6.64714	0.13891	0.998494	0.792451	nosig	-0.00217366
pos_423	mycomass0001383	1075.03	-	pos	[M+NH4]+	glycerides	triacylated	-	-	-	-	-	-	-	6.99381	6.93513	6.99613	6.984	7.01966	6.65437	6.90177	6.94334	6.89842	6.93579	6.95468	6.88762	0.131933	0.998521	0.862134	nosig	-0.00213494
neg_467	mycomass0001092	889.662	-	neg	[M+HCOO]-	glucuronosyl diacylglycerol		-	-	-	-	-	-	-	4.81468	4.90038	4.90276	4.83335	4.78283	5.10963	5.0247	4.84596	4.83864	4.85871	4.8248	4.90797	0.11558	0.99854	0.902499	nosig	-0.0021081
pos_687	mycomass0003003	797.599	-	pos	[M+Na]+	phosphatidic acids		-	-	-	-	-	-	-	6.67409	6.72663	6.6733	6.63625	6.61386	6.73639	6.68172	6.63968	6.67345	6.65407	6.67443	6.67904	0.224618	0.998549	0.65203	nosig	-0.00209474
neg_330	mycomass0000055	1013.71	-	neg	[M+HCOO]-	acyl trehaloses	diacylated	-	-	-	-	-	-	-	5.12733	5.11942	5.09815	5.19949	5.10995	4.79555	5.0953	4.95642	5.10413	5.05931	5.11327	5.07834	0.0946474	0.998584	0.9106	nosig	-0.00204401
pos_623	mycomass0000041	909.627	-	pos	[M+Na]+	acyl trehaloses	diacylated	-	-	-	-	-	-	-	6.41988	6.30367	6.38693	6.40078	6.57801	6.27476	6.38086	6.51741	6.35964	6.4029	6.36222	6.28768	0.0857234	0.99861	0.871107	nosig	-0.00200664
pos_559	mycomass0001717	1209.24	-	pos	[M+NH4]+	glycerol monomycolate	w1-methoxy	-	-	-	-	-	-	-	7.2618	7.20889	7.26265	7.25536	7.28846	7.12719	7.21674	7.2554	7.2096	7.23735	7.25672	7.17079	0.17539	0.99867	0.731983	nosig	-0.00191981
pos_631	mycomass0003380	911.669	-	pos	[M+Na]+	phosphatidylglycerols		-	-	-	-	-	-	-	6.42514	6.52685	6.42789	6.45236	6.33139	6.53486	6.50472	6.44539	6.41977	6.47418	6.44051	6.3633	0.160199	0.998692	0.821797	nosig	-0.00188884
neg_239	mycomass0002447	1394.96	-	neg	[M-H]-	glycopeptidolipids	V/VI	-	-	-	-	-	-	-	4.74986	4.69472	4.61969	4.62742	4.4895	4.87399	4.71056	4.58713	4.73889	4.64901	4.57369	4.75963	0.128787	0.998707	0.924569	nosig	-0.00186667
pos_560	mycomass0002907	1239.26	-	pos	[M+NH4]+	mycolic acids	w1-methoxy	-	-	-	-	-	-	-	7.16778	7.12991	7.12875	7.12511	7.18739	7.02642	7.08632	7.16997	7.1372	7.1404	7.11042	7.06682	0.157444	0.998732	0.749201	nosig	-0.00183056
pos_227	mycomass0001144	498.415	-	pos	[M+NH4]+	glycerides	diacylated	-	-	-	-	-	-	-	5.43196	5.52566	5.49362	5.47192	5.39954	5.61013	5.49834	5.41133	5.46928	5.48656	5.48323	5.54278	0.135882	0.998746	0.847963	nosig	-0.00181055
pos_602	mycomass0001100	337.235	-	pos	[M+Na]+	glycerides	monoacylated	-	-	-	-	-	-	-	5.53313	5.59258	5.55429	5.52051	5.43787	5.67593	5.54926	5.47576	5.57982	5.56157	5.54734	5.5589	0.149228	0.99875	0.849017	nosig	-0.00180496
pos_404	mycomass0003575	1092.84	-	pos	[M+NH4]+	phosphatidylinositols		-	-	-	-	-	-	-	7.44763	7.46784	7.45063	7.46948	7.47152	7.47957	7.45813	7.44281	7.46572	7.43249	7.46295	7.46858	0.272398	0.99875	0.258216	nosig	-0.0018043
pos_132	mycomass0000135	889.622	-	pos	[M+H]+	acyl trehaloses	triacylated	-	-	-	-	-	-	-	6.4698	6.48652	6.41958	6.50323	6.5289	6.39392	6.42569	6.46321	6.49348	6.48041	6.45538	6.43557	0.132483	0.998758	0.73868	nosig	-0.00179347
pos_597	mycomass0002882	1092.07	-	pos	[M+Na]+	mycolic acids	w1-methoxy	-	-	-	-	-	-	-	5.5203	5.46831	5.45047	5.43334	5.58948	4.29362	5.24471	5.46015	5.12398	5.24957	5.44742	5.19026	0.0230966	0.998759	0.975526	nosig	-0.00179168
neg_16	mycomass0002453	1414.94	-	neg	[M-H]-	glycopeptidolipids	V/VI	-	-	-	-	-	-	-	5.31471	5.44779	5.30184	5.27946	5.1549	5.55316	5.3874	5.20746	5.37035	5.32308	5.2404	5.48594	0.113869	0.998838	0.931614	nosig	-0.00167694
pos_285	mycomass0001386	1087.04	-	pos	[M+NH4]+	glycerides	triacylated	-	-	-	-	-	-	-	6.47704	6.41437	6.52535	6.51929	6.56507	6.02642	6.38315	6.42759	6.3958	6.43212	6.43408	6.41019	0.0692612	0.998842	0.929654	nosig	-0.00167162
pos_580	mycomass0000070	1047.77	-	pos	[M+Na]+	acyl trehaloses	diacylated	-	-	-	-	-	-	-	8.41759	8.40022	8.39406	8.40319	8.38313	8.41477	8.39295	8.4041	8.40489	8.38837	8.38598	8.37942	0.336926	0.998864	0.185129	nosig	-0.00163923
pos_352	mycomass0001130	542.513	-	pos	[M+NH4]+	glycerides	monoacylated	-	-	-	-	-	-	-	6.46019	6.48435	6.41792	6.42307	6.34506	6.52223	6.43926	6.41567	6.44328	6.42027	6.42104	6.46984	0.156569	0.998875	0.7897	nosig	-0.0016234
pos_504	mycomass0002212	1252.92	-	pos	[M+NH4]+	glycopeptidolipids	IIa/IV	-	-	-	-	-	-	-	7.97593	7.96667	7.97743	7.96323	8.02928	7.88565	7.94107	8.00604	7.95796	7.97529	7.96242	7.90172	0.159727	0.998877	0.713068	nosig	-0.00162131
neg_164	mycomass0003239	1094.95	-	neg	[M-H]-	phosphatidylethanolamines		-	-	-	-	-	-	-	4.38103	4.4607	4.36018	4.30788	4.18967	4.65723	4.46264	4.33523	4.44821	4.27989	4.37688	4.42556	0.0496786	0.998926	0.948037	nosig	-0.0015497
pos_16	mycomass0003148	674.473	-	pos	[M+H]+	phosphatidylethanolamines		-	-	-	-	-	-	-	7.82225	7.77364	7.80747	7.83	7.91179	7.77685	7.8737	7.89014	7.77594	7.8417	7.75317	7.73825	0.133093	0.998954	0.812009	nosig	-0.00151056
pos_579	mycomass0000067	1033.75	-	pos	[M+Na]+	acyl trehaloses	diacylated	-	-	-	-	-	-	-	7.87613	7.8547	7.8649	7.85091	7.87883	7.78035	7.81587	7.88456	7.85817	7.84055	7.86523	7.79331	0.14713	0.998978	0.699859	nosig	-0.00147513
pos_18	mycomass0003151	688.491	-	pos	[M+H]+	phosphatidylethanolamines		-	-	-	-	-	-	-	6.37238	6.30714	6.35406	6.361	6.47345	6.18326	6.3176	6.38216	6.3432	6.34185	6.3552	6.2727	0.0733661	0.998987	0.880445	nosig	-0.00146279
neg_10	mycomass0002538	881.574	-	neg	[M-H]-	menaquinone	sulfo	-	-	-	-	-	-	-	6.52153	6.49268	6.48427	6.43927	6.45601	6.32602	6.41754	6.44295	6.4767	6.4208	6.48587	6.43813	0.112636	0.999024	0.839721	nosig	-0.00140856
pos_686	mycomass0000048	939.67	-	pos	[M+Na]+	acyl trehaloses	diacylated	-	-	-	-	-	-	-	6.54507	6.46871	6.47864	6.55006	6.57591	6.31726	6.46232	6.56479	6.50554	6.48988	6.45781	6.41832	0.0562217	0.99905	0.890264	nosig	-0.00137131
pos_177	mycomass0002218	1272.9	-	pos	[M+NH4]+	glycopeptidolipids	IIa/IV	-	-	-	-	-	-	-	6.1354	6.19236	6.14697	6.12232	6.07492	5.79896	6.10998	6.16389	6.10821	5.99851	6.07481	5.98176	0.011523	0.999075	0.932483	nosig	-0.0013354
pos_593	mycomass0003589	1165.85	-	pos	[M+Na]+	phosphatidylinositols		-	-	-	-	-	-	-	7.39588	7.39506	7.37668	7.39288	7.38157	7.38215	7.39818	7.42012	7.40554	7.399	7.3218	7.33891	0.151182	0.999082	0.693288	nosig	-0.00132452
pos_247	mycomass0001189	708.649	-	pos	[M+NH4]+	glycerides	diacylated	-	-	-	-	-	-	-	5.97852	5.99767	5.9817	5.91754	5.85688	6.07274	5.9714	5.93391	6.01572	5.93223	5.91907	6.00078	0.100185	0.999108	0.879303	nosig	-0.00128765
neg_49	mycomass0001165	577.483	-	neg	[M-H]-	glycerides	diacylated	-	-	-	-	-	-	-	5.20442	5.18765	5.2115	5.16783	5.23293	5.07586	5.1761	5.15159	5.19398	5.16191	5.21363	5.15559	0.0910518	0.999119	0.857411	nosig	-0.00127191
neg_365	mycomass0000920	243.159	-	neg	[M+HCOO]-	fatty acids		-	-	-	-	-	-	-	3.45572	3.48604	3.4112	3.36474	3.25362	3.66674	3.47355	3.38767	3.47122	3.40803	3.41865	3.46143	0.0712702	0.999151	0.961	nosig	-0.00122506
pos_662	mycomass0003306	630.447	-	pos	[M+Na]+	phosphatidylethanolamines	lyso	-	-	-	-	-	-	-	7.31705	7.32476	7.29637	7.32327	7.28419	7.33292	7.31813	7.31781	7.32769	7.30948	7.29172	7.2785	0.162148	0.999197	0.597761	nosig	-0.00115891
neg_100	mycomass0001139	453.358	-	neg	[M-H]-	glycerides	diacylated	-	-	-	-	-	-	-	3.66351	3.38487	3.6863	3.53574	3.78532	2.94721	3.45104	3.67066	3.47197	3.64567	3.68399	3.06548	0.0380865	0.999326	0.988306	nosig	-0.000972436
pos_578	mycomass0000167	1047.73	-	pos	[M+Na]+	acyl trehaloses	triacylated	-	-	-	-	-	-	-	7.33765	7.32314	7.34396	7.36779	7.40778	7.21497	7.32215	7.35707	7.34638	7.34301	7.32673	7.27186	0.0571927	0.999361	0.875755	nosig	-0.000921644
neg_459	mycomass0003525	897.569	-	neg	[M+HCOO]-	phosphatidylinositols		-	-	-	-	-	-	-	5.38664	5.37073	5.39169	5.37636	5.44483	5.3286	5.40029	5.4158	5.38186	5.38895	5.37389	5.31897	0.0556319	0.999409	0.879679	nosig	-0.000853359
pos_37	mycomass0000163	1011.74	-	pos	[M+H]+	acyl trehaloses	triacylated	-	-	-	-	-	-	-	7.76373	7.73868	7.74729	7.76184	7.76778	7.66508	7.71208	7.76957	7.75108	7.74799	7.74256	7.69457	0.079242	0.999428	0.824248	nosig	-0.000825105
pos_684	mycomass0003171	798.602	-	pos	[M+Na]+	phosphatidylethanolamines		-	-	-	-	-	-	-	6.95638	6.95143	6.98349	6.99039	6.94659	6.92194	6.92822	6.97424	6.98865	6.93726	6.99309	6.9053	0.0375424	0.999437	0.83141	nosig	-0.000811901
neg_341	mycomass0000105	1251.98	-	neg	[M+HCOO]-	acyl trehaloses	diacylated	-	-	-	-	-	-	-	4.71404	4.82045	4.67403	4.68647	4.52303	4.99063	4.76914	4.65297	4.80465	4.63347	4.73846	4.79511	0.0180064	0.999477	0.972839	nosig	-0.000754166
pos_248	mycomass0001195	736.681	-	pos	[M+NH4]+	glycerides	diacylated	-	-	-	-	-	-	-	6.33207	6.31992	6.26938	6.31814	6.23112	6.31948	6.29157	6.28102	6.2829	6.31462	6.31531	6.28541	0.118971	0.99949	0.856947	nosig	-0.000735778
neg_501	mycomass0000256	1394.12	-	neg	[M+HCOO]-	acyl trehaloses	triacylated	-	-	-	-	-	-	-	4.24648	3.9684	4.28369	4.33748	4.54835	3.61075	4.07791	4.2314	4.07962	4.31214	4.19037	4.09097	0.0282439	0.99949	0.988223	nosig	-0.000735397
neg_52	mycomass0002973	745.501	-	neg	[M-H]-	phosphatidic acids		-	-	-	-	-	-	-	5.84155	5.84003	5.82725	5.84642	5.84086	5.68879	5.79143	5.83764	5.82183	5.85403	5.78693	5.77573	0.057596	0.999504	0.920652	nosig	-0.000716337
pos_565	mycomass0000202	1171.86	-	pos	[M+Na]+	acyl trehaloses	triacylated	-	-	-	-	-	-	-	7.26972	7.25448	7.22684	7.24177	7.24171	7.22955	7.23262	7.24081	7.24246	7.25656	7.24277	7.22916	0.149624	0.999547	0.675808	nosig	-0.000653834
pos_231	mycomass0003337	708.483	-	pos	[M+NH4]+	phosphatidylglycerols		-	-	-	-	-	-	-	6.20404	6.07662	6.1795	6.24197	6.4832	6.0387	6.41961	6.29304	6.09737	6.22105	6.1137	6.0629	0.0298186	0.999561	0.975103	nosig	-0.000633917
pos_61	mycomass0001106	357.299	-	pos	[M+H]+	glycerides	monoacylated	-	-	-	-	-	-	-	6.79148	6.80575	6.76446	6.77334	6.71773	6.8922	6.80712	6.75807	6.79646	6.77487	6.77292	6.81834	0.0749239	0.999578	0.912737	nosig	-0.000608826
pos_418	mycomass0001371	1032.99	-	pos	[M+NH4]+	glycerides	triacylated	-	-	-	-	-	-	-	6.40592	6.32041	6.38427	6.39237	6.42822	5.90158	6.2347	6.36481	6.27401	6.32938	6.36087	6.25474	0.0176166	0.999623	0.978299	nosig	-0.000544014
pos_138	mycomass0003363	807.612	-	pos	[M+H]+	phosphatidylglycerols		-	-	-	-	-	-	-	7.12268	6.98096	7.10553	7.06419	7.20851	6.63311	6.96582	7.06969	7.03573	7.01488	7.1062	6.90701	0.0114112	0.999629	0.976949	nosig	-0.000535962
pos_608	mycomass0001114	435.345	-	pos	[M+Na]+	glycerides	monoacylated	-	-	-	-	-	-	-	5.17093	5.1747	5.14817	5.17331	5.07863	5.33617	5.20992	5.12621	5.16952	5.16556	5.15931	5.24447	0.0470414	0.999777	0.976699	nosig	-0.000321319
pos_19	mycomass0000028	829.566	-	pos	[M+H]+	acyl trehaloses	diacylated	-	-	-	-	-	-	-	6.51913	6.56387	6.53824	6.58507	6.48646	6.58526	6.5459	6.53802	6.54096	6.54793	6.53477	6.56315	0.0141558	0.999814	0.942885	nosig	-0.000268048
neg_169	mycomass0002803	973.952	-	neg	[M-H]-	mycolic acids	alpha	-	-	-	-	-	-	-	4.15702	4.01522	4.08338	4.07285	4.12527	3.84694	4.01601	4.12581	3.99556	4.10782	4.14398	3.907	0.0401642	0.999815	0.990087	nosig	-0.000266797
pos_287	mycomass0001390	1101.05	-	pos	[M+NH4]+	glycerides	triacylated	-	-	-	-	-	-	-	7.04476	6.99086	7.08754	7.07064	7.09397	6.75339	6.99046	7.02742	6.96418	7.01522	7.04886	6.98892	0.00869805	0.999855	0.985451	nosig	-0.000209419
neg_349	mycomass0001261	1086	-	neg	[M+HCOO]-	glycerides	diacylated	-	-	-	-	-	-	-	4.90233	4.95079	4.84434	4.82375	4.70108	5.08546	4.91142	4.834	4.92332	4.80574	4.88383	4.94532	0.0166051	0.999859	0.990663	nosig	-0.000203303
neg_308	mycomass0002174	1189.75	-	neg	[M+HCOO]-	glycopeptidolipids	IIa/IV	-	-	-	-	-	-	-	4.42025	4.36149	4.39378	4.26965	4.33538	4.19663	4.30111	4.48285	4.35038	4.35398	4.30093	4.18447	0.00495617	0.999866	0.99137	nosig	-0.000193049
pos_40	mycomass0003029	897.729	-	pos	[M+H]+	phosphatidic acids		-	-	-	-	-	-	-	5.18773	5.35428	5.28608	4.87995	5.2853	5.02799	4.97469	5.24501	5.1804	5.1945	5.31516	5.10805	0.0104463	0.999886	0.994834	nosig	-0.000163863
pos_321	mycomass0001102	346.295	-	pos	[M+NH4]+	glycerides	monoacylated	-	-	-	-	-	-	-	4.55697	4.39879	4.43274	4.48367	4.79133	4.49961	4.46778	4.76053	4.61036	4.45375	4.40246	4.46526	0.0940991	0.999891	0.995133	nosig	-0.000157935
neg_292	mycomass0003070	1141.97	-	neg	[M-H]-	phosphatidic acids		-	-	-	-	-	-	-	4.468	4.44416	4.41447	4.34714	4.28912	4.72149	4.48902	4.428	4.48455	4.32585	4.42971	4.52468	0.000834234	0.999903	0.995032	nosig	-0.000139581
pos_48	mycomass0001711	1164.18	-	pos	[M+H]+	glycerol monomycolate	w1-methoxy	-	-	-	-	-	-	-	6.99488	7.02256	7.03012	7.01367	6.9805	7.03579	7.03584	7.03213	7.01292	7.01499	6.97874	6.99887	0.00816308	0.999904	0.957644	nosig	-0.000137992
pos_72	mycomass0003125	647.502	-	pos	[M+H]+	phosphatidic acids	lyso	-	-	-	-	-	-	-	5.46395	5.32352	5.53286	5.45345	5.56736	5.28601	5.30352	5.53788	5.40888	5.47161	5.56584	5.33693	0.0183099	0.999924	0.994874	nosig	-0.000110264
neg_210	mycomass0003116	577.426	-	neg	[M-H]-	phosphatidic acids	lyso	-	-	-	-	-	-	-	4.42475	4.43261	4.38157	4.3743	4.28425	4.56568	4.3959	4.3934	4.41976	4.3726	4.43574	4.44612	0.00822337	1.00001	0.998834	nosig	1.94e-05
neg_456	mycomass0000030	891.603	-	neg	[M+HCOO]-	acyl trehaloses	diacylated	-	-	-	-	-	-	-	4.88274	4.90427	4.86455	4.83466	4.8275	4.88767	4.87433	4.85529	4.87366	4.85007	4.88616	4.86286	0.0123564	1.00003	0.990699	nosig	4.83e-05
neg_224	mycomass0002127	1321.86	-	neg	[M-H]-	glycopeptidolipids	I	-	-	-	-	-	-	-	4.81654	4.83806	4.79835	4.76845	4.7613	4.82147	4.80813	4.78909	4.80745	4.78386	4.81996	4.79665	0.0123564	1.00003	0.9907	nosig	4.9e-05
neg_215	mycomass0002122	1307.84	-	neg	[M-H]-	glycopeptidolipids	I	-	-	-	-	-	-	-	4.65919	4.68071	4.641	4.6111	4.60395	4.66412	4.65078	4.63174	4.6501	4.62651	4.66261	4.6393	0.0123565	1.00004	0.9907	nosig	5.07e-05
neg_377	mycomass0001756	1325.83	-	neg	[M+HCOO]-	glycopeptidolipids	serovar 1	-	-	-	-	-	-	-	4.51347	4.53499	4.49528	4.46538	4.45823	4.5184	4.50506	4.48602	4.50438	4.48079	4.51688	4.49358	0.0123566	1.00004	0.9907	nosig	5.23e-05
neg_496	mycomass0003949	1337.95	-	neg	[M+HCOO]-	sulfoglycolipids	diacylated	-	-	-	-	-	-	-	4.35996	4.38148	4.34177	4.31188	4.30472	4.36489	4.35155	4.33251	4.35088	4.32729	4.36338	4.34008	0.0123568	1.00004	0.990701	nosig	5.41e-05
neg_455	mycomass0002137	1335.87	-	neg	[M+HCOO]-	glycopeptidolipids	I	-	-	-	-	-	-	-	3.93037	3.95189	3.91218	3.88228	3.87513	3.9353	3.92196	3.90292	3.92128	3.89769	3.93378	3.91048	0.0123577	1.00004	0.990704	nosig	6e-05
neg_535	mycomass0001761	1339.84	-	neg	[M+CH3COO]-	glycopeptidolipids	serovar 1	-	-	-	-	-	-	-	3.68845	3.70997	3.67026	3.64037	3.63322	3.69338	3.68004	3.661	3.67937	3.65578	3.69186	3.66857	0.0123588	1.00004	0.990708	nosig	6.4e-05
neg_284	mycomass0003948	1323.93	-	neg	[M-H]-	sulfoglycolipids	diacylated	-	-	-	-	-	-	-	3.25927	3.28078	3.24109	3.21121	3.20406	3.2642	3.25087	3.23184	3.25019	3.22661	3.26269	3.2394	0.0123632	1.00005	0.990723	nosig	7.23e-05
neg_566	mycomass0003657	753.496	-	neg	[M+CH3COO]-	phosphatidylinositols	lyso	-	-	-	-	-	-	-	3.22519	3.2467	3.20701	3.17713	3.16998	3.23012	3.21678	3.19776	3.21611	3.19253	3.2286	3.20532	0.0123638	1.00005	0.990725	nosig	7.3e-05
neg_74	mycomass0003035	923.749	-	neg	[M-H]-	phosphatidic acids		-	-	-	-	-	-	-	2.92157	2.94307	2.9034	2.87354	2.8664	2.92649	2.91317	2.89415	2.9125	2.88893	2.92498	2.90171	0.0123714	1.00006	0.99075	nosig	8.04e-05
neg_67	mycomass0003547	945.644	-	neg	[M-H]-	phosphatidylinositols		-	-	-	-	-	-	-	2.78594	2.80743	2.76778	2.73793	2.73079	2.79086	2.77754	2.75853	2.77687	2.75331	2.78935	2.76608	0.0123769	1.00006	0.990769	nosig	8.41e-05
neg_227	mycomass0002478	481.462	-	neg	[M-H]-	hydroxyphthioceranic acid		-	-	-	-	-	-	-	4.23198	4.26737	4.11253	4.13336	4.05758	4.22083	4.17386	4.10048	4.24244	4.16802	4.13984	4.20068	0.0392853	1.00007	0.994388	nosig	9.67e-05
pos_510	mycomass0002217	1266.94	-	pos	[M+NH4]+	glycopeptidolipids	IIa/IV	-	-	-	-	-	-	-	8.69363	8.6948	8.69016	8.69608	8.70887	8.68501	8.69701	8.70264	8.70644	8.69196	8.69713	8.67932	0.0684912	1.00011	0.847978	nosig	0.000165147
pos_363	mycomass0001136	584.561	-	pos	[M+NH4]+	glycerides	monoacylated	-	-	-	-	-	-	-	6.88084	6.95508	6.86705	6.8838	6.69235	7.06378	6.8035	6.88123	6.92967	6.84081	6.93556	6.96067	0.0422938	1.00021	0.980057	nosig	0.00029835
pos_533	mycomass0003929	1168.84	-	pos	[M+NH4]+	sulfoglycolipids	diacylated	-	-	-	-	-	-	-	6.15469	6.07131	5.98282	6.1864	6.15517	6.18295	6.04508	6.16853	6.13164	6.0129	6.23134	6.15181	0.102538	1.00022	0.977799	nosig	0.000312637
pos_344	mycomass0001126	514.483	-	pos	[M+NH4]+	glycerides	monoacylated	-	-	-	-	-	-	-	7.41692	7.47454	7.41174	7.3994	7.28757	7.5729	7.42688	7.38824	7.43548	7.42021	7.41148	7.49404	0.010252	1.0003	0.958025	nosig	0.00042961
pos_444	mycomass0001698	1317.33	-	pos	[M+NH4]+	glycerol monomycolate	methoxy	-	-	-	-	-	-	-	6.68134	6.55004	6.64125	6.61201	6.74764	6.29669	6.56008	6.65571	6.55081	6.62745	6.66951	6.47722	0.0124065	1.0003	0.978419	nosig	0.000430984
pos_151	mycomass0003942	1237.9	-	pos	[M+H]+	sulfoglycolipids	diacylated	-	-	-	-	-	-	-	7.09102	7.09852	7.1292	7.12923	7.13526	7.00431	7.0977	7.12983	7.13137	7.10669	7.09255	7.04482	0.0884306	1.00036	0.916609	nosig	0.000522318
pos_465	mycomass0001105	362.326	-	pos	[M+NH4]+	glycerides	monoacylated	-	-	-	-	-	-	-	7.5399	7.56895	7.48985	7.50919	7.38592	7.596	7.3932	7.56538	7.5614	7.46883	7.56413	7.5533	0.0874429	1.00036	0.949283	nosig	0.000525755
pos_688	mycomass0003375	885.651	-	pos	[M+Na]+	phosphatidylglycerols		-	-	-	-	-	-	-	7.53906	7.5418	7.55173	7.51448	7.51179	7.56272	7.54898	7.5712	7.53496	7.52932	7.53709	7.5168	0.089205	1.00037	0.808398	nosig	0.000535502
pos_260	mycomass0003568	1062.79	-	pos	[M+NH4]+	phosphatidylinositols		-	-	-	-	-	-	-	6.86803	6.83177	6.85221	6.84267	6.83057	6.83269	6.85884	6.83275	6.84896	6.88406	6.82378	6.8254	0.00643922	1.00039	0.81957	nosig	0.000556556
pos_244	mycomass0003538	922.637	-	pos	[M+NH4]+	phosphatidylinositols		-	-	-	-	-	-	-	7.4013	7.30948	7.36668	7.40389	7.53512	7.24731	7.36975	7.50764	7.38091	7.40266	7.35541	7.26544	0.0797288	1.00041	0.9543	nosig	0.000587469
neg_53	mycomass0003529	861.554	-	neg	[M-H]-	phosphatidylinositols		-	-	-	-	-	-	-	4.35523	4.2961	4.38974	4.38954	4.32741	3.69444	4.10363	4.31257	4.18575	4.37944	4.20525	4.27679	0.00292273	1.00043	0.987899	nosig	0.000621992
pos_563	mycomass0001284	725.571	-	pos	[M+Na]+	glycerides	triacylated	-	-	-	-	-	-	-	5.90047	6.00666	5.97703	5.90754	5.74326	6.13992	5.95623	5.8124	5.93989	5.93017	5.99064	6.06164	0.00835514	1.00045	0.967042	nosig	0.000651244
neg_319	mycomass0000022	859.538	-	neg	[M+HCOO]-	acyl trehaloses	diacylated	-	-	-	-	-	-	-	4.29396	4.31061	4.38193	4.29402	4.24873	3.92695	4.27818	4.14713	4.20837	4.28801	4.28601	4.26002	0.0298489	1.00045	0.978463	nosig	0.000653676
pos_63	mycomass0001116	427.377	-	pos	[M+H]+	glycerides	monoacylated	-	-	-	-	-	-	-	9.29749	9.31998	9.28155	9.28141	9.22717	9.40273	9.31894	9.2816	9.31102	9.29136	9.29155	9.34187	0.0674114	1.00047	0.868155	nosig	0.000672101
pos_575	mycomass0003373	881.623	-	pos	[M+Na]+	phosphatidylglycerols		-	-	-	-	-	-	-	5.76645	5.79102	5.85778	5.76681	5.88049	5.69469	5.79413	5.90893	5.78811	5.7775	5.76878	5.73755	0.108286	1.00051	0.937183	nosig	0.000736846
pos_483	mycomass0000012	766.53	-	pos	[M+NH4]+	acyl trehaloses	diacylated	-	-	-	-	-	-	-	5.93843	5.92098	5.90043	5.8834	5.7042	5.7743	5.74765	5.91586	5.8984	5.88705	5.8247	5.86693	0.0380136	1.00054	0.946511	nosig	0.000774327
neg_539	mycomass0003347	733.501	-	neg	[M+CH3COO]-	phosphatidylglycerols		-	-	-	-	-	-	-	5.10883	5.05553	5.07435	5.0964	5.09938	4.95307	5.0484	5.1158	5.05768	5.11263	5.05089	5.01887	0.0371307	1.00055	0.923867	nosig	0.00079374
pos_348	mycomass0001154	542.478	-	pos	[M+NH4]+	glycerides	diacylated	-	-	-	-	-	-	-	4.92078	4.956	4.84885	4.88026	4.66943	5.08089	4.95021	4.83462	4.88233	4.90827	4.80169	4.99545	0.0252584	1.00056	0.966151	nosig	0.000804315
pos_561	mycomass0002519	945.747	-	pos	[M+Na]+	menaquinone		-	-	-	-	-	-	-	7.63252	7.64485	7.62522	7.63094	7.5865	7.7075	7.64798	7.6111	7.6529	7.62989	7.64943	7.66189	0.0863674	1.00056	0.814735	nosig	0.00080756
pos_619	mycomass0002968	683.463	-	pos	[M+Na]+	phosphatidic acids		-	-	-	-	-	-	-	5.26934	5.24359	5.25008	5.27211	5.28202	5.08476	5.20457	5.27299	5.23531	5.2839	5.21075	5.21234	0.0444867	1.00057	0.930356	nosig	0.00082505
pos_592	mycomass0000207	1187.89	-	pos	[M+Na]+	acyl trehaloses	triacylated	-	-	-	-	-	-	-	7.30003	7.29387	7.30533	7.27288	7.28662	7.31879	7.2889	7.28888	7.30568	7.29427	7.30688	7.31853	0.128929	1.00059	0.607958	nosig	0.000844067
pos_606	mycomass0003095	473.264	-	pos	[M+Na]+	phosphatidic acids	lyso	-	-	-	-	-	-	-	6.04751	6.0814	6.07454	6.03557	5.99655	6.20342	6.03268	6.0016	6.06539	6.12049	6.09706	6.14353	0.00292902	1.0006	0.922339	nosig	0.000861313
pos_66	mycomass0001120	455.409	-	pos	[M+H]+	glycerides	monoacylated	-	-	-	-	-	-	-	7.31741	7.33843	7.29737	7.29677	7.25014	7.41623	7.33746	7.30223	7.32887	7.3103	7.30672	7.35838	0.0733981	1.00063	0.854357	nosig	0.000906195
pos_243	mycomass0003355	792.574	-	pos	[M+NH4]+	phosphatidylglycerols		-	-	-	-	-	-	-	8.18333	8.2205	8.18111	8.18562	8.10008	8.29897	8.21729	8.17679	8.21519	8.19208	8.17942	8.22204	0.0898126	1.00068	0.845325	nosig	0.000974057
neg_190	mycomass0002731	884.574	-	neg	[M-H]-	mycobactins	dideoxy	-	-	-	-	-	-	-	4.81218	4.71665	4.82728	4.79159	4.92641	4.58486	4.8011	4.80315	4.78201	4.79117	4.80538	4.69649	0.0486581	1.00071	0.947558	nosig	0.00102219
pos_304	mycomass0002906	1237.25	-	pos	[M+NH4]+	mycolic acids	w1-methoxy	-	-	-	-	-	-	-	6.60614	6.58643	6.58916	6.59204	6.649	6.42919	6.54793	6.61151	6.58442	6.61621	6.5998	6.52181	0.0823076	1.00075	0.888348	nosig	0.00108592
pos_508	mycomass0000039	892.671	-	pos	[M+NH4]+	acyl trehaloses	diacylated	-	-	-	-	-	-	-	8.24956	8.28503	8.24137	8.24384	8.19312	8.34199	8.27203	8.24079	8.27241	8.25087	8.26596	8.29321	0.13082	1.00081	0.763696	nosig	0.00117435
pos_62	mycomass0001108	371.315	-	pos	[M+H]+	glycerides	monoacylated	-	-	-	-	-	-	-	7.23597	7.26806	7.21972	7.21859	7.15544	7.36259	7.26663	7.2227	7.25317	7.23749	7.231	7.28842	0.0958774	1.0009	0.832072	nosig	0.00129537
pos_555	mycomass0001384	1077.05	-	pos	[M+NH4]+	glycerides	triacylated	-	-	-	-	-	-	-	6.15494	6.03705	6.13949	6.16088	6.20024	5.55754	6.01663	6.06123	5.98321	6.08544	6.12599	6.01769	0.0518527	1.0011	0.948943	nosig	0.0015927
neg_540	mycomass0003353	761.533	-	neg	[M+CH3COO]-	phosphatidylglycerols		-	-	-	-	-	-	-	5.69138	5.65198	5.66387	5.68326	5.73234	5.49069	5.65595	5.72106	5.63798	5.70185	5.62327	5.61205	0.097042	1.00114	0.870845	nosig	0.00164369
pos_519	mycomass0003546	954.704	-	pos	[M+NH4]+	phosphatidylinositols		-	-	-	-	-	-	-	6.72981	6.72839	6.70389	6.69445	6.60224	6.81775	6.74031	6.72217	6.70256	6.7116	6.70075	6.74508	0.107405	1.00114	0.799998	nosig	0.00164453
pos_529	mycomass0000169	1046.81	-	pos	[M+NH4]+	acyl trehaloses	triacylated	-	-	-	-	-	-	-	8.06716	8.10113	8.05899	8.06315	8.04049	8.12215	8.09664	8.05782	8.08822	8.07827	8.08617	8.10191	0.224925	1.00115	0.516603	nosig	0.00166489
pos_50	mycomass0001610	1184.19	-	pos	[M+H]+	glycerol monomycolate	alpha	-	-	-	-	-	-	-	6.50826	6.57878	6.52067	6.47835	6.46079	6.47158	6.59394	6.5584	6.545	6.53866	6.49206	6.33756	0.112088	1.00121	0.852443	nosig	0.00174393
pos_117	mycomass0003324	625.409	-	pos	[M+H]+	phosphatidylglycerols		-	-	-	-	-	-	-	5.29635	5.3526	5.4105	5.31944	5.45418	5.04848	5.16241	5.46935	5.37376	5.392	5.33487	5.18855	0.127702	1.00124	0.933018	nosig	0.00178111
pos_347	mycomass0001128	528.498	-	pos	[M+NH4]+	glycerides	monoacylated	-	-	-	-	-	-	-	7.48395	7.55551	7.46743	7.46405	7.32277	7.64619	7.4805	7.4548	7.51364	7.48689	7.49275	7.5672	0.111854	1.00124	0.845746	nosig	0.00179207
neg_346	mycomass0000227	1293.99	-	neg	[M+HCOO]-	acyl trehaloses	triacylated	-	-	-	-	-	-	-	4.28719	4.25824	4.21948	4.13021	4.12472	4.51728	4.31923	4.20637	4.32573	4.10445	4.24679	4.36875	0.0716279	1.00134	0.937422	nosig	0.00193166
pos_141	mycomass0003381	891.703	-	pos	[M+H]+	phosphatidylglycerols		-	-	-	-	-	-	-	6.42328	6.52476	6.4591	6.41624	6.19907	6.6821	6.42554	6.3419	6.46712	6.46942	6.49917	6.55328	0.0542821	1.00134	0.905081	nosig	0.00193199
neg_133	mycomass0002446	1392.95	-	neg	[M-H]-	glycopeptidolipids	V/VI	-	-	-	-	-	-	-	5.61394	5.63546	5.54726	5.49733	5.42619	5.83997	5.60129	5.527	5.6095	5.58045	5.63772	5.65054	0.0472861	1.00138	0.901935	nosig	0.00199104
pos_184	mycomass0001267	650.535	-	pos	[M+NH4]+	glycerides	triacylated	-	-	-	-	-	-	-	6.59457	6.62278	6.56954	6.59919	6.49472	6.7191	6.63265	6.5804	6.61173	6.60494	6.57616	6.65071	0.139349	1.00143	0.77466	nosig	0.00206424
neg_469	mycomass0002766	675.571	-	neg	[M+HCOO]-	mycoketides	phopho	-	-	-	-	-	-	-	4.23822	4.1092	4.3074	4.27558	4.46977	4.20681	4.25467	4.47735	4.20214	4.2839	4.31465	4.11199	0.1284	1.00147	0.930215	nosig	0.00212392
pos_108	mycomass0002711	800.514	-	pos	[M+H]+	mycobactins	monodeoxy	-	-	-	-	-	-	-	4.81862	4.70713	4.74578	4.73423	5.0709	4.31131	4.81394	4.87644	4.78917	4.78177	4.72191	4.44858	0.0850403	1.00154	0.951599	nosig	0.00222673
pos_634	mycomass0003383	925.689	-	pos	[M+Na]+	phosphatidylglycerols		-	-	-	-	-	-	-	6.70216	6.71599	6.71266	6.73135	6.66167	6.83956	6.75872	6.70729	6.76873	6.76933	6.68914	6.73514	0.171975	1.00161	0.707578	nosig	0.00231963
neg_34	mycomass0000555	1415.99	-	neg	[M-H]-	cardiolipins		-	-	-	-	-	-	-	5.805	5.85361	5.86324	5.92847	5.88478	5.86791	5.91336	5.8196	5.85885	5.93206	5.86218	5.87385	0.166353	1.00162	0.69308	nosig	0.0023297
pos_353	mycomass0000933	468.477	-	pos	[M+NH4]+	fatty acids		-	-	-	-	-	-	-	3.35588	3.17727	3.19631	3.3179	3.46706	2.88415	2.96502	3.494	3.26069	3.26834	3.40516	3.0371	0.115408	1.00164	0.964935	nosig	0.00235811
[truncated: 353 more rows]
