# Supplementary material for: CRISPR Screening and Comparative LC‐MS Analysis Identify Genes Mediating Efficacy of Delamanid and Pretomanid against Mycobacterium tuberculosis
Source: Adv Sci (Weinh). 2024 Aug 20;11(39):2400176. doi: 10.1002/advs.202400176 (PMC11497083; doi:10.1002/advs.202400176)
Supplement: Supplementary file 5 — Supporting Table 4 [file ADVS-11-2400176-s007.xlsx]

## Sheet: Sheet1
Supplementary Table 4.Metabolomics analysis of the rv2073c-deleted and wild-type M. tuberculosis H37Ra strains
ID	Metabolite	Metab ID	Significant	Regulate	level	KEGG Compound ID	Mode	CAS ID	M/Z	Retention time	Adducts	Formula	Fragmentation Score	Theoretical Fragmentation Score	Library ID	KEGG Compound First Category	KEGG Compound Second Category	KEGG Pathway ID	KEGG Pathway First Category	KEGG Pathway Second Category	HMDB Superclass	HMDB Class	HMDB Subclass	KEGG Pathway Description	VIP_pred_OPLS-DA	VIP_PLS-DA	FC(S8705/wt_control)	P_value	FDR	Δrv2073c_1	Δrv2073c_2	Δrv2073c_3	Δrv2073c_4	Δrv2073c_5	Δrv2073c_6	wt_1	wt_2	wt_3	wt_4	wt_5	wt_6	s8705_mean	s8705_SD	wt_control_mean	wt_control_SD
pos_184	3-Bromotyrosine	metab_917	no	no change	-	C17079	pos	54788-30-6	223.972	0.562867	M+H-2H2O, 2M+H, 2M+Na	C9H10BrNO3	0	34.5	HMDB0005874	-	-	-	-	-	Organic acids and derivatives	Carboxylic acids and derivatives	Amino acids, peptides, and analogues	-	0.0152	0.0345	1	0.9374	0.9581	5.8934	5.8919	5.8521	5.8745	5.9175	5.9135	5.8872	5.8714	5.9168	5.8905	5.8859	5.8854	5.89	0.0245	5.89	0.01487
pos_2608	N-Methylaniline	metab_1759	no	no change	-	C02299	pos	100-61-8	108.081	7.33552	M+H	C7H9N	33.6	0	HMDB0255185	-	-	-	-	-	Organic nitrogen compounds	Organonitrogen compounds	Amines	-	0.0078	0.135	1	0.9997	0.9998	5.166	5.165	5.1177	5.1288	5.1354	5.1029	5.1252	5.0431	5.0842	5.1659	5.1261	5.2714	5.136	0.02538	5.136	0.07842
pos_3	Pamaqueside	metab_2173	no	no change	-	-	pos	-	777.408	3.28028	M+H+Na, M+2Na, M+Na, M+NH4, M+H, M+H-H2O, M+2H	C39H62O14	0	31.3	HMDB0256102	-	-	-	-	-	Lipids and lipid-like molecules	Steroids and steroid derivatives	Steroidal glycosides	-	0.002	0.0073	1	0.995	0.9965	7.626	7.6298	7.6107	7.6302	7.6128	7.6063	7.6056	7.6089	7.6201	7.6214	7.6385	7.6211	7.619	0.01059	7.619	0.01159
neg_2306	4a-Methylzymosterol-4-carboxylic acid	metab_9015	no	no change	-	C15808	neg	-	479.293	5.87317	M+K-2H	C29H46O3	0	69.8	HMDB0006927;PW_C003009;HMDB0001181	-	-	map01100;map01110;map00100	Metabolism;Metabolism;Metabolism	Global and overview maps;Global and overview maps;Lipid metabolism	Organoheterocyclic compounds	Pyridines and derivatives	Pyridinecarboxylic acids and derivatives	Metabolic pathways;Biosynthesis of secondary metabolites;Steroid biosynthesis	0.0054	0.0565	1	0.9985	0.9987	6.2294	6.1924	6.1846	6.1877	6.2135	6.2015	6.1872	6.1746	6.2228	6.2141	6.2016	6.2089	6.202	0.01721	6.202	0.01786
pos_1004	PE(PGD2/DiMe(11,5))	metab_7	no	up	-	-	pos	-	452.768	3.59305	M+2Na, M+H+Na	C47H80NO12P	0	52.7	HMDB0284781	-	-	-	-	-	Not Available	Not Available	Not Available	-	0.9008	0.8966	1.0125	4.027e-08	5.3e-07	6.8743	6.8504	6.864	6.8655	6.8796	6.8663	6.7803	6.7798	6.7923	6.7647	6.7882	6.7874	6.867	0.009988	6.782	0.00982
pos_1006	PE(PGD2/20:3(5Z,8Z,11Z))	metab_9	no	up	-	-	pos	-	430.755	3.49925	M+2Na, M+H+Na	C45H76NO11P	0	30.1	HMDB0262157	-	-	-	-	-	Not Available	Not Available	Not Available	-	0.9232	0.919	1.0127	3.54e-09	6.402e-08	6.9887	6.989	6.9795	6.9985	6.9898	6.9959	6.9154	6.9021	6.8886	6.9051	6.8959	6.9064	6.99	0.006631	6.902	0.009201
pos_1026	Metabolite A	metab_31	no	up	-	-	pos	-	812.447	3.71827	M+NH4, M+Na	C41H62O15	0	70.8	HMDB0254494	-	-	-	-	-	Lipids and lipid-like molecules	Prenol lipids	Terpene glycosides	-	0.0839	0.0982	1.0004	0.4734	0.5973	7.3221	7.3182	7.3286	7.3178	7.3115	7.332	7.309	7.3142	7.3259	7.3154	7.3239	7.3233	7.322	0.007554	7.319	0.006706
pos_1034	PE(22:6(5Z,8E,10Z,13Z,15E,19Z)-2OH(7S, 17S)/DiMe(9,3))	metab_40	no	up	-	-	pos	-	428.739	3.80432	M+2Na, M+H+Na	C45H72NO11P	0	35	HMDB0285031	-	-	-	-	-	Not Available	Not Available	Not Available	-	0.8216	0.8189	1.0108	1.513e-06	1.357e-05	6.7486	6.762	6.7469	6.7622	6.7552	6.7497	6.6729	6.6609	6.6816	6.6781	6.7092	6.688	6.754	0.006777	6.682	0.01625
pos_1063	Zotarolimus	metab_72	no	up	-	-	pos	-	494.78	4.02353	M+2Na, M+H+Na	C52H79N5O12	0	49.8	HMDB0260048	-	-	-	-	-	Phenylpropanoids and polyketides	Macrolide lactams	Not Available	-	0.4917	0.4914	1.0034	7.381e-06	5.51e-05	7.763	7.7744	7.7615	7.7618	7.7677	7.7612	7.7411	7.7456	7.7292	7.7359	7.7391	7.7409	7.765	0.005226	7.739	0.005576
pos_1080	3-Aminopicolinic acid	metab_91	no	up	-	-	pos	-	177.007	0.406283	M+K	C6H6N2O2	0	45.4	HMDB0245821	-	-	-	-	-	Organoheterocyclic compounds	Pyridines and derivatives	Pyridinecarboxylic acids and derivatives	-	0.2133	0.2364	1.0022	0.1803	0.2887	5.4756	5.488	5.4503	5.4652	5.4735	5.4472	5.449	5.472	5.45	5.4583	5.4619	5.4408	5.467	0.01568	5.455	0.01105
pos_1122	2-Amino-4-[carbamimidoyl(methyl)amino]butanoic acid	metab_138	no	up	-	-	pos	-	175.119	0.547233	M+H	C6H14N4O2	0	42.7	HMDB0255374	-	-	-	-	-	Organic acids and derivatives	Carboxylic acids and derivatives	Amino acids, peptides, and analogues	-	0.8023	0.8001	1.0123	0.001633	0.006046	6.5694	6.5893	6.5868	6.5894	6.5756	6.5778	6.4944	6.553	6.5098	6.5416	6.4785	6.428	6.581	0.008336	6.501	0.04541
pos_1124	4-Methylpyrimidine	metab_140	no	up	-	-	pos	-	95.0607	0.55505	M+H	C5H6N2	75.3	0	-	-	-	-	-	-	-	-	-	-	0.2078	0.2115	1.0047	0.517	0.6354	4.5159	4.5321	4.4841	4.3739	4.5214	4.4044	4.39	4.453	4.4684	4.5107	4.4502	4.4314	4.472	0.06679	4.451	0.03994
pos_1137	Quinoneimine	metab_154	no	up	-	-	pos	-	512.145	0.601367	M+K	C23H27N3O8	0	43	HMDB0257052	-	-	-	-	-	Organic oxygen compounds	Organooxygen compounds	Carbohydrates and carbohydrate conjugates	-	0.3471	0.4192	1.0074	0.3173	0.4447	5.4876	5.5173	5.504	5.5298	5.4502	5.3677	5.4991	5.4984	5.4377	5.347	5.4833	5.3519	5.476	0.05986	5.436	0.07088
pos_116	Tyrosylhydroxyproline	metab_177	no	up	-	-	pos	936346-34-8	295.128	2.83545	M+H, M+Na, M+K	C14H18N2O5	0	77.2	HMDB0029106	-	-	-	-	-	Organic acids and derivatives	Carboxylic acids and derivatives	Amino acids, peptides, and analogues	-	0.6234	0.6228	1.0058	1.898e-05	0.0001265	7.4059	7.4077	7.397	7.4065	7.4064	7.3943	7.362	7.3552	7.3433	7.35	7.375	7.3733	7.403	0.005756	7.36	0.01272
pos_1162	Neuraminic acid	metab_180	no	up	-	C06469	pos	114-04-5	250.093	0.694117	M+H-H2O	C9H17NO8	0	38.2	HMDB0000830	Carbohydrates	Monosaccharides	-	-	-	Lipids and lipid-like molecules	Fatty Acyls	Fatty acid esters	-	0.9521	0.9569	1.0203	0.001841	0.006675	5.8531	5.8286	5.8258	5.8598	5.8104	5.824	5.7864	5.781	5.7291	5.7286	5.6601	5.6254	5.834	0.01888	5.718	0.06453
pos_1165	2-Amino-2-methyl-1-propanol	metab_183	no	up	-	-	pos	-	72.0813	0.701767	M+H-H2O	C4H11NO	0	68.1	HMDB0244974	-	-	-	-	-	Organic nitrogen compounds	Organonitrogen compounds	Amines	-	0.8097	0.8105	1.0135	0.0006607	0.002843	5.9189	5.9206	5.9205	5.9409	5.9092	5.9014	5.8442	5.8834	5.8521	5.8589	5.8251	5.7736	5.919	0.01336	5.84	0.03752
pos_119	11-Aminoundecanoic Acid	metab_210	no	up	-	C19325	pos	2432-99-7;211486-12-3	202.18	5.63767	M+H, M+Na, M+H-H2O	C11H23NO2	53.7	0	HMDB0032669	-	-	-	-	-	Lipids and lipid-like molecules	Steroids and steroid derivatives	Ergostane steroids	-	0.9226	0.9146	1.0236	0.01497	0.03871	5.4076	5.5666	5.5563	5.4899	5.4334	5.545	5.3513	5.4162	5.4005	5.322	5.2585	5.4922	5.5	0.06739	5.373	0.08123
pos_1204	Lysinoalanine	metab_227	no	up	-	-	pos	18810-04-3	198.123	0.8031	M+H-2H2O	C9H19N3O4	0	43.8	HMDB0029447	-	-	-	-	-	Organic acids and derivatives	Carboxylic acids and derivatives	Amino acids, peptides, and analogues	-	0.0252	0.038	1.0002	0.828	0.8856	6.2933	6.303	6.2919	6.2941	6.3041	6.303	6.2889	6.2902	6.2919	6.2966	6.311	6.305	6.298	0.005684	6.297	0.0089
pos_1223	Melezitose	metab_247	no	up	-	C08243	pos	597-12-6	527.157	0.919817	M+Na	C18H32O16	77.7	0	HMDB0011730;MJDBOTE0000489	-	-	-	-	-	Organic oxygen compounds	Organooxygen compounds	Carbohydrates and carbohydrate conjugates	-	0.7218	0.7176	1.0108	0.0006398	0.00276	5.8933	5.9086	5.8885	5.8988	5.8756	5.9202	5.8197	5.8891	5.8189	5.8231	5.8227	5.8358	5.898	0.0156	5.835	0.02728
pos_1235	7-Aminomethyl-7-carbaguanine	metab_260	no	up	-	C16675	pos	-	180.088	1.00548	M+H	C7H9N5O	0	74	HMDB0011690	-	-	map01100;map00790	Metabolism;Metabolism	Global and overview maps;Metabolism of cofactors and vitamins	Organoheterocyclic compounds	Pyrrolopyrimidines	Pyrrolo[2,3-d]pyrimidines	Metabolic pathways;Folate biosynthesis	0.4377	0.437	1.0058	0.05234	0.1095	5.8731	5.8572	5.8727	5.8582	5.8405	5.8697	5.8693	5.8172	5.8519	5.8233	5.7649	5.8386	5.862	0.01261	5.828	0.03609
pos_1236	Ginkgolide M	metab_261	no	up	-	C16816	pos	15291-78-8	457.168	1.00548	M+CH3OH+H	C20H24O10	0	46.1	HMDB0030042	-	-	-	-	-	Lipids and lipid-like molecules	Prenol lipids	Terpene lactones	-	0.3385	0.325	1.013	0.7096	0.7966	6.3145	6.9822	6.7437	6.6557	6.9103	6.7476	5.8044	7.0725	6.3954	6.7984	7.16	6.6064	6.726	0.2344	6.64	0.4984
pos_1241	Nalpha-Acetyl-L-arginine	metab_267	no	up	-	-	pos	-	217.129	1.02112	M+H	C8H16N4O3	83.7	0	-	-	-	-	-	-	-	-	-	-	0.56	0.561	1.0108	0.07443	0.1458	5.4771	5.4954	5.5196	5.5158	5.5195	5.5059	5.4867	5.5224	5.4835	5.4701	5.351	5.3689	5.506	0.01678	5.447	0.0699
pos_1254	Deoxyadenosine monophosphate	metab_281	no	up	-	C00360	pos	653-63-4	332.075	1.13795	M+H	C10H14N5O6P	70.2	0	PW_C000724;HMDB0000905	Nucleic acids	Nucleotides	map01100;map01232;map00230	Metabolism;Metabolism;Metabolism	Global and overview maps;Global and overview maps;Nucleotide metabolism	Nucleosides, nucleotides, and analogues	Purine nucleotides	Purine deoxyribonucleotides	Metabolic pathways;Nucleotide metabolism;Purine metabolism	0.9316	0.9276	1.0161	2.968e-06	2.452e-05	5.9191	5.9252	5.9305	5.9494	5.9286	5.9248	5.8282	5.8266	5.8184	5.8186	5.8509	5.8743	5.93	0.01048	5.836	0.02216
pos_1277	5-Thymidylic acid	metab_306	no	up	-	C00364	pos	365-07-1	323.063	1.63737	M+H	C10H15N2O8P	0	33.9	PW_C000950;HMDB0001227	Nucleic acids	Nucleotides	map00240;map01100;map01232	Metabolism;Metabolism;Metabolism	Nucleotide metabolism;Global and overview maps;Global and overview maps	Nucleosides, nucleotides, and analogues	Pyrimidine nucleotides	Pyrimidine deoxyribonucleotides	Pyrimidine metabolism;Metabolic pathways;Nucleotide metabolism	0.9799	0.9768	1.0226	0.0004876	0.002193	5.2173	5.261	5.2575	5.1169	5.1969	5.1996	5.0698	5.1219	5.087	5.0872	5.1065	5.0855	5.208	0.05259	5.093	0.01834
pos_1294	2,3,4-Trihydroxybutanoic acid	metab_325	no	up	-	C01620	pos	7306-96-9;13752-84-6	137.045	1.72322	M+H	C4H8O5	0	35.5	HMDB0245425;HMDB0000943;HMDB0000613	-	-	map01100;map00053	Metabolism;Metabolism	Global and overview maps;Carbohydrate metabolism	Organic oxygen compounds	Organooxygen compounds	Carbohydrates and carbohydrate conjugates	Metabolic pathways;Ascorbate and aldarate metabolism	0.8459	0.8439	1.0145	0.0001833	0.0009269	5.8051	5.7835	5.7796	5.7949	5.835	5.7351	5.6856	5.7036	5.7131	5.7043	5.7248	5.7018	5.789	0.03297	5.706	0.01302
pos_1298	Carbendazim	metab_329	no	up	-	C10897	pos	10605-21-7	446.151	1.73105	2M+ACN+Na	C9H9N3O2	0	40.1	HMDB0031769	-	-	-	-	-	Organoheterocyclic compounds	Benzimidazoles	2-benzimidazolylcarbamic acid esters	-	0.3403	0.3632	1.0125	0.6842	0.7769	7.1272	6.2435	7.0757	7.3043	7.2658	7.221	7.3146	7.0371	7.2012	6.6441	6.5251	6.9972	7.04	0.3992	6.953	0.3098
pos_13	Canarigenin 3-[glucosyl-(1->4)-6-deoxy-alloside]	metab_331	no	up	-	-	pos	229319-08-8	703.334	3.06168	M+Na, M+K, M+2Na-H, M+NH4, M+H, M+H-H2O	C35H52O13	0	59.1	HMDB0035433	-	-	-	-	-	Lipids and lipid-like molecules	Steroids and steroid derivatives	Steroidal glycosides	-	0.8202	0.8161	1.0096	3.402e-06	2.749e-05	7.6049	7.607	7.6154	7.615	7.6121	7.6014	7.522	7.535	7.5203	7.5435	7.5702	7.5307	7.609	0.005747	7.537	0.01839
pos_1322	Nopalinic acid	metab_357	no	up	-	C01683	pos	63409-16-5	301.082	1.91033	M+K	C10H18N2O6	0	67.6	HMDB0029437	-	-	-	-	-	Organic acids and derivatives	Carboxylic acids and derivatives	Amino acids, peptides, and analogues	-	0.046	0.0615	1.0007	0.8215	0.8816	5.5847	5.5775	5.5499	5.582	5.5488	5.4844	5.5508	5.5352	5.5477	5.5512	5.5427	5.5769	5.555	0.03788	5.551	0.01414
pos_1349	(2R)-2-Acetamido-6-hydroxy-2-(sulfanylmethyl)hex-3-enoic acid	metab_386	no	up	-	-	pos	-	216.068	2.01152	M+H-H2O	C9H15NO4S	0	51.1	HMDB0257715	-	-	-	-	-	Organic acids and derivatives	Carboxylic acids and derivatives	Amino acids, peptides, and analogues	-	0.4811	0.4835	1.0068	0.02914	0.06747	5.6032	5.6094	5.5933	5.6046	5.6521	5.6117	5.5612	5.5461	5.5578	5.557	5.6039	5.6208	5.612	0.02048	5.574	0.03023
pos_1356	Pteroyltriglutamic acid	metab_393	no	up	-	-	pos	89-38-3	732.257	2.05037	M+CH3OH+H	C29H33N9O12	0	64.9	HMDB0001902	-	-	-	-	-	Organic acids and derivatives	Carboxylic acids and derivatives	Amino acids, peptides, and analogues	-	0.1952	0.205	1.0022	0.4161	0.5433	6.6798	6.7583	6.731	6.7625	6.7531	6.7224	6.6954	6.7589	6.6939	6.7135	6.7474	6.7124	6.735	0.03114	6.72	0.027
pos_1362	4-Pyridoxic acid	metab_400	no	up	-	C00847	pos	82-82-6	408.143	2.0972	2M+ACN+H	C8H9NO4	0	55.1	PW_C000011;HMDB0000017	-	-	map01100;map00750;map01120	Metabolism;Metabolism;Metabolism	Global and overview maps;Metabolism of cofactors and vitamins;Global and overview maps	Organoheterocyclic compounds	Pyridines and derivatives	Pyridinecarboxylic acids and derivatives	Metabolic pathways;Vitamin B6 metabolism;Microbial metabolism in diverse environments	0.8869	0.8871	1.0154	0.0001538	0.0007997	5.9386	5.9805	5.9137	5.9527	5.9277	5.9457	5.8612	5.8999	5.8476	5.8645	5.8176	5.8249	5.943	0.02288	5.853	0.02992
pos_1389	5'-Methylthioadenosine	metab_429	no	up	-	C00170	pos	2457-80-9	298.096	2.32335	M+H	C11H15N5O3S	93.3	0	HMDB0001173;PW_C000910	-	-	map01100;map00270	Metabolism;Metabolism	Global and overview maps;Amino acid metabolism	Nucleosides, nucleotides, and analogues	5''-deoxyribonucleosides	5''-deoxy-5''-thionucleosides	Metabolic pathways;Cysteine and methionine metabolism	0.7068	0.7208	1.0109	0.02149	0.05241	7.098	7.1332	7.1119	7.141	7.1344	7.1167	7.0407	7.1392	7.0244	7.046	7.0863	6.9376	7.123	0.01642	7.046	0.06717
pos_1403	Val-Gly-Val-Ala-Pro-Gly	metab_446	no	up	-	-	pos	-	531.313	2.41693	M+CH3OH+H	C22H38N6O7	0	30.1	HMDB0253033	-	-	-	-	-	Organic acids and derivatives	Carboxylic acids and derivatives	Amino acids, peptides, and analogues	-	0.296	0.3072	1.0056	0.3659	0.4927	5.9269	5.9677	5.9806	5.9381	5.8829	5.8945	5.8913	5.7906	5.9853	5.8359	5.9624	5.929	5.932	0.03877	5.899	0.07504
pos_1404	Paliperidone	metab_447	no	up	-	C21516	pos	144598-75-4	449.2	2.43257	M+Na	C23H27FN4O3	0	71.9	HMDB0256085;HMDB0247256;HMDB0015396	-	-	-	-	-	Organoheterocyclic compounds	Pyridopyrimidines	Not Available	-	0.8955	0.8877	1.0165	0.0001871	0.0009423	5.6445	5.6284	5.6864	5.6319	5.6658	5.6567	5.5087	5.5804	5.5319	5.5688	5.596	5.5727	5.652	0.02196	5.56	0.03278
pos_1429	Flavin adenine dinucleotide (FAD)	metab_473	no	up	-	-	pos	-	786.163	2.52538	M+H	C27H33N9O15P2	93.9	0	-	-	-	-	-	-	-	-	-	-	0.4138	0.4334	1.0071	0.2744	0.3983	6.8851	6.9859	6.9807	7.0227	6.9726	6.926	6.8287	7.0265	6.8856	6.8943	7.0237	6.8199	6.962	0.04882	6.913	0.09164
pos_1460	Tenuazonic acid	metab_508	no	up	-	C08511	pos	610-88-8;27778-66-1	198.112	2.73407	M+H	C10H15NO3	0	52.3	HMDB0036074	-	-	-	-	-	Organoheterocyclic compounds	Pyrrolines	Not Available	-	0.8172	0.8141	1.0118	1.058e-05	7.526e-05	6.2596	6.2589	6.2517	6.2712	6.2641	6.2566	6.177	6.1826	6.1618	6.1762	6.2089	6.2166	6.26	0.006655	6.187	0.02111
pos_147	4-[(2,4-Dihydroxy-3,3-dimethylbutanoyl)amino]butanoic acid	metab_518	no	up	-	-	pos	-	234.133	2.44822	M+Na, 2M+ACN+H, M+H	C10H19NO5	0	66.3	HMDB0246316	-	-	-	-	-	Organic acids and derivatives	Carboxylic acids and derivatives	Amino acids, peptides, and analogues	-	0.7414	0.7374	1.0092	8.019e-05	0.000447	6.7731	6.773	6.7694	6.7824	6.7996	6.7847	6.7028	6.7076	6.6888	6.733	6.7337	6.7422	6.78	0.01112	6.718	0.0212
pos_1470	Tyramine glucuronide	metab_519	no	up	-	C03033	pos	27972-85-6	278.102	2.83545	M+H-2H2O	C14H19NO7	0	72	HMDB0010328	-	-	map01100;map00040;map00053;map01240	Metabolism;Metabolism;Metabolism;Metabolism	Global and overview maps;Carbohydrate metabolism;Carbohydrate metabolism;Global and overview maps	Organic oxygen compounds	Organooxygen compounds	Carbohydrates and carbohydrate conjugates	Metabolic pathways;Pentose and glucuronate interconversions;Ascorbate and aldarate metabolism;Biosynthesis of cofactors	0.6161	0.6155	1.0096	0.005196	0.01613	5.4945	5.4579	5.4714	5.4982	5.4725	5.4608	5.419	5.4304	5.3765	5.4038	5.4475	5.4655	5.476	0.0169	5.424	0.03165
pos_150	(S)-Methyl 2,5-diamino-5-oxopentanoate	metab_552	no	up	-	-	pos	-	161.092	0.609067	M+H, M+Na, M+K	C6H12N2O3	0	30.4	HMDB0243735	-	-	-	-	-	Organic acids and derivatives	Carboxylic acids and derivatives	Amino acids, peptides, and analogues	-	0.1846	0.1997	1.0028	0.4527	0.5794	5.2983	5.3349	5.314	5.3387	5.3032	5.2682	5.278	5.3083	5.3251	5.225	5.3296	5.3018	5.31	0.02605	5.295	0.03876
pos_1532	Mabioside C	metab_588	no	up	-	-	pos	156980-54-0	419.203	3.3897	M+2Na	C42H64O14	0	56.2	HMDB0040653	-	-	-	-	-	Lipids and lipid-like molecules	Prenol lipids	Terpene glycosides	-	0.8166	0.8113	1.0126	0.0001168	0.000628	6.1841	6.209	6.179	6.2322	6.202	6.1853	6.0848	6.149	6.1081	6.1243	6.1296	6.139	6.199	0.0201	6.122	0.02307
pos_1582	Ginsenoside F2	metab_642	no	up	-	C20779	pos	62025-49-4	415.24	3.66352	M+2Na	C42H72O13	0	34.1	HMDB0039545;MJDBOTE0000244	-	-	map01110;map00999	Metabolism;Metabolism	Global and overview maps;Biosynthesis of other secondary metabolites	Lipids and lipid-like molecules	Prenol lipids	Triterpenoids	Biosynthesis of secondary metabolites;Biosynthesis of various plant secondary metabolites	0.0345	0.0331	1.0001	0.756	0.8332	6.7483	6.7388	6.746	6.742	6.748	6.7492	6.7357	6.7469	6.7492	6.7416	6.7551	6.7371	6.745	0.004135	6.744	0.007484
pos_1723	Permetin A	metab_794	no	up	-	-	pos	71888-70-5	562.342	4.21998	M+H+Na	C54H92N12O12	0	80.7	HMDB0030527	-	-	-	-	-	Organic acids and derivatives	Peptidomimetics	Depsipeptides	-	0.2067	0.2056	1.001	0.05898	0.1206	8.0109	8.0073	7.9989	8.008	8.0008	8.0029	7.9929	8.0028	8.0037	8.0033	7.9849	7.9949	8.005	0.004643	7.997	0.00757
pos_177	Ergothioneine	metab_844	no	up	-	C05570	pos	497-30-3	230.095	0.943083	M+H, 2M+H, 2M+Na	C9H15N3O2S	96.9	0	HMDB0003045	-	-	map01100;map00340	Metabolism;Metabolism	Global and overview maps;Amino acid metabolism	Organic acids and derivatives	Carboxylic acids and derivatives	Amino acids, peptides, and analogues	Metabolic pathways;Histidine metabolism	0.799	0.7972	1.0102	0.0001523	0.0007933	7.3664	7.325	7.3429	7.3815	7.3689	7.3414	7.3141	7.2666	7.2959	7.2544	7.2653	7.285	7.354	0.02123	7.28	0.02232
pos_182	3',6-Disinapoylsucrose	metab_898	no	up	-	-	pos	139891-98-8	777.226	1.0445	M+K, M+2Na-H, M+Na	C34H42O19	0	74.3	HMDB0040838	-	-	-	-	-	Phenylpropanoids and polyketides	Cinnamic acids and derivatives	Hydroxycinnamic acids and derivatives	-	0.9795	0.9759	1.0164	4.695e-05	0.0002821	6.5922	6.5866	6.6184	6.6452	6.6412	6.6311	6.4987	6.469	6.5085	6.5266	6.5092	6.5581	6.619	0.02487	6.512	0.0296
pos_1834	VPGPR Enterostatin	metab_912	no	up	-	-	pos	144964-56-7	507.309	4.64317	M+H-H2O	C23H40N8O6	0	62.1	HMDB0003577	-	-	-	-	-	Organic acids and derivatives	Carboxylic acids and derivatives	Amino acids, peptides, and analogues	-	0.0683	0.1021	1.0008	0.7728	0.8463	6.1038	6.2091	6.1364	6.1635	6.1202	6.1494	6.1502	6.1381	6.1623	6.1535	6.1369	6.1117	6.147	0.03699	6.142	0.01773
pos_200	Soyasaponin II	metab_1090	no	up	-	C12081	pos	55319-36-3	930.546	3.88262	M+NH4, M+Na, M+2H	C47H76O17	0	45	HMDB0034650	-	-	-	-	-	Lipids and lipid-like molecules	Prenol lipids	Terpene glycosides	-	0.7881	0.7846	1.009	3.131e-07	3.374e-06	7.2637	7.27	7.2677	7.273	7.2838	7.2697	7.2113	7.1887	7.2093	7.2067	7.197	7.2219	7.271	0.00683	7.206	0.01161
pos_2072	4-Hydroxynonenal	metab_1169	no	up	-	C21642	pos	75899-68-2	198.148	5.5594	M+ACN+H	C9H16O2	0	40.9	HMDB0245269;HMDB0004362;LMFA06000051	-	-	-	-	-	Lipids and lipid-like molecules	Fatty Acyls	Fatty alcohols	-	0.4467	0.4661	1.0122	0.2769	0.401	4.8016	4.842	5.0148	4.9759	4.9216	4.8205	4.8076	4.7818	4.8536	4.7569	4.8102	5.0101	4.896	0.08795	4.837	0.09084
pos_2184	M-Xylene	metab_1288	no	up	-	C07208	pos	108-38-3	107.086	5.8782	M+H	C8H10	72.4	0	HMDB0059810	-	-	map01100;map01220;map00622;map01120	Metabolism;Metabolism;Metabolism;Metabolism	Global and overview maps;Global and overview maps;Xenobiotics biodegradation and metabolism;Global and overview maps	Benzenoids	Benzene and substituted derivatives	Xylenes	Metabolic pathways;Degradation of aromatic compounds;Xylene degradation;Microbial metabolism in diverse environments	0.2666	0.2952	1.0044	0.2862	0.4118	5.0591	5.0349	5.0103	4.9491	5.0395	4.9728	5.0217	5.0123	4.9748	4.9655	4.9895	4.9678	5.011	0.0424	4.989	0.02374
pos_219	Astragaloside I	metab_1294	no	up	-	C17797	pos	-	886.52	3.8591	M+NH4, M+Na, M+2H	C45H72O16	0	38.4	HMDB0248673	-	-	-	-	-	Phenylpropanoids and polyketides	Flavonoids	Flavans	-	0.1564	0.157	1.001	0.2123	0.3275	7.2504	7.2644	7.2552	7.2497	7.2395	7.263	7.2437	7.2422	7.2567	7.2368	7.2514	7.2524	7.254	0.00932	7.247	0.007467
pos_226	PGP(i-14:0/20:4(5Z,8Z,11Z,14Z)-OH(17))	metab_1372	no	up	-	-	pos	-	856.473	3.7808	M+NH4, M+Na, M+2H	C40H72O14P2	0	80.4	HMDB0275005	-	-	-	-	-	Not Available	Not Available	Not Available	-	0.71	0.7063	1.0073	3.608e-06	2.908e-05	7.4214	7.4273	7.4361	7.4143	7.4206	7.4273	7.3703	7.3901	7.378	7.3548	7.3621	7.367	7.424	0.00749	7.37	0.01242
pos_2263	PC(16:1(9Z)/22:5(7Z,10Z,13Z,16Z,19Z))	metab_1376	no	up	-	C00157	pos	-	847.604	5.95617	M+ACN+H	C46H80NO8P	0	37.4	LMGP01012141;PW_C004073;HMDB0008024	Lipids	Phospholipids	map01100;map00564;map00592;map01110	Metabolism;Metabolism;Metabolism;Metabolism	Global and overview maps;Lipid metabolism;Lipid metabolism;Global and overview maps	Lipids and lipid-like molecules	Glycerophospholipids	Glycerophosphocholines	Metabolic pathways;Glycerophospholipid metabolism;alpha-Linolenic acid metabolism;Biosynthesis of secondary metabolites	0.4701	0.486	1.0085	0.168	0.274	6.0869	6.1846	6.1748	6.2502	6.1499	6.1668	6.1275	6.1646	6.1628	6.0872	6.1648	5.9955	6.169	0.0529	6.117	0.06695
pos_2381	PS(22:0/18:1(12Z)-2OH(9,10))	metab_1507	no	up	-	-	pos	-	891.618	6.15287	2M+3H2O+2H	C46H88NO12P	0	58.7	HMDB0282930	-	-	-	-	-	Not Available	Not Available	Not Available	-	0.209	0.2138	1.0033	0.4899	0.6118	6.2122	6.0572	6.1011	6.1794	6.2007	6.091	6.1405	6.1058	6.13	6.1208	6.0724	6.148	6.14	0.06513	6.12	0.02745
pos_2387	PS(20:3(8Z,11Z,14Z)-2OH(5,6)/24:0)	metab_1513	no	up	-	-	pos	-	943.649	6.18462	2M+3H2O+2H	C50H92NO12P	0	46.7	HMDB0283647	-	-	-	-	-	Not Available	Not Available	Not Available	-	0.3349	0.338	1.0031	0.06239	0.1265	6.8534	6.8367	6.8619	6.835	6.8745	6.8337	6.8079	6.8102	6.8462	6.8214	6.8419	6.8432	6.849	0.01683	6.828	0.01743
pos_2470	PC(16:1(9Z)/20:1(11Z))	metab_1606	no	up	-	C00157	pos	-	786.599	6.68145	M+H	C44H84NO8P	0	52.5	LMGP01011489;HMDB0008011;PW_C004060	Lipids	Phospholipids	map01100;map00564;map00592;map01110	Metabolism;Metabolism;Metabolism;Metabolism	Global and overview maps;Lipid metabolism;Lipid metabolism;Global and overview maps	Lipids and lipid-like molecules	Glycerophospholipids	Glycerophosphocholines	Metabolic pathways;Glycerophospholipid metabolism;alpha-Linolenic acid metabolism;Biosynthesis of secondary metabolites	0.5411	0.5556	1.0121	0.2224	0.3388	6.1916	6.4787	6.2792	6.482	6.295	6.3829	6.2369	6.4041	6.2073	6.3413	6.2707	6.1942	6.352	0.1168	6.276	0.08203
pos_2512	Monopalmitin	metab_1653	no	up	-	-	pos	32899-41-5	313.273	7.24928	M+H-H2O	C19H38O4	39.7	0	HMDB0245964;HMDB0011564	-	-	-	-	-	Lipids and lipid-like molecules	Glycerolipids	Monoradylglycerols	-	0.0151	0.066	1.0002	0.9757	0.9852	5.382	5.442	5.4256	5.5016	5.4695	5.4322	5.4085	5.5103	5.5136	5.3619	5.4243	5.4287	5.442	0.04068	5.441	0.05968
pos_2618	N4-Acetylaminobutanal	metab_1770	no	up	-	C05936	pos	-	94.0654	7.35913	M+H-2H2O	C6H11NO2	0	41.5	HMDB0004226	-	-	map01100;map00330	Metabolism;Metabolism	Global and overview maps;Amino acid metabolism	Organic oxygen compounds	Organooxygen compounds	Carbonyl compounds	Metabolic pathways;Arginine and proline metabolism	0.4677	0.4755	1.0059	0.02845	0.06633	6.1954	6.1621	6.2036	6.1555	6.1413	6.1613	6.1316	6.0967	6.1289	6.1395	6.1334	6.1732	6.17	0.02428	6.134	0.02445
pos_2674	Ganglioside GM3	metab_1828	no	up	-	C04730	pos	-	613.358	7.69483	M+2Na	C59H108N2O21	0	45.8	HMDB0004851;HMDB0004845;HMDB0004850;HMDB0004852;HMDB0004842;HMDB0004847;HMDB0004843;HMDB0252632;HMDB0004849;HMDB0004848;HMDB0004844;HMDB0004846;HMDB0304771	Lipids	Glycolipids	-	-	-	Lipids and lipid-like molecules	Sphingolipids	Glycosphingolipids	-	1.5717	1.5888	1.1022	0.1004	0.1844	5.9682	5.6368	5.3885	5.196	5.7928	5.7882	5.5437	4.8391	4.8725	4.0428	5.7103	5.6282	5.628	0.2873	5.106	0.6459
pos_2690	Trans-4-Carboxymethylenebut-2-en-4-olide	metab_1842	no	up	-	C12838	pos	-	178.975	7.78843	M+K	C6H4O4	0	40.8	HMDB0060518	-	-	map00361;map01120	Metabolism;Metabolism	Xenobiotics biodegradation and metabolism;Global and overview maps	Organoheterocyclic compounds	Dihydrofurans	Furanones	Chlorocyclohexane and chlorobenzene degradation;Microbial metabolism in diverse environments	0.3353	0.3393	1.0033	0.0372	0.08226	5.8743	5.8845	5.8693	5.8571	5.8427	5.8394	5.8395	5.8338	5.8353	5.8376	5.8515	5.8531	5.861	0.01795	5.842	0.008382
pos_2698	Ganglioside GM3 (d18:1/18:0)	metab_1848	no	up	-	C04730	pos	-	613.358	7.82747	M+2Na	C59H108N2O21	0	33.1	HMDB0004845	Lipids	Glycolipids	-	-	-	Lipids and lipid-like molecules	Sphingolipids	Glycosphingolipids	-	0.406	0.4492	1.031	0.6901	0.7824	4.9542	4.2171	4.8133	5.5589	4.4214	4.4156	4.8296	4.2671	3.507	4.3529	5.1555	5.416	4.73	0.4902	4.588	0.6918
pos_272	Guanine	metab_1871	no	up	-	C00242	pos	73-40-5	152.056	0.202667	M+H, M+Na	C5H5N5O	66.9	0	PW_C000086;HMDB0000132;MJDBOTE0000457	Nucleic acids	Bases	map01100;map01232;map00230	Metabolism;Metabolism;Metabolism	Global and overview maps;Global and overview maps;Nucleotide metabolism	Organoheterocyclic compounds	Imidazopyrimidines	Purines and purine derivatives	Metabolic pathways;Nucleotide metabolism;Purine metabolism	0.3376	0.3365	1.0026	0.008413	0.02409	6.0686	6.0925	6.072	6.0876	6.0792	6.0787	6.0523	6.0653	6.0674	6.0651	6.0748	6.0575	6.08	0.009058	6.064	0.007883
pos_2739	Benzamide	metab_1892	no	up	-	C09815	pos	55-21-0	122.06	7.97615	M+H	C7H7NO	73.4	0	HMDB0004461	-	-	map00627;map01120	Metabolism;Metabolism	Xenobiotics biodegradation and metabolism;Global and overview maps	Benzenoids	Benzene and substituted derivatives	Benzoic acids and derivatives	Aminobenzoate degradation;Microbial metabolism in diverse environments	0.2427	0.2464	1.0018	0.06936	0.138	6.1519	6.1506	6.1369	6.1333	6.1293	6.1246	6.1185	6.1233	6.1298	6.1364	6.1328	6.1182	6.138	0.01123	6.127	0.007648
pos_274	3-Methoxypropylamine	metab_1893	no	up	-	-	pos	-	72.0813	0.343633	M+H-H2O, M+H	C4H11NO	0	39	HMDB0245920	-	-	-	-	-	Organic oxygen compounds	Organooxygen compounds	Ethers	-	0.3725	0.3719	1.004	0.01194	0.03201	5.3093	5.3192	5.3111	5.2988	5.2997	5.2963	5.2642	5.2747	5.2864	5.2935	5.3019	5.2911	5.306	0.00889	5.285	0.01369
pos_2791	(23S)-23,25-dihdroxy-24-oxovitamine D3 23-(beta-glucuronide)	metab_1947	no	up	-	-	pos	-	620.347	7.70265	2M+3H2O+2H	C33H50O10	0	67.4	HMDB0010361	-	-	-	-	-	Lipids and lipid-like molecules	Steroids and steroid derivatives	Vitamin D and derivatives	-	1.4724	1.4905	1.0991	0.1194	0.211	5.685	5.3833	5.0056	4.7943	5.5833	5.4865	5.2526	4.7207	4.4627	3.8944	5.4209	5.3058	5.323	0.3491	4.843	0.5959
pos_2830	Ammonia aspartate	metab_1988	no	up	-	-	pos	-	111.02	7.44493	M+H-2H2O	C4H6N2O4	0	43.3	HMDB0248341	-	-	-	-	-	Organic acids and derivatives	Carboxylic acids and derivatives	Amino acids, peptides, and analogues	-	0.0275	0.0598	1.0002	0.8443	0.8961	6.578	6.5662	6.5696	6.5782	6.5766	6.578	6.552	6.5698	6.5835	6.5816	6.578	6.5754	6.574	0.005211	6.573	0.01153
pos_2902	Dimethylethanolamine	metab_2067	no	up	-	C04308	pos	108-01-0	72.0813	7.32	M+H-H2O	C4H11NO	0	30.9	HMDB0032231	-	-	map01100;map00564;map01110	Metabolism;Metabolism;Metabolism	Global and overview maps;Lipid metabolism;Global and overview maps	Organic nitrogen compounds	Organonitrogen compounds	Amines	Metabolic pathways;Glycerophospholipid metabolism;Biosynthesis of secondary metabolites	0.0793	0.0832	1.0008	0.6238	0.7284	5.3427	5.3228	5.3286	5.3017	5.2933	5.3026	5.3046	5.3072	5.2966	5.3125	5.3257	5.3182	5.315	0.01904	5.311	0.01033
pos_2929	Neodihydrocarveol	metab_2096	no	up	-	C11397	pos	-	309.278	7.30438	2M+H	C10H18O	0	63.4	HMDB0302494	-	-	map01220;map00903	Metabolism;Metabolism	Global and overview maps;Metabolism of terpenoids and polyketides	Lipids and lipid-like molecules	Prenol lipids	Monoterpenoids	Degradation of aromatic compounds;Limonene and pinene degradation	0.4081	0.4149	1.0065	0.1134	0.2024	5.6986	5.7102	5.725	5.6889	5.6653	5.7042	5.717	5.6101	5.654	5.6138	5.6615	5.7173	5.699	0.02031	5.662	0.04724
pos_3028	Ansamitocin P-3	metab_2206	no	up	-	C12045	pos	66584-72-3	617.266	7.26492	M+H-H2O	C32H43ClN2O9	0	47.6	HMDB0248452	-	-	map01110	Metabolism	Global and overview maps	Phenylpropanoids and polyketides	Macrolactams	Not Available	Biosynthesis of secondary metabolites	0.1544	0.1561	1.0025	0.6147	0.7204	6.0383	6.0941	6.0771	6.0728	6.0944	6.0201	6.0168	6.0927	6.1098	5.9499	6.0303	6.1076	6.066	0.03044	6.051	0.06358
pos_3398	Solutol HS 15	metab_2616	no	up	-	C11317	pos	61909-81-7	309.278	5.96407	M+H-2H2O	C20H40O4	0	62.2	HMDB0258368	-	-	-	-	-	Lipids and lipid-like molecules	Fatty Acyls	Fatty alcohols	-	0.5472	0.5477	1.0057	0.001266	0.004878	6.7194	6.707	6.7196	6.7135	6.701	6.7166	6.6695	6.6399	6.6941	6.6878	6.6846	6.6752	6.713	0.00744	6.675	0.01941
pos_3518	2-Aminobutan-1-ol	metab_2749	no	up	-	-	pos	-	72.0813	5.87038	M+H-H2O	C4H11NO	0	41.8	HMDB0245012	-	-	-	-	-	Organic nitrogen compounds	Organonitrogen compounds	Amines	-	0.2934	0.2968	1.0031	0.07137	0.1409	5.1201	5.1304	5.1121	5.1084	5.1355	5.1164	5.1107	5.0775	5.0908	5.1017	5.1185	5.1233	5.12	0.01054	5.104	0.01738
pos_356	1-Kestose	metab_2794	no	up	-	C03661	pos	470-69-9	527.157	0.6167	M+Na, M+K	C18H32O16	81.4	0	HMDB0011729	-	-	-	-	-	Organic oxygen compounds	Organooxygen compounds	Carbohydrates and carbohydrate conjugates	-	0.6369	0.6353	1.0083	0.00374	0.01223	6.5531	6.5641	6.5534	6.5909	6.5584	6.5628	6.4903	6.5263	6.5087	6.5295	6.548	6.4588	6.564	0.01405	6.51	0.03193
pos_358	Mannan	metab_2816	no	up	-	C00464	pos	52002-03-6;9036-88-8	689.21	0.624517	M+Na, M+K	C24H42O21	0	67.2	HMDB0029931	-	-	map01100;map00051	Metabolism;Metabolism	Global and overview maps;Carbohydrate metabolism	Organic oxygen compounds	Organooxygen compounds	Carbohydrates and carbohydrate conjugates	Metabolic pathways;Fructose and mannose metabolism	0.3084	0.3105	1.0032	0.1613	0.2654	6.673	6.6819	6.6567	6.7147	6.6784	6.7081	6.6471	6.6914	6.6633	6.6767	6.6858	6.6177	6.685	0.02197	6.664	0.02762
pos_371	Beta-D-Glucose 6-phosphate	metab_2960	no	up	-	C01172	pos	15209-12-8	283.018	0.678733	M+Na, M+K	C6H13O9P	0	31.5	PW_C001906;HMDB0003498	-	-	map01100;map01110;map01120;map01200;map00010;map00030	Metabolism;Metabolism;Metabolism;Metabolism;Metabolism;Metabolism	Global and overview maps;Global and overview maps;Global and overview maps;Global and overview maps;Carbohydrate metabolism;Carbohydrate metabolism	Organic oxygen compounds	Organooxygen compounds	Carbohydrates and carbohydrate conjugates	Metabolic pathways;Biosynthesis of secondary metabolites;Microbial metabolism in diverse environments;Carbon metabolism;Glycolysis / Gluconeogenesis;Pentose phosphate pathway	0.8028	0.8052	1.0128	0.0008446	0.003487	6.3475	6.3175	6.291	6.3404	6.3076	6.2698	6.2327	6.1965	6.2605	6.2037	6.2709	6.2284	6.312	0.02945	6.232	0.02966
pos_372	1-Aminocyclopropanecarboxylic Acid	metab_2971	no	up	-	C01234	pos	22059-21-8	84.0448	0.678733	M+H-H2O, M+H	C4H7NO2	64.7	0	HMDB0036458;MJDBZSJ0000128	-	-	map01100;map00270;map01110	Metabolism;Metabolism;Metabolism	Global and overview maps;Amino acid metabolism;Global and overview maps	Organic acids and derivatives	Carboxylic acids and derivatives	Amino acids, peptides, and analogues	Metabolic pathways;Cysteine and methionine metabolism;Biosynthesis of secondary metabolites	0.0775	0.0812	1.0004	0.4816	0.6047	6.7058	6.7042	6.6855	6.712	6.7039	6.7038	6.7027	6.696	6.7037	6.6977	6.7012	6.6969	6.703	0.008891	6.7	0.003248
pos_378	Quercetin 3-O-xylosyl-rutinoside	metab_3037	no	up	-	-	pos	129235-39-8	765.179	0.601367	M+Na, M+K	C32H38O20	0	64.8	HMDB0301695	-	-	-	-	-	Phenylpropanoids and polyketides	Flavonoids	Flavonoid glycosides	-	0.7332	0.7292	1.0107	0.001145	0.004473	6.2264	6.2204	6.1961	6.22	6.2231	6.2041	6.1038	6.1934	6.1121	6.1582	6.1659	6.1577	6.215	0.01207	6.149	0.03414
pos_3907	CL(22:5(4Z,7Z,10Z,13Z,16Z)/22:6(4Z,7Z,10Z,13Z,16Z,19Z)/22:6(4Z,7Z,10Z,13Z,16Z,19Z)/22:6(4Z,7Z,10Z,13Z,16Z,19Z))	metab_3176	no	up	-	C05980	pos	-	563.323	4.80147	M+2Na+H	C97H144O17P2	0	37.2	PW_C039853;HMDB0059399	Lipids	Phospholipids	map01100;map00564	Metabolism;Metabolism	Global and overview maps;Lipid metabolism	Lipids and lipid-like molecules	Glycerophospholipids	Glycerophosphoglycerophosphoglycerols	Metabolic pathways;Glycerophospholipid metabolism	0.9307	0.9303	1.0137	8.647e-06	6.326e-05	6.9643	6.9622	6.9321	6.9632	6.9601	6.9449	6.8936	6.8762	6.8631	6.8643	6.8319	6.8312	6.954	0.01311	6.86	0.02465
pos_3953	Antagonist D	metab_3226	no	up	-	-	pos	-	769.927	4.69847	M+H+Na	C79H109N19O12	0	50.5	HMDB0248453	-	-	-	-	-	Organic Polymers	Polypeptides	Not Available	-	0.0851	0.0933	1.0006	0.5347	0.6502	7.2316	7.2279	7.2292	7.2384	7.2516	7.2307	7.2279	7.2373	7.2305	7.2285	7.2472	7.2163	7.235	0.008963	7.231	0.01033
pos_400	PGP(LTE4/a-25:0)	metab_3278	no	up	-	-	pos	-	567.808	4.30617	M+H+Na, M+2Na	C54H99NO16P2S	0	32.3	HMDB0274716	-	-	-	-	-	Not Available	Not Available	Not Available	-	0.5866	0.5842	1.0047	1.192e-06	1.108e-05	7.862	7.8699	7.8632	7.8667	7.873	7.8607	7.8259	7.832	7.818	7.8265	7.8361	7.837	7.866	0.004858	7.829	0.007221
pos_4030	Digoxigenin bisdigitoxoside	metab_3312	no	up	-	-	pos	-	664.372	4.5174	2M+3H2O+2H	C35H54O11	0	65	HMDB0060818	-	-	-	-	-	Lipids and lipid-like molecules	Steroids and steroid derivatives	Steroid lactones	-	0.7942	0.7911	1.0078	7.25e-10	1.674e-08	8.4307	8.4314	8.4307	8.4358	8.4315	8.4296	8.3669	8.3629	8.3632	8.3585	8.3776	8.3707	8.432	0.002158	8.367	0.006787
pos_4073	Madlongiside C	metab_3359	no	up	-	-	pos	67258-70-2	650.395	4.42372	2M+3H2O+2H	C35H56O10	0	31.2	HMDB0037904	-	-	-	-	-	Lipids and lipid-like molecules	Prenol lipids	Triterpenoids	-	0.1766	0.1729	1.0008	0.1579	0.2611	8.2649	8.2612	8.2647	8.2529	8.2622	8.2685	8.2516	8.2629	8.262	8.2666	8.2408	8.2481	8.262	0.005284	8.255	0.01004
pos_4095	Polymyxin B2	metab_3381	no	up	-	-	pos	-	606.369	4.35328	M+H+Na	C55H96N16O13	0	65	HMDB0256683	-	-	-	-	-	Organic Polymers	Polypeptides	Not Available	-	0.2096	0.2081	1.001	0.04031	0.08812	8.2265	8.2192	8.2169	8.2186	8.2197	8.2227	8.2083	8.216	8.2179	8.2185	8.2013	8.217	8.221	0.003437	8.213	0.00691
pos_41	P-CHLOROPHENYLALANINE	metab_3385	no	up	-	-	pos	101365-03-1	200.047	2.46377	M+H-H2O, 2M+K, M+H, M+Na	C9H10ClNO2	94.9	0	HMDB0033261	-	-	-	-	-	Phenylpropanoids and polyketides	2-arylbenzofuran flavonoids	Not Available	-	0.173	0.1802	1.0007	0.1027	0.1879	8.4072	8.4012	8.3878	8.3964	8.398	8.392	8.3935	8.3906	8.3893	8.3971	8.3926	8.3817	8.397	0.006814	8.391	0.005211
pos_4157	Corchoroside B	metab_3444	no	up	-	-	pos	35536-76-6	532.296	4.1728	2M+3H2O+2H	C29H42O8	0	55.7	HMDB0030343	-	-	-	-	-	Lipids and lipid-like molecules	Steroids and steroid derivatives	Steroidal glycosides	-	0.5469	0.5455	1.0043	9.025e-06	6.536e-05	7.7368	7.7497	7.7264	7.7461	7.7327	7.7401	7.7062	7.7115	7.7026	7.7018	7.7024	7.7114	7.739	0.008584	7.706	0.004517
pos_4189	Desglucocoroloside	metab_3476	no	up	-	-	pos	57361-72-5	518.316	4.09418	2M+3H2O+2H	C29H44O7	0	31.9	HMDB0033709	-	-	-	-	-	Lipids and lipid-like molecules	Steroids and steroid derivatives	Steroid lactones	-	0.4112	0.4123	1.0029	0.002008	0.007173	7.7269	7.7393	7.7213	7.7234	7.7145	7.7218	7.7125	7.7048	7.7069	7.7107	7.6872	7.6949	7.725	0.008277	7.703	0.009819
pos_4190	Geneticin	metab_3478	no	up	-	C17703	pos	49863-47-0	510.283	4.09418	2M+3H2O+2H	C20H40N4O10	0	56.7	HMDB0242565	-	-	map01110	Metabolism	Global and overview maps	Organic oxygen compounds	Organooxygen compounds	Carbohydrates and carbohydrate conjugates	Biosynthesis of secondary metabolites	0.4898	0.4891	1.0036	5.566e-05	0.0003278	7.5121	7.5269	7.5038	7.5245	7.5131	7.5162	7.4945	7.4884	7.484	7.4961	7.486	7.4852	7.516	0.008539	7.489	0.005085
pos_42	D-(+)-Turanose	metab_3488	no	up	-	C19636	pos	547-25-1	381.079	0.601367	M+Na, M+2Na-H, M+K, 2M+Na	C12H22O11	54.9	0	HMDB0011740	Carbohydrates	Oligosaccharides	-	-	-	Lipids and lipid-like molecules	Fatty Acyls	Fatty acyl glycosides	-	0.8287	0.8267	1.0089	3.396e-07	3.592e-06	8.1616	8.1653	8.1405	8.1748	8.1688	8.163	8.1003	8.0882	8.0911	8.0852	8.0992	8.0749	8.162	0.0117	8.09	0.009444
pos_4220	Lucidenic acid B	metab_3512	no	up	-	-	pos	95311-95-8	488.27	4.02353	2M+3H2O+2H	C27H38O7	0	31.6	HMDB0037610	-	-	-	-	-	Lipids and lipid-like molecules	Prenol lipids	Triterpenoids	-	0.0503	0.0515	1.0001	0.6436	0.7448	7.1848	7.1699	7.1766	7.1709	7.1741	7.1865	7.174	7.1797	7.1791	7.1792	7.169	7.1721	7.177	0.007013	7.176	0.004488
pos_4392	Saponin D	metab_3698	no	up	-	-	pos	79190-14-0	475.262	3.65568	M+H+Na	C48H78O17	0	34.5	HMDB0040468	-	-	-	-	-	Lipids and lipid-like molecules	Prenol lipids	Monoterpenoids	-	0.9035	0.9002	1.0146	3.394e-05	0.0002126	6.3394	6.3167	6.3363	6.3523	6.3721	6.3286	6.2863	6.2522	6.261	6.2184	6.2248	6.2559	6.341	0.0193	6.25	0.02497
pos_44	PGP(16:0/20:4(6Z,8E,10E,14Z)-2OH(5S,12R))	metab_3706	no	up	-	-	pos	-	900.499	3.8591	M+H, M+Na, M+NH4, M+2H	C42H76O15P2	0	68.4	HMDB0272328	-	-	-	-	-	Not Available	Not Available	Not Available	-	0.8842	0.8826	1.0112	1.392e-07	1.622e-06	7.5041	7.5105	7.4992	7.4905	7.4962	7.4972	7.4296	7.4289	7.4192	7.3915	7.42	7.4158	7.5	0.006897	7.417	0.01388
pos_4477	N-Acetyl-9-aminominocycline, (4R)-	metab_3791	no	up	-	-	pos	-	411.22	3.40537	2M+3H2O+2H	C20H31NO7	0	34.7	HMDB0259457	-	-	-	-	-	Organic oxygen compounds	Organooxygen compounds	Carbohydrates and carbohydrate conjugates	-	0.4509	0.4497	1.0049	0.0166	0.04214	6.1859	6.2108	6.1885	6.2113	6.2016	6.2211	6.1346	6.1596	6.1925	6.1818	6.1783	6.1896	6.203	0.01389	6.173	0.02195
pos_4508	Leucomycin a5	metab_3826	no	up	-	C14058	pos	18361-45-0	386.729	3.28812	M+2H	C39H65NO14	0	68.7	HMDB0254036	-	-	-	-	-	Organic oxygen compounds	Organooxygen compounds	Carbohydrates and carbohydrate conjugates	-	0.3754	0.3712	1.0031	0.02057	0.05061	6.7654	6.7808	6.7803	6.8052	6.8087	6.8061	6.7604	6.7652	6.7669	6.7741	6.7787	6.7723	6.791	0.01797	6.77	0.006659
pos_4512	Dihydrozeatin-7-N-glucoside	metab_3830	no	up	-	-	pos	93860-33-4	397.19	3.28028	2M+3H2O+2H	C16H25N5O6	0	30.2	HMDB0012211	-	-	-	-	-	Organic oxygen compounds	Organooxygen compounds	Carbohydrates and carbohydrate conjugates	-	0.477	0.4729	1.0055	0.01621	0.04125	6.1739	6.1734	6.1681	6.1991	6.1988	6.1793	6.113	6.1575	6.1278	6.1469	6.1866	6.1561	6.182	0.01352	6.148	0.0256
pos_4531	Elaterinide	metab_3851	no	up	-	-	pos	1398-78-3	382.166	3.18662	M+2Na	C38H54O13	0	35.6	HMDB0035893	-	-	-	-	-	Lipids and lipid-like molecules	Steroids and steroid derivatives	Steroidal glycosides	-	0.7744	0.7698	1.0124	0.001101	0.004325	6.006	6.0185	5.9934	6.0694	6.0465	6.0242	5.9123	5.9269	5.9564	5.9619	5.9956	5.959	6.026	0.02765	5.952	0.02924
pos_4574	1-Deoxynojirimycin	metab_3898	no	up	-	C16843	pos	19130-96-2	390.186	2.94455	2M+ACN+Na	C6H13NO4	0	63.6	HMDB0035359	-	-	-	-	-	Organoheterocyclic compounds	Piperidines	Not Available	-	0.8098	0.8144	1.0147	0.00195	0.007004	5.7322	5.7422	5.7114	5.7199	5.6979	5.7152	5.6485	5.7059	5.62	5.6645	5.6054	5.5748	5.72	0.01565	5.637	0.04647
pos_4600	L-2-Aminoethyl seryl phosphate	metab_3928	no	up	-	C03872	pos	1186-34-1	457.111	2.82763	2M+H	C5H13N2O6P	0	51	HMDB0031950	-	-	map00564	Metabolism	Lipid metabolism	Organic acids and derivatives	Carboxylic acids and derivatives	Amino acids, peptides, and analogues	Glycerophospholipid metabolism	0.1223	0.2381	1.0028	0.8174	0.8782	5.9947	6.1203	6.1867	6.2823	6.1804	6.1362	6.0965	6.3428	6.138	6.0531	6.2396	5.9302	6.15	0.09485	6.133	0.1444
pos_4614	3-Hydroxy-N6,N6,N6-trimethyl-L-lysine	metab_3943	no	up	-	C01259	pos	-	244.117	2.73407	M+K	C9H21N2O3+	0	57.1	HMDB0001422;PW_C001098	-	-	map01100;map00310	Metabolism;Metabolism	Global and overview maps;Amino acid metabolism	Organic acids and derivatives	Carboxylic acids and derivatives	Amino acids, peptides, and analogues	Metabolic pathways;Lysine degradation	0.7548	0.7534	1.0092	8.389e-06	6.182e-05	6.7676	6.7713	6.7686	6.7748	6.7602	6.7553	6.7063	6.6999	6.6825	6.6889	6.7234	6.7223	6.766	0.007248	6.704	0.01689
pos_4671	Chlorobenzene	metab_4002	no	up	-	C06990	pos	108-90-7	154.041	2.47143	M+ACN+H	C6H5Cl	0	55.3	HMDB0041855	-	-	map01220;map00361;map01120	Metabolism;Metabolism;Metabolism	Global and overview maps;Xenobiotics biodegradation and metabolism;Global and overview maps	Benzenoids	Benzene and substituted derivatives	Halobenzenes	Degradation of aromatic compounds;Chlorocyclohexane and chlorobenzene degradation;Microbial metabolism in diverse environments	0.211	0.2133	1.0009	0.02997	0.06916	7.8385	7.8449	7.8293	7.8397	7.8366	7.828	7.823	7.8289	7.8304	7.8295	7.8314	7.8297	7.836	0.006458	7.829	0.002982
pos_4681	5-Hydroxydopamine	metab_4013	no	up	-	-	pos	1927-04-04	356.181	2.456	2M+NH4	C8H11NO3	0	52	HMDB0004817	-	-	-	-	-	Benzenoids	Phenols	Benzenediols	-	0.7772	0.773	1.0131	0.0005361	0.002376	5.5336	5.5709	5.5127	5.5715	5.5774	5.5845	5.5041	5.4568	5.4754	5.5129	5.4719	5.4933	5.558	0.02854	5.486	0.0213
pos_4727	Pentaethylene glycol	metab_4062	no	up	-	-	pos	-	239.148	2.25308	M+H	C10H22O6	86.5	0	HMDB0256256	-	-	-	-	-	Organic oxygen compounds	Organooxygen compounds	Ethers	-	0.0228	0.0242	1.0002	0.89	0.9287	5.8109	5.8186	5.8312	5.8418	5.8466	5.8187	5.8253	5.834	5.8164	5.8295	5.8328	5.8244	5.828	0.01423	5.827	0.006499
pos_4744	3-Hydroxy-L-proline	metab_4081	no	up	-	C04397	pos	4298-08-02	301.082	2.15955	2M+K	C5H9NO3	0	44.8	HMDB0002113	-	-	-	-	-	Organic acids and derivatives	Carboxylic acids and derivatives	Amino acids, peptides, and analogues	-	0.0423	0.053	1.0005	0.8315	0.8887	6.0155	6.0328	5.9803	6.0188	6.0273	5.9477	5.9879	5.9847	6.0055	6.0101	5.9945	6.0207	6.004	0.03302	6.001	0.01392
pos_4775	Spectinomycin	metab_4114	no	up	-	C02078	pos	1695-77-8	297.144	2.01152	M+H-2H2O	C14H24N2O7	0	38.4	PW_C009366;HMDB0015055	Antibiotics	Aminoglycosides	-	-	-	Organoheterocyclic compounds	Dioxanes	1,4-dioxanes	-	0.5019	0.5053	1.0069	0.0329	0.07451	6.297	6.2947	6.2755	6.259	6.2621	6.2242	6.2087	6.1915	6.195	6.2402	6.2517	6.27	6.269	0.02698	6.226	0.0324
pos_4789	Monascin	metab_4128	no	up	-	-	pos	-	755.317	1.9959	2M+K	C21H26O5	0	45.7	HMDB0254840	-	-	-	-	-	Organic oxygen compounds	Organooxygen compounds	Carbonyl compounds	-	0.082	0.0933	1.001	0.6638	0.7617	6.1256	6.1406	6.1349	6.1325	6.1212	6.0938	6.1187	6.0699	6.1331	6.1312	6.1365	6.1264	6.125	0.01664	6.119	0.02497
pos_4791	Morphine-3-glucuronide	metab_4131	no	up	-	C16643	pos	20290-09-9	525.182	1.9959	M+ACN+Na	C23H27NO9	0	40.9	HMDB0041936;PW_C022689	-	-	-	-	-	Alkaloids and derivatives	Morphinans	Not Available	-	0.5409	0.5348	1.0065	0.0034	0.0113	5.8494	5.8769	5.8598	5.8839	5.8836	5.8956	5.8395	5.8405	5.8345	5.8551	5.8039	5.8467	5.875	0.01711	5.837	0.01756
pos_4797	Adenosine	metab_4137	no	up	-	C00212	pos	58-61-7	250.093	1.9959	M+H-H2O	C10H13N5O4	96.6	0	PW_C000034;HMDB0000050;HMDB0247583;MJDBOTE0000767	Nucleic acids	Nucleosides	map01100;map02010;map01232;map00230	Metabolism;Environmental Information Processing;Metabolism;Metabolism	Global and overview maps;Membrane transport;Global and overview maps;Nucleotide metabolism	Nucleosides, nucleotides, and analogues	Purine nucleosides	Not Available	Metabolic pathways;ABC transporters;Nucleotide metabolism;Purine metabolism	0.7107	0.7121	1.0111	0.01179	0.03171	6.6034	6.6571	6.6203	6.6279	6.66	6.6577	6.576	6.6368	6.5555	6.6024	6.534	6.4869	6.638	0.02388	6.565	0.05259
pos_4801	Erinapyrone A	metab_4142	no	up	-	-	pos	146064-66-6	107.049	1.9959	M+H-2H2O	C7H10O3	0	42.6	HMDB0041426	-	-	-	-	-	Organoheterocyclic compounds	Pyrans	Pyranones and derivatives	-	0.3206	0.3212	1.0021	0.0019	0.006862	6.1644	6.1616	6.1586	6.1601	6.156	6.1489	6.1431	6.1416	6.1553	6.1455	6.1456	6.1391	6.158	0.005391	6.145	0.005579
pos_4857	Ribosyl-5-amino-4-imidazolcarboxamid	metab_4203	no	up	-	-	pos	-	322.114	1.72322	M+ACN+Na	C9H14N4O5	0	53.9	HMDB0257692	-	-	-	-	-	Nucleosides, nucleotides, and analogues	Nucleoside and nucleotide analogues	C2-linked imidazole ribonucleosides and ribonucleotides	-	0.0624	0.2672	1.0034	0.9609	0.9753	5.2636	3.6472	5.2329	5.5027	5.4727	5.3868	5.522	5.2048	5.3661	4.7153	4.4296	5.1669	5.084	0.7123	5.067	0.4136
pos_4859	6-hydroxymethyl-7,8-dihydropterin	metab_4205	no	up	-	C01300	pos	-	178.072	1.72322	M+H-H2O	C7H9N5O2	0	60	HMDB0304227	-	-	map01100;map00790;map01240	Metabolism;Metabolism;Metabolism	Global and overview maps;Metabolism of cofactors and vitamins;Global and overview maps	Organoheterocyclic compounds	Pteridines and derivatives	Pterins and derivatives	Metabolic pathways;Folate biosynthesis;Biosynthesis of cofactors	0.6924	0.6919	1.0253	0.2581	0.3787	5.5203	5.107	5.4966	5.6418	5.6345	5.6245	5.6031	5.3804	5.5162	5.1935	5.1066	5.4085	5.504	0.2042	5.368	0.1886
pos_4888	S-Adenosyl-L-homocysteine	metab_4236	no	up	-	C00021	pos	979-92-0	385.128	1.59855	M+H	C14H20N6O5S	98.2	0	HMDB0000939	-	-	map01100;map00270;map01230;map01240	Metabolism;Metabolism;Metabolism;Metabolism	Global and overview maps;Amino acid metabolism;Global and overview maps;Global and overview maps	Organoheterocyclic compounds	Lactones	Gamma butyrolactones	Metabolic pathways;Cysteine and methionine metabolism;Biosynthesis of amino acids;Biosynthesis of cofactors	0.6094	0.6174	1.0091	0.03532	0.07888	6.7075	6.7471	6.7418	6.7495	6.7069	6.7367	6.6527	6.7661	6.6552	6.6897	6.6735	6.5886	6.732	0.01939	6.671	0.05792
pos_4898	L-Fuculose	metab_4247	no	up	-	C01721	pos	-	129.054	1.50482	M+H-2H2O	C6H12O5	0	38.6	HMDB0060267	-	-	map01100;map00051;map01120	Metabolism;Metabolism;Metabolism	Global and overview maps;Carbohydrate metabolism;Global and overview maps	Lipids and lipid-like molecules	Fatty Acyls	Fatty alcohols	Metabolic pathways;Fructose and mannose metabolism;Microbial metabolism in diverse environments	0.3656	0.3654	1.0033	0.007046	0.02077	5.7794	5.7627	5.7546	5.773	5.7765	5.7538	5.7477	5.7532	5.756	5.745	5.7344	5.7513	5.767	0.0112	5.748	0.007695
pos_4908	4-Hydroxybenzaldehyde	metab_4259	no	up	-	C00633	pos	123-08-0	123.044	1.372	M+H	C7H6O2	37.6	0	HMDB0011718;MJDBOTE0000554	-	-	map01100;map00627;map00623;map01120	Metabolism;Metabolism;Metabolism;Metabolism	Global and overview maps;Xenobiotics biodegradation and metabolism;Xenobiotics biodegradation and metabolism;Global and overview maps	Organic oxygen compounds	Organooxygen compounds	Carbonyl compounds	Metabolic pathways;Aminobenzoate degradation;Toluene degradation;Microbial metabolism in diverse environments	0.2381	0.2314	1.0022	0.1667	0.2725	5.8964	5.8982	5.911	5.9164	5.8998	5.9143	5.8661	5.9156	5.8912	5.9116	5.8971	5.8773	5.906	0.008869	5.893	0.0192
pos_4912	Awobanin	metab_4264	no	up	-	C08653	pos	64615-55-0	791.231	1.21592	M+NH4	C36H37O19+	0	36.8	LMPK12010297;HMDB0038000	-	-	-	-	-	Phenylpropanoids and polyketides	Flavonoids	Flavonoid glycosides	-	0.8172	0.8144	1.0097	5.975e-06	4.552e-05	7.5518	7.5618	7.5637	7.5825	7.5613	7.5632	7.4927	7.4691	7.4868	7.4788	7.5007	7.5206	7.564	0.01002	7.491	0.01799
pos_4916	Phenamil	metab_4268	no	up	-	C13752	pos	2038-35-9	611.168	1.21592	2M+H	C12H12ClN7O	0	38.8	HMDB0256389	-	-	-	-	-	Organoheterocyclic compounds	Diazines	Pyrazines	-	0.9173	0.9133	1.0128	5.895e-08	7.527e-07	6.9783	6.9925	6.9846	6.9962	6.9866	6.9952	6.9072	6.8924	6.8852	6.893	6.906	6.9224	6.989	0.006948	6.901	0.01347
pos_4947	2-Keto-6-acetamidocaproate	metab_4302	no	up	-	C05548	pos	-	205.118	1.02112	M+NH4	C8H13NO4	0	41.6	HMDB0012150	-	-	map01100;map00310	Metabolism;Metabolism	Global and overview maps;Amino acid metabolism	Organic acids and derivatives	Keto acids and derivatives	Medium-chain keto acids and derivatives	Metabolic pathways;Lysine degradation	0.3642	0.3653	1.0035	0.01235	0.03293	5.6603	5.6522	5.6572	5.6626	5.6674	5.6609	5.6618	5.6267	5.6349	5.6239	5.6407	5.6541	5.66	0.005105	5.64	0.01507
pos_4964	Adenosine 3',5'-Diphosphate	metab_4320	no	up	-	C00054	pos	1053-73-2	428.036	0.958717	M+H	C10H15N5O10P2	39.2	0	HMDB0000061;PW_C000043	-	-	map01100;map00770;map00230;map00920	Metabolism;Metabolism;Metabolism;Metabolism	Global and overview maps;Metabolism of cofactors and vitamins;Nucleotide metabolism;Energy metabolism	Nucleosides, nucleotides, and analogues	Purine nucleotides	Purine ribonucleotides	Metabolic pathways;Pantothenate and CoA biosynthesis;Purine metabolism;Sulfur metabolism	0.179	0.1868	1.0013	0.2614	0.3826	6.7655	6.7798	6.772	6.7856	6.7624	6.7718	6.7569	6.7789	6.7711	6.7776	6.7634	6.7357	6.773	0.008672	6.764	0.01618
pos_4975	2-Hydroxyadipic acid	metab_4332	no	up	-	C02360	pos	18294-85-4	204.086	0.919817	M+ACN+H	C6H10O5	0	57.8	HMDB0000321;LMFA01170049	-	-	-	-	-	Lipids and lipid-like molecules	Fatty Acyls	Fatty acids and conjugates	-	0.8531	0.8495	1.015	7.285e-06	5.45e-05	5.3242	5.3511	5.3175	5.3637	5.3454	5.3548	5.2619	5.2532	5.2552	5.2556	5.2907	5.2652	5.343	0.01816	5.264	0.01404
pos_4991	Zidovudine	metab_4349	no	up	-	C07210	pos	30516-87-1	250.093	0.857517	M+H-H2O	C10H13N5O4	0	60.7	HMDB0246088;HMDB0014638;PW_C008998	-	-	-	-	-	Nucleosides, nucleotides, and analogues	Pyrimidine nucleosides	Pyrimidine 2'',3''-dideoxyribonucleosides	-	0.6779	0.6792	1.0124	0.03366	0.07593	6.1665	6.1299	6.1421	6.149	6.1147	6.1445	6.1065	6.1163	6.1398	6.0825	5.9777	5.9711	6.141	0.01757	6.066	0.07305
pos_4999	L-Threonine	metab_4357	no	up	-	C00188	pos	72-19-5	84.0448	0.841883	M+H-2H2O	C4H9NO3	78	0	HMDB0000167;PW_C000109;MJDBOTE0000464	Peptides	Amino acids	map01100;map01110;map02010;map01120;map00290;map00470;map00860;map01230;map00260;map00261;map00970	Metabolism;Metabolism;Environmental Information Processing;Metabolism;Metabolism;Metabolism;Metabolism;Metabolism;Metabolism;Metabolism;Genetic Information Processing	Global and overview maps;Global and overview maps;Membrane transport;Global and overview maps;Amino acid metabolism;Metabolism of other amino acids;Metabolism of cofactors and vitamins;Global and overview maps;Amino acid metabolism;Biosynthesis of other secondary metabolites;Translation	Organic acids and derivatives	Carboxylic acids and derivatives	Amino acids, peptides, and analogues	Metabolic pathways;Biosynthesis of secondary metabolites;ABC transporters;Microbial metabolism in diverse environments;Valine, leucine and isoleucine biosynthesis;D-Amino acid metabolism;Porphyrin metabolism;Biosynthesis of amino acids;Glycine, serine and threonine metabolism;Monobactam biosynthesis;Aminoacyl-tRNA biosynthesis	0.0182	0.0235	1.0002	0.8611	0.9091	6.5576	6.5538	6.5433	6.5466	6.5491	6.5495	6.5386	6.5422	6.5551	6.5492	6.5614	6.5492	6.55	0.005078	6.549	0.008305
pos_5001	Sucrose-6-phosphate	metab_4362	no	up	-	C16688	pos	-	445.071	0.834083	M+Na	C12H23O14P	0	84.7	HMDB0301916;HMDB0258553	-	-	map00500	Metabolism	Carbohydrate metabolism	Organic oxygen compounds	Organooxygen compounds	Carbohydrates and carbohydrate conjugates	Starch and sucrose metabolism	0.6447	0.6413	1.0089	0.001718	0.006315	5.9805	5.9751	5.9389	5.9981	5.9988	5.9619	5.8867	5.9338	5.915	5.9247	5.9433	5.9337	5.976	0.02282	5.923	0.02014
pos_5013	L-Alanine	metab_4375	no	up	-	C00041	pos	56-41-7;302-72-7	90.0553	0.818633	M+H	C3H7NO2	47.4	0	HMDB0000161;PW_C000105;HMDB0062251;MJDBAA00000185	Peptides	Amino acids	map01100;map00450;map02010;map01120;map01502;map00430;map00270;map01200;map01230;map00250;map00470;map00970;map01110;map04122	Metabolism;Metabolism;Environmental Information Processing;Metabolism;Human Diseases;Metabolism;Metabolism;Metabolism;Metabolism;Metabolism;Metabolism;Genetic Information Processing;Metabolism;Genetic Information Processing	Global and overview maps;Metabolism of other amino acids;Membrane transport;Global and overview maps;Drug resistance: antimicrobial;Metabolism of other amino acids;Amino acid metabolism;Global and overview maps;Global and overview maps;Amino acid metabolism;Metabolism of other amino acids;Translation;Global and overview maps;Folding, sorting and degradation	Organic acids and derivatives	Carboxylic acids and derivatives	Amino acids, peptides, and analogues	Metabolic pathways;Selenocompound metabolism;ABC transporters;Microbial metabolism in diverse environments;Vancomycin resistance;Taurine and hypotaurine metabolism;Cysteine and methionine metabolism;Carbon metabolism;Biosynthesis of amino acids;Alanine, aspartate and glutamate metabolism;D-Amino acid metabolism;Aminoacyl-tRNA biosynthesis;Biosynthesis of secondary metabolites;Sulfur relay system	0.2029	0.2325	1.0025	0.2998	0.4263	5.32	5.305	5.3085	5.2991	5.2963	5.2815	5.2947	5.3152	5.3012	5.2921	5.2902	5.2404	5.302	0.01295	5.289	0.02547
pos_5046	N-Acetyl-S-(2-carbamoylethyl)-L-cysteine	metab_4411	no	up	-	-	pos	-	298.083	0.771817	M+ACN+Na	C8H14N2O4S	0	44.2	HMDB0247489	-	-	-	-	-	Organic acids and derivatives	Carboxylic acids and derivatives	Amino acids, peptides, and analogues	-	0.2232	0.2494	1.0094	0.7447	0.8256	5.1679	5.4682	5.0758	4.9711	5.0168	5.0895	4.6384	5.2621	4.8445	5.2003	5.4658	5.0928	5.132	0.178	5.084	0.299
pos_5079	N2-(gamma-Glutamyl)-4-carboxyphenylhydrazine	metab_4447	no	up	-	-	pos	69644-85-5	246.09	0.732817	M+H-2H2O	C12H15N3O5	0	42.5	HMDB0040693	-	-	-	-	-	Organic acids and derivatives	Carboxylic acids and derivatives	Amino acids, peptides, and analogues	-	0.5159	0.5285	1.0102	0.1055	0.1918	5.4295	5.4028	5.4092	5.3837	5.4263	5.4789	5.2543	5.3331	5.3571	5.4372	5.4084	5.4137	5.422	0.0326	5.367	0.06749
pos_5153	Cephamycin C	metab_4528	no	up	-	C06566	pos	38429-35-5	411.097	0.601367	M+H-2H2O	C16H22N4O9S	0	33.9	HMDB0249812	Antibiotics	beta-Lactams	map01100;map00311;map01110	Metabolism;Metabolism;Metabolism	Global and overview maps;Biosynthesis of other secondary metabolites;Global and overview maps	Organoheterocyclic compounds	Lactams	Beta lactams	Metabolic pathways;Penicillin and cephalosporin biosynthesis;Biosynthesis of secondary metabolites	0.7908	0.794	1.0154	0.004634	0.01459	5.6672	5.6189	5.6128	5.6239	5.6233	5.5758	5.5395	5.4503	5.5702	5.5727	5.5021	5.5737	5.62	0.02917	5.535	0.04987
pos_5170	Methionine sulfoxide	metab_4545	no	up	-	C02989	pos	3226-65-1;62697-73-8	148.043	0.578367	M+H-H2O	C5H11NO3S	0	43.3	HMDB0002005;PW_C001342	-	-	map01100;map00270	Metabolism;Metabolism	Global and overview maps;Amino acid metabolism	Organic acids and derivatives	Carboxylic acids and derivatives	Amino acids, peptides, and analogues	Metabolic pathways;Cysteine and methionine metabolism	0.7624	0.7729	1.0449	0.3186	0.4459	4.5768	4.8215	4.478	4.3339	4.0463	4.5306	3.9223	4.0175	3.9071	4.6784	4.6333	4.481	4.465	0.2595	4.273	0.3632
pos_5228	N(6)-Methyllysine	metab_4609	no	up	-	C02728	pos	1188-07-4	161.128	0.547233	M+H	C7H16N2O2	37.8	0	HMDB0002038	-	-	-	-	-	Organic acids and derivatives	Carboxylic acids and derivatives	Amino acids, peptides, and analogues	-	0.1834	0.3189	1.0063	0.7472	0.8271	4.815	4.8833	4.793	4.7338	4.7878	4.851	4.6493	5.051	4.7236	4.7905	4.9932	4.4767	4.811	0.05229	4.781	0.215
pos_5296	1H-Imidazole-1-ethanol, 2-nitro-alpha-((2,2,2-trifluoro-1-(trifluoromethyl)ethoxy)methyl)-	metab_4684	no	up	-	-	pos	-	697.093	0.5003	2M+Na	C9H9F6N3O4	0	46	HMDB0249723	-	-	-	-	-	Organic 1,3-dipolar compounds	Allyl-type 1,3-dipolar organic compounds	Organic nitro compounds	-	0.9687	0.9656	1.0191	9.488e-05	0.000521	5.6805	5.6935	5.7055	5.6827	5.6977	5.7264	5.5419	5.5558	5.6191	5.5791	5.6087	5.6405	5.698	0.01689	5.591	0.03832
pos_5396	Deoxythioguanosine	metab_4795	no	up	-	-	pos	-	266.069	0.445467	M+H-H2O	C10H13N5O3S	0	36.9	HMDB0251016	-	-	-	-	-	Nucleosides, nucleotides, and analogues	Purine nucleosides	Purine 2'',3''-dideoxyribonucleosides	-	0.0788	0.0945	1.0017	0.8135	0.8752	4.7187	4.68	4.569	4.7169	4.7047	4.7278	4.7202	4.7081	4.6743	4.7326	4.5927	4.6417	4.686	0.05974	4.678	0.05344
pos_5406	Indole-3-Carboxylic Acid	metab_4807	no	up	-	C19837	pos	771-50-6	162.055	0.406283	M+H	C9H7NO2	38.8	0	HMDB0003320;MJDBOTE0000454	-	-	-	-	-	Organoheterocyclic compounds	Indoles and derivatives	Indolecarboxylic acids and derivatives	-	0.199	0.1997	1.002	0.1983	0.3103	5.0058	4.9674	4.9724	4.9864	4.9742	4.9873	4.9567	4.9742	4.9654	4.9694	4.9911	4.9756	4.982	0.01401	4.972	0.01154
pos_5421	L-rhamnofuranose	metab_4824	no	up	-	C02431	pos	-	129.054	0.312267	M+H-2H2O	C6H12O5	0	54.8	HMDB0304405	-	-	map01100;map00051;map01120	Metabolism;Metabolism;Metabolism	Global and overview maps;Carbohydrate metabolism;Global and overview maps	Organic oxygen compounds	Organooxygen compounds	Carbohydrates and carbohydrate conjugates	Metabolic pathways;Fructose and mannose metabolism;Microbial metabolism in diverse environments	0.3808	0.3794	1.0031	0.00403	0.01296	6.1011	6.1157	6.1027	6.1167	6.1142	6.1044	6.0792	6.0895	6.0916	6.0974	6.1045	6.0769	6.109	0.007115	6.09	0.01055
pos_5447	MJDBISSP00000001	metab_4852	no	up	-	-	pos	-	200.047	2.47143	M+H	C9H10ClNO2	99.4	0	;MJDBISSP00000001	-	-	-	-	-	-	-	-	-	0.0352	0.0513	1.0001	0.6636	0.7617	8.4005	8.397	8.3865	8.3912	8.3922	8.3895	8.3909	8.3937	8.3891	8.3923	8.3944	8.3904	8.393	0.005102	8.392	0.002027
pos_5452	MJDBISSP00000009	metab_4858	no	up	-	-	pos	-	171.117	2.00372	M+H	C9H6D5NO2	99.3	0	;MJDBISSP00000009	-	-	-	-	-	-	-	-	-	0.1193	0.1226	1.0007	0.3216	0.4488	7.6535	7.6429	7.6335	7.6433	7.6599	7.6426	7.639	7.6346	7.641	7.6469	7.6362	7.6497	7.646	0.009323	7.641	0.005975
pos_55	Adenosine 3'-monophosphate	metab_4863	no	up	-	C01367	pos	84-21-9	348.07	1.02112	M+H, M+K, M+Na, 2M+H	C10H14N5O7P	94.3	0	HMDB0003540	-	-	map01100;map00230	Metabolism;Metabolism	Global and overview maps;Nucleotide metabolism	Nucleosides, nucleotides, and analogues	Ribonucleoside 3''-phosphates	Not Available	Metabolic pathways;Purine metabolism	0.2322	0.2389	1.002	0.2011	0.3138	7.525	7.5265	7.5262	7.5408	7.5249	7.5276	7.4954	7.5012	7.499	7.4998	7.5413	7.55	7.529	0.006107	7.514	0.0244
pos_57	Beta-nicotinamide adenine dinucleotide	metab_4885	no	up	-	C00003	pos	53-84-9	664.115	1.06783	M+H, M+Na, M+K, M+2H	C21H27N7O14P2	0	75.2	HMDB0249146;HMDB0000902	Vitamins and cofactors	Cofactors	map01100;map00983;map01240;map00730;map00760;map00190	Metabolism;Metabolism;Metabolism;Metabolism;Metabolism;Metabolism	Global and overview maps;Xenobiotics biodegradation and metabolism;Global and overview maps;Metabolism of cofactors and vitamins;Metabolism of cofactors and vitamins;Energy metabolism	Nucleosides, nucleotides, and analogues	(5''->5'')-dinucleotides	Not Available	Metabolic pathways;Drug metabolism - other enzymes;Biosynthesis of cofactors;Thiamine metabolism;Nicotinate and nicotinamide metabolism;Oxidative phosphorylation	0.1663	0.1762	1.0013	0.3318	0.4587	7.1814	7.1848	7.1816	7.197	7.1735	7.1614	7.1506	7.1835	7.1668	7.1646	7.2013	7.1579	7.18	0.01188	7.171	0.01855
pos_6	Gamma-Glu-Leu	metab_4918	no	up	-	-	pos	2566-39-4	261.144	2.72627	M+H, 2M+K, 2M+Na, M+Na, M+K, 2M+H	C11H20N2O5	90.7	0	HMDB0011171	-	-	-	-	-	Organic acids and derivatives	Carboxylic acids and derivatives	Amino acids, peptides, and analogues	-	0.7457	0.7441	1.0071	7.351e-07	7.188e-06	8.3555	8.3558	8.3495	8.354	8.3511	8.3388	8.2925	8.2915	8.2747	8.2826	8.3034	8.3049	8.351	0.006393	8.292	0.01171
pos_7	Orgothionenine	metab_5027	no	up	-	-	pos	-	230.095	0.6167	M+H, M+K, M+Na, 2M+H, 2M+Na, 2M+K	C9H15N3O2S	0	35.1	HMDB0302353	-	-	-	-	-	Organic acids and derivatives	Carboxylic acids and derivatives	Amino acids, peptides, and analogues	-	0.9187	0.9175	1.0131	0.0002422	0.001188	7.7684	7.7167	7.7224	7.7593	7.7438	7.7393	7.6806	7.5964	7.6776	7.6305	7.5985	7.6691	7.742	0.02015	7.642	0.03899
pos_780	1-(Hydroxymethyl)-5,5-dimethyl-2,4-imidazolidinedione	metab_5117	no	up	-	-	pos	116-25-6	176.103	0.594017	M+H, M+NH4	C6H10N2O3	0	60.7	HMDB0031670	-	-	-	-	-	Organoheterocyclic compounds	Azolidines	Imidazolidines	-	0.0529	0.0655	1.0003	0.7029	0.7923	6.3527	6.3569	6.3347	6.3539	6.3422	6.3549	6.3655	6.3356	6.3461	6.3569	6.3452	6.3309	6.349	0.008767	6.347	0.01292
pos_787	Neomangiferin	metab_5124	no	up	-	-	pos	-	607.124	0.86535	M+Na, M+K	C25H28O16	0	71.1	HMDB0255526	-	-	-	-	-	Organoheterocyclic compounds	Benzopyrans	1-benzopyrans	-	0.7739	0.7754	1.0101	0.0001582	0.0008165	7.0266	6.9914	6.9731	7.0169	7.012	6.9731	6.9315	6.928	6.9211	6.9064	6.9608	6.9262	6.999	0.02302	6.929	0.0179
pos_788	ALPHA,BETA-TREHALOSE	metab_5125	no	up	-	-	pos	585-91-1	365.105	0.880733	M+Na, 2M+Na	C12H22O11	58.2	0	HMDB0029880	-	-	-	-	-	Organic oxygen compounds	Organooxygen compounds	Carbohydrates and carbohydrate conjugates	-	0.9309	0.9248	1.012	9.64e-09	1.498e-07	7.4868	7.501	7.4944	7.4981	7.4913	7.5172	7.397	7.416	7.4064	7.4091	7.4164	7.4075	7.498	0.01057	7.409	0.007172
pos_799	Sesamose	metab_5137	no	up	-	C08248	pos	58985-23-2	689.21	0.958717	M+Na, M+K	C24H42O21	0	78.8	HMDB0038871	-	-	-	-	-	Organic oxygen compounds	Organooxygen compounds	Carbohydrates and carbohydrate conjugates	-	0.8392	0.8384	1.013	0.0001661	0.0008518	6.3189	6.3431	6.3353	6.3078	6.3345	6.3307	6.2459	6.2942	6.2211	6.2564	6.2616	6.2049	6.328	0.01281	6.247	0.03154
pos_805	6-Amino-9H-purine-9-propanoic acid	metab_5144	no	up	-	-	pos	4244-47-7	249.108	1.00548	M+ACN+H, 2M+K	C8H9N5O2	0	44.6	HMDB0029939	-	-	-	-	-	Organoheterocyclic compounds	Imidazopyrimidines	Purines and purine derivatives	-	0.3059	0.3079	1.0049	0.2215	0.3379	5.2634	5.2941	5.2886	5.3019	5.32	5.2774	5.2727	5.2527	5.2371	5.2039	5.301	5.3247	5.291	0.0196	5.265	0.04377
pos_833	Stizolamine	metab_5173	no	up	-	-	pos	-	180.088	1.6452	M+H-H2O, M+H	C7H11N5O2	0	73.8	HMDB0302288	-	-	-	-	-	Organoheterocyclic compounds	Diazines	Pyrazines	-	0.9804	0.9732	1.0163	1.686e-05	0.0001138	6.5885	6.5669	6.6149	6.5986	6.5741	6.6195	6.5061	6.4922	6.4882	6.5055	6.4375	6.5012	6.594	0.0213	6.488	0.026
pos_848	5-Hydroxy-L-tryptophan	metab_5189	no	up	-	C00643	pos	4350-09-08	221.091	1.7389	M+H-H2O, M+H	C11H12N2O3	0	48.5	HMDB0000472;PW_C000358	-	-	map01100;map00380	Metabolism;Metabolism	Global and overview maps;Amino acid metabolism	Organoheterocyclic compounds	Indoles and derivatives	Tryptamines and derivatives	Metabolic pathways;Tryptophan metabolism	0.4536	0.4565	1.0167	0.4448	0.571	5.4515	5.5331	5.3756	5.0468	5.1269	5.268	4.9139	5.1853	5.0791	5.373	5.4174	5.3083	5.3	0.1887	5.213	0.1922
pos_869	3'-Azido-3'-deoxy-5'-O-beta-D-glucopyranuronosylthymidine	metab_5212	no	up	-	-	pos	-	444.135	1.9569	M+H, M+Na	C16H21N5O10	0	76.1	HMDB0060759;HMDB0060752	-	-	-	-	-	Lipids and lipid-like molecules	Steroids and steroid derivatives	Estrane steroids	-	0.5764	0.5739	1.017	0.3568	0.4838	6.9509	7.1519	6.9494	6.6941	6.7233	6.842	6.3777	6.787	6.603	6.9909	6.9776	6.881	6.885	0.1698	6.77	0.2393
pos_870	6-Hydroxymethylpterin	metab_5214	no	up	-	-	pos	-	176.056	1.9569	M+H-H2O, M+H	C7H7N5O2	0	36.4	HMDB0247079	-	-	-	-	-	Organoheterocyclic compounds	Pteridines and derivatives	Pterins and derivatives	-	0.677	0.6728	1.029	0.3369	0.4638	5.4445	5.6975	5.4412	5.1883	5.232	5.4105	4.7139	5.2965	5.0281	5.5298	5.5239	5.4089	5.402	0.1818	5.25	0.3217
pos_886	2,6-Diamino-3,5-dihydro-7-(3-thienylmethyl)-4H-pyrrolo(3,2-d)pyrimidin-4-one	metab_5231	no	up	-	-	pos	-	279.1	2.01933	M+H, M+NH4	C11H11N5OS	0	32.6	HMDB0259620	-	-	-	-	-	Organoheterocyclic compounds	Pyrrolopyrimidines	Not Available	-	0.1721	0.1819	1.0014	0.353	0.48	7.942	7.9348	7.9279	7.9489	7.954	7.9337	7.9351	7.9084	7.9086	7.9115	7.9416	7.9716	7.94	0.009931	7.929	0.0251
pos_888	4(1H)-Pyridinone, 2-ethyl-3-hydroxy-1-(2-hydroxyethyl)-	metab_5233	no	up	-	-	pos	-	166.086	2.00372	M+H-H2O, M+H	C9H13NO3	0	44	HMDB0244490	-	-	-	-	-	Organoheterocyclic compounds	Pyridines and derivatives	Hydroxypyridines	-	0.7476	0.7404	1.009	0.0002878	0.001373	7.2969	7.3131	7.3208	7.3187	7.3103	7.3075	7.2111	7.2812	7.2334	7.2765	7.2485	7.2266	7.311	0.00862	7.246	0.02801
pos_905	6-O-Methylarmillaridin	metab_5253	no	up	-	-	pos	126006-70-0	485.173	2.19853	M+Na, M+K	C25H31ClO6	0	48.4	HMDB0035690	-	-	-	-	-	Lipids and lipid-like molecules	Prenol lipids	Sesquiterpenoids	-	0.5363	0.5347	1.006	0.007423	0.02163	6.7319	6.7516	6.7341	6.7889	6.7754	6.7449	6.7075	6.685	6.7149	6.7319	6.7101	6.7359	6.754	0.02301	6.714	0.01843
pos_920	Indoleacrylic acid	metab_5270	no	up	-	-	pos	29953-71-7	188.07	2.39353	M+H, M+NH4	C11H9NO2	37.9	0	HMDB0000734	-	-	-	-	-	Organoheterocyclic compounds	Indoles and derivatives	Indoles	-	0.8823	0.8742	1.0136	0.0007717	0.00323	6.9907	6.9932	7.059	7.0483	7.0319	7.0199	6.9324	6.986	6.9347	6.9529	6.9006	6.8739	7.024	0.02812	6.93	0.03925
pos_183	2-Hydroxycinnamic acid	metab_5357	no	up	-	C05838;C01772	pos	614-60-8;495-79-4	182.081	1.37983	M+H, M+NH4, M+H-H2O	C9H8O3	71.9	0	HMDB0041592;HMDB0002641	-	-	map01100;map01110;map01120;map00999;map00360	Metabolism;Metabolism;Metabolism;Metabolism;Metabolism	Global and overview maps;Global and overview maps;Global and overview maps;Biosynthesis of other secondary metabolites;Amino acid metabolism	Phenylpropanoids and polyketides	Cinnamic acids and derivatives	Hydroxycinnamic acids and derivatives	Metabolic pathways;Biosynthesis of secondary metabolites;Microbial metabolism in diverse environments;Biosynthesis of various plant secondary metabolites;Phenylalanine metabolism	0.9293	0.9209	1.0134	5.088e-06	3.952e-05	7.0229	7.0318	7.0474	7.0506	7.0373	7.0488	6.9221	6.9754	6.9413	6.9746	6.9452	6.9249	7.04	0.01106	6.947	0.02329
pos_4686	D-Fructose	metab_5360	no	up	-	C02336;C05003;C10906;C00095	pos	57-48-7;53188-23-1	378.163	2.44822	2M+NH4	C6H12O6	0	63.8	HMDB0000660;PW_C000517;MJDBOTE0000506	-;-;-;Carbohydrates	-;-;-;Monosaccharides	map01100;map01110;map01250;map01120;map00520;map02010;map00051;map00052;map00500	Metabolism;Metabolism;Metabolism;Metabolism;Metabolism;Environmental Information Processing;Metabolism;Metabolism;Metabolism	Global and overview maps;Global and overview maps;Global and overview maps;Global and overview maps;Carbohydrate metabolism;Membrane transport;Carbohydrate metabolism;Carbohydrate metabolism;Carbohydrate metabolism	Organic oxygen compounds	Organooxygen compounds	Carbohydrates and carbohydrate conjugates	Metabolic pathways;Biosynthesis of secondary metabolites;Biosynthesis of nucleotide sugars;Microbial metabolism in diverse environments;Amino sugar and nucleotide sugar metabolism;ABC transporters;Fructose and mannose metabolism;Galactose metabolism;Starch and sucrose metabolism	0.7118	0.7106	1.0107	0.0006489	0.002797	5.8539	5.8663	5.8659	5.8382	5.8693	5.8419	5.7794	5.7576	5.7757	5.8071	5.8344	5.8102	5.856	0.01342	5.794	0.02806
pos_4862	Deoxyadenosine	metab_5361	no	up	-	C00559	pos	58-61-7;958-09-8	252.108	1.71553	M+H	C10H13N5O3	98.2	0	HMDB0000050;PW_C000068;HMDB0000101;MJDBOTE0000701	Nucleic acids	Nucleosides	map01100;map02010;map01232;map00230	Metabolism;Environmental Information Processing;Metabolism;Metabolism	Global and overview maps;Membrane transport;Global and overview maps;Nucleotide metabolism	Nucleosides, nucleotides, and analogues	Purine nucleosides	Not Available	Metabolic pathways;ABC transporters;Nucleotide metabolism;Purine metabolism	0.3228	0.327	1.004	0.119	0.2104	5.6073	5.5706	5.5613	5.594	5.6136	5.5594	5.5547	5.5686	5.5362	5.5435	5.5992	5.5675	5.584	0.02375	5.562	0.02245
pos_813	Glutamate	metab_5364	no	up	-	C00025	pos	6893-26-1;56-86-0;617-65-2	148.06	0.834083	M+H-H2O, M+H	C5H9NO4	72.5	0	HMDB0003339;HMDB0060475;HMDB0000148	Peptides;Hormones and transmitters	Amino acids;Neurotransmitters	map01110;map01240;map01200;map00330;map00220;map00332;map00250;map00630;map00430;map02010;map00860;map00470;map01100;map00480;map01120;map01210;map00340;map01230;map00660;map00650;map00910;map02020;map00970	Metabolism;Metabolism;Metabolism;Metabolism;Metabolism;Metabolism;Metabolism;Metabolism;Metabolism;Environmental Information Processing;Metabolism;Metabolism;Metabolism;Metabolism;Metabolism;Metabolism;Metabolism;Metabolism;Metabolism;Metabolism;Metabolism;Environmental Information Processing;Genetic Information Processing	Global and overview maps;Global and overview maps;Global and overview maps;Amino acid metabolism;Amino acid metabolism;Biosynthesis of other secondary metabolites;Amino acid metabolism;Carbohydrate metabolism;Metabolism of other amino acids;Membrane transport;Metabolism of cofactors and vitamins;Metabolism of other amino acids;Global and overview maps;Metabolism of other amino acids;Global and ov…	Organic acids and derivatives	Carboxylic acids and derivatives	Amino acids, peptides, and analogues	Biosynthesis of secondary metabolites;Biosynthesis of cofactors;Carbon metabolism;Arginine and proline metabolism;Arginine biosynthesis;Carbapenem biosynthesis;Alanine, aspartate and glutamate metabolism;Glyoxylate and dicarboxylate metabolism;Taurine and hypotaurine metabolism;ABC transporters;Porphyrin metabolism;D-Amino acid metabolism;Metabolic pathways;Glutathione metabolism;Microbial metabo…	0.3746	0.3775	1.003	0.02497	0.05959	7.6016	7.5962	7.5858	7.6183	7.6181	7.5837	7.5881	7.5693	7.5833	7.554	7.5952	7.5777	7.601	0.01514	7.578	0.01467
pos_1419	Indole	metab_5365	no	up	-	C00463	pos	120-72-9;109-97-7	118.065	2.47143	M+H	C8H7N	85.2	0	HMDB0035924;HMDB0000738	-	-	map01100;map00400;map01110;map00999;map00380	Metabolism;Metabolism;Metabolism;Metabolism;Metabolism	Global and overview maps;Amino acid metabolism;Global and overview maps;Biosynthesis of other secondary metabolites;Amino acid metabolism	Organoheterocyclic compounds	Heteroaromatic compounds	Not Available	Metabolic pathways;Phenylalanine, tyrosine and tryptophan biosynthesis;Biosynthesis of secondary metabolites;Biosynthesis of various plant secondary metabolites;Tryptophan metabolism	0.3944	0.3949	1.0031	0.00254	0.008782	6.7834	6.7914	6.7732	6.7913	6.7849	6.7721	6.7616	6.7497	6.7678	6.771	6.7708	6.7533	6.783	0.00847	6.762	0.009167
pos_4704	Indole-3-Carboxaldehyde	metab_5366	no	up	-	C08493	pos	87-51-4;58-63-9;487-89-8	146.06	2.39353	M+H	C9H7NO	72.4	0	HMDB0000195;HMDB0029737;HMDB0000197;MJDBSJD0000088	-	-	-	-	-	Nucleosides, nucleotides, and analogues	Purine nucleosides	Not Available	-	0.5503	0.5454	1.0079	0.007965	0.0229	5.3234	5.322	5.3538	5.3716	5.3342	5.3484	5.3169	5.3283	5.2913	5.3188	5.2766	5.2696	5.342	0.01928	5.3	0.02443
pos_368	L-Glutamate	metab_5368	no	up	-	C00025	pos	6893-26-1;56-86-0	148.06	0.678733	M+H-H2O, M+H	C5H9NO4	82.5	0	HMDB0003339;HMDB0060475;HMDB0000148	Peptides;Hormones and transmitters	Amino acids;Neurotransmitters	map01110;map01240;map01200;map00330;map00220;map00332;map00250;map00630;map00430;map02010;map00860;map00470;map01100;map00480;map01120;map01210;map00340;map01230;map00660;map00650;map00910;map02020;map00970	Metabolism;Metabolism;Metabolism;Metabolism;Metabolism;Metabolism;Metabolism;Metabolism;Metabolism;Environmental Information Processing;Metabolism;Metabolism;Metabolism;Metabolism;Metabolism;Metabolism;Metabolism;Metabolism;Metabolism;Metabolism;Metabolism;Environmental Information Processing;Genetic Information Processing	Global and overview maps;Global and overview maps;Global and overview maps;Amino acid metabolism;Amino acid metabolism;Biosynthesis of other secondary metabolites;Amino acid metabolism;Carbohydrate metabolism;Metabolism of other amino acids;Membrane transport;Metabolism of cofactors and vitamins;Metabolism of other amino acids;Global and overview maps;Metabolism of other amino acids;Global and ov…	Organic acids and derivatives	Carboxylic acids and derivatives	Amino acids, peptides, and analogues	Biosynthesis of secondary metabolites;Biosynthesis of cofactors;Carbon metabolism;Arginine and proline metabolism;Arginine biosynthesis;Carbapenem biosynthesis;Alanine, aspartate and glutamate metabolism;Glyoxylate and dicarboxylate metabolism;Taurine and hypotaurine metabolism;ABC transporters;Porphyrin metabolism;D-Amino acid metabolism;Metabolic pathways;Glutathione metabolism;Microbial metabo…	0.132	0.153	1.001	0.4347	0.5615	7.7211	7.7082	7.681	7.7303	7.7097	7.6954	7.71	7.704	7.7167	7.6884	7.7015	7.681	7.708	0.01767	7.7	0.01335
pos_4987	Lactose	metab_5369	no	up	-	C00243	pos	63-42-3;5965-66-2	360.149	0.8885	M+NH4	C12H22O11	81.9	0	HMDB0000186;HMDB0041627;MJDBOTE0001702	Carbohydrates	Oligosaccharides	map01100;map02010;map00052	Metabolism;Environmental Information Processing;Metabolism	Global and overview maps;Membrane transport;Carbohydrate metabolism	Organic oxygen compounds	Organooxygen compounds	Carbohydrates and carbohydrate conjugates	Metabolic pathways;ABC transporters;Galactose metabolism	0.478	0.4774	1.005	0.009224	0.02602	6.6259	6.6387	6.5984	6.6522	6.6609	6.6151	6.5911	6.5882	6.6021	6.5992	6.6123	6.6017	6.632	0.0234	6.599	0.008649
pos_1217	Meso-2,6-Diaminoheptanedioate	metab_5371	no	up	-	C00680	pos	583-93-7	191.102	0.8885	M+H	C7H14N2O4	59.1	0	HMDB0001370	-	-	map01100;map01110;map00300;map01120;map00470;map01230	Metabolism;Metabolism;Metabolism;Metabolism;Metabolism;Metabolism	Global and overview maps;Global and overview maps;Amino acid metabolism;Global and overview maps;Metabolism of other amino acids;Global and overview maps	Organic acids and derivatives	Carboxylic acids and derivatives	Amino acids, peptides, and analogues	Metabolic pathways;Biosynthesis of secondary metabolites;Lysine biosynthesis;Microbial metabolism in diverse environments;D-Amino acid metabolism;Biosynthesis of amino acids	0.9504	0.9494	1.0174	9.782e-06	7.009e-05	5.7798	5.7755	5.758	5.8071	5.8065	5.7536	5.7067	5.6664	5.685	5.654	5.6935	5.6802	5.78	0.02298	5.681	0.01884
pos_802	NADP	metab_5373	no	up	-	C00006	pos	53-59-8;53-57-6	744.081	0.989883	M+H, M+Na	C21H28N7O17P3	0	56.4	PW_C000143;HMDB0000217;HMDB0000221	Vitamins and cofactors	Cofactors	map01100;map00480;map01240;map00983;map00760	Metabolism;Metabolism;Metabolism;Metabolism;Metabolism	Global and overview maps;Metabolism of other amino acids;Global and overview maps;Xenobiotics biodegradation and metabolism;Metabolism of cofactors and vitamins	Benzenoids	Phenols	Benzenediols	Metabolic pathways;Glutathione metabolism;Biosynthesis of cofactors;Drug metabolism - other enzymes;Nicotinate and nicotinamide metabolism	0.4577	0.4689	1.0052	0.02158	0.0526	6.2379	6.231	6.2349	6.2398	6.2214	6.1873	6.1878	6.2254	6.1709	6.1901	6.2111	6.1706	6.225	0.01977	6.193	0.0219
pos_4799	Trans-Cinnamic Acid	metab_5375	no	up	-	C00423	pos	140-10-3;102-94-3	131.049	1.9959	M+H-H2O	C9H8O2	86.5	0	HMDB0000930;HMDB0000567;MJDBOTE0000400	-	-	map01100;map01220;map01110;map01120;map00130;map00999;map00360	Metabolism;Metabolism;Metabolism;Metabolism;Metabolism;Metabolism;Metabolism	Global and overview maps;Global and overview maps;Global and overview maps;Global and overview maps;Metabolism of cofactors and vitamins;Biosynthesis of other secondary metabolites;Amino acid metabolism	Phenylpropanoids and polyketides	Cinnamic acids and derivatives	Cinnamic acids	Metabolic pathways;Degradation of aromatic compounds;Biosynthesis of secondary metabolites;Microbial metabolism in diverse environments;Ubiquinone and other terpenoid-quinone biosynthesis;Biosynthesis of various plant secondary metabolites;Phenylalanine metabolism	0.3969	0.3875	1.0055	0.06131	0.1247	5.1068	5.1163	5.1369	5.1485	5.1422	5.1307	5.0636	5.1342	5.1008	5.1358	5.0934	5.0866	5.13	0.01592	5.102	0.02816
neg_1039	Cyanidin 3-O-(6''-malonyl-arabinoside)	metab_5421	no	up	-	-	neg	-	542.047	2.38435	M+K-2H	C23H21O13+	0	36.7	HMDB0029243	-	-	-	-	-	Phenylpropanoids and polyketides	Flavonoids	Flavonoid glycosides	-	0.8745	0.894	1.0272	0.1908	0.2781	6.0129	6.171	6.0138	5.8479	5.8274	5.8974	5.4047	5.8228	5.6365	6.0159	6.0349	5.9068	5.962	0.1298	5.804	0.2436
neg_1051	Glutamylvaline	metab_5435	no	up	-	-	neg	5879-06-01	227.103	2.45637	M-H2O-H	C10H18N2O5	0	42.1	HMDB0028832	-	-	-	-	-	Organic acids and derivatives	Carboxylic acids and derivatives	Amino acids, peptides, and analogues	-	0.8032	0.7994	1.0106	1.91e-05	0.000137	5.3684	5.3719	5.3587	5.3535	5.3512	5.3645	5.2921	5.2844	5.3027	5.3133	5.3063	5.3306	5.361	0.008292	5.305	0.01628
neg_1104	10-Hydroxymelleolide	metab_5494	no	up	-	-	neg	130396-93-9	461.178	2.7924	M+FA-H	C23H28O7	0	53.1	HMDB0038786	-	-	-	-	-	Lipids and lipid-like molecules	Prenol lipids	Sesquiterpenoids	-	0.5851	0.5846	1.0053	0.003188	0.009749	6.8145	6.8284	6.8684	6.8308	6.8434	6.8587	6.7946	6.8126	6.8024	6.8221	6.7973	6.8007	6.841	0.02019	6.805	0.01041
neg_1172	Morph	metab_5569	no	up	-	C01516	neg	57-27-2	455.215	3.08043	2M-H	C10H16N2O4	0	57.5	HMDB0254890;HMDB0014440	-	-	map01100;map01110	Metabolism;Metabolism	Global and overview maps;Global and overview maps	Organoheterocyclic compounds	Oxazinanes	Morpholines	Metabolic pathways;Biosynthesis of secondary metabolites	0.7906	0.7862	1.0099	0.0001342	0.000683	5.8078	5.8246	5.8479	5.841	5.8517	5.8621	5.7747	5.7789	5.7997	5.7947	5.768	5.7779	5.839	0.01977	5.782	0.01226
neg_1206	3',4',7-Trihydroxyisoflavone	metab_5607	no	up	-	C14313	neg	485-63-2	315.05	3.28843	M+FA-H	C15H10O5	42.7	0	HMDB0041655	-	-	-	-	-	Phenylpropanoids and polyketides	Isoflavonoids	Isoflav-2-enes	-	0.8034	0.796	1.0107	0.000141	0.0007108	5.6181	5.593	5.6014	5.6149	5.5778	5.5757	5.5624	5.5195	5.5406	5.5502	5.527	5.5309	5.597	0.01801	5.538	0.01591
neg_1227	Aspartylglycosamine	metab_5630	no	up	-	C04540	neg	2776-93-4	356.11	3.41645	M+Na-2H	C12H21N3O8	0	61	HMDB0000489	-	-	-	-	-	Organic oxygen compounds	Organooxygen compounds	Carbohydrates and carbohydrate conjugates	-	0.9219	0.9175	1.0132	8.63e-06	7.188e-05	5.6039	5.6141	5.621	5.5927	5.6297	5.6346	5.5203	5.5292	5.5543	5.5497	5.5442	5.5579	5.616	0.01582	5.543	0.01483
neg_1228	L-Phenylalanine	metab_5631	no	up	-	C00079	neg	63-91-2	164.071	3.42445	M-H	C9H11NO2	63.3	0	HMDB0000159;PW_C000104;HMDB0250791;MJDBAA00000196	Peptides	Amino acids	map01100;map01110;map01210;map02010;map00999;map01230;map00460;map00360;map00470;map00970;map00400	Metabolism;Metabolism;Metabolism;Environmental Information Processing;Metabolism;Metabolism;Metabolism;Metabolism;Metabolism;Genetic Information Processing;Metabolism	Global and overview maps;Global and overview maps;Global and overview maps;Membrane transport;Biosynthesis of other secondary metabolites;Global and overview maps;Metabolism of other amino acids;Amino acid metabolism;Metabolism of other amino acids;Translation;Amino acid metabolism	Organic acids and derivatives	Carboxylic acids and derivatives	Amino acids, peptides, and analogues	Metabolic pathways;Biosynthesis of secondary metabolites;2-Oxocarboxylic acid metabolism;ABC transporters;Biosynthesis of various plant secondary metabolites;Biosynthesis of amino acids;Cyanoamino acid metabolism;Phenylalanine metabolism;D-Amino acid metabolism;Aminoacyl-tRNA biosynthesis;Phenylalanine, tyrosine and tryptophan biosynthesis	0.7766	0.7722	1.0116	0.0004615	0.001936	4.9565	4.9278	4.9599	4.9397	4.9636	4.9872	4.9061	4.8949	4.8706	4.8872	4.9137	4.9195	4.956	0.02054	4.899	0.01817
neg_1261	Gabazine	metab_5668	no	up	-	C13796	neg	-	332.125	3.81598	M+FA-H	C15H17N3O3	0	71	HMDB0252568	-	-	-	-	-	Organoheterocyclic compounds	Diazines	Pyridazines and derivatives	-	0.6936	0.6927	1.0082	0.000306	0.001368	5.4917	5.4992	5.5275	5.5213	5.5061	5.4954	5.4751	5.4533	5.4573	5.4408	5.4653	5.4795	5.507	0.01451	5.462	0.01439
neg_1432	Sulindac	metab_5858	no	up	-	C01531	neg	38194-50-2	401.088	5.76117	M+FA-H	C20H17FO3S	0	31.8	PW_C009093;HMDB0246228;HMDB0014743	-	-	-	-	-	Benzenoids	Indenes and isoindenes	Not Available	-	0.5371	0.5382	1.0058	0.01018	0.02488	5.6908	5.707	5.6821	5.7161	5.6829	5.6848	5.648	5.651	5.6554	5.7043	5.6524	5.6532	5.694	0.01424	5.661	0.02149
neg_1436	Ellagic Acid	metab_5862	no	up	-	C10788	neg	113963-57-8;476-66-4	300.999	5.76917	M-H	C14H6O8	64.3	0	HMDB0002899;HMDB0041397;MJDBOTE0000763	-	-	-	-	-	Phenylpropanoids and polyketides	Tannins	Hydrolyzable tannins	-	0.1408	0.1612	1.0015	0.5257	0.6199	5.3683	5.3877	5.3575	5.3637	5.3445	5.3808	5.3249	5.3808	5.3644	5.3902	5.3619	5.3311	5.367	0.01568	5.359	0.02618
neg_1448	Evacetrapib	metab_5875	no	up	-	-	neg	-	637.277	5.80917	M-H	C31H36F6N6O2	0	39.8	HMDB0252132	-	-	-	-	-	Organoheterocyclic compounds	Benzazepines	Not Available	-	0.5651	0.5673	1.0081	0.06867	0.1196	6.0837	6.0711	6.039	6.0915	6.1366	6.1273	5.9818	6.0206	6.0194	6.0471	6.0874	6.1026	6.092	0.0362	6.043	0.04546
neg_1459	Capric acid	metab_5887	no	up	-	C01571	neg	334-48-5	209.094	5.84918	M+K-2H	C10H20O2	0	32.2	PW_C000391;HMDB0000511;LMFA01010010	Lipids	Fatty acids	map01100;map00061	Metabolism;Metabolism	Global and overview maps;Lipid metabolism	Lipids and lipid-like molecules	Fatty Acyls	Fatty acids and conjugates	Metabolic pathways;Fatty acid biosynthesis	0.3154	0.3208	1.0031	0.09156	0.1521	5.166	5.1637	5.1846	5.1611	5.1475	5.165	5.1477	5.1574	5.1519	5.1667	5.1175	5.1528	5.165	0.01188	5.149	0.01674
neg_1553	11-Hydroxy-9-tridecenoic acid	metab_5988	no	up	-	-	neg	105798-56-9	273.171	6.28762	M+FA-H	C13H24O3	0	57.1	LMFA01050437;HMDB0035881	-	-	-	-	-	Lipids and lipid-like molecules	Fatty Acyls	Fatty acids and conjugates	-	0.6486	0.6423	1.0117	0.05008	0.09295	4.9872	4.9785	4.9806	5.0332	5.0588	4.9931	4.9826	4.8878	4.9804	4.9432	4.8755	5.0114	5.005	0.033	4.947	0.0551
neg_1576	N-(4-(2,5-Dihydro-5-oxo-3-furanyl)phenyl)-4-(beta-D-glucopyranosyloxy)benzamide	metab_6013	no	up	-	-	neg	-	492.109	6.42243	M+Cl	C23H23NO9	0	61.5	HMDB0253559	-	-	-	-	-	Organic oxygen compounds	Organooxygen compounds	Carbohydrates and carbohydrate conjugates	-	0.5907	0.5809	1.009	0.08129	0.1374	5.9327	5.8309	5.869	5.7839	5.7696	5.8768	5.8047	5.801	5.8163	5.7867	5.7497	5.793	5.844	0.06145	5.792	0.02303
neg_178	4-Chlorophenylacetic acid	metab_6235	no	up	-	C03077	neg	1878-66-6	169.007	0.959817	M-H, M+Cl	C8H7ClO2	42.8	0	HMDB0246401	-	-	map00350;map01120;map00621	Metabolism;Metabolism;Metabolism	Amino acid metabolism;Global and overview maps;Xenobiotics biodegradation and metabolism	Benzenoids	Benzene and substituted derivatives	Halobenzenes	Tyrosine metabolism;Microbial metabolism in diverse environments;Dioxin degradation	0.6486	0.6475	1.0083	0.003014	0.009367	5.1816	5.1999	5.2015	5.1923	5.2004	5.203	5.1406	5.1627	5.1794	5.1514	5.1074	5.1742	5.196	0.008166	5.153	0.02635
neg_187	Adenosine 5'-Monophosphate	metab_6334	no	up	-	C00020	neg	61-19-8	346.056	1.05548	M-H, 2M-H	C10H14N5O7P	91.3	0	HMDB0000045;MJDBOTE0000497	Nucleic acids	Nucleotides	map01100;map01110;map01232;map00230;map01240	Metabolism;Metabolism;Metabolism;Metabolism;Metabolism	Global and overview maps;Global and overview maps;Global and overview maps;Nucleotide metabolism;Global and overview maps	Nucleosides, nucleotides, and analogues	Purine nucleotides	Purine ribonucleotides	Metabolic pathways;Biosynthesis of secondary metabolites;Nucleotide metabolism;Purine metabolism;Biosynthesis of cofactors	0.4377	0.438	1.0034	0.03165	0.06374	7.6229	7.6275	7.6275	7.6212	7.6234	7.6371	7.5767	7.5882	7.5855	7.5951	7.6261	7.6363	7.627	0.005742	7.601	0.0241
neg_1874	2,4-Dichloro-6-nitrophenol	metab_6339	no	up	-	-	neg	-	243.899	7.55682	M+K-2H	C6H3Cl2NO3	0	53.4	HMDB0245449	-	-	-	-	-	Benzenoids	Phenols	Nitrophenols	-	0.5858	0.5832	1.0045	6.144e-05	0.0003555	6.9844	6.9942	6.9926	6.9784	6.9867	6.9967	6.9532	6.9539	6.9688	6.9708	6.9512	6.9515	6.989	0.006882	6.958	0.009046
neg_188	Cyclic ADP-Ribose	metab_6345	no	up	-	C13050	neg	119340-53-3	540.054	1.1354	M-H, M+Cl	C15H21N5O13P2	85	0	HMDB0249529	-	-	-	-	-	Organic oxygen compounds	Organooxygen compounds	Carbohydrates and carbohydrate conjugates	-	0.6569	0.6565	1.0061	0.0005467	0.002241	6.9112	6.9049	6.9192	6.9335	6.9216	6.9272	6.8588	6.8944	6.8735	6.8737	6.904	6.8649	6.92	0.01043	6.878	0.01745
neg_189	NAD+	metab_6356	no	up	-	C00003	neg	53-84-9	662.102	1.1434	M-H, M+Cl	C21H27N7O14P2	94.8	0	HMDB0000902;MJDBOTE0000809	Vitamins and cofactors	Cofactors	map01100;map00983;map01240;map00730;map00760;map00190	Metabolism;Metabolism;Metabolism;Metabolism;Metabolism;Metabolism	Global and overview maps;Xenobiotics biodegradation and metabolism;Global and overview maps;Metabolism of cofactors and vitamins;Metabolism of cofactors and vitamins;Energy metabolism	Nucleosides, nucleotides, and analogues	(5''->5'')-dinucleotides	Not Available	Metabolic pathways;Drug metabolism - other enzymes;Biosynthesis of cofactors;Thiamine metabolism;Nicotinate and nicotinamide metabolism;Oxidative phosphorylation	0.5415	0.5437	1.0047	0.001186	0.004279	6.4081	6.4117	6.4103	6.4182	6.411	6.4163	6.3681	6.4022	6.3724	6.383	6.4024	6.3713	6.413	0.003862	6.383	0.01559
neg_2065	1H-Pyrazolo[3,4-d]pyrimidin-4-amine	metab_6552	no	up	-	-	neg	-	134.046	7.14067	M-H	C5H5N5	0	32.3	HMDB0244899	-	-	-	-	-	Organoheterocyclic compounds	Pyrazolopyrimidines	Pyrazolo[3,4-d]pyrimidines	-	0.6635	0.6587	1.0077	0.0003986	0.001722	5.5341	5.5508	5.5327	5.5182	5.5059	5.5371	5.4799	5.4856	5.5024	5.4883	5.5012	5.4732	5.53	0.01567	5.488	0.01157
neg_2068	2-Tiglylcarnitine	metab_6555	no	up	-	-	neg	-	485.282	7.13277	2M-H	C12H21NO4	0	39.1	HMDB0241658	-	-	-	-	-	Lipids and lipid-like molecules	Fatty Acyls	Fatty acid esters	-	0.361	0.3731	1.009	0.4717	0.5717	5.1599	5.1037	4.8615	4.9537	5.0207	5.0496	5.0824	5.0088	5.0514	4.9038	5.0162	4.8199	5.025	0.1066	4.98	0.09916
neg_2070	Arasc	metab_6558	no	up	-	-	neg	-	294.03	7.13277	M+Cl	C9H13N3O4S	0	31.9	HMDB0248564	-	-	-	-	-	Nucleosides, nucleotides, and analogues	Pyrimidine nucleosides	Not Available	-	0.459	0.4551	1.0084	0.1918	0.2792	5.0646	5.1583	5.0643	5.0436	4.9667	5.0096	5.0226	4.9953	5.0735	4.9855	4.9835	4.9965	5.051	0.06443	5.009	0.0343
neg_2187	Lixivaptan	metab_6686	no	up	-	-	neg	-	494.106	6.44638	M+Na-2H	C27H21ClFN3O2	0	64.7	HMDB0254131	-	-	-	-	-	Phenylpropanoids and polyketides	2-arylbenzofuran flavonoids	Not Available	-	0.9222	0.9133	1.0163	0.01075	0.02597	5.9991	5.8997	5.8998	5.8668	5.8478	5.9693	5.8041	5.7686	5.8821	5.8503	5.7704	5.8366	5.914	0.05887	5.819	0.04561
neg_2201	Phthalic Acid	metab_6702	no	up	-	C01606	neg	88-99-3	165.018	6.391	M-H	C8H6O4	64.8	0	HMDB0002107;MJDBOTE0000627	-	-	map01100;map01220;map02010;map01120	Metabolism;Metabolism;Environmental Information Processing;Metabolism	Global and overview maps;Global and overview maps;Membrane transport;Global and overview maps	Benzenoids	Benzene and substituted derivatives	Benzoic acids and derivatives	Metabolic pathways;Degradation of aromatic compounds;ABC transporters;Microbial metabolism in diverse environments	0.0711	0.0865	1.0008	0.7748	0.8281	6.2611	6.3075	6.2243	6.2418	6.3048	6.2106	6.2789	6.2393	6.229	6.2671	6.227	6.275	6.258	0.04073	6.253	0.02364
neg_2245	LysoPI(16:0/0:0)	metab_6749	no	up	-	-	neg	1425501-12-7	571.289	6.10483	M-H	C25H49O12P	0	84.6	HMDB0061695	-	-	-	-	-	Lipids and lipid-like molecules	Glycerophospholipids	Glycerophosphoinositols	-	0.5655	0.5699	1.0053	0.02147	0.04666	7.6142	7.6322	7.6174	7.6101	7.6535	7.6304	7.5574	7.578	7.6061	7.5962	7.547	7.6336	7.626	0.01599	7.586	0.03216
neg_2256	Demethylphylloquinone	metab_6761	no	up	-	C13309	neg	34625-86-0	473.283	6.05703	M+K-2H	C30H44O2	0	63.4	HMDB0004649	-	-	map01100;map00130;map01110;map01240	Metabolism;Metabolism;Metabolism;Metabolism	Global and overview maps;Metabolism of cofactors and vitamins;Global and overview maps;Global and overview maps	Lipids and lipid-like molecules	Prenol lipids	Quinone and hydroquinone lipids	Metabolic pathways;Ubiquinone and other terpenoid-quinone biosynthesis;Biosynthesis of secondary metabolites;Biosynthesis of cofactors	0.1558	0.1507	1.0022	0.6568	0.7341	6.0029	5.9245	5.8851	5.8328	5.9073	5.9262	5.9391	5.8831	5.8958	5.8588	5.8657	5.9588	5.913	0.0559	5.9	0.04041
neg_228	Zidovudine glucuronide	metab_6787	no	up	-	-	neg	-	442.122	2.38435	M-H, M+Na-2H	C16H21N5O10	0	78	HMDB0259556	-	-	-	-	-	Nucleosides, nucleotides, and analogues	Pyrimidine nucleosides	Pyrimidine 2'',3''-dideoxyribonucleosides	-	0.7754	0.794	1.0182	0.2074	0.2969	7.2682	7.4406	7.2922	7.133	7.0873	7.1859	6.7968	7.1193	6.9494	7.2767	7.2937	7.1978	7.235	0.1275	7.106	0.1965
neg_2316	Cnidilide	metab_6827	no	up	-	C16937	neg	3674-03-01	239.129	5.86517	M+FA-H	C12H18O2	0	53.9	HMDB0302259	-	-	-	-	-	Organoheterocyclic compounds	Isobenzofurans	Not Available	-	0.1681	0.1891	1.0018	0.4247	0.5278	4.9099	4.9032	4.8886	4.8535	4.8738	4.8976	4.8786	4.8623	4.8904	4.8991	4.8683	4.877	4.888	0.02096	4.879	0.01367
neg_232	Gamma-Glutamylvaline	metab_6831	no	up	-	-	neg	2746-34-1	245.114	2.38435	M-H, M+Na-2H	C10H18N2O5	0	64.4	HMDB0011172	-	-	-	-	-	Organic acids and derivatives	Carboxylic acids and derivatives	Amino acids, peptides, and analogues	-	0.8627	0.8589	1.009	7.089e-06	6.208e-05	7.148	7.1482	7.1568	7.1472	7.1522	7.1487	7.0785	7.0679	7.0807	7.075	7.0965	7.1178	7.15	0.003675	7.086	0.01817
neg_2324	(1R,2R,4R,5S)-(+)-p-Menthane-2,5-diol	metab_6836	no	up	-	-	neg	-	173.118	5.84918	M-H	C9H18O3	0	30.7	HMDB0301947	-	-	-	-	-	Organic oxygen compounds	Organooxygen compounds	Alcohols and polyols	-	0.0747	0.075	1.0008	0.7595	0.8152	5.1171	5.0814	5.1076	5.107	5.0969	5.065	5.0898	5.0509	5.0816	5.1225	5.0894	5.1159	5.096	0.01935	5.092	0.02573
neg_2338	PSF-A	metab_6851	no	up	-	-	neg	-	485.145	5.80917	M+Na-2H	C23H28O10	0	68.7	HMDB0034608	-	-	-	-	-	Lipids and lipid-like molecules	Prenol lipids	Terpene lactones	-	0.7272	0.7118	1.0137	0.1151	0.1832	6.528	6.2941	6.329	6.3255	6.3496	6.3952	6.3507	6.1855	6.2789	6.2112	6.2573	6.4216	6.37	0.08419	6.284	0.08847
neg_2341	3-Hydroxyanthranilic Acid	metab_6855	no	up	-	C00632	neg	548-93-6	152.034	5.80117	M-H	C7H7NO3	37.8	0	HMDB0001476;PW_C001137;MJDBSJD0000090	-	-	map01100;map00627;map00380;map01120;map01240	Metabolism;Metabolism;Metabolism;Metabolism;Metabolism	Global and overview maps;Xenobiotics biodegradation and metabolism;Amino acid metabolism;Global and overview maps;Global and overview maps	Benzenoids	Benzene and substituted derivatives	Benzoic acids and derivatives	Metabolic pathways;Aminobenzoate degradation;Tryptophan metabolism;Microbial metabolism in diverse environments;Biosynthesis of cofactors	0.1455	0.1556	1.0017	0.5134	0.6096	4.7032	4.7177	4.7048	4.7114	4.6963	4.6809	4.7104	4.6767	4.6889	4.7247	4.6517	4.7122	4.702	0.01283	4.694	0.02704
neg_2344	3-Carboxy-4-methyl-5-ethyl-2-furanpropionic acid	metab_6858	no	up	-	-	neg	-	207.066	5.79315	M-H2O-H	C11H14O5	0	30.6	HMDB0244411	-	-	-	-	-	Lipids and lipid-like molecules	Fatty Acyls	Fatty acids and conjugates	-	0.2618	0.2659	1.0025	0.1762	0.2605	5.2579	5.2782	5.2526	5.2418	5.2195	5.2392	5.2275	5.2391	5.2398	5.2514	5.222	5.2291	5.248	0.01978	5.235	0.01068
neg_2349	Arginyl-prolyl-proline	metab_6862	no	up	-	-	neg	-	349.198	5.76917	M-H2O-H	C16H28N6O4	0	31.6	HMDB0249363	-	-	-	-	-	Organic acids and derivatives	Carboxylic acids and derivatives	Amino acids, peptides, and analogues	-	0.5141	0.5082	1.0062	0.01302	0.03061	5.0451	5.0344	5.0517	5.0563	5.0572	5.0311	5.0331	4.9946	5.017	5.0452	5.0158	4.9869	5.046	0.01117	5.015	0.02213
neg_2364	L-2,3-Dihydrodipicolinate	metab_6878	no	up	-	C03340	neg	16052-12-3	168.029	5.72917	M-H	C7H7NO4	0	31.1	HMDB0012247;HMDB0303995	-	-	-	-	-	Organic acids and derivatives	Carboxylic acids and derivatives	Amino acids, peptides, and analogues	-	0.1482	0.1608	1.0022	0.6488	0.7281	4.6185	4.5284	4.6013	4.5384	4.5202	4.6122	4.5678	4.5583	4.5996	4.5556	4.5289	4.5499	4.57	0.04546	4.56	0.02333
neg_2365	Ethyl beta-D-fructofuranoside	metab_6879	no	up	-	-	neg	-	189.076	5.72115	M-H2O-H	C8H16O6	0	44.8	HMDB0303035	-	-	-	-	-	Organic oxygen compounds	Organooxygen compounds	Carbohydrates and carbohydrate conjugates	-	0.4828	0.4731	1.0061	0.03874	0.07558	4.9771	4.9362	4.9629	4.9519	4.9373	4.9706	4.9283	4.9343	4.9659	4.9074	4.8891	4.9297	4.956	0.01712	4.926	0.02603
neg_2368	Hexaminolevulinate	metab_6882	no	up	-	-	neg	-	214.144	5.70517	M-H	C11H21NO3	0	37.3	HMDB0253144	-	-	-	-	-	Organic acids and derivatives	Carboxylic acids and derivatives	Amino acids, peptides, and analogues	-	0.4266	0.4411	1.0096	0.3338	0.4345	5.0057	4.9901	5.1619	5.121	5.0931	4.9946	5.0682	5.0238	4.9945	4.8982	4.9439	5.1492	5.061	0.07389	5.013	0.08946
neg_241	Coenzyme A (CoA)	metab_6929	no	up	-	-	neg	-	382.55	2.64838	M-2H, M-H	C21H36N7O16P3S	42.1	0	-	-	-	-	-	-	-	-	-	-	1.6092	1.6323	1.1428	0.2903	0.3901	6.6198	4.9234	4.5758	4.4025	4.2072	4.2204	6.0845	4.2091	4.1127	3.5221	3.7724	3.6325	4.825	0.9185	4.222	0.9508
neg_2427	Hexathiepane	metab_6948	no	up	-	-	neg	17233-71-5	226.824	4.99273	M+Na-2H	CH2S6	0	43.4	HMDB0035871	-	-	-	-	-	Organoheterocyclic compounds	Not Available	Not Available	-	0.6531	0.6466	1.0056	3.739e-05	0.0002373	6.6731	6.6671	6.6688	6.6734	6.6651	6.6808	6.6383	6.633	6.6509	6.6402	6.6201	6.6215	6.671	0.005651	6.634	0.01181
neg_2432	(2S)-2-Amino-3-[4-[(2S)-2-amino-3-(1H-indol-3-yl)propanoyl]oxyphenyl]propanoic acid	metab_6953	no	up	-	-	neg	-	404.104	4.82408	M+K-2H	C20H21N3O4	0	48.9	HMDB0258058	-	-	-	-	-	Organoheterocyclic compounds	Pyridines and derivatives	Phenylpyridines	-	1.1863	1.1824	1.0683	0.1885	0.2756	4.136	3.9998	4.2492	3.8843	5.004	4.8903	4.1325	4.0351	3.9865	4.1247	4.2381	3.9782	4.361	0.4721	4.082	0.1008
neg_2447	Tyr-gly-glu-pro-lys-leu-asp-ala-gly-val-NH2	metab_6969	no	up	-	-	neg	-	1027.52	4.60007	M-H2O-H	C47H74N12O15	0	94	HMDB0259338	-	-	-	-	-	Organic Polymers	Polypeptides	Not Available	-	0.3025	0.3019	1.0021	0.09603	0.1581	7.0215	7.0142	7.0451	7.0429	7.0354	7.0212	7.0176	7.0217	7.0009	7.0407	7.0089	7.0018	7.03	0.01283	7.015	0.01496
neg_2482	(+/-)-Pelletierine	metab_7008	no	up	-	C06182	neg	539-00-4	186.113	4.34403	M+FA-H	C8H15NO	0	32	HMDB0030325	-	-	map01100;map01110	Metabolism;Metabolism	Global and overview maps;Global and overview maps	Organoheterocyclic compounds	Piperidines	Not Available	Metabolic pathways;Biosynthesis of secondary metabolites	0.7573	0.7963	1.0235	0.2513	0.3467	5.51	5.5517	5.8642	5.8087	5.7994	5.4908	5.6709	5.5192	5.4906	5.2442	5.4876	5.8328	5.671	0.1706	5.541	0.198
neg_2560	Argipressin (4-9)	metab_7095	no	up	-	-	neg	-	772.291	3.81598	M-H2O-H	C28H49N13O10S2	0	73.7	HMDB0248588	-	-	-	-	-	Organic acids and derivatives	Carboxylic acids and derivatives	Amino acids, peptides, and analogues	-	0.8478	0.8499	1.0099	2.34e-05	0.0001617	6.4171	6.4288	6.4378	6.4404	6.4513	6.43	6.3568	6.384	6.3508	6.367	6.3981	6.3664	6.434	0.01168	6.371	0.0176
neg_2566	1-Acetyl-3,14,20-trihydroxywitha-5,24-dienolide 3-glucoside	metab_7101	no	up	-	-	neg	227179-07-9	723.366	3.78398	M+FA-H	C36H54O12	0	34.3	HMDB0033572	-	-	-	-	-	Phenylpropanoids and polyketides	Diarylheptanoids	Linear diarylheptanoids	-	0.5523	0.5477	1.0041	4.899e-05	0.0002934	6.6855	6.6641	6.6861	6.6758	6.6861	6.6875	6.6483	6.6556	6.6523	6.6545	6.6565	6.656	6.681	0.009247	6.654	0.003118
neg_2601	Flavin Mononucleotide	metab_7141	no	up	-	C00061	neg	146-17-8	455.097	3.44845	M-H	C17H21N4O9P	89.6	0	HMDB0001520;PW_C001170;MJDBOTE0000476	Vitamins and cofactors	Cofactors	map01100;map01110;map00190;map00740;map01240	Metabolism;Metabolism;Metabolism;Metabolism;Metabolism	Global and overview maps;Global and overview maps;Energy metabolism;Metabolism of cofactors and vitamins;Global and overview maps	Nucleosides, nucleotides, and analogues	Flavin nucleotides	Not Available	Metabolic pathways;Biosynthesis of secondary metabolites;Oxidative phosphorylation;Riboflavin metabolism;Biosynthesis of cofactors	0.4699	0.493	1.0094	0.341	0.4422	6.4237	6.534	6.6274	6.7026	6.6061	6.5948	6.4479	6.6927	6.5266	6.4737	6.6101	6.3704	6.581	0.09456	6.52	0.1164
neg_2631	N-Acetylserotonin sulfate	metab_7174	no	up	-	-	neg	94840-68-3	279.044	3.29643	M-H2O-H	C12H14N2O5S	0	34.5	HMDB0060834	-	-	-	-	-	Organic acids and derivatives	Carboxylic acids and derivatives	Carboxylic acid derivatives	-	0.9542	0.9488	1.0133	7.103e-07	8.755e-06	5.8832	5.8592	5.8765	5.8864	5.8612	5.8687	5.81	5.7825	5.7799	5.7967	5.7994	5.8091	5.873	0.01133	5.796	0.01283
neg_2632	TRIAZIQUONE	metab_7175	no	up	-	C19542	neg	68-76-8	268.051	3.29643	M+K-2H	C12H13N3O2	0	34.1	HMDB0259153	-	-	-	-	-	Organic oxygen compounds	Organooxygen compounds	Carbonyl compounds	-	0.1173	0.1228	1.0021	0.74	0.7983	4.7983	4.7255	4.8055	4.8238	4.8196	4.6806	4.7807	4.7091	4.7392	4.8271	4.7715	4.7664	4.776	0.05867	4.766	0.03983
neg_2633	Pseudooxynicotine	metab_7176	no	up	-	C20361	neg	2055-23-4	223.108	3.29643	M+FA-H	C10H14N2O	0	30.8	HMDB0001240	-	-	map01100;map01120;map00760	Metabolism;Metabolism;Metabolism	Global and overview maps;Global and overview maps;Metabolism of cofactors and vitamins	Organic oxygen compounds	Organooxygen compounds	Carbonyl compounds	Metabolic pathways;Microbial metabolism in diverse environments;Nicotinate and nicotinamide metabolism	0.869	0.8649	1.0113	7.726e-07	9.426e-06	5.6988	5.7138	5.723	5.6971	5.7023	5.6982	5.6429	5.6292	5.6373	5.6559	5.6362	5.6504	5.706	0.01052	5.642	0.009826
neg_2637	8-methylthiooctyl glucosinolate	metab_7180	no	up	-	C17254	neg	-	511.081	3.28843	M+Cl	C16H30NO9S3-	0	44.9	HMDB0304248	-	-	map01210;map01110	Metabolism;Metabolism	Global and overview maps;Global and overview maps	Organic oxygen compounds	Organooxygen compounds	Carbohydrates and carbohydrate conjugates	2-Oxocarboxylic acid metabolism;Biosynthesis of secondary metabolites	0.635	0.6307	1.0073	0.003077	0.009505	5.8239	5.8383	5.8288	5.823	5.8438	5.8056	5.7995	5.7696	5.8023	5.8145	5.7675	5.759	5.827	0.01339	5.785	0.02279
neg_2638	N-Glycolylneuraminic acid	metab_7181	no	up	-	C03410	neg	1113-83-3	360.072	3.28843	M+Cl	C11H19NO10	0	53.8	HMDB0000833;HMDB0062502;HMDB0242723	Carbohydrates	Monosaccharides	map00520	Metabolism	Carbohydrate metabolism	Organic oxygen compounds	Organooxygen compounds	Carbohydrates and carbohydrate conjugates	Amino sugar and nucleotide sugar metabolism	0.9594	0.9549	1.0124	8.751e-08	1.567e-06	6.1776	6.1869	6.191	6.1946	6.1873	6.1925	6.0979	6.1027	6.1105	6.1311	6.1216	6.1082	6.188	0.006024	6.112	0.01232
neg_2656	FAD	metab_7201	no	up	-	C00016	neg	146-14-5	784.15	3.16842	M-H	C27H33N9O15P2	96.6	0	HMDB0001248;HMDB0252293;PW_C000964	Vitamins and cofactors	Cofactors	map01100;map01110;map00740;map01240	Metabolism;Metabolism;Metabolism;Metabolism	Global and overview maps;Global and overview maps;Metabolism of cofactors and vitamins;Global and overview maps	Nucleosides, nucleotides, and analogues	Flavin nucleotides	Not Available	Metabolic pathways;Biosynthesis of secondary metabolites;Riboflavin metabolism;Biosynthesis of cofactors	0.6147	0.6265	1.0089	0.1044	0.1691	7.1628	7.2623	7.2733	7.2903	7.2474	7.228	7.0977	7.2708	7.1648	7.1845	7.2619	7.0998	7.244	0.04518	7.18	0.07537
neg_2668	Propionyl-CoA	metab_7213	no	up	-	C00100	neg	317-66-8	410.563	3.12043	M-2H	C24H40N7O17P3S	0	72	HMDB0001275;LMFA07050364;PW_C000988	-	-	map01100;map00630;map01110;map00640;map01120;map01220;map01200;map00622;map00280;map00660;map00410	Metabolism;Metabolism;Metabolism;Metabolism;Metabolism;Metabolism;Metabolism;Metabolism;Metabolism;Metabolism;Metabolism	Global and overview maps;Carbohydrate metabolism;Global and overview maps;Carbohydrate metabolism;Global and overview maps;Global and overview maps;Global and overview maps;Xenobiotics biodegradation and metabolism;Amino acid metabolism;Carbohydrate metabolism;Metabolism of other amino acids	Lipids and lipid-like molecules	Fatty Acyls	Fatty acyl thioesters	Metabolic pathways;Glyoxylate and dicarboxylate metabolism;Biosynthesis of secondary metabolites;Propanoate metabolism;Microbial metabolism in diverse environments;Degradation of aromatic compounds;Carbon metabolism;Xylene degradation;Valine, leucine and isoleucine degradation;C5-Branched dibasic acid metabolism;beta-Alanine metabolism	0.796	0.7886	1.0234	0.2174	0.3078	5.7769	5.7179	5.7862	5.7039	5.6848	5.6935	5.4821	5.3019	5.561	5.4709	5.7974	5.9608	5.727	0.04361	5.596	0.2408
neg_2681	3-Mercaptoheptyl acetate	metab_7228	no	up	-	-	neg	548774-80-7	425.204	3.07243	2M+FA-H	C9H18O2S	0	44.5	HMDB0032372	-	-	-	-	-	Organic acids and derivatives	Carboxylic acids and derivatives	Carboxylic acid derivatives	-	0.6646	0.6632	1.007	8.894e-05	0.0004785	5.7706	5.7802	5.7943	5.7725	5.7886	5.8027	5.7398	5.7404	5.7372	5.7584	5.7391	5.7542	5.785	0.01264	5.745	0.009022
neg_2697	3'-thiacytidine	metab_7245	no	up	-	-	neg	-	266.02	3.05642	M+Na-2H	C8H11N3O4S	0	36.7	HMDB0246108	-	-	-	-	-	Nucleosides, nucleotides, and analogues	Nucleoside and nucleotide analogues	3''-thia pyrimidine nucleosides	-	0.4243	0.4233	1.0036	0.01593	0.03629	5.9099	5.8982	5.9069	5.8826	5.9024	5.9052	5.8863	5.8687	5.8829	5.9053	5.8676	5.8676	5.901	0.009782	5.88	0.01497
neg_2704	4-[[(2S)-2-(3-Chlorophenyl)-2-hydroxyethyl]amino]-3-[7-methyl-5-(4-morpholinyl)-1H-benzimidazol-2-yl]-2(1H)-pyridinone	metab_7254	no	up	-	-	neg	-	524.173	3.04043	M+FA-H	C25H26ClN5O3	0	82.1	HMDB0249318	-	-	-	-	-	Organoheterocyclic compounds	Benzimidazoles	Not Available	-	0.8203	0.8194	1.0116	0.001681	0.005742	5.9492	5.9622	6.0195	6.0125	6.0143	6.0156	5.9043	5.9258	5.8941	5.948	5.9391	5.9527	5.996	0.03122	5.927	0.02384
neg_2758	Acetyl-Ser-Asp-Lys-Pro	metab_7313	no	up	-	-	neg	-	524.173	2.7924	M+K-2H	C20H33N5O9	0	81	HMDB0247929	-	-	-	-	-	Organic acids and derivatives	Carboxylic acids and derivatives	Amino acids, peptides, and analogues	-	0.9027	0.8963	1.0137	0.001922	0.006381	6.0135	6.0442	6.1265	6.0509	6.0416	6.1077	5.9803	5.9582	5.9667	5.9742	5.9964	6.0158	6.064	0.04344	5.982	0.02105
neg_2760	Kynostatin 227	metab_7316	no	up	-	-	neg	-	730.244	2.7684	M+Cl	C35H45N5O6S2	0	75.1	HMDB0253838	-	-	-	-	-	Organic acids and derivatives	Peptidomimetics	Hybrid peptides	-	0.3563	0.373	1.0036	0.1253	0.1962	6.4426	6.5019	6.4784	6.5081	6.5214	6.4816	6.4477	6.4957	6.45	6.4518	6.4815	6.4673	6.489	0.02795	6.466	0.01958
neg_2787	3-(6'-methylthio)hexylmalate	metab_7345	no	up	-	C17227	neg	-	523.168	2.59238	2M-H	C11H18O5S-2	0	51.9	HMDB0304111	-	-	map01210	Metabolism	Global and overview maps	Organic acids and derivatives	Hydroxy acids and derivatives	Medium-chain hydroxy acids and derivatives	2-Oxocarboxylic acid metabolism	0.8561	0.8543	1.011	7.786e-05	0.0004304	6.0423	6.071	6.0841	6.0492	6.0585	6.0934	5.9911	6.0044	6.0056	6.0147	5.9739	6.0127	6.066	0.02002	6	0.01539
neg_2828	Sterigmatocystin	metab_7391	no	up	-	C00961	neg	10048-13-2	345.04	2.38435	M+Na-2H	C18H12O6	0	35.5	LMPK10000001;HMDB0030588	-	-	map01100;map01110	Metabolism;Metabolism	Global and overview maps;Global and overview maps	Phenylpropanoids and polyketides	Sterigmatocystins	Not Available	Metabolic pathways;Biosynthesis of secondary metabolites	0.9075	0.906	1.0141	0.0004007	0.001725	5.6128	5.6099	5.6331	5.6347	5.6385	5.6048	5.5363	5.5066	5.5139	5.5418	5.5729	5.5937	5.622	0.01473	5.544	0.0337
neg_2829	Avenanthramide 2	metab_7392	no	up	-	-	neg	154992-25-3	340.082	2.38435	M-H2O-H	C18H17NO7	0	45	HMDB0033211	-	-	-	-	-	Phenylpropanoids and polyketides	Cinnamic acids and derivatives	Hydroxycinnamic acids and derivatives	-	0.4648	0.4664	1.0056	0.06032	0.1078	5.6994	5.7086	5.7063	5.7161	5.7287	5.7178	5.6578	5.6504	5.6768	5.6529	5.7233	5.7264	5.713	0.01029	5.681	0.03502
neg_288	Xanthomicrol	metab_7448	no	up	-	C14476	neg	16545-23-6	343.082	3.29643	M-H, M+K-2H	C18H16O7	0	50.7	LMPK12111447;HMDB0037600	-	-	-	-	-	Phenylpropanoids and polyketides	Flavonoids	O-methylated flavonoids	-	0.8628	0.858	1.0116	7.882e-05	0.0004344	5.8395	5.863	5.8392	5.835	5.8512	5.823	5.7872	5.7322	5.7829	5.7824	5.7741	5.7904	5.842	0.01379	5.775	0.02162
neg_2934	ADP Ribose	metab_7509	no	up	-	C00301	neg	20762-30-5	540.054	1.75947	M-H2O-H	C15H23N5O14P2	0	85.7	HMDB0248024;PW_C102446;HMDB0001178	-	-	map01100;map00230	Metabolism;Metabolism	Global and overview maps;Nucleotide metabolism	Nucleosides, nucleotides, and analogues	Purine nucleotides	Purine ribonucleotides	Metabolic pathways;Purine metabolism	0.8363	0.834	1.0097	3.624e-05	0.0002312	6.4332	6.4563	6.4572	6.4482	6.4276	6.4607	6.3616	6.4038	6.3846	6.3859	6.4028	6.3713	6.447	0.01375	6.385	0.01678
neg_300	5-S-Cysteinyl-D-dopa	metab_7580	no	up	-	-	neg	-	297.055	3.29643	M-H2O-H, M-H	C12H16N2O6S	0	52.8	HMDB0244850	-	-	-	-	-	Organic acids and derivatives	Carboxylic acids and derivatives	Amino acids, peptides, and analogues	-	0.9407	0.9358	1.012	2.33e-08	5.587e-07	6.1519	6.1443	6.1516	6.1504	6.15	6.1325	6.0835	6.0613	6.0719	6.0771	6.0681	6.0822	6.147	0.007498	6.074	0.008573
neg_3006	Inosine 5'-Phosphate	metab_7586	no	up	-	C00130	neg	131-99-7	347.04	1.0954	M-H	C10H13N4O8P	65.1	0	HMDB0000175	-	-	map01100;map01110;map01232;map00230;map01240	Metabolism;Metabolism;Metabolism;Metabolism;Metabolism	Global and overview maps;Global and overview maps;Global and overview maps;Nucleotide metabolism;Global and overview maps	Nucleosides, nucleotides, and analogues	Purine nucleotides	Purine ribonucleotides	Metabolic pathways;Biosynthesis of secondary metabolites;Nucleotide metabolism;Purine metabolism;Biosynthesis of cofactors	0.8391	0.8377	1.0145	0.009952	0.02445	5.694	5.7017	5.6767	5.6541	5.6555	5.6502	5.5905	5.6682	5.599	5.62	5.5791	5.4913	5.672	0.02216	5.591	0.05823
neg_3014	Enhydrin	metab_7595	no	up	-	C09405	neg	33880-85-2	485.145	1.05548	M+Na-2H	C23H28O10	0	75.7	HMDB0251809	-	-	-	-	-	Lipids and lipid-like molecules	Prenol lipids	Terpene lactones	-	1.3815	1.3506	1.0834	0.1925	0.2799	5.9613	4.4208	4.5414	4.6362	4.2596	4.5386	4.5524	4.2259	4.2564	4.4566	4.5018	4.1768	4.726	0.6187	4.362	0.1605
neg_3053	D-Gal alpha 1->6D-Gal alpha 1->6D-Glucose	metab_7637	no	up	-	C05404	neg	13382-86-0	539.139	0.943883	M+Cl	C18H32O16	0	78	HMDB0060468	-	-	map01100;map00052	Metabolism;Metabolism	Global and overview maps;Carbohydrate metabolism	Organic oxygen compounds	Organooxygen compounds	Carbohydrates and carbohydrate conjugates	Metabolic pathways;Galactose metabolism	0.916	0.915	1.0126	6.937e-05	0.0003901	6.1106	6.1192	6.1164	6.1119	6.1425	6.144	6.0325	6.0883	6.0547	6.0273	6.0604	6.0269	6.124	0.01515	6.048	0.02422
neg_3074	Trehalose	metab_7659	no	up	-	C01083	neg	99-20-7	387.115	0.8962	M+FA-H	C12H22O11	95.2	0	HMDB0000975;PW_C000776	Carbohydrates	Oligosaccharides	map01100;map00500;map01110;map02010	Metabolism;Metabolism;Metabolism;Environmental Information Processing	Global and overview maps;Carbohydrate metabolism;Global and overview maps;Membrane transport	Organic oxygen compounds	Organooxygen compounds	Carbohydrates and carbohydrate conjugates	Metabolic pathways;Starch and sucrose metabolism;Biosynthesis of secondary metabolites;ABC transporters	0.9781	0.9744	1.0108	8.425e-09	2.407e-07	7.3892	7.3846	7.3796	7.3921	7.4001	7.3937	7.3145	7.3092	7.3135	7.2985	7.3241	7.3086	7.39	0.007153	7.311	0.008432
neg_3076	Palatinose	metab_7661	no	up	-	C01742	neg	13718-94-0	341.109	0.8962	M-H	C12H22O11	0	76.4	HMDB0256083	Carbohydrates	Oligosaccharides	-	-	-	Organic oxygen compounds	Organooxygen compounds	Carbohydrates and carbohydrate conjugates	-	0.9076	0.9043	1.0103	2.417e-08	5.648e-07	6.6774	6.6755	6.6639	6.6785	6.6842	6.6757	6.6173	6.6032	6.6096	6.6006	6.6182	6.5994	6.676	0.006669	6.608	0.008312
neg_3106	Lactose 6-phosphate	metab_7694	no	up	-	C05396	neg	-	421.077	0.8325	M-H	C12H23O14P	0	84.4	HMDB0006789	-	-	map01100;map00052	Metabolism;Metabolism	Global and overview maps;Carbohydrate metabolism	Organic oxygen compounds	Organooxygen compounds	Carbohydrates and carbohydrate conjugates	Metabolic pathways;Galactose metabolism	0.5857	0.587	1.0067	0.01302	0.03061	5.9959	6.0012	6.008	5.9393	6.0329	6.0062	5.9437	5.9604	5.9592	5.9714	5.946	5.9607	5.997	0.03111	5.957	0.01034
neg_3120	Cinoxacin	metab_7710	no	up	-	C08052	neg	28657-80-9	583.128	0.816533	2M+Hac-H	C12H10N2O5	0	61.7	HMDB0014965	-	-	-	-	-	Organoheterocyclic compounds	Diazanaphthalenes	Benzodiazines	-	0.9947	0.9914	1.0108	4.254e-08	8.849e-07	7.6919	7.6823	7.6742	7.6929	7.7034	7.6887	7.6207	7.6028	7.606	7.5942	7.6148	7.6049	7.689	0.009916	7.607	0.009321
neg_3269	Uridine-5'-Monophosphate	metab_7870	no	up	-	C00105	neg	58-97-9	323.029	0.633583	M-H	C9H13N2O9P	83.9	0	HMDB0000288;MJDBOTE0000717	Nucleic acids	Nucleotides	map00240;map01100;map01232;map01240	Metabolism;Metabolism;Metabolism;Metabolism	Nucleotide metabolism;Global and overview maps;Global and overview maps;Global and overview maps	Nucleosides, nucleotides, and analogues	Pyrimidine nucleotides	Pyrimidine ribonucleotides	Pyrimidine metabolism;Metabolic pathways;Nucleotide metabolism;Biosynthesis of cofactors	0.0441	0.1312	1.0005	0.8672	0.9025	6.3878	6.3895	6.3455	6.3997	6.401	6.3256	6.3826	6.327	6.3737	6.3447	6.4068	6.396	6.375	0.03152	6.372	0.03057
neg_3279	Stachyose	metab_7881	no	up	-	C01613	neg	470-55-3;10094-58-3;470-55-3	701.192	0.62565	M+Cl	C24H42O21	0	89.7	PW_C001923;HMDB0003553;MJDBOTE0000475	-	-	map01100;map00052	Metabolism;Metabolism	Global and overview maps;Carbohydrate metabolism	Organic oxygen compounds	Organooxygen compounds	Carbohydrates and carbohydrate conjugates	Metabolic pathways;Galactose metabolism	0.3773	0.3743	1.0039	0.1395	0.2149	6.4777	6.4602	6.4646	6.4823	6.4713	6.4615	6.472	6.4557	6.4418	6.4766	6.447	6.374	6.47	0.00903	6.445	0.03715
neg_3286	1-Acetylproline	metab_7888	no	up	-	-	neg	-	202.072	0.62565	M+FA-H	C7H11NO3	0	31.8	HMDB0242126	-	-	-	-	-	Organic acids and derivatives	Carboxylic acids and derivatives	Amino acids, peptides, and analogues	-	0.7741	0.774	1.0102	0.0005439	0.002232	5.6486	5.6547	5.6189	5.6715	5.6511	5.6219	5.6121	5.5953	5.5883	5.5906	5.5524	5.5826	5.644	0.02028	5.587	0.01966
neg_3291	Alanylalanine	metab_7894	no	up	-	C00993	neg	923-16-0;1948-31-8	159.077	0.617667	M-H	C6H12N2O3	34.7	0	HMDB0003459;HMDB0028680;HMDB0244385	Peptides	Peptides	map01100;map00470;map00550;map01502	Metabolism;Metabolism;Metabolism;Human Diseases	Global and overview maps;Metabolism of other amino acids;Glycan biosynthesis and metabolism;Drug resistance: antimicrobial	Organic acids and derivatives	Carboxylic acids and derivatives	Amino acids, peptides, and analogues	Metabolic pathways;D-Amino acid metabolism;Peptidoglycan biosynthesis;Vancomycin resistance	0.7036	0.6963	1.0095	0.001663	0.005699	5.2022	5.1976	5.2042	5.1643	5.196	5.1768	5.1588	5.0954	5.1452	5.1395	5.1531	5.1538	5.19	0.01599	5.141	0.02334
neg_3299	Setipiprant	metab_7902	no	up	-	-	neg	-	439.086	0.609683	M+K-2H	C24H19FN2O3	0	37.2	HMDB0258261	-	-	-	-	-	Benzenoids	Naphthalenes	Naphthalenecarboxylic acids and derivatives	-	0.7719	0.7681	1.0082	0.001186	0.004279	7.1568	7.1552	7.1112	7.1645	7.1693	7.1558	7.1352	7.0826	7.1104	7.0843	7.0752	7.0733	7.152	0.02084	7.094	0.02437
neg_3301	Galactinol	metab_7906	no	up	-	C01235	neg	3687-64-7	387.114	0.609683	M+FA-H	C12H22O11	89.2	0	PW_C002585;HMDB0005826	-	-	map01100;map00052	Metabolism;Metabolism	Global and overview maps;Carbohydrate metabolism	Organic oxygen compounds	Organooxygen compounds	Carbohydrates and carbohydrate conjugates	Metabolic pathways;Galactose metabolism	0.9037	0.8998	1.0098	5.103e-06	4.782e-05	7.2096	7.2087	7.1981	7.2284	7.2251	7.2112	7.1638	7.1237	7.1528	7.1258	7.1454	7.1505	7.214	0.01129	7.144	0.01584
neg_3304	LL-2,6-Diaminopimelic Acid	metab_7909	no	up	-	C00666	neg	583-93-7	189.087	0.609683	M-H	C7H14N2O4	58.2	0	HMDB0001370	-	-	map01100;map01110;map00300;map01120;map00470;map01230	Metabolism;Metabolism;Metabolism;Metabolism;Metabolism;Metabolism	Global and overview maps;Global and overview maps;Amino acid metabolism;Global and overview maps;Metabolism of other amino acids;Global and overview maps	Organic acids and derivatives	Carboxylic acids and derivatives	Amino acids, peptides, and analogues	Metabolic pathways;Biosynthesis of secondary metabolites;Lysine biosynthesis;Microbial metabolism in diverse environments;D-Amino acid metabolism;Biosynthesis of amino acids	0.8693	0.8638	1.0117	2.286e-05	0.0001588	5.7191	5.7144	5.7321	5.7077	5.7375	5.7002	5.6713	5.6226	5.6516	5.6549	5.6628	5.6519	5.719	0.01426	5.653	0.01651
neg_3310	3-(4-Hydroxybenzoyl)epicatechin	metab_7916	no	up	-	-	neg	108907-45-5	445.073	0.601683	M+Cl	C22H18O8	0	34.4	HMDB0039327	-	-	-	-	-	Phenylpropanoids and polyketides	Flavonoids	Flavans	-	0.9232	0.913	1.0158	0.002745	0.008649	5.5882	5.5676	5.5698	5.5996	5.5543	5.6131	5.521	5.4163	5.5063	5.455	5.5391	5.5342	5.582	0.02207	5.495	0.04915
neg_3342	6-Methyl 2-galloylgalactarate	metab_7950	no	up	-	-	neg	-	421.064	0.569983	M+FA-H	C14H16O12	0	46.2	HMDB0036934	-	-	-	-	-	Organic oxygen compounds	Organooxygen compounds	Carbohydrates and carbohydrate conjugates	-	0.9369	0.9353	1.0106	2.881e-05	0.0001927	7.3626	7.3647	7.3415	7.3842	7.3846	7.3487	7.3188	7.2701	7.2982	7.2694	7.2906	7.2761	7.364	0.01774	7.287	0.01931
neg_3349	5'-N-Methylcarboxamidoadenosine	metab_7957	no	up	-	-	neg	-	331.055	0.569983	M+K-2H	C11H14N6O4	0	40	HMDB0246883	-	-	-	-	-	Nucleosides, nucleotides, and analogues	Purine nucleosides	Not Available	-	0.0821	0.1795	1.0011	0.818	0.8621	5.2892	5.2425	5.2028	5.2609	5.2118	5.2255	5.2793	5.2299	5.2753	5.138	5.2635	5.2104	5.239	0.03238	5.233	0.05369
neg_3411	Azacitidine	metab_8026	no	up	-	C11262	neg	320-67-2	225.061	0.546083	M-H2O-H	C8H12N4O5	0	50.6	HMDB0015063;HMDB0248552	-	-	-	-	-	Organic oxygen compounds	Organooxygen compounds	Carbohydrates and carbohydrate conjugates	-	0.9923	0.9832	1.0171	2.253e-05	0.0001571	5.0757	5.0414	5.1025	5.0331	5.0391	5.0583	4.9719	4.9734	4.9782	4.9699	4.9571	4.9856	5.058	0.02662	4.973	0.009501
neg_3464	Trehalose 6-phosphate	metab_8084	no	up	-	C00689	neg	4484-88-2	421.076	0.522167	M-H	C12H23O14P	0	73.1	HMDB0001124	-	-	map01100;map00500;map01110	Metabolism;Metabolism;Metabolism	Global and overview maps;Carbohydrate metabolism;Global and overview maps	Organic oxygen compounds	Organooxygen compounds	Carbohydrates and carbohydrate conjugates	Metabolic pathways;Starch and sucrose metabolism;Biosynthesis of secondary metabolites	0.3837	0.3628	1.0071	0.4111	0.515	5.83	5.7749	5.9389	5.7613	5.8634	5.933	5.9193	5.7263	5.8945	5.7723	5.8386	5.7055	5.85	0.07598	5.809	0.08858
neg_352	Isopropyl tartaric acid	metab_8146	no	up	-	-	neg	-	237.061	0.62565	M-H, M+FA-H	C7H12O6	0	35.9	HMDB0302348	-	-	-	-	-	Organic acids and derivatives	Hydroxy acids and derivatives	Beta hydroxy acids and derivatives	-	0.957	0.9626	1.0152	0.0002094	0.0009984	5.6926	5.6672	5.6389	5.6567	5.6786	5.6401	5.6152	5.5889	5.5616	5.5288	5.5944	5.576	5.662	0.02134	5.577	0.02989
neg_353	ADP	metab_8157	no	up	-	C00008	neg	58-64-0	426.022	0.62565	M-H, M+Na-2H	C10H15N5O10P2	88.4	0	HMDB0001341	Nucleic acids	Nucleotides	map01100;map01110;map00230;map01240;map01232;map00190	Metabolism;Metabolism;Metabolism;Metabolism;Metabolism;Metabolism	Global and overview maps;Global and overview maps;Nucleotide metabolism;Global and overview maps;Global and overview maps;Energy metabolism	Nucleosides, nucleotides, and analogues	Purine nucleotides	Purine ribonucleotides	Metabolic pathways;Biosynthesis of secondary metabolites;Purine metabolism;Biosynthesis of cofactors;Nucleotide metabolism;Oxidative phosphorylation	0.5037	0.4976	1.0048	0.02313	0.0495	6.4994	6.5179	6.5382	6.542	6.5181	6.5511	6.5173	6.4995	6.5147	6.5049	6.4795	6.4636	6.528	0.01924	6.497	0.02104
neg_3615	2,6-Dichloro-4-nitrophenol	metab_8252	no	up	-	-	neg	-	243.899	0.41835	M+K-2H	C6H3Cl2NO3	0	44.9	HMDB0245511	-	-	-	-	-	Benzenoids	Phenols	Nitrophenols	-	0.3843	0.388	1.003	0.04314	0.08228	6.7274	6.7416	6.7444	6.7299	6.709	6.7265	6.6997	6.7055	6.7275	6.7332	6.6896	6.7037	6.73	0.01266	6.71	0.01688
neg_3681	MJDBISSN00000001	metab_8325	no	up	-	-	neg	-	198.032	3.05642	M-H	C9H10ClNO2	95.7	0	;MJDBISSN00000001	-	-	-	-	-	-	-	-	-	0.4492	0.4478	1.0032	0.00531	0.0147	6.9773	6.9657	6.9732	6.9454	6.9701	6.9678	6.9477	6.9368	6.9451	6.9611	6.9325	6.9467	6.967	0.01116	6.945	0.009925
neg_3682	MJDBISSN00000003	metab_8326	no	up	-	-	neg	-	411.305	7.17245	M-H	C24H36D4O5	0	0	;MJDBISSN00000003	-	-	-	-	-	-	-	-	-	0.3037	0.3001	1.0064	0.4552	0.5557	4.666	4.6371	4.8908	4.7041	4.6892	4.7544	4.714	4.7175	4.6871	4.6946	4.6598	4.6914	4.724	0.09082	4.694	0.02085
neg_3683	MJDBISSN00000009	metab_8327	no	up	-	-	neg	-	169.102	2.38435	M-H	C9H6D5NO2	86.9	0	;MJDBISSN00000009	-	-	-	-	-	-	-	-	-	0.3424	0.3328	1.0028	0.06776	0.1183	5.6589	5.6232	5.6498	5.6165	5.6129	5.6381	5.6245	5.608	5.6239	5.6131	5.6181	5.6124	5.633	0.0187	5.617	0.006651
neg_415	Fucose 1-phosphate	metab_8379	no	up	-	C02985	neg	16562-59-7;16562-58-6	289.033	0.6812	M-H, M+FA-H	C6H13O8P	0	48.3	PW_C000978;HMDB0001265	-	-	map01100;map00520;map00051;map01250	Metabolism;Metabolism;Metabolism;Metabolism	Global and overview maps;Carbohydrate metabolism;Carbohydrate metabolism;Global and overview maps	Organic oxygen compounds	Organooxygen compounds	Carbohydrates and carbohydrate conjugates	Metabolic pathways;Amino sugar and nucleotide sugar metabolism;Fructose and mannose metabolism;Biosynthesis of nucleotide sugars	0.7928	0.7923	1.0099	0.00171	0.005794	6.4705	6.4537	6.4318	6.4903	6.4598	6.4021	6.416	6.3823	6.4001	6.3957	6.3718	6.3635	6.451	0.03087	6.388	0.01939
neg_527	2-Deoxy-D-glucopyranose 6-phosphate	metab_8503	no	up	-	-	neg	-	289.033	0.8325	M-H, M+FA-H	C6H13O8P	0	44.9	HMDB0245098	-	-	-	-	-	Organic oxygen compounds	Organooxygen compounds	Carbohydrates and carbohydrate conjugates	-	0.8155	0.8131	1.0095	0.0006312	0.002533	6.6948	6.6654	6.657	6.6823	6.6628	6.6172	6.616	6.598	6.6244	6.5873	6.595	6.578	6.663	0.02655	6.6	0.01745
neg_53	Dtdp-D-Glucose	metab_8506	no	up	-	C00842	neg	2196-62-5	563.069	1.0794	M+Na-2H, M+K-2H, M-H	C16H26N2O16P2	75.1	0	HMDB0001328	-	-	map01100;map01110;map01250;map00521;map00523;map00525;map00541	Metabolism;Metabolism;Metabolism;Metabolism;Metabolism;Metabolism;Metabolism	Global and overview maps;Global and overview maps;Global and overview maps;Biosynthesis of other secondary metabolites;Metabolism of terpenoids and polyketides;Biosynthesis of other secondary metabolites;Glycan biosynthesis and metabolism	Nucleosides, nucleotides, and analogues	Pyrimidine nucleotides	Pyrimidine nucleotide sugars	Metabolic pathways;Biosynthesis of secondary metabolites;Biosynthesis of nucleotide sugars;Streptomycin biosynthesis;Polyketide sugar unit biosynthesis;Acarbose and validamycin biosynthesis;O-Antigen nucleotide sugar biosynthesis	0.6271	0.6183	1.0087	0.11	0.1766	7.4298	7.4175	7.4343	7.4334	7.4245	7.429	7.4255	7.4229	7.4229	7.4051	7.2925	7.2138	7.428	0.00626	7.364	0.08955
neg_60	Deoxyguanosine	metab_8583	no	up	-	C00330	neg	961-07-9	312.095	1.87948	M+Cl, M+FA-H, M-H	C10H13N5O4	31	0	HMDB0000085;PW_C000058;MJDBOTE0000696	Nucleic acids	Nucleosides	map01100;map02010;map01232;map00230	Metabolism;Environmental Information Processing;Metabolism;Metabolism	Global and overview maps;Membrane transport;Global and overview maps;Nucleotide metabolism	Nucleosides, nucleotides, and analogues	Purine nucleosides	Purine 2''-deoxyribonucleosides	Metabolic pathways;ABC transporters;Nucleotide metabolism;Purine metabolism	0.5631	0.5675	1.0066	0.05251	0.09637	6.8564	6.8487	6.8459	6.8368	6.8788	6.8219	6.7668	6.7622	6.7837	6.7803	6.8687	6.855	6.848	0.01914	6.803	0.04666
neg_648	Sn-glycero-3-Phosphoethanolamine	metab_8636	no	up	-	C01233	neg	1190-00-7	214.048	0.546083	M-H	C5H14NO6P	0	53.2	HMDB0059660;HMDB0000114	-	-	map00565;map00564;map01100	Metabolism;Metabolism;Metabolism	Lipid metabolism;Lipid metabolism;Global and overview maps	Lipids and lipid-like molecules	Glycerophospholipids	Glycerophosphoethanolamines	Ether lipid metabolism;Glycerophospholipid metabolism;Metabolic pathways	0.155	0.1873	1.0014	0.5184	0.6135	5.6819	5.6543	5.6703	5.6721	5.6956	5.642	5.698	5.6449	5.6762	5.6359	5.6728	5.6363	5.669	0.01911	5.661	0.02546
neg_688	Cefamandole	metab_8678	no	up	-	C06879	neg	34444-01-4	497.045	0.609683	M+Cl	C18H18N6O5S2	0	46.1	HMDB0015421	-	-	-	-	-	Organic acids and derivatives	Carboxylic acids and derivatives	Amino acids, peptides, and analogues	-	0.6289	0.6185	1.0084	0.02481	0.05238	5.8037	5.7327	5.797	5.7293	5.7504	5.788	5.7191	5.6917	5.747	5.7542	5.7221	5.6791	5.767	0.03334	5.719	0.02957
neg_7	Gamma-Glutamylmethionine	metab_8691	no	up	-	-	neg	17663-87-5	277.086	2.38435	M-H, 2M-H, M+Na-2H, M-H2O-H	C10H18N2O5S	85.9	0	HMDB0034367	-	-	-	-	-	Organic acids and derivatives	Carboxylic acids and derivatives	Amino acids, peptides, and analogues	-	0.3134	0.3151	1.0022	0.1362	0.2108	7.7419	7.7347	7.7429	7.7471	7.7528	7.741	7.7284	7.6986	7.7189	7.7027	7.7414	7.7666	7.743	0.006113	7.726	0.02544
neg_77	Aspartame	metab_8763	no	up	-	C11045	neg	22839-47-0	293.114	3.42445	M-H, M+Na-2H, M-H2O-H	C14H18N2O5	0	50.5	HMDB0001894;MJDBOTE0001640	-	-	-	-	-	Organic acids and derivatives	Carboxylic acids and derivatives	Amino acids, peptides, and analogues	-	0.9029	0.8982	1.0094	4.473e-07	5.911e-06	7.2869	7.2843	7.2986	7.2832	7.297	7.2901	7.2221	7.2039	7.2148	7.221	7.2255	7.2434	7.29	0.006489	7.222	0.01304
neg_79	L-4-Hydroxyglutamate semialdehyde	metab_8785	no	up	-	C05938	neg	-	146.045	0.569983	M-H, M+Na-2H, M+K-2H	C5H9NO4	0	50.9	HMDB0006556;PW_C002808	-	-	map01100;map00330	Metabolism;Metabolism	Global and overview maps;Amino acid metabolism	Organic acids and derivatives	Carboxylic acids and derivatives	Amino acids, peptides, and analogues	Metabolic pathways;Arginine and proline metabolism	0.6471	0.6407	1.0052	0.0002643	0.001206	7.5951	7.587	7.5962	7.5953	7.6042	7.5895	7.5819	7.5449	7.5689	7.5543	7.5439	7.5422	7.595	0.005998	7.556	0.0161
neg_804	Beta-D-Glucosamine	metab_8802	no	up	-	C08349	neg	14257-69-3	214.048	0.816533	M+Cl	C6H13NO5	0	48.6	HMDB0030091	-	-	-	-	-	Organic oxygen compounds	Organooxygen compounds	Carbohydrates and carbohydrate conjugates	-	0.3852	0.3835	1.0028	0.004001	0.01168	5.7876	5.7748	5.7632	5.7697	5.7704	5.7694	5.759	5.7569	5.7538	5.7615	5.7636	5.7464	5.773	0.008272	5.757	0.006186
neg_806	Glycerophosphoinositol	metab_8804	no	up	-	C01225	neg	129830-95-1	333.059	0.816533	M-H	C9H19O11P	0	77.9	HMDB0011649	-	-	-	-	-	Lipids and lipid-like molecules	Glycerophospholipids	Glycerophosphoinositols	-	0.0294	0.0936	1.0003	0.8654	0.901	7.1471	7.1583	7.1459	7.1682	7.152	7.1269	7.1281	7.161	7.1365	7.1461	7.1844	7.1315	7.15	0.01386	7.148	0.02144
neg_837	Cabotegravir	metab_8835	no	up	-	-	neg	-	404.105	0.8882	M-H	C19H17F2N3O5	0	31.7	HMDB0249523	-	-	-	-	-	Organoheterocyclic compounds	Pyridines and derivatives	Pyridinecarboxylic acids and derivatives	-	0.9219	0.9199	1.0101	1.724e-06	1.892e-05	7.0886	7.0854	7.0909	7.1089	7.1089	7.0959	7.0317	7.0238	7.0287	7.0045	7.0457	7.0127	7.096	0.01023	7.025	0.01453
neg_841	Rafabegron	metab_8840	no	up	-	-	neg	-	439.086	0.8962	M+K-2H	C21H23ClN2O4	0	37.3	HMDB0257097	-	-	-	-	-	Benzenoids	Benzene and substituted derivatives	Phenoxyacetic acid derivatives	-	0.9971	0.9905	1.0114	1.101e-08	3.025e-07	7.1613	7.1479	7.1522	7.1501	7.1583	7.1747	7.0853	7.0767	7.08	7.0711	7.0669	7.0763	7.157	0.009847	7.076	0.006479
neg_855	Quercetin 3-triglucoside	metab_8855	no	up	-	-	neg	-	825.148	0.935917	M+K-2H	C33H40O22	0	90	HMDB0302889	-	-	-	-	-	Phenylpropanoids and polyketides	Flavonoids	Flavonoid glycosides	-	0.3557	0.3644	1.0029	0.08372	0.1411	6.8603	6.8552	6.8427	6.8657	6.8713	6.8407	6.8648	6.8497	6.8448	6.8262	6.831	6.802	6.856	0.01232	6.836	0.02177
neg_866	Maltotetraose	metab_8867	no	up	-	C02052	neg	34612-38-9	701.192	0.967767	M+Cl	C24H42O21	0	94.7	HMDB0001296;MJDBOTE0000277	-	-	-	-	-	Organic oxygen compounds	Organooxygen compounds	Carbohydrates and carbohydrate conjugates	-	0.8369	0.8403	1.0114	0.001827	0.006127	6.3691	6.3935	6.3855	6.3929	6.375	6.4082	6.2766	6.3767	6.2802	6.3258	6.341	6.2919	6.387	0.01411	6.315	0.03954
neg_874	ADP-ribose 2'-phosphate	metab_8876	no	up	-	C03246	neg	4197-14-2	620.02	1.00752	M-H2O-H	C15H24N5O17P3	0	92	HMDB0006336	-	-	-	-	-	Nucleosides, nucleotides, and analogues	Purine nucleotides	Purine nucleotide sugars	-	0.6176	0.6244	1.0068	0.003699	0.01104	6.0354	6.0592	6.0626	6.0519	6.0668	6.0567	6.0206	6.0555	5.9917	6.0022	6.0237	5.9928	6.055	0.01106	6.014	0.02428
neg_877	Uridine 5'-monophosphate	metab_8879	no	up	-	C00105	neg	58-97-9	323.029	1.0156	M-H	C9H13N2O9P	0	58	HMDB0000288;PW_C000194	Nucleic acids	Nucleotides	map00240;map01100;map01232;map01240	Metabolism;Metabolism;Metabolism;Metabolism	Nucleotide metabolism;Global and overview maps;Global and overview maps;Global and overview maps	Nucleosides, nucleotides, and analogues	Pyrimidine nucleotides	Pyrimidine ribonucleotides	Pyrimidine metabolism;Metabolic pathways;Nucleotide metabolism;Biosynthesis of cofactors	0.2437	0.2641	1.0022	0.3254	0.4265	6.849	6.821	6.8087	6.8195	6.823	6.7767	6.7825	6.7813	6.7915	6.777	6.8452	6.827	6.816	0.02355	6.801	0.02837
neg_878	NADP+	metab_8880	no	up	-	C00006	neg	53-59-8	742.069	1.0156	M-H	C21H28N7O17P3	86.8	0	HMDB0000217;HMDB0304435;MJDBOTE0001120	Vitamins and cofactors	Cofactors	map01100;map00480;map01240;map00983;map00760	Metabolism;Metabolism;Metabolism;Metabolism;Metabolism	Global and overview maps;Metabolism of other amino acids;Global and overview maps;Xenobiotics biodegradation and metabolism;Metabolism of cofactors and vitamins	Benzenoids	Phenols	Benzenediols	Metabolic pathways;Glutathione metabolism;Biosynthesis of cofactors;Drug metabolism - other enzymes;Nicotinate and nicotinamide metabolism	0.5702	0.5717	1.0058	0.007089	0.01857	6.2506	6.2829	6.2713	6.2923	6.2802	6.2843	6.226	6.2636	6.2521	6.2363	6.2593	6.2063	6.277	0.01458	6.241	0.02199
neg_880	Gamma-Glutamylglutamic acid	metab_8883	no	up	-	C05282	neg	1116-22-9	275.089	1.03155	M-H	C10H16N2O7	0	45.2	HMDB0011737	-	-	-	-	-	Organic acids and derivatives	Carboxylic acids and derivatives	Amino acids, peptides, and analogues	-	0.2126	0.213	1.0029	0.4598	0.56	5.6039	5.6244	5.5777	5.5898	5.5796	5.5926	5.5741	5.6369	5.6119	5.5911	5.5575	5.5025	5.595	0.01736	5.579	0.04673
neg_9	Glutamylisoleucine	metab_8904	no	up	-	-	neg	5879-22-1	259.13	3.29643	M-H, M+K-2H, M+Na-2H, M-H2O-H	C11H20N2O5	0	63.7	HMDB0028822	-	-	-	-	-	Organic acids and derivatives	Carboxylic acids and derivatives	Amino acids, peptides, and analogues	-	0.9898	0.9851	1.0101	1.43e-08	3.651e-07	8.129	8.1357	8.1419	8.1295	8.1334	8.1323	8.0559	8.0386	8.0474	8.0532	8.0514	8.0719	8.134	0.004748	8.053	0.01101
neg_969	Adenine	metab_8981	no	up	-	C00147	neg	73-24-5	134.046	1.87948	M-H	C5H5N5	91.9	0	PW_C000024;HMDB0000034;MJDBOTE0000759	Nucleic acids	Bases	map01100;map01110;map01232;map00230	Metabolism;Metabolism;Metabolism;Metabolism	Global and overview maps;Global and overview maps;Global and overview maps;Nucleotide metabolism	Organoheterocyclic compounds	Imidazopyrimidines	Purines and purine derivatives	Metabolic pathways;Biosynthesis of secondary metabolites;Nucleotide metabolism;Purine metabolism	0.5257	0.5306	1.0058	0.02956	0.06041	6.2251	6.2229	6.2111	6.2019	6.232	6.1901	6.1629	6.1485	6.1598	6.1638	6.2274	6.2048	6.214	0.01584	6.178	0.03095
neg_659	Aspartic Acid	metab_9017	no	up	-	C00049	neg	617-45-8;56-84-8;1783-96-6	132.029	0.569983	M-H	C4H7NO4	48.8	0	HMDB0006483;HMDB0000191;MJDBOTE0000530	Peptides;Hormones and transmitters	Amino acids;Neurotransmitters	map02010;map01240;map00270;map01200;map00999;map00250;map00410;map00770;map00470;map01100;map00220;map00300;map01120;map01210;map00340;map01230;map00260;map00261;map01110;map00760;map00460;map02020;map00970	Environmental Information Processing;Metabolism;Metabolism;Metabolism;Metabolism;Metabolism;Metabolism;Metabolism;Metabolism;Metabolism;Metabolism;Metabolism;Metabolism;Metabolism;Metabolism;Metabolism;Metabolism;Metabolism;Metabolism;Metabolism;Metabolism;Environmental Information Processing;Genetic Information Processing	Membrane transport;Global and overview maps;Amino acid metabolism;Global and overview maps;Biosynthesis of other secondary metabolites;Amino acid metabolism;Metabolism of other amino acids;Metabolism of cofactors and vitamins;Metabolism of other amino acids;Global and overview maps;Amino acid metabolism;Amino acid metabolism;Global and overview maps;Global and overview maps;Amino acid metabolism;…	Organic acids and derivatives	Carboxylic acids and derivatives	Amino acids, peptides, and analogues	ABC transporters;Biosynthesis of cofactors;Cysteine and methionine metabolism;Carbon metabolism;Biosynthesis of various plant secondary metabolites;Alanine, aspartate and glutamate metabolism;beta-Alanine metabolism;Pantothenate and CoA biosynthesis;D-Amino acid metabolism;Metabolic pathways;Arginine biosynthesis;Lysine biosynthesis;Microbial metabolism in diverse environments;2-Oxocarboxylic aci…	0.6294	0.6289	1.0122	0.07776	0.1326	5.0488	5.0808	5.0712	5.0531	5.087	5.0226	5.0524	5.0623	5.0192	5.0339	4.9568	4.8739	5.061	0.0239	5	0.07196
neg_1528	Isocitrate	metab_9021	no	up	-	C00311	neg	6061-97-8;320-77-4	191.019	6.09685	M-H	C6H8O7	32.5	0	HMDB0304324;HMDB0000193;HMDB0001874	Organic acids	Carboxylic acids	map01100;map00630;map01110;map01120;map01240;map01210;map01200;map01230;map00020	Metabolism;Metabolism;Metabolism;Metabolism;Metabolism;Metabolism;Metabolism;Metabolism;Metabolism	Global and overview maps;Carbohydrate metabolism;Global and overview maps;Global and overview maps;Global and overview maps;Global and overview maps;Global and overview maps;Global and overview maps;Carbohydrate metabolism	Organic acids and derivatives	Carboxylic acids and derivatives	Tricarboxylic acids and derivatives	Metabolic pathways;Glyoxylate and dicarboxylate metabolism;Biosynthesis of secondary metabolites;Microbial metabolism in diverse environments;Biosynthesis of cofactors;2-Oxocarboxylic acid metabolism;Carbon metabolism;Biosynthesis of amino acids;Citrate cycle (TCA cycle)	0.8886	0.8857	1.0132	9.997e-06	8.067e-05	5.2774	5.3028	5.2882	5.2836	5.2833	5.2782	5.2204	5.1912	5.2076	5.2337	5.2081	5.2408	5.286	0.009323	5.217	0.01839
neg_825	L-Glutamic Acid	metab_9023	no	up	-	C00025	neg	6893-26-1;56-86-0	146.045	0.8484	M-H	C5H9NO4	97.3	0	HMDB0003339;HMDB0060475;HMDB0000148;PW_C000095;MJDBOTE0000649	Peptides;Hormones and transmitters	Amino acids;Neurotransmitters	map01110;map01240;map01200;map00330;map00220;map00332;map00250;map00630;map00430;map02010;map00860;map00470;map01100;map00480;map01120;map01210;map00340;map01230;map00660;map00650;map00910;map02020;map00970	Metabolism;Metabolism;Metabolism;Metabolism;Metabolism;Metabolism;Metabolism;Metabolism;Metabolism;Environmental Information Processing;Metabolism;Metabolism;Metabolism;Metabolism;Metabolism;Metabolism;Metabolism;Metabolism;Metabolism;Metabolism;Metabolism;Environmental Information Processing;Genetic Information Processing	Global and overview maps;Global and overview maps;Global and overview maps;Amino acid metabolism;Amino acid metabolism;Biosynthesis of other secondary metabolites;Amino acid metabolism;Carbohydrate metabolism;Metabolism of other amino acids;Membrane transport;Metabolism of cofactors and vitamins;Metabolism of other amino acids;Global and overview maps;Metabolism of other amino acids;Global and ov…	Organic acids and derivatives	Carboxylic acids and derivatives	Amino acids, peptides, and analogues	Biosynthesis of secondary metabolites;Biosynthesis of cofactors;Carbon metabolism;Arginine and proline metabolism;Arginine biosynthesis;Carbapenem biosynthesis;Alanine, aspartate and glutamate metabolism;Glyoxylate and dicarboxylate metabolism;Taurine and hypotaurine metabolism;ABC transporters;Porphyrin metabolism;D-Amino acid metabolism;Metabolic pathways;Glutathione metabolism;Microbial metabo…	0.6376	0.6332	1.0046	4.397e-08	9.095e-07	7.2721	7.2611	7.2632	7.2704	7.2674	7.2691	7.2347	7.2323	7.2395	7.2285	7.2332	7.2347	7.267	0.004267	7.234	0.003603
neg_382	Malic Acid	metab_9024	no	up	-	C00149	neg	6915-15-7;617-48-1;97-67-6	133.013	0.641533	M-H2O-H, M-H	C4H6O5	74.1	0	HMDB0000156;PW_C000592;MJDBOTE0000694	Organic acids	Carboxylic acids	map01100;map00630;map01110;map01120;map01200;map00620;map00680;map02020;map00020	Metabolism;Metabolism;Metabolism;Metabolism;Metabolism;Metabolism;Metabolism;Environmental Information Processing;Metabolism	Global and overview maps;Carbohydrate metabolism;Global and overview maps;Global and overview maps;Global and overview maps;Carbohydrate metabolism;Energy metabolism;Signal transduction;Carbohydrate metabolism	Organic acids and derivatives	Hydroxy acids and derivatives	Beta hydroxy acids and derivatives	Metabolic pathways;Glyoxylate and dicarboxylate metabolism;Biosynthesis of secondary metabolites;Microbial metabolism in diverse environments;Carbon metabolism;Pyruvate metabolism;Methane metabolism;Two-component system;Citrate cycle (TCA cycle)	0.7776	0.7819	1.0119	0.005477	0.01498	5.6266	5.6217	5.5803	5.6037	5.6399	5.5996	5.6072	5.5764	5.5254	5.5416	5.5332	5.4922	5.612	0.02154	5.546	0.04044
neg_3094	N-Acetyl-alpha-D-glucosamine 1-phosphate	metab_9025	no	up	-	C04501	neg	6866-69-9	300.049	0.8484	M-H	C8H16NO9P	36.8	0	HMDB0001367	-	-	map01100;map00520;map01250;map00541	Metabolism;Metabolism;Metabolism;Metabolism	Global and overview maps;Carbohydrate metabolism;Global and overview maps;Glycan biosynthesis and metabolism	Organic oxygen compounds	Organooxygen compounds	Carbohydrates and carbohydrate conjugates	Metabolic pathways;Amino sugar and nucleotide sugar metabolism;Biosynthesis of nucleotide sugars;O-Antigen nucleotide sugar biosynthesis	0.4414	0.4562	1.0046	0.04274	0.08164	5.8834	5.877	5.8651	5.8675	5.8744	5.8523	5.8529	5.8299	5.8237	5.8113	5.8812	5.8601	5.87	0.01087	5.843	0.02609
neg_3281	Panose	metab_9026	no	up	-	C00713	neg	470-69-9;33401-87-5	539.139	0.62565	M+Cl	C18H32O16	91.7	0	HMDB0011729;HMDB0029937	-	-	-	-	-	Organic oxygen compounds	Organooxygen compounds	Carbohydrates and carbohydrate conjugates	-	0.7638	0.7622	1.0085	0.0004078	0.00175	6.4814	6.4955	6.483	6.4859	6.4958	6.5126	6.4284	6.4403	6.4191	6.4646	6.4625	6.4065	6.492	0.01168	6.437	0.02343
pos_1161	L-Valine	metab_179	no	down	-	C00183	pos	72-18-4	118.086	0.694117	M+H	C5H11NO2	66.6	0	PW_C000704;HMDB0000883;MJDBOTE0000526	Peptides	Amino acids	map01100;map00311;map00280;map01240;map01210;map00460;map02010;map01230;map00290;map01110;map00970;map00770	Metabolism;Metabolism;Metabolism;Metabolism;Metabolism;Metabolism;Environmental Information Processing;Metabolism;Metabolism;Metabolism;Genetic Information Processing;Metabolism	Global and overview maps;Biosynthesis of other secondary metabolites;Amino acid metabolism;Global and overview maps;Global and overview maps;Metabolism of other amino acids;Membrane transport;Global and overview maps;Amino acid metabolism;Global and overview maps;Translation;Metabolism of cofactors and vitamins	Organic acids and derivatives	Carboxylic acids and derivatives	Amino acids, peptides, and analogues	Metabolic pathways;Penicillin and cephalosporin biosynthesis;Valine, leucine and isoleucine degradation;Biosynthesis of cofactors;2-Oxocarboxylic acid metabolism;Cyanoamino acid metabolism;ABC transporters;Biosynthesis of amino acids;Valine, leucine and isoleucine biosynthesis;Biosynthesis of secondary metabolites;Aminoacyl-tRNA biosynthesis;Pantothenate and CoA biosynthesis	0.042	0.1137	0.9997	0.8442	0.8961	7.1547	7.1535	7.1441	7.187	7.1646	7.1179	7.1477	7.1803	7.149	7.1437	7.1928	7.1252	7.154	0.02283	7.156	0.02513
pos_1166	Cysteinylhydroxyproline	metab_184	no	down	-	-	pos	-	276.101	0.701767	M+ACN+H	C8H14N2O4S	0	62.8	HMDB0028776	-	-	-	-	-	Organic acids and derivatives	Carboxylic acids and derivatives	Amino acids, peptides, and analogues	-	0.0597	0.1923	0.9984	0.9141	0.9446	6.1155	6.3736	6.0585	6.0003	6.0307	6.0331	5.8788	6.2715	5.9533	6.161	6.3517	6.0578	6.102	0.1386	6.112	0.1832
pos_118	Gly Phe Ile Ser Arg	metab_199	no	down	-	-	pos	-	601.303	2.75738	M+NH4, M+Na, M+H	C26H42N8O7	31.7	0	-	-	-	-	-	-	-	-	-	-	0.7662	0.765	0.991	9.571e-05	0.000525	7.4796	7.498	7.4927	7.4755	7.481	7.4798	7.5644	7.591	7.5193	7.5519	7.5488	7.534	7.484	0.008815	7.552	0.02483
pos_1224	8'-hydroxyabscisate	metab_248	no	down	-	C15514	pos	-	244.111	0.927633	M+H-2H2O	C15H19O5-	0	38.4	HMDB0304246	-	-	map00906;map01110	Metabolism;Metabolism	Metabolism of terpenoids and polyketides;Global and overview maps	Lipids and lipid-like molecules	Prenol lipids	Sesquiterpenoids	Carotenoid biosynthesis;Biosynthesis of secondary metabolites	0.4699	0.4664	0.9944	0.007433	0.02165	5.3943	5.3729	5.3617	5.3863	5.3648	5.3641	5.4359	5.4012	5.4059	5.3929	5.4074	5.3835	5.374	0.01342	5.404	0.0178
pos_1237	Gamma-Glutamylalanine	metab_262	no	down	-	C03740	pos	5875-41-2	219.097	1.0133	M+H	C8H14N2O5	0	54.3	HMDB0006248;HMDB0036301	-	-	map01100;map00480	Metabolism;Metabolism	Global and overview maps;Metabolism of other amino acids	Organic acids and derivatives	Carboxylic acids and derivatives	Amino acids, peptides, and analogues	Metabolic pathways;Glutathione metabolism	0.8672	0.863	0.9811	0.005045	0.01571	5.2173	5.2765	5.2337	5.268	5.3024	5.2308	5.3369	5.313	5.3195	5.3065	5.4015	5.4594	5.255	0.03267	5.356	0.06126
pos_1246	4-(Glutamylamino) butanoate	metab_272	no	down	-	C15767	pos	5105-96-4	233.113	1.07567	M+H	C9H16N2O5	0	66.8	HMDB0012161	-	-	map01100;map00330	Metabolism;Metabolism	Global and overview maps;Amino acid metabolism	Organic acids and derivatives	Carboxylic acids and derivatives	Amino acids, peptides, and analogues	Metabolic pathways;Arginine and proline metabolism	0.6669	0.6612	0.9917	0.0008973	0.003649	6.4787	6.4742	6.4686	6.4916	6.4961	6.4631	6.5351	6.5129	6.5181	6.5051	6.5603	6.5657	6.479	0.01292	6.533	0.02538
pos_1252	Ketoleucine	metab_279	no	down	-	C00233	pos	816-66-0	148.096	1.13013	M+NH4	C6H10O3	37	0	PW_C000547;HMDB0000695	Organic acids	Carboxylic acids	map01100;map01110;map00280;map00290;map01210;map01230	Metabolism;Metabolism;Metabolism;Metabolism;Metabolism;Metabolism	Global and overview maps;Global and overview maps;Amino acid metabolism;Amino acid metabolism;Global and overview maps;Global and overview maps	Organic acids and derivatives	Keto acids and derivatives	Short-chain keto acids and derivatives	Metabolic pathways;Biosynthesis of secondary metabolites;Valine, leucine and isoleucine degradation;Valine, leucine and isoleucine biosynthesis;2-Oxocarboxylic acid metabolism;Biosynthesis of amino acids	0.7789	0.7783	0.991	8.992e-05	0.000497	7.7063	7.6999	7.7147	7.7201	7.6995	7.7195	7.7778	7.8031	7.7926	7.804	7.761	7.7399	7.71	0.009393	7.78	0.02546
pos_1265	Adenosine triphosphate	metab_293	no	down	-	C00002	pos	56-65-5	508.002	1.46583	M+H	C10H16N5O13P3	0	82	HMDB0257997;HMDB0000538;PW_C000414	Nucleic acids;Vitamins and cofactors	Nucleotides;Cofactors	map01100;map03070;map01110;map00230;map01240;map01232;map00190	Metabolism;Environmental Information Processing;Metabolism;Metabolism;Metabolism;Metabolism;Metabolism	Global and overview maps;Membrane transport;Global and overview maps;Nucleotide metabolism;Global and overview maps;Global and overview maps;Energy metabolism	Nucleosides, nucleotides, and analogues	Purine nucleotides	Purine ribonucleotides	Metabolic pathways;Bacterial secretion system;Biosynthesis of secondary metabolites;Purine metabolism;Biosynthesis of cofactors;Nucleotide metabolism;Oxidative phosphorylation	0.4334	0.4327	0.9938	0.08192	0.1565	5.9664	5.9573	5.9795	5.9517	5.9094	5.9561	6.0176	5.9946	6.0146	6.0329	5.9347	5.9474	5.953	0.0237	5.99	0.04026
pos_133	Farnesyl acetone	metab_365	no	down	-	-	pos	-	280.263	6.03472	M+H, M+NH4, M+H-H2O	C18H30O	83.6	0	-	-	-	-	-	-	-	-	-	-	0.6019	0.5895	0.9894	0.124	0.2164	7.1824	7.2038	7.02	7.1077	7.1899	6.9849	7.2235	7.158	7.1625	7.1351	7.1705	7.2938	7.115	0.09384	7.191	0.05842
pos_137	(+/-)-(Z)-2-(5-Tetradecenyl)cyclobutanone	metab_408	no	down	-	-	pos	173074-85-6	282.278	6.0898	M+H, M+NH4, M+H-H2O	C18H32O	0	81.6	HMDB0037543	-	-	-	-	-	Organic oxygen compounds	Organooxygen compounds	Carbonyl compounds	-	0.7169	0.7053	0.9883	0.05282	0.1101	7.5543	7.5762	7.4105	7.4977	7.5328	7.3522	7.6086	7.5485	7.5527	7.5214	7.5785	7.6476	7.487	0.088	7.576	0.0458
pos_1432	Ala Pro Leu	metab_477	no	down	-	-	pos	-	300.192	2.54868	M+H	C14H25N3O4	50.4	0	-	-	-	-	-	-	-	-	-	-	0.0136	0.0019	0.9998	0.9962	0.9975	5.5759	5.5165	5.4293	5.507	5.5451	5.3502	5.4624	5.4299	5.4798	5.4144	5.542	5.5968	5.487	0.08315	5.488	0.06965
pos_1439	Cepharanthine	metab_484	no	down	-	C09391	pos	481-49-2	571.256	2.63345	M+H-2H2O	C37H38N2O6	0	68.6	HMDB0249813	-	-	-	-	-	Lignans, neolignans and related compounds	Not Available	Not Available	-	0.2652	0.2657	0.9978	0.08765	0.1654	6.2914	6.3067	6.281	6.2691	6.2771	6.2664	6.2926	6.3007	6.2792	6.2994	6.3061	6.2956	6.282	0.01504	6.296	0.009268
pos_1463	N1-(alpha-D-ribosyl)-5,6-dimethyl-benzimidazole	metab_511	no	down	-	-	pos	-	279.133	2.74962	M+H	C14H18N2O4	0	61.2	HMDB0011112	-	-	-	-	-	Nucleosides, nucleotides, and analogues	Benzimidazole ribonucleosides and ribonucleotides	Not Available	-	0.2437	0.2451	0.9966	0.2936	0.4199	5.5814	5.5632	5.5607	5.5739	5.5651	5.542	5.5101	5.605	5.5707	5.5961	5.616	5.5996	5.564	0.0134	5.583	0.0387
pos_1469	Rabeprazole	metab_517	no	down	-	C07864	pos	117976-89-3	760.288	2.82763	2M+ACN+H	C18H21N3O3S	0	39.3	HMDB0005026;PW_C002371	-	-	-	-	-	Organoheterocyclic compounds	Benzimidazoles	Sulfinylbenzimidazoles	-	0.2957	0.3004	0.9966	0.2038	0.3172	6.3473	6.3669	6.3599	6.392	6.4135	6.35	6.3882	6.4073	6.3666	6.378	6.4514	6.3739	6.372	0.02604	6.394	0.03136
pos_1502	(1R*,2R*,4R*,8S*)-p-Menthane-1,2,8,9-tetrol 9-glucoside	metab_555	no	down	-	-	pos	402593-84-4	733.381	3.15535	2M+H	C16H30O9	0	40.7	HMDB0039976	-	-	-	-	-	Lipids and lipid-like molecules	Prenol lipids	Terpene glycosides	-	0.0454	0.0446	0.9997	0.7958	0.8631	7.3558	7.3589	7.3551	7.3666	7.3442	7.3354	7.3301	7.3513	7.3454	7.3523	7.3825	7.3682	7.353	0.01112	7.355	0.01826
pos_1600	Lucidenic acid F	metab_662	no	down	-	-	pos	98665-18-0	470.259	3.73393	2M+3H2O+2H	C27H36O6	0	49.6	HMDB0036436	-	-	-	-	-	Lipids and lipid-like molecules	Prenol lipids	Triterpenoids	-	0.8487	0.8468	0.9868	0.0001208	0.0006461	6.1797	6.2295	6.2448	6.2302	6.1911	6.1957	6.3047	6.3237	6.2907	6.3019	6.2613	6.2877	6.212	0.0263	6.295	0.02085
pos_2061	Butanal	metab_1157	no	down	-	C01412	pos	123-72-8	111.02	5.5045	M+K	C4H8O	0	33.3	HMDB0003543	-	-	map01100;map01120;map00650	Metabolism;Metabolism;Metabolism	Global and overview maps;Global and overview maps;Carbohydrate metabolism	Organic oxygen compounds	Organooxygen compounds	Carbonyl compounds	Metabolic pathways;Microbial metabolism in diverse environments;Butanoate metabolism	0.265	0.3192	0.9912	0.5485	0.6611	4.23	4.4785	4.4854	4.3287	4.3366	4.4593	4.3625	4.4168	4.404	4.4636	4.285	4.6197	4.386	0.1038	4.425	0.1126
pos_2095	12(S)-HETrE	metab_1194	no	down	-	-	pos	-	345.237	5.63767	M+Na	C20H34O3	0	75.1	HMDB0062747	-	-	-	-	-	Lipids and lipid-like molecules	Fatty Acyls	Eicosanoids	-	0.0363	0.0503	0.9997	0.854	0.9035	5.88	5.8619	5.8534	5.8829	5.8907	5.8427	5.8648	5.8528	5.8972	5.8761	5.8489	5.884	5.869	0.01882	5.871	0.01864
pos_2154	(6S)-Tetrahydro-L-biopterin	metab_1256	no	down	-	-	pos	-	283.151	5.83923	M+ACN+H	C9H15N5O3	0	44.8	HMDB0257928	-	-	-	-	-	Organoheterocyclic compounds	Pteridines and derivatives	Pterins and derivatives	-	0.4876	0.4836	0.9945	0.01194	0.03201	6.1582	6.0917	6.1163	6.0958	6.1112	6.0912	6.1333	6.1346	6.145	6.1585	6.1547	6.1444	6.111	0.0255	6.145	0.01021
pos_2162	P-Tolualdehyde	metab_1264	no	down	-	C06758	pos	104-87-0	121.065	5.84702	M+H	C8H8O	90.3	0	HMDB0029638	-	-	map01100;map01220;map00622;map01120	Metabolism;Metabolism;Metabolism;Metabolism	Global and overview maps;Global and overview maps;Xenobiotics biodegradation and metabolism;Global and overview maps	Benzenoids	Benzene and substituted derivatives	Benzoyl derivatives	Metabolic pathways;Degradation of aromatic compounds;Xylene degradation;Microbial metabolism in diverse environments	0.4997	0.5026	0.9898	0.1488	0.2486	5.6638	5.6959	5.7217	5.639	5.5802	5.6075	5.6062	5.7566	5.732	5.7208	5.8001	5.6391	5.651	0.05334	5.709	0.07306
pos_2163	2,6-Diamino-9-(2-hydroxyethoxymethyl)purine	metab_1265	no	down	-	-	pos	-	207.098	5.84702	M+H-H2O	C8H12N6O2	0	69.1	HMDB0246998	-	-	-	-	-	Organoheterocyclic compounds	Imidazopyrimidines	Purines and purine derivatives	-	0.5065	0.5046	0.9938	0.007956	0.02289	5.7642	5.6988	5.723	5.7166	5.7498	5.7184	5.7685	5.7543	5.7802	5.7691	5.7481	5.7662	5.728	0.02404	5.764	0.01147
pos_2209	Beta-Alanyl-L-lysine	metab_1316	no	down	-	C05341	pos	-	452.321	5.90928	2M+NH4	C9H19N3O3	0	48.8	HMDB0060442	-	-	map01100;map00410	Metabolism;Metabolism	Global and overview maps;Metabolism of other amino acids	Organic acids and derivatives	Peptidomimetics	Hybrid peptides	Metabolic pathways;beta-Alanine metabolism	0.1003	0.1027	0.9991	0.5142	0.6334	5.4631	5.451	5.4467	5.4525	5.4527	5.4271	5.4376	5.4668	5.4674	5.4409	5.4512	5.458	5.449	0.01194	5.454	0.0127
pos_2267	Deoxycholylarginine	metab_1380	no	down	-	-	pos	-	590.425	5.96407	M+ACN+H	C30H52N4O5	0	60.4	HMDB0242418	-	-	-	-	-	Not Available	Not Available	Not Available	-	0.6798	0.6782	0.9899	0.004323	0.01382	6.1771	6.2186	6.2059	6.2143	6.216	6.1396	6.2455	6.2617	6.2964	6.2819	6.2286	6.2315	6.195	0.03125	6.258	0.02751
pos_2315	Cis-Quinceoxepane	metab_1434	no	down	-	-	pos	133005-51-3	198.185	6.0505	M+NH4	C12H20O	0	62.6	HMDB0038108	-	-	-	-	-	Organoheterocyclic compounds	Oxepanes	Not Available	-	0.6824	0.6751	0.9836	0.05891	0.1206	5.0054	5.0642	4.8983	4.9727	5.0129	4.8485	5.0657	5.065	5.0012	4.9918	5.0408	5.1341	4.967	0.07979	5.05	0.05177
pos_238	(E)-1-[(2R)-2-(2-Hydroxyethyl)piperidin-1-yl]-3-(2-phenylpyrazolo[1,5-a]pyridin-3-yl)prop-2-en-1-one	metab_1505	no	down	-	-	pos	-	768.421	3.56957	M+NH4, 2M+Na, 2M+NH4	C23H25N3O2	0	50.5	HMDB0252279	-	-	-	-	-	Organoheterocyclic compounds	Azoles	Pyrazoles	-	0.5451	0.5422	0.9956	5.931e-06	4.526e-05	7.2942	7.2908	7.2997	7.29	7.2887	7.2956	7.3349	7.3277	7.3345	7.317	7.3185	7.3196	7.293	0.00412	7.325	0.008137
pos_2409	Pentacosanoylglycine	metab_1538	no	down	-	-	pos	-	472.435	6.31123	M+CH3OH+H	C27H53NO3	0	88.5	HMDB0013297	-	-	-	-	-	Organic acids and derivatives	Carboxylic acids and derivatives	Amino acids, peptides, and analogues	-	0.4313	0.4299	0.9927	0.09022	0.1695	5.1474	5.229	5.1454	5.2086	5.1884	5.1402	5.1622	5.2055	5.2523	5.2168	5.2358	5.2092	5.176	0.03756	5.214	0.03074
pos_2465	1-O-Isopentyl-3-O-octadec-2-enoyl glycerol	metab_1600	no	down	-	-	pos	-	427.377	6.63568	M+H	C26H50O4	0	57.9	HMDB0302897	-	-	-	-	-	Lipids and lipid-like molecules	Glycerolipids	Diradylglycerols	-	0.8303	0.8311	0.9883	0.001018	0.004057	7.2195	7.283	7.2339	7.2667	7.24	7.2287	7.286	7.3714	7.3385	7.3422	7.3676	7.2817	7.245	0.02441	7.331	0.03898
pos_2505	Fucoxanthinol	metab_1645	no	down	-	-	pos	-	634.451	7.2181	M+NH4	C40H56O5	0	42.1	LMPR01070055;HMDB0252510	-	-	-	-	-	Lipids and lipid-like molecules	Prenol lipids	Tetraterpenoids	-	0.8673	0.8698	0.9842	0.002682	0.009206	6.1485	6.166	6.1331	6.1937	6.1431	6.1291	6.2117	6.3105	6.2608	6.2405	6.3117	6.1694	6.152	0.02414	6.251	0.05592
pos_2510	Dihydrojasmonic acid	metab_1651	no	down	-	-	pos	98674-52-3	245.174	7.24928	M+CH3OH+H	C12H20O3	0	46.4	HMDB0033601	-	-	-	-	-	Lipids and lipid-like molecules	Fatty Acyls	Lineolic acids and derivatives	-	0.7964	0.7975	0.9845	0.004317	0.01382	5.4412	5.4918	5.4319	5.5261	5.4448	5.4449	5.5051	5.6008	5.5703	5.5189	5.5912	5.5082	5.463	0.03719	5.549	0.0434
pos_2605	(R)-1-Octen-3-ol	metab_1756	no	down	-	C14272	pos	-	274.273	7.3278	2M+NH4	C8H16O	0	60.2	HMDB0031299	-	-	-	-	-	Lipids and lipid-like molecules	Fatty Acyls	Fatty alcohols	-	0.7462	0.7777	0.9735	0.1714	0.2784	4.7983	5.1276	5.2475	5.1417	5.1428	4.9757	5.2581	5.4312	5.0229	5.164	5.3392	5.0428	5.072	0.16	5.21	0.1631
pos_2614	Methylene bisacrylamide	metab_1766	no	down	-	-	pos	-	137.071	7.34347	M+H-H2O	C7H10N2O2	0	63.2	HMDB0254632;HMDB0255276	-	-	-	-	-	Organic acids and derivatives	Carboxylic acids and derivatives	Carboxylic acid derivatives	-	0.2017	0.2229	0.9967	0.3941	0.5217	4.814	4.8342	4.8084	4.88	4.867	4.8683	4.8227	4.8259	4.8849	4.8968	4.8764	4.8601	4.845	0.03055	4.861	0.03095
pos_3041	2-Amino-6-methyl-2,3,6,7-tetrahydro-1H-pteridin-4-one	metab_2221	no	down	-	-	pos	-	164.091	7.26492	M+H-H2O	C7H11N5O	0	32	HMDB0255376	-	-	-	-	-	Organoheterocyclic compounds	Pteridines and derivatives	Pterins and derivatives	-	0.6381	0.6673	0.983	0.06192	0.1257	4.3422	4.3857	4.3209	4.3677	4.3297	4.2355	4.4156	4.4945	4.4101	4.4134	4.4199	4.2782	4.33	0.05234	4.405	0.07002
pos_3063	9,10,13-Trihydroxystearic acid	metab_2245	no	down	-	-	pos	50439-74-2	315.252	7.24928	M+H-H2O	C18H36O5	0	51.9	HMDB0030935	-	-	-	-	-	Lipids and lipid-like molecules	Fatty Acyls	Fatty acids and conjugates	-	0.8442	0.8435	0.9826	0.002967	0.01003	5.2807	5.3261	5.2428	5.3263	5.2985	5.2844	5.3087	5.4347	5.4172	5.3754	5.4318	5.3553	5.293	0.03155	5.387	0.04994
pos_3064	5-Acetoxydihydrotheaespirane	metab_2246	no	down	-	-	pos	72541-09-4	287.221	7.24928	M+CH3OH+H	C15H26O3	0	48.7	HMDB0040276	-	-	-	-	-	Organoheterocyclic compounds	Tetrahydrofurans	Not Available	-	0.7676	0.7779	0.9824	0.01702	0.04297	4.9977	5.0781	4.982	5.0754	5.0076	4.9626	5.084	5.1616	5.1417	5.0874	5.159	5.0075	5.017	0.04857	5.107	0.0595
pos_3075	15-Deoxyprostaglandin J2	metab_2258	no	down	-	C14717	pos	87893-55-8	678.477	7.2181	2M+ACN+H	C20H30O3	0	34.1	HMDB0244664;HMDB0005079	-	-	-	-	-	Lipids and lipid-like molecules	Fatty Acyls	Eicosanoids	-	0.842	0.8443	0.9848	0.003357	0.01119	6.1458	6.1882	6.1367	6.2085	6.1606	6.141	6.2124	6.3067	6.2613	6.2624	6.3205	6.1829	6.163	0.02893	6.258	0.05299
pos_3076	Chenodeoxycholylarginine	metab_2259	no	down	-	-	pos	-	590.425	7.2181	M+ACN+H	C30H52N4O5	0	48.8	HMDB0242396	-	-	-	-	-	Lipids and lipid-like molecules	Steroids and steroid derivatives	Bile acids, alcohols and derivatives	-	0.9766	0.9774	0.981	0.0009937	0.003991	6.1096	6.1592	6.1029	6.172	6.1469	6.0858	6.1913	6.307	6.2508	6.2572	6.3003	6.1811	6.129	0.03464	6.248	0.05293
pos_3088	Butylisopropylamine	metab_2272	no	down	-	-	pos	-	116.143	7.06872	M+H	C7H17N	91.5	0	-	-	-	-	-	-	-	-	-	-	0.4556	0.4634	0.9937	0.08596	0.1629	6.5867	6.5858	6.5897	6.5835	6.586	6.5982	6.5667	6.7065	6.6445	6.6141	6.6701	6.58	6.588	0.005225	6.63	0.05374
pos_3104	DG(20:3(5Z,8Z,11Z)-O(14R,15S)/0:0/a-15:0)	metab_2291	no	down	-	-	pos	-	663.453	6.85848	M+2Na-H	C38H66O6	0	79.6	HMDB0297474	-	-	-	-	-	Not Available	Not Available	Not Available	-	0.8409	0.8411	0.9807	0.01563	0.04006	5.3789	5.5051	5.2704	5.4137	5.3926	5.4301	5.5192	5.5064	5.4912	5.5326	5.5544	5.4224	5.398	0.07668	5.504	0.04563
pos_3129	Vulgarole	metab_2318	no	down	-	-	pos	61586-52-5	245.174	6.63568	M+CH3OH+H	C12H20O3	0	60.3	HMDB0035085	-	-	-	-	-	Lipids and lipid-like molecules	Prenol lipids	Monoterpenoids	-	0.8571	0.8576	0.9846	0.001284	0.004936	5.8451	5.9236	5.8797	5.9019	5.8562	5.8651	5.9227	6.0109	5.9862	5.9814	6.0097	5.9163	5.879	0.0296	5.971	0.04184
pos_3133	2-Ethylsuberic acid	metab_2323	no	down	-	-	pos	3971-33-3	185.117	6.62288	M+H-H2O	C10H18O4	0	55.5	HMDB0059708	-	-	-	-	-	Lipids and lipid-like molecules	Fatty Acyls	Fatty acids and conjugates	-	0.69	0.6894	0.9855	0.01664	0.04219	4.9415	5.0151	4.9477	5.0085	4.9777	4.9443	4.9776	5.0671	5.0245	5.0513	5.1306	5.0179	4.972	0.03321	5.045	0.05206
pos_3135	DG(20:4(5Z,7E,11Z,14Z)-OH(9)/i-15:0/0:0)	metab_2325	no	down	-	-	pos	-	663.452	6.59927	M+2Na-H	C38H66O6	0	66.4	HMDB0298978	-	-	-	-	-	Not Available	Not Available	Not Available	-	0.8528	0.8499	0.983	0.002691	0.009217	5.4562	5.5315	5.4369	5.5326	5.4579	5.5466	5.6276	5.5915	5.5579	5.6306	5.5637	5.5606	5.494	0.04827	5.589	0.0336
pos_3165	Digitoxigenin	metab_2358	no	down	-	-	pos	-	766.53	6.36645	2M+NH4	C23H34O4	0	35.9	LMST01120001;HMDB0251274	-	-	-	-	-	Lipids and lipid-like molecules	Steroids and steroid derivatives	Steroid lactones	-	0.3721	0.3774	0.9937	0.1983	0.3103	5.5741	5.5053	5.5675	5.4954	5.5552	5.5477	5.5444	5.5701	5.6738	5.5165	5.568	5.584	5.541	0.03286	5.576	0.05341
pos_3191	Linolenic Acid	metab_2387	no	down	-	C06427	pos	463-40-1	296.258	6.34263	M+NH4	C18H30O2	73.3	0	HMDB0001388	Lipids	Fatty acids	map01100;map00592;map01110;map01040	Metabolism;Metabolism;Metabolism;Metabolism	Global and overview maps;Lipid metabolism;Global and overview maps;Lipid metabolism	Lipids and lipid-like molecules	Fatty Acyls	Lineolic acids and derivatives	Metabolic pathways;alpha-Linolenic acid metabolism;Biosynthesis of secondary metabolites;Biosynthesis of unsaturated fatty acids	0.0986	0.1468	0.997	0.8536	0.9035	4.7643	4.666	4.4482	4.5525	4.5805	4.6616	4.5197	4.6326	4.5493	4.5468	4.5956	4.9139	4.612	0.1095	4.626	0.1465
pos_3199	Floionolic acid	metab_2395	no	down	-	C19621	pos	17705-68-9	315.252	6.31123	M+H-H2O	C18H36O5	0	74.4	HMDB0034295	-	-	-	-	-	Lipids and lipid-like molecules	Fatty Acyls	Fatty acids and conjugates	-	0.4337	0.4386	0.9911	0.1564	0.2593	4.9507	5.1018	4.992	5.0306	4.9729	4.9983	4.9772	5.0872	5.1139	5.0629	5.0467	5.0271	5.008	0.05324	5.053	0.04782
pos_3201	Cucurbic acid	metab_2399	no	down	-	C08482	pos	58240-50-9	245.174	6.30333	M+CH3OH+H	C12H20O3	0	69.3	HMDB0029388	-	-	-	-	-	Lipids and lipid-like molecules	Fatty Acyls	Lineolic acids and derivatives	-	0.7207	0.7232	0.9851	0.01733	0.04359	5.2473	5.4061	5.3623	5.3658	5.3207	5.3342	5.3605	5.4344	5.4703	5.4617	5.4059	5.386	5.339	0.05392	5.42	0.04329
pos_3295	Hexadecenal	metab_2502	no	down	-	C06123	pos	-	256.263	6.08197	M+NH4	C16H30O	0	46.6	HMDB0253123;HMDB0060482	-	-	-	-	-	Lipids and lipid-like molecules	Fatty Acyls	Fatty aldehydes	-	0.8909	0.8767	0.9818	0.01475	0.03818	6.2618	6.2827	6.1772	6.215	6.2534	6.0916	6.3847	6.293	6.2881	6.237	6.3728	6.4	6.214	0.07057	6.329	0.06558
pos_3355	Dihydro-5-pentyl-2(3H)-furanone	metab_2569	no	down	-	C08501	pos	104-61-0;57084-16-9	121.101	6.02697	M+H-2H2O	C9H16O2	0	43	HMDB0031531	-	-	-	-	-	Organoheterocyclic compounds	Lactones	Gamma butyrolactones	-	0.26	0.2582	0.9966	0.1962	0.3078	4.9838	5.03	4.9672	4.9775	4.9736	4.9655	4.9803	5.0064	4.9855	5.0204	4.9868	5.02	4.983	0.02401	5	0.01806
pos_3362	Arctiol	metab_2577	no	down	-	-	pos	-	254.247	6.0191	M+NH4	C16H28O	0	73.5	HMDB0301955	-	-	-	-	-	Lipids and lipid-like molecules	Prenol lipids	Sesquiterpenoids	-	0.3153	0.3044	0.9937	0.4126	0.5404	5.7875	5.7849	5.6319	5.6894	5.771	5.6108	5.7665	5.7329	5.6995	5.6908	5.7299	5.8731	5.713	0.07956	5.749	0.06659
pos_3375	4-Piperidinone, 1-hydroxy-2,2,6,6-tetramethyl-	metab_2591	no	down	-	-	pos	-	172.133	6.00327	M+H	C9H17NO2	64.1	0	-	-	-	-	-	-	-	-	-	-	0.3734	0.3621	0.9878	0.5039	0.6247	5.0917	5.201	5.0537	5.0102	5.0583	5.0717	5.2171	5.1995	5.0534	4.8294	5.0922	5.4725	5.081	0.06459	5.144	0.2127
pos_3408	PE(14:1(9Z)/14:0)	metab_2628	no	down	-	C00350	pos	-	634.45	5.95617	M+H	C33H64NO8P	0	51.5	LMGP02010424;PW_C004902;HMDB0008854	Lipids	Phospholipids	map01100;map00564;map01110	Metabolism;Metabolism;Metabolism	Global and overview maps;Lipid metabolism;Global and overview maps	Lipids and lipid-like molecules	Glycerophospholipids	Glycerophosphoethanolamines	Metabolic pathways;Glycerophospholipid metabolism;Biosynthesis of secondary metabolites	0.7139	0.7149	0.9904	0.0004263	0.001953	6.2438	6.2632	6.2788	6.2822	6.2713	6.2672	6.3209	6.343	6.3503	6.3605	6.2963	6.3052	6.268	0.01369	6.329	0.02586
pos_343	Cyclopropanecarboxylic acid	metab_2652	no	down	-	C16267	pos	-	104.071	0.57055	M+H, M+NH4	C4H6O2	0	44	HMDB0250675	-	-	map00627;map01120	Metabolism;Metabolism	Xenobiotics biodegradation and metabolism;Global and overview maps	Organic acids and derivatives	Carboxylic acids and derivatives	Cyclopropanecarboxylic acids and derivatives	Aminobenzoate degradation;Microbial metabolism in diverse environments	0.795	0.7883	0.9908	1.438e-06	1.299e-05	7.1082	7.0989	7.0826	7.1105	7.104	7.0811	7.1779	7.1516	7.1708	7.1541	7.1667	7.1659	7.098	0.01278	7.164	0.009996
pos_3485	2-(Octadecyloxy)ethanol	metab_2712	no	down	-	-	pos	-	359.287	5.90148	M+2Na-H	C20H42O2	0	44	HMDB0244951	-	-	-	-	-	Organic oxygen compounds	Organooxygen compounds	Ethers	-	0.6618	0.6596	0.9921	0.0001627	0.0008349	6.282	6.2505	6.2514	6.2709	6.2583	6.2501	6.2799	6.3164	6.3302	6.314	6.3117	6.3153	6.261	0.01317	6.311	0.01668
pos_3509	Harmaline	metab_2739	no	down	-	C06536	pos	304-21-2	446.253	5.8782	2M+NH4	C13H14N2O	0	40.8	HMDB0030310;MJDBOTE0001002	-	-	-	-	-	Alkaloids and derivatives	Harmala alkaloids	Not Available	-	0.6335	0.6309	0.9901	0.02799	0.06543	6.4648	6.4089	6.3859	6.3268	6.4207	6.3815	6.4641	6.3928	6.472	6.5021	6.4452	6.4942	6.398	0.04604	6.462	0.03955
pos_3510	Psilostachyin	metab_2741	no	down	-	-	pos	-	281.138	5.8782	M+H	C15H20O5	0	41.2	HMDB0302335	-	-	-	-	-	Lipids and lipid-like molecules	Prenol lipids	Terpene lactones	-	0.5529	0.5601	0.9898	0.08177	0.1564	5.7875	5.7818	5.7732	5.6472	5.7401	5.7448	5.8796	5.8592	5.7987	5.7607	5.7845	5.7462	5.746	0.05204	5.805	0.05364
pos_3511	4-Propylphenol	metab_2742	no	down	-	C14311	pos	645-56-7	119.085	5.8782	M+H-H2O	C9H12O	0	55.2	HMDB0032625	-	-	-	-	-	Benzenoids	Benzene and substituted derivatives	Phenylpropanes	-	0.1905	0.2297	0.9975	0.4841	0.6064	6.3006	6.3252	6.256	6.1986	6.2943	6.2696	6.3237	6.3313	6.2853	6.2685	6.281	6.2509	6.274	0.04419	6.29	0.03141
pos_3533	5-Methyl-1H-Benzotriazole	metab_2765	no	down	-	-	pos	-	134.071	5.85472	M+H	C7H7N3	39.6	0	-	-	-	-	-	-	-	-	-	-	0.0398	0.047	0.9996	0.7437	0.825	5.6921	5.6969	5.7013	5.7009	5.6977	5.7063	5.6866	5.7028	5.7126	5.7173	5.7001	5.687	5.699	0.004813	5.701	0.01269
pos_3535	(3R-(3alpha,4alpha(2R*,3R*),5beta,6beta))-5-Methoxy-4-(2-methyl-3-(3-methyl-2-butenyl)oxiranyl)-1-oxaspiro(2.5)octan-6-ol carbamate	metab_2767	no	down	-	-	pos	-	673.373	5.84702	2M+Na	C17H27NO5	0	51.7	HMDB0260151	-	-	-	-	-	Organic acids and derivatives	Carboxylic acids and derivatives	Amino acids, peptides, and analogues	-	0.6598	0.6583	0.9897	0.005397	0.01667	5.6656	5.656	5.6407	5.7107	5.6185	5.6363	5.671	5.7516	5.7117	5.72	5.7249	5.7071	5.655	0.03193	5.714	0.02634
pos_3538	Rubschisandrin	metab_2770	no	down	-	C10621	pos	82467-51-4	418.221	5.84702	M+NH4	C23H28O6	0	32.2	HMDB0257360	-	-	-	-	-	Phenylpropanoids and polyketides	Tannins	Hydrolyzable tannins	-	0.8826	0.8788	0.9818	0.01058	0.02902	6.1062	6.1303	6.1773	6.0656	6.0086	6.0477	6.0967	6.1779	6.237	6.2214	6.2837	6.1933	6.089	0.06086	6.202	0.06329
pos_3544	2-Aminopurine	metab_2777	no	down	-	-	pos	-	177.088	5.84702	M+ACN+H	C5H5N5	0	53.5	HMDB0245025	-	-	-	-	-	Organoheterocyclic compounds	Imidazopyrimidines	Purines and purine derivatives	-	0.48	0.4772	0.9956	0.0004052	0.00187	6.2764	6.2591	6.258	6.2707	6.2692	6.2592	6.285	6.287	6.3126	6.2903	6.2954	6.2866	6.265	0.007704	6.293	0.01036
pos_355	3-Hydroxynorvaline	metab_2783	no	down	-	-	pos	-	134.081	0.624517	M+H, M+ACN+H	C5H11NO3	0	45.1	HMDB0244983	-	-	-	-	-	Organic acids and derivatives	Carboxylic acids and derivatives	Amino acids, peptides, and analogues	-	0.7523	0.7516	0.9881	0.0008263	0.003419	5.7353	5.7264	5.6903	5.7599	5.7399	5.6904	5.8015	5.8195	5.7955	5.804	5.785	5.753	5.724	0.02807	5.793	0.02266
pos_3584	N-Undecanoylglycine	metab_2821	no	down	-	-	pos	-	266.172	5.80065	M+Na	C13H25NO3	0	34.9	HMDB0013286	-	-	-	-	-	Organic acids and derivatives	Carboxylic acids and derivatives	Amino acids, peptides, and analogues	-	0.9887	0.9853	0.9744	0.004687	0.01472	5.1225	4.8931	5.0156	4.9659	5.0726	5.0321	5.1307	5.1727	5.1963	5.1296	5.1756	5.0906	5.017	0.08053	5.149	0.03908
pos_3585	N,N-Dimethyldodecylamine-N-oxide	metab_2822	no	down	-	-	pos	-	230.247	5.80065	M+H	C14H31NO	57.7	0	-	-	-	-	-	-	-	-	-	-	0.9959	1.0214	0.9717	0.03668	0.08133	5.6718	5.8434	5.8679	5.7815	5.7903	5.6648	5.9825	6.1351	5.8179	5.8808	6.0605	5.7493	5.77	0.08511	5.938	0.1477
pos_3586	Tricycloekasantalol	metab_2823	no	down	-	-	pos	16933-12-3	198.185	5.80065	M+NH4	C12H20O	0	42.2	HMDB0039339	-	-	-	-	-	Lipids and lipid-like molecules	Prenol lipids	Monoterpenoids	-	0.5172	0.5256	0.9873	0.1413	0.239	4.7666	4.791	4.8412	4.7601	4.7586	4.9014	4.911	4.9961	4.7891	4.8513	4.8211	4.823	4.803	0.05729	4.865	0.07607
pos_3604	Trolamine	metab_2844	no	down	-	C06771	pos	102-71-6	150.112	5.76207	M+H	C6H15NO3	51.2	0	HMDB0032538	-	-	map00564	Metabolism	Lipid metabolism	Organic nitrogen compounds	Organonitrogen compounds	Amines	Glycerophospholipid metabolism	0.3104	0.313	0.9966	0.07871	0.1521	5.3453	5.3102	5.3265	5.3074	5.3308	5.303	5.3344	5.31	5.3537	5.3476	5.3377	5.3493	5.321	0.01638	5.339	0.01587
pos_3625	1-Hexanol	metab_2867	no	down	-	C00854	pos	111-27-3	246.242	5.73093	2M+ACN+H	C6H14O	0	49	HMDB0012971	-	-	map01220;map00930;map01120	Metabolism;Metabolism;Metabolism	Global and overview maps;Xenobiotics biodegradation and metabolism;Global and overview maps	Lipids and lipid-like molecules	Fatty Acyls	Fatty alcohols	Degradation of aromatic compounds;Caprolactam degradation;Microbial metabolism in diverse environments	1.0694	1.0978	0.9578	0.06727	0.1345	4.6677	4.9908	5.0835	4.9898	5.0152	4.794	5.0991	5.427	5.011	5.0946	5.3412	4.8756	4.924	0.1582	5.141	0.2064
pos_3671	2,8-Quinolinediol	metab_2918	no	down	-	C06342	pos	15450-76-7	162.055	5.55152	M+H	C9H7NO2	64.6	0	HMDB0240311	-	-	-	-	-	Organoheterocyclic compounds	Quinolines and derivatives	Quinolones and derivatives	-	0.2574	0.2595	0.997	0.2427	0.3609	5.7271	5.6815	5.6693	5.6519	5.6825	5.6481	5.7178	5.6884	5.6812	5.693	5.7169	5.6687	5.677	0.0286	5.694	0.01963
pos_3712	Ganglioside GD3 (d18:1/18:0)	metab_2963	no	down	-	C06133	pos	-	747.914	5.38618	M+H+Na	C70H125N3O29	0	38	HMDB0004914	-	-	-	-	-	Lipids and lipid-like molecules	Sphingolipids	Glycosphingolipids	-	0.0566	0.0835	0.9996	0.7446	0.8256	6.7227	6.6813	6.7088	6.6863	6.712	6.7003	6.6717	6.7172	6.7226	6.7089	6.6951	6.7162	6.702	0.01583	6.705	0.01898
pos_3726	RFamide-related peptide 1	metab_2978	no	down	-	C16109	pos	-	671.362	5.3467	M+2H	C64H96N18O12S	0	69.1	HMDB0257191	-	-	-	-	-	Phenylpropanoids and polyketides	Flavonoids	Flavones	-	0.3153	0.3277	0.9953	0.2822	0.4069	6.4271	6.5682	6.506	6.501	6.4634	6.535	6.4718	6.5164	6.5524	6.5924	6.4976	6.5556	6.5	0.05014	6.531	0.04395
pos_380	1-AMINOCYCLOBUTANE CARBOXYLIC ACID	metab_3060	no	down	-	-	pos	-	116.071	0.609067	M+H, M+K	C5H9NO2	84	0	-	-	-	-	-	-	-	-	-	-	0.517	0.5206	0.9939	0.009837	0.02739	6.3868	6.3773	6.3679	6.3944	6.3762	6.3703	6.4194	6.4523	6.4327	6.433	6.3896	6.3787	6.379	0.01007	6.418	0.02816
pos_3844	Corchorusoside C	metab_3108	no	down	-	-	pos	210637-17-5	715.387	4.93612	M+CH3OH+H	C35H54O13	0	75.7	HMDB0033039	-	-	-	-	-	Lipids and lipid-like molecules	Steroids and steroid derivatives	Steroid lactones	-	0.7431	0.7395	0.99	0.0004917	0.002208	6.5324	6.5348	6.5843	6.5174	6.5717	6.5238	6.6268	6.6014	6.595	6.6227	6.6265	6.5898	6.544	0.02731	6.61	0.01686
pos_4231	Angiotensin IV	metab_3524	no	down	-	C15849	pos	12676-15-2	813.371	3.99217	M+K	C40H54N8O8	0	85.2	HMDB0001038	Hormones and transmitters	Peptide hormones	-	-	-	Organic acids and derivatives	Carboxylic acids and derivatives	Amino acids, peptides, and analogues	-	0.5517	0.5469	0.9941	0.005786	0.01769	6.9598	6.969	6.9136	6.9364	6.9039	6.9222	6.989	6.9711	6.9902	6.9639	6.9774	6.96	6.934	0.02591	6.975	0.01259
pos_4596	Hyaluronan biosynthesis, precursor 1	metab_3922	no	down	-	C04794	pos	-	412.145	2.83545	M+CH3OH+H	C14H21NO11	0	65.3	HMDB0060071	-	-	-	-	-	Organic oxygen compounds	Organooxygen compounds	Carbohydrates and carbohydrate conjugates	-	0.0799	0.0836	0.9991	0.6349	0.7373	5.4239	5.3865	5.4093	5.4344	5.4146	5.417	5.4082	5.4426	5.4175	5.402	5.4318	5.4105	5.414	0.01614	5.419	0.01547
pos_4673	Hydroxyprolyl-Valine	metab_4004	no	down	-	-	pos	-	213.123	2.46377	M+H-H2O	C10H18N2O4	0	44.6	HMDB0028876	-	-	-	-	-	Organic acids and derivatives	Carboxylic acids and derivatives	Amino acids, peptides, and analogues	-	0.25	0.2556	0.9979	0.07872	0.1521	5.7454	5.746	5.7247	5.7275	5.7374	5.7158	5.75	5.7464	5.7469	5.7443	5.7518	5.7283	5.733	0.01213	5.745	0.008432
pos_4715	Tuliposide A	metab_4049	no	down	-	C08561	pos	19870-30-5	296.135	2.32335	M+NH4	C11H18O8	0	59.6	HMDB0303140;LMFA13010041	-	-	-	-	-	Organic oxygen compounds	Organooxygen compounds	Carbohydrates and carbohydrate conjugates	-	0.0439	0.0539	0.9993	0.8716	0.9164	5.4952	5.4378	5.4313	5.4667	5.4393	5.4165	5.386	5.474	5.4187	5.4867	5.5124	5.4313	5.448	0.02838	5.452	0.04738
pos_4742	Leu Pro Ala	metab_4079	no	down	-	-	pos	-	300.191	2.16738	M+H	C14H25N3O4	63.6	0	-	-	-	-	-	-	-	-	-	-	0.376	0.4051	0.9878	0.5249	0.6418	5.3916	5.2829	5.2046	5.2778	5.3104	5.1329	5.2165	5.0714	5.2458	5.2417	5.5673	5.6471	5.267	0.08903	5.332	0.2243
pos_4780	Maltol	metab_4120	no	down	-	C11918	pos	118-71-8	168.065	2.00372	M+ACN+H	C6H6O3	0	46.9	HMDB0030776	-	-	map00523;map01110	Metabolism;Metabolism	Metabolism of terpenoids and polyketides;Global and overview maps	Organoheterocyclic compounds	Pyrans	Pyranones and derivatives	Polyketide sugar unit biosynthesis;Biosynthesis of secondary metabolites	0.3359	0.3397	0.9959	0.1192	0.2106	5.8581	5.8761	5.8523	5.8749	5.8968	5.8701	5.8823	5.8728	5.8651	5.888	5.9178	5.9457	5.871	0.01561	5.895	0.03061
pos_4852	Genipic acid	metab_4198	no	down	-	-	pos	6902-76-7	202.107	1.7389	M+NH4	C9H12O4	0	35.9	HMDB0036072	-	-	-	-	-	Organoheterocyclic compounds	Dihydrofurans	Not Available	-	0.5626	0.5624	0.9919	0.004347	0.01388	5.267	5.2996	5.2897	5.3033	5.2543	5.2972	5.3283	5.3386	5.3111	5.3588	5.3315	5.3002	5.285	0.01991	5.328	0.02064
pos_4856	Threonylglycine	metab_4202	no	down	-	-	pos	686-44-2	159.076	1.73105	M+H-H2O	C6H12N2O4	0	33.3	HMDB0029061	-	-	-	-	-	Organic acids and derivatives	Carboxylic acids and derivatives	Amino acids, peptides, and analogues	-	0.2454	0.2495	0.9976	0.09369	0.1744	4.951	4.9553	4.9603	4.9508	4.9595	4.9624	4.9727	4.995	4.9727	4.9634	4.9475	4.9626	4.957	0.004952	4.969	0.01573
pos_4883	Fumonisin FP2	metab_4231	no	down	-	-	pos	182063-59-8	404.208	1.63737	M+H+Na	C39H62NO15+	0	78.2	HMDB0031827	-	-	-	-	-	Organic acids and derivatives	Carboxylic acids and derivatives	Hexacarboxylic acids and derivatives	-	0.5051	0.5126	0.99	0.1289	0.223	5.6102	5.6475	5.6449	5.721	5.6684	5.5364	5.6152	5.7615	5.6742	5.6937	5.7583	5.6656	5.638	0.06174	5.695	0.05674
pos_4906	6-Hydroxyhexanoic acid	metab_4257	no	down	-	C06103	pos	1191-25-9	174.112	1.37983	M+ACN+H	C6H12O3	0	33.7	HMDB0012843	-	-	map01220;map00930;map01120	Metabolism;Metabolism;Metabolism	Global and overview maps;Xenobiotics biodegradation and metabolism;Global and overview maps	Organic acids and derivatives	Hydroxy acids and derivatives	Medium-chain hydroxy acids and derivatives	Degradation of aromatic compounds;Caprolactam degradation;Microbial metabolism in diverse environments	0.5387	0.536	0.9934	0.004359	0.01391	5.7765	5.7542	5.741	5.7409	5.7327	5.723	5.8142	5.7917	5.7758	5.7775	5.7762	5.7635	5.745	0.01869	5.783	0.01763
pos_4950	Methionyl-Asparagine	metab_4306	no	down	-	-	pos	-	246.09	1.0133	M+H-H2O	C9H17N3O4S	0	51.5	HMDB0028968	-	-	-	-	-	Organic acids and derivatives	Carboxylic acids and derivatives	Amino acids, peptides, and analogues	-	0.4672	0.4748	0.9932	0.06855	0.1368	6.1822	6.2119	6.2359	6.2471	6.2555	6.2836	6.2467	6.3382	6.2888	6.2928	6.2724	6.2339	6.236	0.03534	6.279	0.03719
pos_4953	Deoxypyridinoline	metab_4308	no	down	-	-	pos	83462-55-9	229.087	1.00548	M+2Na	C18H28N4O7	0	50.5	HMDB0000569	-	-	-	-	-	Organic acids and derivatives	Carboxylic acids and derivatives	Amino acids, peptides, and analogues	-	0.3076	0.3323	0.9797	0.7666	0.8418	4.8562	6.2306	5.7827	5.4677	5.9022	5.6397	4.258	6.3991	5.528	6.1027	6.5068	5.7915	5.647	0.4651	5.764	0.824
pos_4971	Nicotinic Acid Mononucleotide	metab_4328	no	down	-	C01185	pos	321-02-8	336.047	0.9353	M+H	C11H14NO9P	94.1	0	HMDB0001132;PW_C000885	-	-	map01100;map00760;map01240	Metabolism;Metabolism;Metabolism	Global and overview maps;Metabolism of cofactors and vitamins;Global and overview maps	Nucleosides, nucleotides, and analogues	Pyridine nucleotides	Nicotinic acid nucleotides	Metabolic pathways;Nicotinate and nicotinamide metabolism;Biosynthesis of cofactors	0.9	0.8939	0.9836	3.55e-05	0.0002215	5.4739	5.4468	5.4608	5.5141	5.4862	5.435	5.5687	5.5606	5.5492	5.5429	5.5788	5.5572	5.469	0.02854	5.56	0.013
pos_4979	L-Proline	metab_4336	no	down	-	C00148	pos	147-85-3	116.071	0.904167	M+H	C5H9NO2	91.3	0	HMDB0000162;HMDB0251528;PW_C000106;MJDBOTE0000527	Peptides	Amino acids	map01100;map01110;map02010;map00330;map01230;map00332;map00970;map00470;map00401	Metabolism;Metabolism;Environmental Information Processing;Metabolism;Metabolism;Metabolism;Genetic Information Processing;Metabolism;Metabolism	Global and overview maps;Global and overview maps;Membrane transport;Amino acid metabolism;Global and overview maps;Biosynthesis of other secondary metabolites;Translation;Metabolism of other amino acids;Biosynthesis of other secondary metabolites	Organic acids and derivatives	Carboxylic acids and derivatives	Amino acids, peptides, and analogues	Metabolic pathways;Biosynthesis of secondary metabolites;ABC transporters;Arginine and proline metabolism;Biosynthesis of amino acids;Carbapenem biosynthesis;Aminoacyl-tRNA biosynthesis;D-Amino acid metabolism;Novobiocin biosynthesis	0.1457	0.1679	0.9987	0.3582	0.4853	6.2192	6.2225	6.222	6.2438	6.2324	6.2267	6.2429	6.2573	6.237	6.2361	6.2357	6.204	6.228	0.009108	6.236	0.01745
pos_5003	D-Threitol	metab_4364	no	down	-	C16884	pos	2418-52-2	87.0445	0.834083	M+H-2H2O	C4H10O4	0	31.2	HMDB0004136	-	-	-	-	-	Organic oxygen compounds	Organooxygen compounds	Carbohydrates and carbohydrate conjugates	-	0.2002	0.1994	0.9989	0.07532	0.1472	6.0809	6.0786	6.082	6.0798	6.0862	6.0831	6.1001	6.096	6.0828	6.0753	6.0901	6.0919	6.082	0.002697	6.089	0.009003
pos_504	Lubiprostone	metab_4404	no	down	-	C13707	pos	333963-40-9;136790-76-6	413.211	5.76977	M+H, M+Na	C20H32F2O5	0	51	HMDB0015180	-	-	-	-	-	Lipids and lipid-like molecules	Fatty Acyls	Eicosanoids	-	0.5582	0.5582	0.9931	0.01253	0.03334	6.5449	6.4647	6.4832	6.4751	6.5204	6.4815	6.5201	6.5175	6.5453	6.5715	6.543	6.5453	6.495	0.0309	6.54	0.0198
pos_5123	3,4-Dihydroxy-2-hydroxymethyl-1-pyrrolidinepropanamide	metab_4496	no	down	-	-	pos	-	205.118	0.632167	M+H	C8H16N2O4	0	47.8	HMDB0039948	-	-	-	-	-	Organoheterocyclic compounds	Pyrrolidines	N-alkylpyrrolidines	-	0.0543	0.0568	0.9995	0.7648	0.84	5.6028	5.5602	5.5552	5.6026	5.5928	5.5706	5.5827	5.582	5.589	5.5991	5.5632	5.5866	5.581	0.02137	5.584	0.01179
pos_5164	Vigabatrin	metab_4539	no	down	-	C07500	pos	60643-86-9	147.112	0.594017	M+NH4	C6H11NO2	0	43	HMDB0015212	-	-	-	-	-	Organic acids and derivatives	Carboxylic acids and derivatives	Amino acids, peptides, and analogues	-	0.5077	0.5084	0.9918	0.03111	0.07134	5.0136	5.0673	5.0031	5.1052	5.0628	5.0719	5.1137	5.1091	5.0789	5.0873	5.1079	5.0819	5.054	0.03853	5.096	0.01544
pos_5184	2-Pyrrolidinone	metab_4560	no	down	-	C11118	pos	616-45-5	86.0605	0.57055	M+H	C4H7NO	75.1	0	HMDB0002039	-	-	-	-	-	Organoheterocyclic compounds	Pyrrolidines	Pyrrolidones	-	0.7521	0.7455	0.9907	2.673e-06	2.238e-05	6.4282	6.4248	6.4014	6.4293	6.4272	6.4032	6.4879	6.4677	6.4823	6.4691	6.485	6.4837	6.419	0.01304	6.479	0.008619
pos_5187	L-Histidine trimethylbetaine	metab_4563	no	down	-	C05575	pos	534-30-5	198.123	0.55505	M+H	C9H15N3O2	0	31.1	HMDB0029422	-	-	map01100;map00340	Metabolism;Metabolism	Global and overview maps;Amino acid metabolism	Organic acids and derivatives	Carboxylic acids and derivatives	Amino acids, peptides, and analogues	Metabolic pathways;Histidine metabolism	0.5146	0.5155	0.9943	0.01119	0.0304	6.5902	6.6149	6.5484	6.5651	6.5686	6.5826	6.6282	6.6287	6.5926	6.6268	6.632	6.5904	6.578	0.02306	6.616	0.0194
pos_5403	Uracil	metab_4804	no	down	-	C00106	pos	66-22-8	113.035	0.42195	M+H	C4H4N2O2	47.5	0	HMDB0000300;PW_C000204;MJDBOTE0000838	Nucleic acids	Bases	map00240;map01100;map00770;map01232;map00410	Metabolism;Metabolism;Metabolism;Metabolism;Metabolism	Nucleotide metabolism;Global and overview maps;Metabolism of cofactors and vitamins;Global and overview maps;Metabolism of other amino acids	Organoheterocyclic compounds	Diazines	Pyrimidines and pyrimidine derivatives	Pyrimidine metabolism;Metabolic pathways;Pantothenate and CoA biosynthesis;Nucleotide metabolism;beta-Alanine metabolism	0.2715	0.2754	0.9975	0.07069	0.1399	5.6683	5.6617	5.6642	5.668	5.6748	5.6823	5.6973	5.7032	5.6918	5.675	5.6719	5.6651	5.67	0.007537	5.684	0.01542
pos_5413	2-Oxo-3-hydroxy-4-phosphobutanoic acid	metab_4815	no	down	-	C06054	pos	-	178.975	0.3828	M+H-2H2O	C4H7O8P	0	42	HMDB0006801	-	-	map01100;map00750;map01240	Metabolism;Metabolism;Metabolism	Global and overview maps;Metabolism of cofactors and vitamins;Global and overview maps	Organic acids and derivatives	Keto acids and derivatives	Short-chain keto acids and derivatives	Metabolic pathways;Vitamin B6 metabolism;Biosynthesis of cofactors	0.4115	0.4125	0.9959	0.005956	0.01806	5.8218	5.8253	5.8142	5.8227	5.8275	5.8264	5.8444	5.8544	5.864	5.8551	5.8429	5.8182	5.823	0.00483	5.847	0.01586
pos_5449	MJDBISSP00000002	metab_4854	no	down	-	-	pos	-	403.36	5.85472	M+H	C23H42D3NO4	89.4	0	;MJDBISSP00000002	-	-	-	-	-	-	-	-	-	0.5611	0.5533	0.9944	0.004002	0.0129	7.2887	7.2455	7.2423	7.221	7.2337	7.2156	7.2898	7.2815	7.2762	7.2713	7.2839	7.2921	7.241	0.02607	7.282	0.007903
pos_547	Gonal	metab_4860	no	down	-	-	pos	-	278.247	6.01112	M+H, M+NH4	C18H28O	0	49.1	HMDB0252913	-	-	-	-	-	Lipids and lipid-like molecules	Steroids and steroid derivatives	Not Available	-	0.6943	0.679	0.9832	0.1114	0.2	5.7902	5.7748	5.5805	5.6556	5.7518	5.5603	5.8376	5.764	5.7332	5.6722	5.7543	5.9392	5.686	0.1009	5.783	0.09309
pos_578	Sebacic Acid	metab_4894	no	down	-	C08277	pos	111-20-6	185.117	6.31123	M+H-H2O, M+H	C10H18O4	78.5	0	HMDB0000792;LMFA01170006;MJDBOTE0000540	-	-	-	-	-	Lipids and lipid-like molecules	Fatty Acyls	Fatty acids and conjugates	-	0.1903	0.1962	0.9964	0.4727	0.5967	4.939	5.0441	4.9997	4.9892	4.9577	4.9948	4.9422	5.0239	5.0454	5.0467	4.9668	5.0023	4.987	0.03647	5.005	0.04276
pos_613	Dioctyl succinate	metab_4934	no	down	-	-	pos	-	427.377	7.24928	M+H, M+NH4	C26H50O4	41.5	0	-	-	-	-	-	-	-	-	-	-	0.6975	0.7011	0.9906	0.005856	0.01781	7.0662	7.1051	7.0497	7.1093	7.0739	7.0521	7.1064	7.1893	7.161	7.1269	7.1809	7.0949	7.076	0.02576	7.143	0.03955
pos_688	Octadeca-9,12-dienal	metab_5014	no	down	-	-	pos	-	282.279	7.31238	M+H, M+NH4	C18H32O	0	47.4	HMDB0247717	-	-	-	-	-	Lipids and lipid-like molecules	Fatty Acyls	Fatty aldehydes	-	0.6773	0.6658	0.9861	0.09704	0.1796	6.4377	6.4503	6.3106	6.336	6.4175	6.2202	6.5443	6.4205	6.4056	6.3375	6.4677	6.5338	6.362	0.08947	6.452	0.07963
pos_689	Sclareol oxide	metab_5015	no	down	-	C09183	pos	515-03-7	280.263	7.31238	M+H, M+NH4	C18H30O	0	44.4	HMDB0258180;HMDB0036827	-	-	map01110	Metabolism	Global and overview maps	Organoheterocyclic compounds	Naphthopyrans	Not Available	Biosynthesis of secondary metabolites	0.4645	0.4584	0.9915	0.1985	0.3104	6.2706	6.286	6.1438	6.2005	6.2416	6.0899	6.313	6.2486	6.2372	6.1908	6.2271	6.3303	6.205	0.07645	6.258	0.05337
pos_713	Diethanolamine	metab_5043	no	down	-	C06772	pos	111-42-2	88.0761	7.27273	M+H-H2O, M+H	C4H11NO2	60.8	0	HMDB0004437	-	-	map00564	Metabolism	Lipid metabolism	Organic nitrogen compounds	Organonitrogen compounds	Amines	Glycerophospholipid metabolism	0.6541	0.6552	0.9893	0.002677	0.009195	5.0825	5.1005	5.0383	5.0792	5.0535	5.0303	5.1382	5.1477	5.121	5.1007	5.1086	5.0994	5.064	0.0276	5.119	0.02008
pos_736	4-Dodecylmorpholine	metab_5068	no	down	-	-	pos	-	256.263	5.79303	M+H, M+CH3OH+H	C16H33NO	30.1	0	-	-	-	-	-	-	-	-	-	-	0.7602	0.7694	0.9847	0.01267	0.03366	5.445	5.4925	5.4927	5.4946	5.5449	5.4316	5.5567	5.6485	5.5772	5.5365	5.6098	5.4878	5.484	0.04058	5.569	0.0563
pos_785	Gamma-Aminobutyric Acid	metab_5122	no	down	-	C00334	pos	1956-12-02	104.071	0.841883	M+H-H2O, M+H	C4H9NO2	62.2	0	HMDB0000112;PW_C000071;MJDBSJD0000074	Peptides;Peptides;Hormones and transmitters	Amino acids;Amines;Neurotransmitters	map01100;map01120;map00650;map02024;map00760;map00330;map00250;map00410	Metabolism;Metabolism;Metabolism;Cellular Processes;Metabolism;Metabolism;Metabolism;Metabolism	Global and overview maps;Global and overview maps;Carbohydrate metabolism;Cellular community - prokaryotes;Metabolism of cofactors and vitamins;Amino acid metabolism;Amino acid metabolism;Metabolism of other amino acids	Organic acids and derivatives	Carboxylic acids and derivatives	Amino acids, peptides, and analogues	Metabolic pathways;Microbial metabolism in diverse environments;Butanoate metabolism;Quorum sensing;Nicotinate and nicotinamide metabolism;Arginine and proline metabolism;Alanine, aspartate and glutamate metabolism;beta-Alanine metabolism	0.7178	0.7116	0.9919	1.616e-05	0.0001095	6.8394	6.8336	6.836	6.8511	6.848	6.8306	6.9149	6.8836	6.8926	6.8744	6.9124	6.8984	6.84	0.008162	6.896	0.0159
pos_786	Oxiracetam	metab_5123	no	down	-	-	pos	-	176.103	0.8497	M+H, M+NH4	C6H10N2O3	0	48.5	HMDB0255986	-	-	-	-	-	Organic acids and derivatives	Carboxylic acids and derivatives	Amino acids, peptides, and analogues	-	0.318	0.3167	0.997	0.05194	0.1088	6.0581	6.0601	6.0341	6.0653	6.0718	6.0401	6.0832	6.0695	6.0693	6.055	6.0914	6.0669	6.055	0.01474	6.073	0.01287
pos_821	(2R,5S)-5-Amino-1,2,6,7-tetrahydroxyoctane-3,4-dione	metab_5161	no	down	-	-	pos	-	263.123	1.28612	M+Na, M+ACN+H	C8H15NO6	0	43.5	HMDB0255319	-	-	-	-	-	Organic oxygen compounds	Organooxygen compounds	Carbohydrates and carbohydrate conjugates	-	0.6722	0.6667	0.9906	0.003121	0.01046	6.2425	6.2614	6.2405	6.2545	6.2521	6.2384	6.2951	6.2873	6.2742	6.2801	6.3516	6.3539	6.248	0.009133	6.307	0.03609
pos_84	Corchoroside A	metab_5180	no	down	-	-	pos	508-76-9	557.277	2.60263	M+H, M+NH4, M+K, M+Na	C29H42O9	0	39.7	HMDB0033846	-	-	-	-	-	Lipids and lipid-like molecules	Steroids and steroid derivatives	Steroid lactones	-	0.7215	0.7191	0.992	3.363e-05	0.0002109	7.1974	7.1883	7.1851	7.1838	7.175	7.1748	7.2574	7.2686	7.2283	7.2427	7.235	7.2205	7.184	0.008555	7.242	0.01814
pos_861	Cotinine glucuronide	metab_5204	no	down	-	C00190	pos	139427-57-9	375.118	1.848	M+Na, M+K	C16H20N2O7	0	76.6	HMDB0001013;PW_C000801	-	-	map01100;map00520;map01250	Metabolism;Metabolism;Metabolism	Global and overview maps;Carbohydrate metabolism;Global and overview maps	Nucleosides, nucleotides, and analogues	Pyrimidine nucleotides	Pyrimidine ribonucleotides	Metabolic pathways;Amino sugar and nucleotide sugar metabolism;Biosynthesis of nucleotide sugars	0.5224	0.5182	0.9912	0.06717	0.1344	5.5922	5.563	5.5196	5.4791	5.4841	5.4556	5.6091	5.5665	5.5707	5.5632	5.5289	5.5527	5.516	0.05302	5.565	0.02623
pos_908	Coniferaldehyde	metab_5256	no	down	-	C02666	pos	458-36-6;20649-42-7	196.096	2.22973	M+H, M+NH4	C10H10O3	0	44.7	HMDB0141782	-	-	map01100;map01110	Metabolism;Metabolism	Global and overview maps;Global and overview maps	Benzenoids	Phenols	Methoxyphenols	Metabolic pathways;Biosynthesis of secondary metabolites	0.5389	0.5403	0.9937	0.001546	0.005785	5.8278	5.8677	5.8568	5.862	5.8527	5.8395	5.8753	5.9095	5.8853	5.9039	5.8814	5.8739	5.851	0.01487	5.888	0.015
pos_1352	4-Hydroxybutyric acid	metab_5358	no	down	-	C00989	pos	591-81-1	209.102	2.02707	2M+H	C4H8O3	0	35.9	HMDB0000710	Organic acids	Carboxylic acids	map01100;map01200;map01120;map00650	Metabolism;Metabolism;Metabolism;Metabolism	Global and overview maps;Global and overview maps;Global and overview maps;Carbohydrate metabolism	Lipids and lipid-like molecules	Fatty Acyls	Fatty acids and conjugates	Metabolic pathways;Carbon metabolism;Microbial metabolism in diverse environments;Butanoate metabolism	0.0632	0.112	0.9993	0.7531	0.8315	5.5127	5.508	5.5	5.517	5.5225	5.5211	5.4899	5.5095	5.4875	5.5296	5.5225	5.5664	5.514	0.008537	5.518	0.02928
pos_2131	9,10-Dihydroxystearic acid	metab_5359	no	down	-	C19622	pos	120-87-6	334.294	5.80065	M+NH4	C18H36O4	0	48.5	HMDB0303981;HMDB0302281;LMFA02000142	-	-	-	-	-	Lipids and lipid-like molecules	Fatty Acyls	Fatty acids and conjugates	-	0.1527	0.2864	0.996	0.6945	0.7854	4.7302	4.7591	4.7571	4.8219	4.7368	4.7437	4.9059	4.9247	4.7184	4.7156	4.7523	4.6478	4.758	0.0332	4.777	0.1122
pos_1141	Glucosamine	metab_5363	no	down	-	C00329	pos	3416-24-8;14257-69-3	162.076	0.632167	M+H-H2O	C6H13NO5	0	65.8	HMDB0030091;PW_C001167;HMDB0242589;HMDB0245095;HMDB0001514	Carbohydrates	Monosaccharides	map01100;map00520;map01250	Metabolism;Metabolism;Metabolism	Global and overview maps;Carbohydrate metabolism;Global and overview maps	Organic oxygen compounds	Organooxygen compounds	Carbohydrates and carbohydrate conjugates	Metabolic pathways;Amino sugar and nucleotide sugar metabolism;Biosynthesis of nucleotide sugars	0.0929	0.089	0.9989	0.6407	0.7421	5.6158	5.5818	5.5707	5.6235	5.5844	5.5654	5.5876	5.5879	5.586	5.591	5.6186	5.6027	5.59	0.02393	5.596	0.01278
pos_4951	Isonicotinic Acid	metab_5367	no	down	-	C07446	pos	55-22-1;2015-20-5	124.039	1.0133	M+H	C6H5NO2	87.2	0	HMDB0041912;HMDB0060665;MJDBOTE0000557	-	-	map00983	Metabolism	Xenobiotics biodegradation and metabolism	Organic acids and derivatives	Carboxylic acids and derivatives	Amino acids, peptides, and analogues	Drug metabolism - other enzymes	0.9008	0.8964	0.9869	7.973e-08	9.867e-07	6.4219	6.4079	6.412	6.4276	6.4242	6.4148	6.492	6.4888	6.5051	6.4952	6.5219	6.5128	6.418	0.007656	6.503	0.01296
pos_829	NAD	metab_5372	no	down	-	C00003	pos	58-68-4;53-84-9	664.115	1.575	M+2H, M+H	C21H27N7O14P2	0	77	HMDB0000902;HMDB0001487;PW_C000721	Vitamins and cofactors	Cofactors	map01100;map00983;map01240;map00730;map00760;map00190	Metabolism;Metabolism;Metabolism;Metabolism;Metabolism;Metabolism	Global and overview maps;Xenobiotics biodegradation and metabolism;Global and overview maps;Metabolism of cofactors and vitamins;Metabolism of cofactors and vitamins;Energy metabolism	Nucleosides, nucleotides, and analogues	(5''->5'')-dinucleotides	Not Available	Metabolic pathways;Drug metabolism - other enzymes;Biosynthesis of cofactors;Thiamine metabolism;Nicotinate and nicotinamide metabolism;Oxidative phosphorylation	0.1081	0.1246	0.9991	0.5097	0.6297	6.6712	6.6936	6.6854	6.71	6.6851	6.6867	6.6877	6.7224	6.6709	6.6946	6.7026	6.6897	6.689	0.01272	6.695	0.01714
pos_2161	Styrene	metab_5374	no	down	-	C07083	pos	100-42-5	105.07	5.84702	M+H	C8H8	75.6	0	HMDB0034240	-	-	map01100;map01220;map01120;map00643	Metabolism;Metabolism;Metabolism;Metabolism	Global and overview maps;Global and overview maps;Global and overview maps;Xenobiotics biodegradation and metabolism	Benzenoids	Benzene and substituted derivatives	Styrenes	Metabolic pathways;Degradation of aromatic compounds;Microbial metabolism in diverse environments;Styrene degradation	0.5844	0.5898	0.9882	0.1029	0.1881	5.8766	5.9246	5.9385	5.8475	5.7635	5.8127	5.8567	5.9866	5.9615	5.9353	6.0089	5.8385	5.861	0.06682	5.931	0.06956
neg_1044	Cysteinyl-Isoleucine	metab_5427	no	down	-	-	neg	-	233.096	2.40037	M-H	C9H18N2O3S	0	43.3	HMDB0028778	-	-	-	-	-	Organic acids and derivatives	Carboxylic acids and derivatives	Amino acids, peptides, and analogues	-	0.0878	0.0913	0.9991	0.6698	0.7431	5.577	5.5696	5.5781	5.5852	5.5877	5.5794	5.5756	5.5571	5.5814	5.5649	5.601	5.6245	5.579	0.006407	5.584	0.02487
neg_1070	2-Keto-3-Deoxy-D-Mannooctanoic Acid	metab_5456	no	down	-	-	neg	-	219.051	2.57638	M-H2O-H	C8H14O8	0	31.4	HMDB0250768	-	-	-	-	-	Organic oxygen compounds	Organooxygen compounds	Carbohydrates and carbohydrate conjugates	-	0.2447	0.2425	0.9967	0.3279	0.4291	4.804	4.8425	4.8662	4.8723	4.8523	4.8815	4.874	4.8553	4.8569	4.8375	4.882	4.9059	4.853	0.02781	4.869	0.02402
neg_1243	Terephthalic Acid	metab_5648	no	down	-	C06337	neg	100-21-0	165.018	3.60835	M-H	C8H6O4	37.1	0	HMDB0002428;MJDBOTE0000641	-	-	map01100;map00627;map01120;map01220	Metabolism;Metabolism;Metabolism;Metabolism	Global and overview maps;Xenobiotics biodegradation and metabolism;Global and overview maps;Global and overview maps	Benzenoids	Benzene and substituted derivatives	Benzoic acids and derivatives	Metabolic pathways;Aminobenzoate degradation;Microbial metabolism in diverse environments;Degradation of aromatic compounds	0.1211	0.1285	0.9989	0.5303	0.6239	5.5299	5.5591	5.5733	5.5632	5.5349	5.5477	5.553	5.5699	5.5549	5.5743	5.54	5.5497	5.551	0.01691	5.557	0.01289
neg_1338	PI(PGF2alpha/16:2(9Z,12Z))	metab_5753	no	down	-	-	neg	-	939.465	4.50405	M+Cl	C45H77O16P	0	63.6	HMDB0276267	-	-	-	-	-	Not Available	Not Available	Not Available	-	0.871	0.8675	0.9905	2.21e-07	3.315e-06	6.6893	6.6849	6.7092	6.699	6.6976	6.7036	6.7651	6.7753	6.7616	6.7511	6.7551	6.7554	6.697	0.008956	6.761	0.008787
neg_1339	PI(22:5(7Z,10Z,13Z,16Z,19Z)/22:6(4Z,7Z,11E,13Z,15E,19Z)-2OH(10S,17))	metab_5754	no	down	-	-	neg	-	969.512	4.51205	M-H2O-H	C53H81O15P	0	32.6	HMDB0278293	-	-	-	-	-	Not Available	Not Available	Not Available	-	0.2098	0.2113	0.9989	0.1619	0.2439	7.2849	7.2858	7.3032	7.2975	7.2965	7.3004	7.3138	7.3129	7.3042	7.3087	7.2898	7.2889	7.295	0.007647	7.303	0.01117
neg_1342	PI(18:2(9Z,12Z)/TXB2)	metab_5758	no	down	-	-	neg	-	983.491	4.55207	M+Cl	C47H81O17P	0	78.4	HMDB0276689	-	-	-	-	-	Not Available	Not Available	Not Available	-	0.6954	0.6917	0.9939	2.322e-05	0.000161	6.8579	6.8592	6.8718	6.8701	6.8708	6.8585	6.9183	6.9243	6.9099	6.8957	6.8968	6.8978	6.865	0.006807	6.907	0.01228
neg_1429	Decanedioic acid	metab_5854	no	down	-	C08277	neg	111-20-6	201.113	5.75317	M-H	C10H18O4	43.9	0	HMDB0000792;LMFA01170006	-	-	-	-	-	Lipids and lipid-like molecules	Fatty Acyls	Fatty acids and conjugates	-	0.1422	0.1497	0.9986	0.5249	0.6193	5.5388	5.5531	5.549	5.5344	5.5512	5.5146	5.5443	5.563	5.5449	5.5773	5.5068	5.5497	5.54	0.01453	5.548	0.0237
neg_1445	1,2-Cyclohexanediol, 1-methyl-4-(1-methylethenyl)-	metab_5872	no	down	-	C18020	neg	-	215.128	5.80117	M+FA-H	C10H18O2	0	49.9	HMDB0256048	-	-	-	-	-	Lipids and lipid-like molecules	Prenol lipids	Monoterpenoids	-	0.3907	0.3905	0.9931	0.2287	0.3208	4.722	4.7443	4.7809	4.7421	4.6949	4.7026	4.7803	4.8325	4.7625	4.7946	4.6782	4.7332	4.731	0.03158	4.764	0.05328
neg_1465	NORETHINDRONE ACETATE	metab_5893	no	down	-	C08152	neg	51-98-9	339.2	5.85717	M-H	C22H28O3	31.5	0	HMDB0255731	-	-	-	-	-	Lipids and lipid-like molecules	Steroids and steroid derivatives	Steroid esters	-	0.232	0.242	0.9974	0.4592	0.5594	6.7863	6.784	6.8673	6.7477	6.787	6.7298	6.7815	6.834	6.8236	6.742	6.8262	6.8059	6.784	0.04736	6.802	0.03498
neg_1469	Embelin	metab_5897	no	down	-	C10342	neg	550-24-3	293.176	5.86517	M-H	C17H26O4	0	39.2	HMDB0251767;LMPK15050006	-	-	-	-	-	Organic oxygen compounds	Organooxygen compounds	Carbonyl compounds	-	0.2446	0.2429	0.9958	0.5243	0.6191	5.426	5.3549	5.3363	5.5497	5.3803	5.4466	5.3819	5.4812	5.4519	5.4276	5.4115	5.4807	5.416	0.0778	5.439	0.03959
neg_1557	Pelargonic acid	metab_5992	no	down	-	C01601	neg	112-05-0	315.254	6.29557	2M-H	C9H18O2	0	30.3	LMFA01010009;HMDB0000847	-	-	-	-	-	Lipids and lipid-like molecules	Fatty Acyls	Fatty acids and conjugates	-	0.662	0.6544	0.9885	0.05098	0.09422	5.2317	5.2465	5.1881	5.1878	5.2978	5.2096	5.2657	5.2497	5.287	5.267	5.2645	5.3916	5.227	0.04186	5.288	0.05235
neg_1666	Dodecyl Hydrogen Sulfate	metab_6112	no	down	-	-	neg	-	265.148	7.1171	M-H	C12H26O4S	50.9	0	-	-	-	-	-	-	-	-	-	-	0.2517	0.243	0.9971	0.3883	0.4904	5.7637	5.8192	5.7717	5.8545	5.7867	5.7714	5.792	5.8536	5.8019	5.8416	5.811	5.7709	5.795	0.03542	5.812	0.031
neg_1670	Dodecylbenzenesulfonic Acid	metab_6117	no	down	-	-	neg	-	325.184	7.1171	M-H	C18H30O3S	68.4	0	HMDB0059915;HMDB0031031	-	-	-	-	-	Benzenoids	Benzene and substituted derivatives	Benzenesulfonic acids and derivatives	-	0.156	0.1725	0.998	0.6863	0.7562	6.4178	6.5702	6.451	6.4844	6.4005	6.403	6.5042	6.498	6.4235	6.467	6.4967	6.4151	6.454	0.06513	6.467	0.03952
neg_2212	9,10-Epoxy-18-hydroxy-octadecanoic acid	metab_6714	no	down	-	C19620	neg	-	313.239	6.29557	M-H	C18H34O4	0	50.3	HMDB0302107	-	-	-	-	-	Lipids and lipid-like molecules	Fatty Acyls	Fatty acids and conjugates	-	0.6198	0.6077	0.9903	0.04079	0.07893	5.144	5.1304	5.052	5.0746	5.1212	5.0935	5.1408	5.1699	5.0985	5.1514	5.1412	5.2168	5.103	0.03539	5.153	0.03903
neg_2222	4a-Hydroxytetrahydrobiopterin	metab_6725	no	down	-	C15522	neg	70110-58-6;1379003-93-6	513.219	6.27967	2M-H	C9H15N5O4	0	47.9	PW_C001541;HMDB0304198;HMDB0002281	-	-	map01100;map00790	Metabolism;Metabolism	Global and overview maps;Metabolism of cofactors and vitamins	Organoheterocyclic compounds	Pteridines and derivatives	Pterins and derivatives	Metabolic pathways;Folate biosynthesis	0.8733	0.87	0.9803	0.02857	0.05889	4.9934	4.9162	4.8652	4.8075	4.8802	4.8618	4.9824	4.9294	4.9457	4.9618	4.9697	5.1228	4.887	0.0627	4.985	0.06984
neg_2286	9,10,13-TriHOME	metab_6794	no	down	-	C14835	neg	29907-57-1	329.233	5.91318	M-H	C18H34O5	0	55	HMDB0004710	-	-	-	-	-	Lipids and lipid-like molecules	Fatty Acyls	Fatty acids and conjugates	-	0.6555	0.6393	0.9842	0.1977	0.2864	5.2172	5.2473	5.241	5.21	5.2297	5.2072	5.2595	5.6033	5.2747	5.2765	5.2144	5.2231	5.225	0.0166	5.309	0.1467
neg_2292	(9S,10S)-9,10-dihydroxyoctadecanoate	metab_6801	no	down	-	C15988	neg	-	315.254	5.89718	M-H	C18H36O4	0	37.8	HMDB0059633	-	-	-	-	-	Lipids and lipid-like molecules	Fatty Acyls	Fatty acids and conjugates	-	0.7701	0.7668	0.9893	0.002716	0.008573	5.6565	5.6724	5.6544	5.6111	5.6893	5.6746	5.7166	5.702	5.7149	5.7095	5.7076	5.7734	5.66	0.02707	5.721	0.02634
neg_2309	13(S)-HpODE	metab_6819	no	down	-	C04717	neg	33964-75-9	311.223	5.87317	M-H	C18H32O4	44.9	0	HMDB0003871	-	-	map01100	Metabolism	Global and overview maps	Lipids and lipid-like molecules	Fatty Acyls	Lineolic acids and derivatives	Metabolic pathways	0.4349	0.4215	0.9928	0.2351	0.3284	5.3553	5.4663	5.3777	5.3848	5.396	5.4269	5.3844	5.5564	5.4305	5.4553	5.4287	5.3837	5.401	0.03963	5.44	0.06364
neg_2329	Ethyl Myristate	metab_6841	no	down	-	-	neg	124-06-1	255.233	5.83317	M-H	C16H32O2	67.2	0	HMDB0034153	-	-	-	-	-	Lipids and lipid-like molecules	Fatty Acyls	Fatty acid esters	-	0.8598	0.8629	0.9864	0.0005691	0.002314	5.2827	5.2151	5.2276	5.217	5.2499	5.2307	5.3252	5.3021	5.344	5.2904	5.3174	5.2758	5.237	0.02554	5.309	0.02471
neg_2463	Araloside A	metab_6987	no	down	-	C17540	neg	7518-22-1	925.487	4.45603	M-H	C47H74O18	0	53.7	HMDB0034535	-	-	-	-	-	Lipids and lipid-like molecules	Prenol lipids	Terpene glycosides	-	0.8793	0.8751	0.9912	4.196e-08	8.83e-07	7.2206	7.2241	7.2314	7.2393	7.2256	7.2334	7.3044	7.2999	7.2883	7.2944	7.286	7.2844	7.229	0.006887	7.293	0.00809
neg_2995	DTDP	metab_7573	no	down	-	C00363	neg	491-97-4	401.016	1.1434	M-H	C10H16N2O11P2	91.7	0	PW_C000987;HMDB0001274	Nucleic acids	Nucleotides	map00240;map01100;map01232	Metabolism;Metabolism;Metabolism	Nucleotide metabolism;Global and overview maps;Global and overview maps	Nucleosides, nucleotides, and analogues	Pyrimidine nucleotides	Pyrimidine deoxyribonucleotides	Pyrimidine metabolism;Metabolic pathways;Nucleotide metabolism	0.9814	0.9738	0.9787	0.04826	0.09023	6.1198	6.1144	6.1123	6.1389	6.1305	6.1026	6.1911	6.1182	6.1653	6.1763	6.3901	6.4764	6.12	0.01311	6.253	0.1444
neg_3052	D-Ribulose 5-Phosphate	metab_7636	no	down	-	C00199	neg	551-85-9;4151-19-3	211.001	0.95185	M-H2O-H	C5H11O8P	58.2	0	PW_C000479;HMDB0000618	-	-	map01100;map01110;map01250;map01120;map01240;map00040;map01200;map01230;map00540;map00680;map00030;map00740	Metabolism;Metabolism;Metabolism;Metabolism;Metabolism;Metabolism;Metabolism;Metabolism;Metabolism;Metabolism;Metabolism;Metabolism	Global and overview maps;Global and overview maps;Global and overview maps;Global and overview maps;Global and overview maps;Carbohydrate metabolism;Global and overview maps;Global and overview maps;Glycan biosynthesis and metabolism;Energy metabolism;Carbohydrate metabolism;Metabolism of cofactors and vitamins	Organic oxygen compounds	Organooxygen compounds	Carbohydrates and carbohydrate conjugates	Metabolic pathways;Biosynthesis of secondary metabolites;Biosynthesis of nucleotide sugars;Microbial metabolism in diverse environments;Biosynthesis of cofactors;Pentose and glucuronate interconversions;Carbon metabolism;Biosynthesis of amino acids;Lipopolysaccharide biosynthesis;Methane metabolism;Pentose phosphate pathway;Riboflavin metabolism	0.6436	0.6392	0.9924	0.001688	0.005753	5.5091	5.4914	5.4886	5.4641	5.519	5.4639	5.5375	5.535	5.5288	5.5352	5.5162	5.5323	5.489	0.02262	5.531	0.007768
neg_3253	Carboxy methyl lysine	metab_7854	no	down	-	-	neg	-	203.103	0.641533	M-H	C8H16N2O4	0	46	HMDB0249649	-	-	-	-	-	Organic acids and derivatives	Carboxylic acids and derivatives	Amino acids, peptides, and analogues	-	0.1795	0.1837	0.9987	0.2376	0.3311	5.5853	5.5692	5.6027	5.5847	5.5916	5.5875	5.6013	5.5867	5.6007	5.5821	5.5888	5.6061	5.587	0.01088	5.594	0.00964
neg_3267	3'-Adenylic Acid	metab_7869	no	down	-	C01367	neg	84-21-9	346.056	0.633583	M-H	C10H14N5O7P	63.5	0	HMDB0258140;HMDB0003540	-	-	map01100;map00230	Metabolism;Metabolism	Global and overview maps;Nucleotide metabolism	Nucleosides, nucleotides, and analogues	Ribonucleoside 3''-phosphates	Not Available	Metabolic pathways;Purine metabolism	0.1177	0.1203	0.999	0.5995	0.6863	6.7551	6.7537	6.7383	6.7683	6.758	6.7508	6.7563	6.7229	6.7468	6.7519	6.7856	6.7998	6.754	0.009788	6.761	0.0278
neg_3276	N-(Hydroxymethyl)acrylamide	metab_7878	no	down	-	C19456	neg	924-42-5	247.093	0.633583	2M+FA-H	C4H7NO2	0	44.4	HMDB0255023	-	-	-	-	-	Organic acids and derivatives	Carboxylic acids and derivatives	Acrylic acids and derivatives	-	0.9209	0.9194	0.9834	0.001382	0.004882	5.0191	5.0271	5.03	5.0689	5.0149	5.0094	5.1116	5.0499	5.1279	5.0803	5.1433	5.1662	5.028	0.02135	5.113	0.04248
neg_331	Azelaic Acid	metab_7915	no	down	-	C08261	neg	123-99-9	187.097	5.60915	M-H, M+Na-2H	C9H16O4	68.3	0	LMFA01170054;HMDB0000784;MJDBOTE0000344	-	-	-	-	-	Lipids and lipid-like molecules	Fatty Acyls	Fatty acids and conjugates	-	0.1368	0.1291	0.998	0.7285	0.7888	5.9374	5.966	5.9736	5.9477	5.9734	5.9303	5.9548	6.1049	5.9623	5.9897	5.8782	5.9094	5.955	0.01886	5.967	0.07861
neg_3332	Citrulline	metab_7939	no	down	-	C00327	neg	372-75-8	174.088	0.577967	M-H	C6H13N3O3	99	0	HMDB0000904;PW_C000723;MJDBOTE0000481	Peptides	Amino acids	map01100;map00220;map01110;map01230	Metabolism;Metabolism;Metabolism;Metabolism	Global and overview maps;Amino acid metabolism;Global and overview maps;Global and overview maps	Organic acids and derivatives	Carboxylic acids and derivatives	Amino acids, peptides, and analogues	Metabolic pathways;Arginine biosynthesis;Biosynthesis of secondary metabolites;Biosynthesis of amino acids	0.7261	0.7274	0.9905	0.0009229	0.003485	5.5272	5.5227	5.5185	5.501	5.5423	5.5164	5.6036	5.5485	5.6031	5.555	5.5674	5.5637	5.521	0.01356	5.574	0.024
neg_340	Uridine 5'-Diphosphate	metab_8013	no	down	-	C00015	neg	58-98-0	402.994	0.609683	M-H, M+Na-2H	C9H14N2O12P2	90.3	0	PW_C000201;HMDB0000295	Nucleic acids	Nucleotides	map01100;map00240;map01232;map01240	Metabolism;Metabolism;Metabolism;Metabolism	Global and overview maps;Nucleotide metabolism;Global and overview maps;Global and overview maps	Nucleosides, nucleotides, and analogues	Pyrimidine nucleotides	Pyrimidine ribonucleotides	Metabolic pathways;Pyrimidine metabolism;Nucleotide metabolism;Biosynthesis of cofactors	0.925	0.9232	0.9864	0.0002025	0.0009702	5.7136	5.7076	5.7015	5.7349	5.7299	5.7023	5.8479	5.7662	5.7922	5.7661	5.7837	5.8101	5.715	0.01429	5.794	0.03107
neg_3515	6-(alpha-D-Glucosaminyl)-1D-myo-inositol	metab_8141	no	down	-	C15658	neg	-	386.131	0.498183	M+FA-H	C12H23NO10	0	34.9	HMDB0011668	-	-	-	-	-	Organic oxygen compounds	Organooxygen compounds	Carbohydrates and carbohydrate conjugates	-	0.7396	0.7465	0.9885	0.004158	0.01206	5.0669	5.0847	5.0789	5.0364	5.06	5.0956	5.1269	5.1031	5.1301	5.1383	5.0899	5.1836	5.07	0.02095	5.129	0.03246
neg_369	9S,10S,11R-trihydroxy-12Z-octadecenoic acid	metab_8328	no	down	-	-	neg	-	329.233	6.28762	M-H2O-H, M-H	C18H34O5	33.1	0	LMFA02000011	-	-	-	-	-	-	-	-	-	0.6731	0.6552	0.9849	0.1398	0.2152	5.0417	5.0895	5.0273	4.9159	5.031	5.0309	5.065	5.2855	5.0089	5.0797	5.0177	5.142	5.023	0.05724	5.1	0.1028
neg_42	Henatinib	metab_8384	no	down	-	-	neg	-	513.219	5.75317	M+Cl, M+FA-H, M-H	C25H29FN4O4	0	53.3	HMDB0253087	-	-	-	-	-	Organoheterocyclic compounds	Pyrroloazepines	Not Available	-	0.6595	0.6515	0.9892	0.06964	0.121	5.8086	5.8767	5.8942	5.8819	5.8395	5.8227	5.8662	5.8516	5.8831	5.9047	5.9751	6.027	5.854	0.0351	5.918	0.06874
neg_696	3'-Amino-3'-deoxythimidine glucuronide	metab_8687	no	down	-	-	neg	-	462.138	0.62565	M+FA-H	C16H23N3O10	0	40.2	HMDB0060751	-	-	-	-	-	Nucleosides, nucleotides, and analogues	Pyrimidine nucleosides	Pyrimidine 2'',3''-dideoxyribonucleosides	-	0.6961	0.6857	0.9914	0.0141	0.03252	6.489	6.5024	6.4631	6.4873	6.4939	6.4508	6.5151	6.5782	6.5037	6.5999	6.522	6.5025	6.481	0.01979	6.537	0.0416
neg_754	Moracetin	metab_8747	no	down	-	-	neg	61474-16-6	825.148	0.705033	M+K-2H	C33H40O22	0	78.5	HMDB0040487;HMDB0302889	-	-	-	-	-	Phenylpropanoids and polyketides	Flavonoids	Flavonoid glycosides	-	0.1159	0.1516	0.9984	0.7255	0.7862	6.2798	6.2694	6.2161	6.3369	6.3125	6.2377	6.3272	6.3182	6.3232	6.2762	6.2511	6.2136	6.275	0.04507	6.285	0.04621
neg_887	N2-Succinyl-L-ornithine	metab_8890	no	down	-	C03415	neg	899816-95-6	231.098	1.06343	M-H	C9H16N2O5	0	36.2	HMDB0001199	-	-	map01100;map00330	Metabolism;Metabolism	Global and overview maps;Amino acid metabolism	Organic acids and derivatives	Carboxylic acids and derivatives	Amino acids, peptides, and analogues	Metabolic pathways;Arginine and proline metabolism	0.9321	0.9281	0.9867	1.268e-05	9.75e-05	5.6489	5.656	5.659	5.6445	5.6478	5.6454	5.7316	5.7055	5.7264	5.6979	5.7322	5.7617	5.65	0.005913	5.726	0.02258
neg_906	3'-Monoiodo-L-thyronine 4'-O-sulfate	metab_8912	no	down	-	-	neg	-	499.933	1.1754	M+Na-2H	C15H14INO7S	0	30.6	HMDB0060076	-	-	-	-	-	Organic oxygen compounds	Organooxygen compounds	Carbohydrates and carbohydrate conjugates	-	0.9477	0.9381	0.9765	0.08266	0.1395	5.7189	5.7018	5.6573	5.7123	5.7132	5.6665	5.7253	5.6969	5.7228	5.7475	6.0055	6.0966	5.695	0.0264	5.832	0.1725
neg_1480	9,10-Epoxyoctadecanoic acid	metab_9016	no	down	-	C19620	neg	154966-80-0	313.239	5.88117	M-H	C18H34O4	0	56.6	HMDB0061650;HMDB0247617;LMFA02000326	-	-	-	-	-	Lipids and lipid-like molecules	Fatty Acyls	Fatty acids and conjugates	-	0.5947	0.5949	0.9921	0.02999	0.06116	5.6733	5.7138	5.6943	5.6255	5.6964	5.7188	5.6862	5.7622	5.7205	5.7423	5.7297	5.7496	5.687	0.03418	5.732	0.02669
neg_3316	Sedoheptulose	metab_9027	no	down	-	C02076	neg	470-46-2;3019-74-7	245.043	0.585933	M+Cl	C7H14O7	0	64.8	HMDB0003219	Carbohydrates	Monosaccharides	map01100	Metabolism	Global and overview maps	Organic oxygen compounds	Organooxygen compounds	Carbohydrates and carbohydrate conjugates	Metabolic pathways	0.3857	0.3985	0.9954	0.1623	0.2444	6.0846	6.0593	6.0774	6.0695	6.0474	5.9728	6.095	6.0843	6.1001	6.0666	6.0902	6.0446	6.052	0.04092	6.08	0.02089
pos_1	PGP(18:2(10E,12Z)+=O(9)/i-14:0)	metab_0	yes	up	-	-	pos	-	835.413	3.42102	M+2H, M+2Na, M+H+Na, M+2Na-H, M+K, M+H, M+Na, M+NH4	C38H70O14P2	0	50.7	HMDB0275044	-	-	-	-	-	Not Available	Not Available	Not Available	-	1.1581	1.1537	1.0191	4.427e-09	7.582e-08	7.4183	7.4306	7.4189	7.4364	7.4112	7.4265	7.2861	7.2817	7.2702	7.2684	7.3114	7.2919	7.424	0.009218	7.285	0.0158
pos_1248	Hypoxanthine	metab_274	yes	up	-	C00262	pos	68-94-0	137.046	1.09885	M+H	C5H4N4O	90.9	0	HMDB0000157;PW_C000102	-	-	map01100;map01232;map00230	Metabolism;Metabolism;Metabolism	Global and overview maps;Global and overview maps;Nucleotide metabolism	Organoheterocyclic compounds	Imidazopyrimidines	Purines and purine derivatives	Metabolic pathways;Nucleotide metabolism;Purine metabolism	1.169	1.1645	1.0253	1.042e-05	7.422e-05	6.0081	5.9932	5.9971	6.0022	6.0463	5.9793	5.8619	5.8921	5.8853	5.8693	5.8388	5.7865	6.004	0.02274	5.856	0.03871
pos_130	Cer(d20:1/LTE4)	metab_332	yes	up	-	-	pos	-	731.539	5.93263	M+H-H2O, M+H, M+H-2H2O	C43H76N2O6S	0	52.1	HMDB0290114	-	-	-	-	-	Not Available	Not Available	Not Available	-	1.4966	1.488	1.0351	1.273e-07	1.5e-06	6.9234	6.9066	6.9193	6.8689	6.8825	6.8869	6.5927	6.6959	6.6827	6.6753	6.6853	6.6513	6.898	0.02183	6.664	0.03792
pos_1330	Pitavastatin	metab_366	yes	up	-	C13334	pos	147511-69-1	386.156	1.98818	M+H-2H2O	C25H24FNO4	0	57.1	HMDB0256618;HMDB0041991;MJDBOTE0000878	-	-	-	-	-	Organoheterocyclic compounds	Quinolines and derivatives	Phenylquinolines	-	1.6825	1.6758	1.0527	3.459e-08	4.668e-07	5.8889	5.8988	5.8827	5.895	5.9087	5.9028	5.5815	5.536	5.5937	5.5821	5.6593	5.6533	5.896	0.009414	5.601	0.04722
pos_1336	Beta-D-glucosaminyl-(1->4)-beta-D-glucosamine	metab_372	yes	up	-	-	pos	-	305.134	1.9959	M+H-2H2O	C12H24N2O9	0	74.9	HMDB0249120	-	-	-	-	-	Organic oxygen compounds	Organooxygen compounds	Carbohydrates and carbohydrate conjugates	-	1.1445	1.14	1.0222	5.959e-07	5.928e-06	6.3968	6.4146	6.3931	6.4066	6.4139	6.3984	6.2542	6.2475	6.2315	6.2598	6.2831	6.3137	6.404	0.009155	6.265	0.02921
pos_1340	2'-Deoxy-2'-methylenecytidine	metab_377	yes	up	-	-	pos	-	479.186	1.9959	2M+H	C10H13N3O4	0	74.5	HMDB0245533	-	-	-	-	-	Organoheterocyclic compounds	Diazines	Pyrimidines and pyrimidine derivatives	-	1.3123	1.3061	1.0273	1.036e-09	2.28e-08	6.6383	6.6625	6.6442	6.6591	6.6414	6.6625	6.4831	6.4592	6.4531	6.4781	6.4716	6.4993	6.651	0.01122	6.474	0.01675
pos_1361	Pantothenic Acid	metab_399	yes	up	-	C00864	pos	79-83-4	220.117	2.0972	M+H	C9H17NO5	83.3	0	HMDB0250782;PW_C000136;HMDB0000210;MJDBOTE0000845	Vitamins and cofactors	Vitamins	map01100;map01110;map00770;map00410;map01240	Metabolism;Metabolism;Metabolism;Metabolism;Metabolism	Global and overview maps;Global and overview maps;Metabolism of cofactors and vitamins;Metabolism of other amino acids;Global and overview maps	Organic acids and derivatives	Carboxylic acids and derivatives	Amino acids, peptides, and analogues	Metabolic pathways;Biosynthesis of secondary metabolites;Pantothenate and CoA biosynthesis;beta-Alanine metabolism;Biosynthesis of cofactors	1.4282	1.4197	1.0336	1.733e-11	6.692e-10	6.38	6.3959	6.3899	6.4124	6.4108	6.4112	6.189	6.2019	6.1913	6.201	6.1835	6.1851	6.4	0.01351	6.192	0.007856
pos_1378	4-ethylamino-6-isopropylamino-1,3,5-triazin-2-ol	metab_417	yes	up	-	C06552	pos	2163-68-0	242.099	2.22198	M+2Na-H	C8H15N5O	0	45.6	HMDB0062766	-	-	map01100;map01120	Metabolism;Metabolism	Global and overview maps;Global and overview maps	Organoheterocyclic compounds	Triazines	1,3,5-triazines	Metabolic pathways;Microbial metabolism in diverse environments	1.5114	1.5013	1.0459	3.958e-08	5.251e-07	5.3726	5.3811	5.3723	5.4338	5.4272	5.4134	5.1546	5.1616	5.142	5.2139	5.1382	5.1682	5.4	0.02805	5.163	0.02738
pos_1506	Remifentanil Acid	metab_559	yes	up	-	-	pos	-	747.36	3.18662	2M+Na	C19H26N2O5	0	77	HMDB0257145	-	-	-	-	-	Organic acids and derivatives	Carboxylic acids and derivatives	Amino acids, peptides, and analogues	-	1.0393	1.036	1.0156	2.574e-08	3.58e-07	7.3436	7.3601	7.3361	7.356	7.3492	7.3355	7.2267	7.2324	7.2258	7.2255	7.2634	7.2321	7.347	0.0102	7.234	0.01457
pos_155	Diaminopimelic acid	metab_606	yes	up	-	C00666	pos	583-93-7	191.102	0.601367	M+H, M+Na, M+K	C7H14N2O4	56.6	0	HMDB0242532;HMDB0001370	-	-	map01100;map01110;map00300;map01120;map00470;map01230	Metabolism;Metabolism;Metabolism;Metabolism;Metabolism;Metabolism	Global and overview maps;Global and overview maps;Amino acid metabolism;Global and overview maps;Metabolism of other amino acids;Global and overview maps	Organic acids and derivatives	Carboxylic acids and derivatives	Amino acids, peptides, and analogues	Metabolic pathways;Biosynthesis of secondary metabolites;Lysine biosynthesis;Microbial metabolism in diverse environments;D-Amino acid metabolism;Biosynthesis of amino acids	1.0619	1.0603	1.0192	2.729e-07	3.003e-06	6.267	6.2783	6.2245	6.278	6.2631	6.24	6.1373	6.1498	6.1445	6.1264	6.1505	6.129	6.258	0.02175	6.14	0.01037
pos_178	3-Deoxy-D-glycero-D-galacto-2-nonulosonic acid	metab_854	yes	up	-	-	pos	22594-61-2	291.068	0.974367	M+Na, M+K, M+NH4	C9H16O9	0	47.7	HMDB0000425	-	-	-	-	-	Organic oxygen compounds	Organooxygen compounds	Carbohydrates and carbohydrate conjugates	-	1.0861	1.0811	1.0174	1.854e-11	7.105e-10	7.0607	7.053	7.0611	7.0508	7.0613	7.0593	6.9385	6.9371	6.9291	6.9266	6.9444	6.9462	7.058	0.004599	6.937	0.007886
pos_2144	24,25-Diacetylvulgaroside	metab_1245	yes	up	-	-	pos	172616-87-4	562.335	5.82412	M+ACN+H	C29H44O8	0	81.9	HMDB0041366	-	-	-	-	-	Lipids and lipid-like molecules	Prenol lipids	Sesterterpenoids	-	1.5959	1.5903	1.0413	4.051e-11	1.318e-09	6.6077	6.5909	6.589	6.5902	6.5733	6.5612	6.3415	6.2994	6.3323	6.3215	6.3252	6.3246	6.585	0.01611	6.324	0.01407
pos_2147	FAPy-adenine	metab_1248	yes	up	-	C06502	pos	5122-36-1	136.061	5.83168	M+H-H2O	C5H7N5O	0	48	HMDB0004816	-	-	-	-	-	Organoheterocyclic compounds	Diazines	Pyrimidines and pyrimidine derivatives	-	1.2429	1.2383	1.0262	4.693e-09	7.907e-08	6.2307	6.2188	6.2227	6.243	6.2062	6.2127	6.0649	6.0495	6.0802	6.05	6.0844	6.0463	6.222	0.01314	6.063	0.01665
pos_2268	Trodusquemine	metab_1381	yes	up	-	-	pos	-	717.558	5.96407	M+CH3OH+H	C37H72N4O5S	0	35.6	HMDB0259290	-	-	-	-	-	Lipids and lipid-like molecules	Steroids and steroid derivatives	Bile acids, alcohols and derivatives	-	1.2758	1.2695	1.024	1.435e-06	1.298e-05	7.3695	7.3717	7.4132	7.4283	7.3968	7.364	7.2205	7.2461	7.257	7.1944	7.2186	7.1687	7.391	0.02637	7.218	0.03257
pos_2496	Filipin II	metab_1634	yes	up	-	-	pos	-	639.406	7.07597	M+H	C35H58O10	0	37.3	HMDB0242297;HMDB0252258	-	-	-	-	-	Phenylpropanoids and polyketides	Macrolides and analogues	Not Available	-	1.2647	1.259	1.0309	0.0001369	0.0007214	6.1433	6.0923	6.1782	6.1184	6.1055	6.2272	6.0325	5.9078	5.9493	5.9941	5.8864	5.9902	6.144	0.0508	5.96	0.05583
pos_28	PGP(20:3(8Z,11Z,14Z)-2OH(5,6)/i-14:0)	metab_1954	yes	up	-	-	pos	-	879.438	3.52267	M+NH4, M+K, M+Na, M+H, M+H+Na	C40H74O15P2	0	78.5	HMDB0275036	-	-	-	-	-	Not Available	Not Available	Not Available	-	1.3564	1.3506	1.0268	4.533e-12	2.348e-10	7.2066	7.2159	7.2207	7.2165	7.2035	7.2097	7.0416	7.0306	7.0134	7.0195	7.0238	7.0164	7.212	0.006599	7.024	0.01042
pos_3166	(1R,9S)-10-(Cyclopropylmethyl)-12-ethyl-4-hydroxy-13-methyl-10-azatricyclo[7.3.1.02,7]trideca-2(7),3,5-trien-8-one	metab_2359	yes	up	-	-	pos	-	317.222	6.36645	M+NH4	C19H25NO2	0	52.4	HMDB0242350	-	-	-	-	-	Alkaloids and derivatives	6,7-benzomorphans	4-hydroxy-6,7-benzomorphans	-	1.5537	1.5496	1.0581	4.195e-06	3.339e-05	4.8382	4.8257	4.7234	4.7363	4.6902	4.8003	4.5146	4.4467	4.5545	4.535	4.488	4.505	4.769	0.06057	4.507	0.03768
pos_3175	PE(14:1(9Z)/20:1(11Z))	metab_2369	yes	up	-	C00350	pos	-	733.553	6.35852	M+NH4	C39H74NO8P	0	55.3	LMGP02010441;PW_C004915;HMDB0008867	Lipids	Phospholipids	map01100;map00564;map01110	Metabolism;Metabolism;Metabolism	Global and overview maps;Lipid metabolism;Global and overview maps	Lipids and lipid-like molecules	Glycerophospholipids	Glycerophosphoethanolamines	Metabolic pathways;Glycerophospholipid metabolism;Biosynthesis of secondary metabolites	2.1314	2.1228	1.0862	5.607e-08	7.233e-07	5.9824	5.9596	5.983	6.0311	6.0003	5.9707	5.6232	5.4668	5.5886	5.4561	5.4312	5.5149	5.988	0.02517	5.513	0.07738
pos_338	Glycerylphosphorylcholine	metab_2596	yes	up	-	C00670	pos	28319-77-9	296.065	0.547233	M+Na, M+K	C8H20NO6P	0	60.1	HMDB0000086;HMDB0252858	-	-	map00565;map00564	Metabolism;Metabolism	Lipid metabolism;Lipid metabolism	Lipids and lipid-like molecules	Glycerophospholipids	Glycerophosphocholines	Ether lipid metabolism;Glycerophospholipid metabolism	1.6812	1.6748	1.0511	4.929e-09	8.251e-08	6.0229	6.0029	6.0417	5.9954	6.0015	5.9906	5.7429	5.6695	5.7144	5.733	5.7555	5.6845	6.009	0.01941	5.717	0.03384
pos_3392	SM(d16:2(4E,8Z)/PGE2)	metab_2610	yes	up	-	-	pos	-	782.517	5.96407	2M+3H2O+2H	C41H73N2O9P	0	43.5	HMDB0290308	-	-	-	-	-	Not Available	Not Available	Not Available	-	1.0166	1.014	1.0152	2.624e-05	0.000169	7.7316	7.6663	7.6977	7.6983	7.6882	7.7234	7.5766	7.5605	7.6032	7.5813	7.5568	7.6381	7.701	0.02374	7.586	0.0304
pos_3561	Vidarabine	metab_2796	yes	up	-	C07195	pos	24356-66-9	268.103	5.83168	M+H	C10H13N5O4	92.7	0	HMDB0014340	-	-	-	-	-	Nucleosides, nucleotides, and analogues	Purine nucleosides	Not Available	-	1.5894	1.5827	1.0459	1.335e-09	2.831e-08	5.9672	5.9437	5.9488	5.9605	5.9209	5.9285	5.6659	5.6521	5.7205	5.6787	5.7009	5.6886	5.945	0.0179	5.684	0.02456
pos_3562	Gamma-Dodecalactone	metab_2797	yes	up	-	-	pos	-	163.148	5.83168	M+H-2H2O	C12H22O2	37.6	0	LMFA07040042	-	-	-	-	-	-	-	-	-	1.4733	1.466	1.0483	8.876e-08	1.078e-06	4.9141	4.8984	4.8916	4.9452	4.8736	4.9266	4.6723	4.7027	4.6674	4.7069	4.7121	4.6298	4.908	0.02575	4.682	0.03158
pos_4307	Didemnin C	metab_3605	yes	up	-	-	pos	-	519.288	3.83555	M+H+Na	C52H82N6O14	0	39.2	HMDB0251218;HMDB0251221	-	-	-	-	-	Organic acids and derivatives	Peptidomimetics	Depsipeptides	-	1.3301	1.3229	1.0293	1.802e-09	3.598e-08	6.442	6.4486	6.4265	6.4157	6.4382	6.4542	6.2417	6.2562	6.2793	6.2508	6.2352	6.2693	6.438	0.01425	6.255	0.01664
pos_4446	Lucyoside M	metab_3758	yes	up	-	-	pos	100156-32-9	441.216	3.50698	M+2Na	C44H68O15	0	52	HMDB0034546	-	-	-	-	-	Lipids and lipid-like molecules	Prenol lipids	Terpene glycosides	-	1.1315	1.1249	1.0225	2.113e-07	2.361e-06	6.0881	6.0887	6.0681	6.1306	6.1028	6.0876	5.9345	5.9649	5.9847	5.9567	5.9576	5.9622	6.094	0.02095	5.96	0.01617
pos_4718	8-Amino-7-oxononanoic acid	metab_4052	yes	up	-	C01092	pos	682799-71-9	229.154	2.29218	M+ACN+H	C9H17NO3	0	54.6	HMDB0240687;LMFA01060168	-	-	map01100;map00780;map01240	Metabolism;Metabolism;Metabolism	Global and overview maps;Metabolism of cofactors and vitamins;Global and overview maps	Lipids and lipid-like molecules	Fatty Acyls	Fatty acids and conjugates	Metabolic pathways;Biotin metabolism;Biosynthesis of cofactors	1.1179	1.107	1.0256	0.0001744	0.0008864	5.6778	5.7213	5.8132	5.7029	5.7152	5.7275	5.547	5.5835	5.6184	5.6358	5.5785	5.5333	5.726	0.04603	5.583	0.03957
pos_4747	Cyclopentenyl cytosine	metab_4084	yes	up	-	-	pos	-	501.167	2.15183	2M+Na	C10H13N3O4	0	74	HMDB0250668	-	-	-	-	-	Nucleosides, nucleotides, and analogues	Nucleoside and nucleotide analogues	Cyclopentyl nucleosides	-	1.3317	1.3243	1.0323	4.748e-08	6.202e-07	5.8461	5.9073	5.8626	5.9105	5.8903	5.9052	5.7058	5.7095	5.7236	5.7039	5.6984	5.6756	5.887	0.02675	5.703	0.01579
pos_4931	Threonylvaline	metab_4285	yes	up	-	-	pos	99032-17-4	219.133	1.08335	M+H	C9H18N2O4	0	61.5	HMDB0029074	-	-	-	-	-	Organic acids and derivatives	Carboxylic acids and derivatives	Amino acids, peptides, and analogues	-	1.6218	1.6145	1.0529	4.532e-09	7.686e-08	5.389	5.3953	5.4028	5.4114	5.4295	5.4251	5.1695	5.1209	5.097	5.1086	5.1566	5.1693	5.409	0.01619	5.137	0.0321
pos_5094	S-Adenosylmethionine	metab_4464	yes	up	-	C00019	pos	29908-03-0;485-80-3	399.144	0.68645	M+H	C15H22N6O5S	84.8	0	PW_C000921;HMDB0001185;MJDBOTE0000477	Vitamins and cofactors	Cofactors	map01100;map01110;map01240;map00270;map00330;map00999;map01230;map00261;map04122	Metabolism;Metabolism;Metabolism;Metabolism;Metabolism;Metabolism;Metabolism;Metabolism;Genetic Information Processing	Global and overview maps;Global and overview maps;Global and overview maps;Amino acid metabolism;Amino acid metabolism;Biosynthesis of other secondary metabolites;Global and overview maps;Biosynthesis of other secondary metabolites;Folding, sorting and degradation	Nucleosides, nucleotides, and analogues	5''-deoxyribonucleosides	5''-deoxy-5''-thionucleosides	Metabolic pathways;Biosynthesis of secondary metabolites;Biosynthesis of cofactors;Cysteine and methionine metabolism;Arginine and proline metabolism;Biosynthesis of various plant secondary metabolites;Biosynthesis of amino acids;Monobactam biosynthesis;Sulfur relay system	1.061	1.0587	1.0195	0.0005544	0.002443	7.0685	7.0574	7.0449	7.0645	7.0367	7.0794	6.973	6.9815	6.9499	6.953	6.8527	6.8318	7.059	0.01572	6.924	0.0645
pos_5131	Afzelechin	metab_4504	yes	up	-	C09320	pos	2545-00-8	313.05	0.624517	M+K	C15H14O5	0	54.6	LMPK12020035;HMDB0030823	-	-	map01110	Metabolism	Global and overview maps	Phenylpropanoids and polyketides	Flavonoids	Flavans	Biosynthesis of secondary metabolites	1.0082	1.0015	1.0192	3.598e-05	0.000224	5.9862	6.0375	6.0274	5.9654	6.0065	6.0236	5.885	5.8798	5.8736	5.946	5.8747	5.9089	6.008	0.02748	5.895	0.02827
pos_5198	Glycerophosphocholine	metab_4575	yes	up	-	C00670	pos	28319-77-9	258.109	0.562867	M+H	C8H20NO6P	91.6	0	HMDB0008357;HMDB0008488;HMDB0008225;HMDB0008030;HMDB0008784;HMDB0008095;HMDB0007994;HMDB0008819;HMDB0007931;HMDB0008259;HMDB0008490;HMDB0008128;HMDB0008228;HMDB0008555;HMDB0011224;HMDB0008523;HMDB0008293;HMDB0008159;HMDB0008359;HMDB0008619;HMDB0008094;HMDB0007996;HMDB0008491;HMDB0008261;HMDB0008457;PW_C000059;HMDB0008392;HMDB0008455;HMDB0008653;HMDB0008817;HMDB0008524;HMDB0008127;HMDB0007928;HMDB…	-	-	map00565;map00564	Metabolism;Metabolism	Lipid metabolism;Lipid metabolism	Lipids and lipid-like molecules	Glycerophospholipids	Glycerophosphocholines	Ether lipid metabolism;Glycerophospholipid metabolism	1.6934	1.6854	1.0548	2.956e-10	7.704e-09	5.6735	5.662	5.6567	5.6617	5.6798	5.6229	5.3367	5.3411	5.3798	5.3913	5.3745	5.3666	5.659	0.01984	5.365	0.02179
pos_5216	L-Histidine	metab_4596	yes	up	-	C00135	pos	71-00-1	156.076	0.55505	M+H	C6H9N3O2	91.2	0	PW_C000116;HMDB0000177;MJDBOTE0000427	Peptides	Amino acids	map01100;map01110;map02010;map00340;map00470;map01230;map00970;map00410	Metabolism;Metabolism;Environmental Information Processing;Metabolism;Metabolism;Metabolism;Genetic Information Processing;Metabolism	Global and overview maps;Global and overview maps;Membrane transport;Amino acid metabolism;Metabolism of other amino acids;Global and overview maps;Translation;Metabolism of other amino acids	Organic acids and derivatives	Carboxylic acids and derivatives	Amino acids, peptides, and analogues	Metabolic pathways;Biosynthesis of secondary metabolites;ABC transporters;Histidine metabolism;D-Amino acid metabolism;Biosynthesis of amino acids;Aminoacyl-tRNA biosynthesis;beta-Alanine metabolism	1.207	1.2018	1.0309	4.315e-05	0.0002623	5.4029	5.4084	5.4	5.4391	5.424	5.3701	5.2402	5.2997	5.2652	5.2969	5.201	5.1682	5.407	0.02345	5.245	0.0528
pos_811	Guanosine monophosphate	metab_5151	yes	up	-	C00144	pos	85-32-5	364.064	1.06002	M+H, M+Na	C10H14N5O8P	0	39.9	PW_C001080;HMDB0001397	Nucleic acids	Nucleotides	map01100;map01232;map00230	Metabolism;Metabolism;Metabolism	Global and overview maps;Global and overview maps;Nucleotide metabolism	Nucleosides, nucleotides, and analogues	Purine nucleotides	Purine ribonucleotides	Metabolic pathways;Nucleotide metabolism;Purine metabolism	1.397	1.3931	1.0356	1.656e-06	1.464e-05	6.0584	6.087	6.042	6.0533	6.0349	6.028	5.8236	5.9223	5.8304	5.8661	5.829	5.7857	6.051	0.02109	5.843	0.04655
pos_818	N-Acetyl-L-Glutamic Acid	metab_5157	yes	up	-	C00624	pos	1188-37-0	212.053	1.25488	M+H, M+Na	C7H11NO5	86.5	0	HMDB0001138;MJDBOTE0000638	-	-	map01100;map01210;map00220;map01110;map01230	Metabolism;Metabolism;Metabolism;Metabolism;Metabolism	Global and overview maps;Global and overview maps;Amino acid metabolism;Global and overview maps;Global and overview maps	Organic acids and derivatives	Carboxylic acids and derivatives	Amino acids, peptides, and analogues	Metabolic pathways;2-Oxocarboxylic acid metabolism;Arginine biosynthesis;Biosynthesis of secondary metabolites;Biosynthesis of amino acids	1.2875	1.2808	1.0312	6.158e-07	6.091e-06	5.7576	5.757	5.7913	5.795	5.7765	5.8048	5.5886	5.5724	5.5842	5.6174	5.6033	5.6648	5.78	0.02005	5.605	0.03315
pos_845	5'-N-Ethylcarboxamidoadenosine	metab_5186	yes	up	-	-	pos	-	291.118	1.72322	M+H-H2O, M+ACN+Na	C12H16N6O4	0	50.1	HMDB0255498	-	-	-	-	-	Nucleosides, nucleotides, and analogues	Purine nucleosides	Not Available	-	1.216	1.2102	1.0242	2.028e-08	2.89e-07	6.5036	6.5072	6.5142	6.5241	6.5282	6.5123	6.3642	6.3533	6.3314	6.3528	6.37	6.3964	6.515	0.009557	6.361	0.02169
pos_1535	Forskolin	metab_5362	yes	up	-	C09076	pos	3413-15-8;66575-29-9	424.245	3.4132	2M+3H2O+2H	C22H34O7	0	32.9	HMDB0032064;HMDB0252457;LMPR0104030004;MJDBOTE0001052	-	-	-	-	-	Organoheterocyclic compounds	Benzofurans	Benzofuranones	-	1.1619	1.1561	1.02	1.958e-11	7.392e-10	7.0321	7.0311	7.0304	7.0407	7.0477	7.0466	6.9075	6.8977	6.8908	6.8941	6.9046	6.9056	7.038	0.007956	6.9	0.006848
neg_1047	(1R,2S,5S,6R,9S,10S)-3,6,17,20-Tetrahydroxy-6-(2-hydroxyacetyl)-1,5-dimethylpentacyclo[11.8.0.02,10.05,9.016,21]henicosa-13,16,18,20-tetraen-15-one	metab_5430	yes	up	-	-	neg	-	477.173	2.42435	M+Cl	C25H30O7	0	68.3	HMDB0260069	-	-	-	-	-	Lipids and lipid-like molecules	Steroids and steroid derivatives	Hydroxysteroids	-	1.3157	1.3094	1.0215	1.149e-06	1.326e-05	6.9105	6.9142	6.9489	6.9236	6.9228	6.9374	6.7571	6.7509	6.7669	6.7671	6.8133	6.8258	6.926	0.01447	6.78	0.03136
neg_1095	Gamma-L-Glutamyl-gamma-L-glutamyl-L-methionine	metab_5483	yes	up	-	-	neg	41515-84-8	406.129	2.6884	M-H	C15H25N3O8S	0	32.5	HMDB0038674	-	-	-	-	-	Organic acids and derivatives	Carboxylic acids and derivatives	Amino acids, peptides, and analogues	-	1.0586	1.0546	1.0168	3.487e-06	3.486e-05	5.7916	5.8128	5.8018	5.8041	5.8222	5.8217	5.7148	5.7352	5.7274	5.7302	5.6806	5.6905	5.809	0.01205	5.713	0.0226
neg_1215	3-(3-Amino-3-carboxypropyl)uridine	metab_5617	yes	up	-	-	neg	-	344.107	3.30442	M-H	C13H19N3O8	0	39.9	HMDB0242130	-	-	-	-	-	Nucleosides, nucleotides, and analogues	Pyrimidine nucleosides	Not Available	-	1.0368	1.0312	1.0139	5.938e-08	1.132e-06	6.4744	6.4768	6.4868	6.4736	6.4852	6.4749	6.3895	6.3644	6.3845	6.401	6.3977	6.4017	6.479	0.005828	6.39	0.01417
neg_1231	2-Isopropylmalic Acid	metab_5635	yes	up	-	C02504	neg	49601-06-1	175.06	3.45645	M-H	C7H12O5	42.3	0	HMDB0000402	-	-	map01100;map01110;map00290;map01210;map00620;map01230	Metabolism;Metabolism;Metabolism;Metabolism;Metabolism;Metabolism	Global and overview maps;Global and overview maps;Amino acid metabolism;Global and overview maps;Carbohydrate metabolism;Global and overview maps	Lipids and lipid-like molecules	Fatty Acyls	Fatty acids and conjugates	Metabolic pathways;Biosynthesis of secondary metabolites;Valine, leucine and isoleucine biosynthesis;2-Oxocarboxylic acid metabolism;Pyruvate metabolism;Biosynthesis of amino acids	3.0006	2.9855	1.1379	1.095e-12	1.126e-10	5.9864	5.9904	6.0643	5.9856	6.0242	6.0438	5.2718	5.2632	5.2869	5.2793	5.2906	5.3327	6.016	0.03356	5.287	0.0243
neg_1240	Dodeca-3,6,9-trienedioylcarnitine	metab_5645	yes	up	-	-	neg	-	388.173	3.53645	M+Na-2H	C19H29NO6	0	42.6	HMDB0241285	-	-	-	-	-	Lipids and lipid-like molecules	Fatty Acyls	Fatty acid esters	-	1.1661	1.1627	1.0209	3.069e-05	0.0002008	5.871	5.8774	5.8454	5.8436	5.8631	5.8776	5.7353	5.7885	5.7383	5.7826	5.725	5.6857	5.863	0.0153	5.743	0.03827
neg_1479	Cassiachromone	metab_5908	yes	up	-	-	neg	28955-30-8	213.055	5.88117	M-H2O-H	C13H12O4	0	54.9	HMDB0030813	-	-	-	-	-	Organoheterocyclic compounds	Benzopyrans	1-benzopyrans	-	1.7489	1.7337	1.0544	2.639e-05	0.0001785	5.1673	5.2175	5.1734	5.2034	5.1124	5.2008	4.9426	4.7586	4.9755	4.9396	4.8872	4.9689	5.179	0.03784	4.912	0.08139
neg_197	Succinic Acid	metab_6445	yes	up	-	C00042	neg	110-15-6	117.018	1.32743	M-H2O-H, M-H	C4H6O4	75.9	0	HMDB0000254;LMFA01170043;PW_C000174;MJDBOTE0000409	Organic acids	Carboxylic acids	map01100;map01220;map00310;map01110;map00640;map00920;map01120;map00630;map01200;map00620;map00760;map00361;map00250;map02020;map00360;map00350;map00020;map00650;map00190	Metabolism;Metabolism;Metabolism;Metabolism;Metabolism;Metabolism;Metabolism;Metabolism;Metabolism;Metabolism;Metabolism;Metabolism;Metabolism;Environmental Information Processing;Metabolism;Metabolism;Metabolism;Metabolism;Metabolism	Global and overview maps;Global and overview maps;Amino acid metabolism;Global and overview maps;Carbohydrate metabolism;Energy metabolism;Global and overview maps;Carbohydrate metabolism;Global and overview maps;Carbohydrate metabolism;Metabolism of cofactors and vitamins;Xenobiotics biodegradation and metabolism;Amino acid metabolism;Signal transduction;Amino acid metabolism;Amino acid metaboli…	Organic acids and derivatives	Carboxylic acids and derivatives	Dicarboxylic acids and derivatives	Metabolic pathways;Degradation of aromatic compounds;Lysine degradation;Biosynthesis of secondary metabolites;Propanoate metabolism;Sulfur metabolism;Microbial metabolism in diverse environments;Glyoxylate and dicarboxylate metabolism;Carbon metabolism;Pyruvate metabolism;Nicotinate and nicotinamide metabolism;Chlorocyclohexane and chlorobenzene degradation;Alanine, aspartate and glutamate metabo…	1.0274	1.023	1.0145	0.001175	0.004258	7.2988	7.3004	7.2887	7.2881	7.2687	7.2481	7.2065	7.2312	7.1895	7.2133	7.1334	7.093	7.282	0.02014	7.178	0.05334
neg_2263	Oleoyl glycine	metab_6769	yes	up	-	-	neg	2601-90-3	384.276	6.04118	M+FA-H	C20H37NO3	0	55.2	HMDB0013631	-	-	-	-	-	Organic acids and derivatives	Carboxylic acids and derivatives	Amino acids, peptides, and analogues	-	2.0659	2.0607	1.097	0.005354	0.01478	4.9345	5.2815	5.5212	5.1137	5.0423	5.5966	4.6146	5.047	4.7361	4.7577	4.9461	4.6049	5.248	0.2668	4.784	0.1784
neg_2298	12S-HHT	metab_6807	yes	up	-	C20388	neg	54397-84-1	839.604	5.88117	3M-H	C17H28O3	0	40.3	HMDB0012535	-	-	-	-	-	Lipids and lipid-like molecules	Fatty Acyls	Fatty acids and conjugates	-	1.8723	1.8582	1.0427	9.434e-08	1.648e-06	7.1036	7.0216	7.0434	7.0071	7.0657	7.0801	6.8222	6.7248	6.7802	6.7479	6.7289	6.7837	7.054	0.03644	6.765	0.03759
neg_254	Acetyl CoA	metab_7072	yes	up	-	C00024	neg	72-89-9	403.556	2.98442	M-2H, M-H	C23H38N7O17P3S	0	74.8	HMDB0247926;HMDB0001206	-	-	map01220;map00310;map01110;map01240;map01200;map00999;map00061;map00020;map00650;map00410;map00630;map00430;map00900;map01100;map00480;map00300;map01120;map00562;map01212;map00680;map00010;map00360;map00071;map00280;map00380;map00640;map00362;map00625;map00622;map00620;map00621;map00290	Metabolism;Metabolism;Metabolism;Metabolism;Metabolism;Metabolism;Metabolism;Metabolism;Metabolism;Metabolism;Metabolism;Metabolism;Metabolism;Metabolism;Metabolism;Metabolism;Metabolism;Metabolism;Metabolism;Metabolism;Metabolism;Metabolism;Metabolism;Metabolism;Metabolism;Metabolism;Metabolism;Metabolism;Metabolism;Metabolism;Metabolism;Metabolism	Global and overview maps;Amino acid metabolism;Global and overview maps;Global and overview maps;Global and overview maps;Biosynthesis of other secondary metabolites;Lipid metabolism;Carbohydrate metabolism;Carbohydrate metabolism;Metabolism of other amino acids;Carbohydrate metabolism;Metabolism of other amino acids;Metabolism of terpenoids and polyketides;Global and overview maps;Metabolism of …	Lipids and lipid-like molecules	Fatty Acyls	Fatty acyl thioesters	Degradation of aromatic compounds;Lysine degradation;Biosynthesis of secondary metabolites;Biosynthesis of cofactors;Carbon metabolism;Biosynthesis of various plant secondary metabolites;Fatty acid biosynthesis;Citrate cycle (TCA cycle);Butanoate metabolism;beta-Alanine metabolism;Glyoxylate and dicarboxylate metabolism;Taurine and hypotaurine metabolism;Terpenoid backbone biosynthesis;Metabolic …	1.2186	1.2132	1.0203	2.575e-05	0.0001755	6.5185	6.5522	6.583	6.5478	6.5203	6.4778	6.3719	6.373	6.4178	6.4118	6.4328	6.4085	6.533	0.03606	6.403	0.02481
neg_2629	(2E)-Hept-2-enedioylcarnitine	metab_7171	yes	up	-	-	neg	-	322.126	3.29643	M+Na-2H	C14H23NO6	0	30.4	HMDB0241689	-	-	-	-	-	Lipids and lipid-like molecules	Fatty Acyls	Fatty acid esters	-	1.0912	1.0871	1.015	1.792e-08	4.388e-07	6.6083	6.6199	6.6199	6.6106	6.6205	6.6156	6.5053	6.5039	6.5135	6.5136	6.5324	6.5373	6.616	0.005257	6.518	0.014
neg_266	Chloramphenicol	metab_7205	yes	up	-	C00918	neg	56-75-7	321.007	3.02442	M-H, M+Cl	C11H12Cl2N2O5	0	51.9	HMDB0014589;PW_C008956;MJDBOTE0001408	Antibiotics	Others	-	-	-	Benzenoids	Benzene and substituted derivatives	Nitrobenzenes	-	1.0397	1.0319	1.0183	1.743e-05	0.0001268	5.2455	5.2322	5.2682	5.2054	5.236	5.2701	5.1253	5.135	5.1647	5.1469	5.15	5.1725	5.243	0.0243	5.149	0.01768
neg_2812	Hymenoxon	metab_7374	yes	up	-	C09482	neg	57377-32-9	303.12	2.45637	M+Na-2H	C15H22O5	0	49.5	HMDB0253305	-	-	-	-	-	Organoheterocyclic compounds	Oxanes	Not Available	-	1.3235	1.3191	1.0247	5.379e-08	1.041e-06	6.0152	6.0238	6.0325	6.0174	6.0304	6.0228	5.869	5.865	5.8616	5.8634	5.8901	5.9222	6.024	0.006876	5.879	0.02382
neg_2816	Neoacrimarine K	metab_7378	yes	up	-	-	neg	217199-09-2	540.168	2.42435	M-H2O-H	C31H29NO9	0	53.8	HMDB0033192	-	-	-	-	-	Organoheterocyclic compounds	Quinolines and derivatives	Benzoquinolines	-	1.2734	1.2689	1.0229	2.583e-05	0.0001757	6.3605	6.3711	6.4053	6.3838	6.3844	6.4081	6.2234	6.2061	6.2012	6.2304	6.287	6.3075	6.386	0.01866	6.243	0.04414
neg_2916	N-Succinyl-L,L-2,6-diaminopimelate	metab_7489	yes	up	-	C04421	neg	26605-36-7	289.104	1.87948	M-H	C11H18N2O7	0	38.4	HMDB0012267	-	-	map01100;map01120;map00300;map01230	Metabolism;Metabolism;Metabolism;Metabolism	Global and overview maps;Global and overview maps;Amino acid metabolism;Global and overview maps	Organic acids and derivatives	Carboxylic acids and derivatives	Amino acids, peptides, and analogues	Metabolic pathways;Microbial metabolism in diverse environments;Lysine biosynthesis;Biosynthesis of amino acids	1.0799	1.0756	1.0163	4.759e-07	6.154e-06	6.0438	6.0476	6.0587	6.0401	6.0493	6.0564	5.9487	5.9347	5.9347	5.9389	5.9745	5.9779	6.049	0.007158	5.952	0.01977
neg_2937	5'-Thymidylic Acid	metab_7512	yes	up	-	C00364	neg	365-07-1	321.049	1.69547	M-H	C10H15N2O8P	94.6	0	HMDB0001227	Nucleic acids	Nucleotides	map00240;map01100;map01232	Metabolism;Metabolism;Metabolism	Nucleotide metabolism;Global and overview maps;Global and overview maps	Nucleosides, nucleotides, and analogues	Pyrimidine nucleotides	Pyrimidine deoxyribonucleotides	Pyrimidine metabolism;Metabolic pathways;Nucleotide metabolism	1.3799	1.3744	1.0211	5.261e-09	1.632e-07	7.5309	7.5374	7.5463	7.5322	7.5327	7.553	7.3565	7.3798	7.3696	7.381	7.4067	7.4015	7.539	0.00898	7.383	0.01896
neg_2957	(4S,7S,12Br)-7-[[(2R)-2-acetylsulfanyl-3-phenylpropanoyl]amino]-6-oxo-2,3,4,7,8,12b-hexahydro-1H-pyrido[2,1-a][2]benzazepine-4-carboxylic acid	metab_7533	yes	up	-	-	neg	-	517.117	1.38343	M+K-2H	C26H28N2O5S	0	71.3	HMDB0254377	-	-	-	-	-	Organic acids and derivatives	Carboxylic acids and derivatives	Amino acids, peptides, and analogues	-	1.1707	1.1662	1.0181	3.141e-07	4.595e-06	6.4488	6.458	6.4834	6.4735	6.4603	6.4821	6.3377	6.3437	6.3305	6.3565	6.3732	6.3763	6.468	0.01408	6.353	0.01893
neg_2985	2'-Deoxyadenosine 5'-phosphate	metab_7563	yes	up	-	C00360	neg	653-63-4	330.061	1.1994	M-H	C10H14N5O6P	85.5	0	HMDB0000905	Nucleic acids	Nucleotides	map01100;map01232;map00230	Metabolism;Metabolism;Metabolism	Global and overview maps;Global and overview maps;Nucleotide metabolism	Nucleosides, nucleotides, and analogues	Purine nucleotides	Purine deoxyribonucleotides	Metabolic pathways;Nucleotide metabolism;Purine metabolism	1.0397	1.0356	1.0152	1.348e-06	1.512e-05	6.087	6.0894	6.103	6.0934	6.1007	6.1035	6	5.9843	5.9872	5.9976	6.0216	6.0376	6.096	0.007192	6.005	0.0208
neg_3002	Deoxythymidine diphosphate-L-rhamnose	metab_7583	yes	up	-	C03319	neg	2147-59-3	547.074	1.1194	M-H	C16H26N2O15P2	0	78.9	HMDB0006354	-	-	map00572;map01100;map01110;map01250;map00521;map00523;map00541	Metabolism;Metabolism;Metabolism;Metabolism;Metabolism;Metabolism;Metabolism	Glycan biosynthesis and metabolism;Global and overview maps;Global and overview maps;Global and overview maps;Biosynthesis of other secondary metabolites;Metabolism of terpenoids and polyketides;Glycan biosynthesis and metabolism	Nucleosides, nucleotides, and analogues	Pyrimidine nucleotides	Pyrimidine nucleotide sugars	Arabinogalactan biosynthesis - Mycobacterium;Metabolic pathways;Biosynthesis of secondary metabolites;Biosynthesis of nucleotide sugars;Streptomycin biosynthesis;Polyketide sugar unit biosynthesis;O-Antigen nucleotide sugar biosynthesis	2.037	2.0267	1.0667	6.41e-05	0.0003672	5.9294	5.9338	5.9486	5.9171	6.0315	5.943	5.637	5.6799	5.6261	5.6977	5.4662	5.366	5.951	0.04114	5.579	0.1326
neg_3008	5'-Guanylic Acid	metab_7588	yes	up	-	C00144	neg	85-32-5	362.051	1.0794	M-H	C10H14N5O8P	85.3	0	HMDB0001397;MJDBOTE0000666	Nucleic acids	Nucleotides	map01100;map01232;map00230	Metabolism;Metabolism;Metabolism	Global and overview maps;Global and overview maps;Nucleotide metabolism	Nucleosides, nucleotides, and analogues	Purine nucleotides	Purine ribonucleotides	Metabolic pathways;Nucleotide metabolism;Purine metabolism	1.6163	1.6115	1.0347	4.761e-07	6.154e-06	6.5324	6.5432	6.5223	6.5001	6.5154	6.5327	6.2798	6.3743	6.2933	6.3442	6.2771	6.259	6.524	0.01524	6.305	0.04472
neg_3024	Melatonin glucuronide	metab_7606	yes	up	-	-	neg	-	429.125	1.0156	M+Na-2H	C19H24N2O8	0	46.5	HMDB0060830	-	-	-	-	-	Nucleosides, nucleotides, and analogues	Nucleoside and nucleotide analogues	1-pyranosylindoles	-	1.3582	1.3519	1.0274	6.357e-10	2.6e-08	5.6259	5.6198	5.6055	5.6225	5.619	5.623	5.4722	5.4531	5.4573	5.4875	5.4592	5.484	5.619	0.007205	5.469	0.01459
neg_3038	Fructose lactate	metab_7621	yes	up	-	-	neg	-	267.072	0.983583	M-H	C9H16O9	0	83.6	HMDB0252491	-	-	-	-	-	Organic oxygen compounds	Organooxygen compounds	Carbohydrates and carbohydrate conjugates	-	1.1228	1.1175	1.0136	1.172e-10	5.779e-09	7.6269	7.6213	7.6205	7.6196	7.6156	7.6097	7.5185	7.5249	7.5246	7.512	7.5121	7.5073	7.619	0.005825	7.517	0.007287
neg_3068	3'-Glucosyl-2',4',6'-trihydroxyacetophenone	metab_7652	yes	up	-	-	neg	88885-07-8	719.202	0.8962	2M+Hac-H	C14H18O9	0	46.8	HMDB0040621	-	-	-	-	-	Organic oxygen compounds	Organooxygen compounds	Carbohydrates and carbohydrate conjugates	-	1.2238	1.2142	1.0231	6.381e-05	0.0003669	5.8849	5.8713	5.9073	5.8567	5.9355	5.9171	5.8028	5.7827	5.8077	5.7278	5.7231	5.7286	5.895	0.02969	5.762	0.03995
neg_3075	Lactulose	metab_7660	yes	up	-	C07064	neg	4618-18-2	377.086	0.8962	M+Cl	C12H22O11	82.2	0	HMDB0000740;MJDBOTE0001392	-	-	-	-	-	Organic oxygen compounds	Organooxygen compounds	Carbohydrates and carbohydrate conjugates	-	1.0257	1.0214	1.0111	1.843e-09	6.568e-08	7.8524	7.8577	7.8623	7.8561	7.8634	7.8697	7.7584	7.7817	7.778	7.7782	7.7718	7.777	7.86	0.006137	7.774	0.00837
neg_3115	D-Fructose 6-phosphate	metab_7704	yes	up	-	C00085	neg	643-13-0	259.022	0.824517	M-H	C6H13O9P	68.4	0	HMDB0304311;HMDB0000124;MJDBNL00000133	-	-	map01100;map01110;map01120;map01200;map00052;map00680;map00500	Metabolism;Metabolism;Metabolism;Metabolism;Metabolism;Metabolism;Metabolism	Global and overview maps;Global and overview maps;Global and overview maps;Global and overview maps;Carbohydrate metabolism;Energy metabolism;Carbohydrate metabolism	Organic oxygen compounds	Organooxygen compounds	Carbohydrates and carbohydrate conjugates	Metabolic pathways;Biosynthesis of secondary metabolites;Microbial metabolism in diverse environments;Carbon metabolism;Galactose metabolism;Methane metabolism;Starch and sucrose metabolism	1.0348	1.0298	1.0129	1.022e-05	8.23e-05	7.3546	7.3323	7.3337	7.3288	7.3174	7.2928	7.2436	7.2113	7.2461	7.2105	7.2544	7.2404	7.327	0.02049	7.234	0.01877
neg_3216	Citric Acid	metab_7814	yes	up	-	C00158	neg	77-92-9	191.019	0.69705	M-H	C6H8O7	84.6	0	PW_C000063;HMDB0000094;MJDBNL00000139	Organic acids	Carboxylic acids	map01100;map00630;map01110;map01120;map01240;map01210;map01200;map01230;map01053;map00250;map02020;map00020	Metabolism;Metabolism;Metabolism;Metabolism;Metabolism;Metabolism;Metabolism;Metabolism;Metabolism;Metabolism;Environmental Information Processing;Metabolism	Global and overview maps;Carbohydrate metabolism;Global and overview maps;Global and overview maps;Global and overview maps;Global and overview maps;Global and overview maps;Global and overview maps;Metabolism of terpenoids and polyketides;Amino acid metabolism;Signal transduction;Carbohydrate metabolism	Organic acids and derivatives	Carboxylic acids and derivatives	Tricarboxylic acids and derivatives	Metabolic pathways;Glyoxylate and dicarboxylate metabolism;Biosynthesis of secondary metabolites;Microbial metabolism in diverse environments;Biosynthesis of cofactors;2-Oxocarboxylic acid metabolism;Carbon metabolism;Biosynthesis of amino acids;Biosynthesis of siderophore group nonribosomal peptides;Alanine, aspartate and glutamate metabolism;Two-component system;Citrate cycle (TCA cycle)	1.2682	1.267	1.0288	0.001431	0.005021	5.7546	5.7348	5.7171	5.7478	5.7444	5.631	5.6719	5.5625	5.5521	5.5892	5.5618	5.4321	5.722	0.04626	5.562	0.07719
neg_3312	Sucrose	metab_7918	yes	up	-	C00089	neg	57-50-1	377.086	0.601683	M+Cl	C12H22O11	96.3	0	HMDB0000258;PW_C000177	Carbohydrates	Oligosaccharides	map01100;map00500;map01110;map02010;map00052	Metabolism;Metabolism;Metabolism;Environmental Information Processing;Metabolism	Global and overview maps;Carbohydrate metabolism;Global and overview maps;Membrane transport;Carbohydrate metabolism	Organic oxygen compounds	Organooxygen compounds	Carbohydrates and carbohydrate conjugates	Metabolic pathways;Starch and sucrose metabolism;Biosynthesis of secondary metabolites;ABC transporters;Galactose metabolism	1.0521	1.0463	1.0111	2.702e-08	6.234e-07	8.3172	8.3232	8.3156	8.3214	8.3338	8.3435	8.2425	8.224	8.2363	8.2478	8.2241	8.2333	8.326	0.01081	8.235	0.009643
neg_3347	4-hydroxyalprazolam	metab_7955	yes	up	-	-	neg	-	359.045	0.569983	M+Cl	C17H13ClN4O	0	51.7	HMDB0060554	-	-	-	-	-	Organoheterocyclic compounds	Benzodiazepines	1,4-benzodiazepines	-	1.1855	1.1816	1.0213	1.478e-07	2.333e-06	5.6573	5.6846	5.6729	5.6498	5.6712	5.676	5.5388	5.5318	5.5357	5.5622	5.5642	5.5758	5.669	0.01279	5.551	0.01822
neg_337	7-Deoxydoxorubicinone	metab_7979	yes	up	-	-	neg	-	379.082	0.601683	M-H2O-H, M+K-2H	C21H18O8	0	39.3	HMDB0247245	-	-	-	-	-	Benzenoids	Naphthacenes	Tetracenequinones	-	1.0529	1.0472	1.0117	3.339e-08	7.372e-07	7.8468	7.8522	7.8445	7.8503	7.8642	7.8748	7.7722	7.7553	7.7654	7.7772	7.7548	7.7598	7.855	0.01168	7.764	0.009167
neg_350	D-Mannose 6-Phosphate	metab_8124	yes	up	-	C00275	neg	3672-15-9	259.022	0.617667	M-H2O-H, M-H	C6H13O9P	84.1	0	HMDB0001078;HMDB0304312	-	-	map01100;map01110;map01250;map01240;map00520;map00051;map00541	Metabolism;Metabolism;Metabolism;Metabolism;Metabolism;Metabolism;Metabolism	Global and overview maps;Global and overview maps;Global and overview maps;Global and overview maps;Carbohydrate metabolism;Carbohydrate metabolism;Glycan biosynthesis and metabolism	Organic oxygen compounds	Organooxygen compounds	Carbohydrates and carbohydrate conjugates	Metabolic pathways;Biosynthesis of secondary metabolites;Biosynthesis of nucleotide sugars;Biosynthesis of cofactors;Amino sugar and nucleotide sugar metabolism;Fructose and mannose metabolism;O-Antigen nucleotide sugar biosynthesis	1.0284	1.0247	1.013	3.081e-05	0.0002012	7.2533	7.2365	7.2311	7.2457	7.2317	7.1953	7.1779	7.1327	7.1538	7.125	7.141	7.1064	7.232	0.02004	7.139	0.02465
neg_371	3,4-dihydroxy-5-all-trans-decaprenylbenzoate	metab_8331	yes	up	-	-	neg	-	869.615	6.28762	M+Na-2H, M+Cl	C57H86O4	0	77.6	HMDB0062204	-	-	-	-	-	Lipids and lipid-like molecules	Prenol lipids	Polyprenylphenols	-	1.7007	1.6944	1.04	3.814e-07	5.299e-06	6.314	6.3244	6.2826	6.2701	6.2995	6.2607	6.1189	6.0618	6.0713	5.994	6.016	6.0389	6.292	0.02502	6.05	0.04417
neg_645	L-2-Amino-3-(1-pyrazolyl)propanoic acid	metab_8633	yes	up	-	-	neg	2734-48-7	154.061	0.546083	M-H	C6H9N3O2	0	35.8	HMDB0034267	-	-	-	-	-	Organic acids and derivatives	Carboxylic acids and derivatives	Amino acids, peptides, and analogues	-	1.2944	1.2871	1.03	3.586e-05	0.0002293	5.0886	5.0642	5.0919	5.0757	5.0845	5.0827	4.9357	4.9783	4.9497	4.9899	4.8735	4.8723	5.081	0.01005	4.933	0.0506
neg_703	Inosine	metab_8696	yes	up	-	C00294	neg	58-63-9	267.072	0.633583	M-H	C10H12N4O5	0	77.3	HMDB0000195;PW_C000127;HMDB0247301;MJDBOTE0000386	-	-	map01100;map02010;map01232;map00230	Metabolism;Environmental Information Processing;Metabolism;Metabolism	Global and overview maps;Membrane transport;Global and overview maps;Nucleotide metabolism	Nucleosides, nucleotides, and analogues	Purine nucleosides	Not Available	Metabolic pathways;ABC transporters;Nucleotide metabolism;Purine metabolism	1.0165	1.0134	1.0116	9.897e-06	8.022e-05	7.8481	7.8334	7.8119	7.8448	7.8452	7.8117	7.7814	7.7293	7.7513	7.7261	7.7414	7.7307	7.833	0.01682	7.743	0.02082
neg_834	Phosphocreatine	metab_8832	yes	up	-	C02305	neg	1967-07-02	421.066	0.864233	2M-H	C4H10N3O5P	0	34.7	HMDB0001511;PW_C001164;MJDBOTE0000439	-	-	map01100;map00330	Metabolism;Metabolism	Global and overview maps;Amino acid metabolism	Organic acids and derivatives	Carboxylic acids and derivatives	Amino acids, peptides, and analogues	Metabolic pathways;Arginine and proline metabolism	1.0506	1.0492	1.0131	3.636e-07	5.111e-06	7.204	7.1792	7.1915	7.2106	7.2073	7.1817	7.1101	7.1099	7.0979	7.0801	7.1204	7.1022	7.196	0.0135	7.103	0.01376
neg_846	Xylobiose	metab_8845	yes	up	-	C01630	neg	6860-47-5	609.189	0.904183	2M+FA-H	C10H18O9	0	74.6	HMDB0029894	Carbohydrates	Oligosaccharides	map02010	Environmental Information Processing	Membrane transport	Organic oxygen compounds	Organooxygen compounds	Carbohydrates and carbohydrate conjugates	ABC transporters	1.3614	1.3599	1.024	6.584e-07	8.2e-06	6.6011	6.591	6.5859	6.6201	6.6286	6.5936	6.4631	6.4682	6.4593	6.3906	6.4671	6.4374	6.603	0.01717	6.448	0.03013
neg_886	Hesperidin	metab_8889	yes	up	-	C09755	neg	520-26-3	591.178	1.05548	M-H2O-H	C28H34O15	0	65	LMPK12140451;HMDB0003265	-	-	-	-	-	Phenylpropanoids and polyketides	Flavonoids	Flavonoid glycosides	-	1.2597	1.2556	1.0203	7.56e-09	2.249e-07	6.5709	6.5768	6.5683	6.5961	6.6042	6.599	6.4476	6.4719	6.4595	6.4494	6.4494	6.4546	6.586	0.01568	6.455	0.009201
neg_965	S-Adenosylhomocysteine	metab_8977	yes	up	-	C00021	neg	979-92-0	383.114	1.83948	M-H	C14H20N6O5S	61.1	0	HMDB0000939;PW_C000749	-	-	map01100;map00270;map01230;map01240	Metabolism;Metabolism;Metabolism;Metabolism	Global and overview maps;Amino acid metabolism;Global and overview maps;Global and overview maps	Organoheterocyclic compounds	Lactones	Gamma butyrolactones	Metabolic pathways;Cysteine and methionine metabolism;Biosynthesis of amino acids;Biosynthesis of cofactors	1.1924	1.192	1.0223	0.0002434	0.001128	6.0987	6.1663	6.1572	6.134	6.1201	6.174	5.9661	6.0803	5.9886	6.0404	6.031	5.944	6.142	0.02919	6.008	0.05106
neg_974	CAMP	metab_8987	yes	up	-	C00575	neg	60-92-4	328.045	1.88748	M-H	C10H12N5O6P	77.9	0	HMDB0000058;PW_C000041	Nucleic acids	Cyclic nucleotides	map01100;map00230	Metabolism;Metabolism	Global and overview maps;Nucleotide metabolism	Nucleosides, nucleotides, and analogues	Purine nucleotides	Cyclic purine nucleotides	Metabolic pathways;Purine metabolism	1.0548	1.0565	1.0199	0.0003999	0.001724	5.4034	5.4663	5.4524	5.4452	5.4142	5.4125	5.2776	5.3863	5.3166	5.3518	5.344	5.279	5.432	0.02563	5.326	0.04306
neg_3049	GDP-Glucose	metab_9019	yes	up	-	C00394	neg	3123-67-9;5750-57-2	604.07	0.95185	M-H	C16H25N5O16P2	89.9	0	HMDB0003351;HMDB0001163	-	-	map01100;map00520;map00500;map01250	Metabolism;Metabolism;Metabolism;Metabolism	Global and overview maps;Carbohydrate metabolism;Carbohydrate metabolism;Global and overview maps	Nucleosides, nucleotides, and analogues	Purine nucleotides	Purine nucleotide sugars	Metabolic pathways;Amino sugar and nucleotide sugar metabolism;Starch and sucrose metabolism;Biosynthesis of nucleotide sugars	1.2265	1.2228	1.0206	3.075e-06	3.152e-05	6.3771	6.3557	6.3327	6.3615	6.3508	6.3372	6.2308	6.2665	6.2259	6.2319	6.2137	6.1753	6.352	0.01628	6.224	0.02966
neg_736	Glycerol 3-Phosphate	metab_9020	yes	up	-	C00093	neg	57-03-4;17989-41-2	171.006	0.689117	M-H	C3H9O6P	82.6	0	HMDB0000126;PW_C000081;HMDB0252849	-	-	map01100;map00564;map01110;map00561;map02010	Metabolism;Metabolism;Metabolism;Metabolism;Environmental Information Processing	Global and overview maps;Lipid metabolism;Global and overview maps;Lipid metabolism;Membrane transport	Lipids and lipid-like molecules	Glycerophospholipids	Glycerophosphates	Metabolic pathways;Glycerophospholipid metabolism;Biosynthesis of secondary metabolites;Glycerolipid metabolism;ABC transporters	1.0496	1.0456	1.0159	3.274e-07	4.732e-06	5.9375	5.9509	5.953	5.966	5.9704	5.9554	5.8684	5.873	5.871	5.8715	5.8335	5.8624	5.956	0.01168	5.863	0.01506
neg_3005	Isocitric Acid	metab_9022	yes	up	-	C00311	neg	30810-51-6;6061-97-8;320-77-4	191.019	1.10338	M-H	C6H8O7	53.6	0	PW_C000125;HMDB0304324;HMDB0000193;HMDB0001874;HMDB0033717	Organic acids	Carboxylic acids	map01100;map00630;map01110;map01120;map01240;map01210;map01200;map01230;map00020	Metabolism;Metabolism;Metabolism;Metabolism;Metabolism;Metabolism;Metabolism;Metabolism;Metabolism	Global and overview maps;Carbohydrate metabolism;Global and overview maps;Global and overview maps;Global and overview maps;Global and overview maps;Global and overview maps;Global and overview maps;Carbohydrate metabolism	Organic acids and derivatives	Carboxylic acids and derivatives	Tricarboxylic acids and derivatives	Metabolic pathways;Glyoxylate and dicarboxylate metabolism;Biosynthesis of secondary metabolites;Microbial metabolism in diverse environments;Biosynthesis of cofactors;2-Oxocarboxylic acid metabolism;Carbon metabolism;Biosynthesis of amino acids;Citrate cycle (TCA cycle)	1.4007	1.3943	1.0279	0.0001786	0.0008685	6.7092	6.6847	6.6713	6.6596	6.653	6.5805	6.541	6.4909	6.4609	6.5516	6.4484	6.383	6.66	0.04366	6.479	0.06282
pos_1062	PE(22:6(5Z,7Z,10Z,13Z,16Z,19Z)-OH(4)/18:3(6Z,9Z,12Z))	metab_71	yes	down	-	-	pos	-	412.745	4.02353	M+H+Na, M+2Na	C45H72NO9P	0	55.9	HMDB0261583	-	-	-	-	-	Not Available	Not Available	Not Available	-	1.8004	1.7918	0.9457	1.198e-09	2.582e-08	5.7504	5.8036	5.8371	5.8233	5.7996	5.7734	6.1298	6.098	6.1446	6.1179	6.1601	6.1377	5.798	0.03184	6.131	0.0216
pos_1133	L-Glutamine	metab_150	yes	down	-	C00064	pos	5959-95-5;56-85-9	147.076	0.601367	M+H	C5H10N2O3	93.8	0	PW_C000500;HMDB0003423;HMDB0000641;MJDBOTE0000775	Peptides	Amino acids	map01100;map00630;map00220;map02010;map00230;map01120;map01240;map01232;map00470;map00910;map01230;map00240;map00250;map02020;map00970;map00750	Metabolism;Metabolism;Metabolism;Environmental Information Processing;Metabolism;Metabolism;Metabolism;Metabolism;Metabolism;Metabolism;Metabolism;Metabolism;Metabolism;Environmental Information Processing;Genetic Information Processing;Metabolism	Global and overview maps;Carbohydrate metabolism;Amino acid metabolism;Membrane transport;Nucleotide metabolism;Global and overview maps;Global and overview maps;Global and overview maps;Metabolism of other amino acids;Energy metabolism;Global and overview maps;Nucleotide metabolism;Amino acid metabolism;Signal transduction;Translation;Metabolism of cofactors and vitamins	Organic acids and derivatives	Carboxylic acids and derivatives	Amino acids, peptides, and analogues	Metabolic pathways;Glyoxylate and dicarboxylate metabolism;Arginine biosynthesis;ABC transporters;Purine metabolism;Microbial metabolism in diverse environments;Biosynthesis of cofactors;Nucleotide metabolism;D-Amino acid metabolism;Nitrogen metabolism;Biosynthesis of amino acids;Pyrimidine metabolism;Alanine, aspartate and glutamate metabolism;Two-component system;Aminoacyl-tRNA biosynthesis;Vit…	1.8787	1.8687	0.9485	1.161e-12	7.797e-11	6.6346	6.6309	6.6025	6.6513	6.6456	6.6211	6.9964	6.9812	7.0045	6.9832	7.0002	6.9801	6.631	0.01759	6.991	0.01072
pos_120	Austalide I	metab_222	yes	down	-	-	pos	96817-08-2	504.264	2.73407	M+NH4, M+Na, M+H	C27H34O8	0	59.2	HMDB0030155	-	-	-	-	-	Organoheterocyclic compounds	Benzopyrans	1-benzopyrans	-	1.9774	1.9676	0.9421	8.382e-13	6.107e-11	6.4914	6.5114	6.5001	6.4967	6.4833	6.4853	6.8915	6.9275	6.8726	6.8945	6.8997	6.8773	6.495	0.01042	6.894	0.01949
pos_1207	Pyroglutamic Acid	metab_230	yes	down	-	C01879	pos	98-79-3	147.076	0.818633	M+NH4	C5H7NO3	76.7	0	PW_C000182;HMDB0000267;MJDBOTE0000549	Peptides	Amino acids	map01100;map00480	Metabolism;Metabolism	Global and overview maps;Metabolism of other amino acids	Organic acids and derivatives	Carboxylic acids and derivatives	Amino acids, peptides, and analogues	Metabolic pathways;Glutathione metabolism	1.8979	1.888	0.946	4.54e-12	2.348e-10	6.4305	6.4336	6.4324	6.4659	6.4582	6.4325	6.8147	6.7946	6.8068	6.7856	6.8371	6.8197	6.442	0.0156	6.81	0.0184
pos_121	Isopropyl apiosylglucoside	metab_233	yes	down	-	-	pos	147742-24-3	372.186	2.73407	M+NH4, M+K, M+Na	C14H26O10	0	72.4	HMDB0041513	-	-	-	-	-	Organic oxygen compounds	Organooxygen compounds	Carbohydrates and carbohydrate conjugates	-	1.7013	1.6921	0.9525	2.22e-11	8.087e-10	5.9457	5.948	5.9303	5.9356	5.9083	5.917	6.2398	6.2443	6.2265	6.2297	6.1976	6.2223	5.931	0.01574	6.227	0.01647
pos_127	3-Methyl-3-butenyl apiosyl-(1->6)-glucoside	metab_298	yes	down	-	-	pos	198832-72-3	403.157	2.63345	M+H, M+NH4, M+Na	C16H28O10	0	50.8	HMDB0031954	-	-	-	-	-	Lipids and lipid-like molecules	Fatty Acyls	Fatty acyl glycosides	-	1.4815	1.4716	0.9637	1.48e-08	2.157e-07	6.0396	6.0563	6.0005	6.0262	6.0202	5.9722	6.2492	6.2408	6.2471	6.2541	6.2669	6.2179	6.019	0.0297	6.246	0.01631
pos_1477	Dibekacin	metab_526	yes	down	-	-	pos	-	416.248	2.90555	M+H-2H2O	C18H37N5O8	0	39.7	HMDB0251157	-	-	-	-	-	Organic oxygen compounds	Organooxygen compounds	Carbohydrates and carbohydrate conjugates	-	1.568	1.5588	0.9548	3.98e-08	5.265e-07	5.4077	5.4136	5.398	5.3443	5.3567	5.388	5.6491	5.6674	5.5788	5.6416	5.6451	5.6591	5.385	0.02818	5.64	0.03153
pos_1581	2a-Hydroxygypsogenin 3-O-b-D-glucoside	metab_641	yes	down	-	-	pos	-	347.186	3.66352	M+2Na	C36H56O10	0	49.1	HMDB0041132	-	-	-	-	-	Lipids and lipid-like molecules	Prenol lipids	Terpene glycosides	-	1.5164	1.5096	0.9599	1.352e-08	2.004e-07	5.7014	5.664	5.6628	5.6878	5.7456	5.7013	5.9363	5.9014	5.9333	5.9274	5.9382	5.9545	5.694	0.0306	5.932	0.01743
pos_1603	SM(d16:1/PGJ2)	metab_665	yes	down	-	-	pos	-	399.245	3.7495	M+2Na	C41H73N2O8P	0	46.9	HMDB0290269	-	-	-	-	-	Not Available	Not Available	Not Available	-	1.6897	1.6787	0.949	2.116e-08	3.007e-07	5.5135	5.5306	5.4744	5.5313	5.4919	5.4911	5.8722	5.7912	5.8183	5.7885	5.7681	5.7682	5.505	0.02331	5.801	0.03945
pos_1630	9-Hydroxy-3',4'-dimethoxy-3,4-methylenedioxy-9,9'-epoxylignan	metab_695	yes	down	-	-	pos	67533-86-2	386.169	3.85125	2M+3H2O+2H	C21H24O6	0	30.4	HMDB0032734	-	-	-	-	-	Lignans, neolignans and related compounds	Furanoid lignans	Tetrahydrofuran lignans	-	1.3596	1.3528	0.9672	2.878e-08	3.95e-07	5.6715	5.6724	5.6258	5.6875	5.6988	5.6643	5.8505	5.8694	5.8357	5.8797	5.8814	5.8565	5.67	0.02502	5.862	0.01788
pos_1666	Lycoperoside D	metab_733	yes	down	-	-	pos	81037-16-3	370.735	3.98433	M+2H	C39H65NO12	0	58.2	HMDB0034484	-	-	-	-	-	Lipids and lipid-like molecules	Steroids and steroid derivatives	Steroidal glycosides	-	1.5716	1.5641	0.9588	1.524e-09	3.142e-08	5.9106	5.9373	5.8893	5.9247	5.9153	5.9283	6.1547	6.2046	6.1811	6.1531	6.1952	6.144	5.918	0.01677	6.172	0.025
pos_1692	SM(d18:2(4E,14Z)/PGJ2)	metab_761	yes	down	-	-	pos	-	401.261	4.08632	M+H+Na	C43H75N2O8P	0	40.1	HMDB0290572	-	-	-	-	-	Not Available	Not Available	Not Available	-	1.7873	1.7799	0.9516	5.247e-12	2.61e-10	6.391	6.4061	6.3962	6.4173	6.4233	6.4252	6.742	6.732	6.7269	6.7564	6.7115	6.7498	6.41	0.01433	6.736	0.01636
pos_1713	SM(d18:1/PGF2alpha)	metab_784	yes	down	-	-	pos	-	423.274	4.1728	M+2Na	C43H81N2O9P	0	41.5	HMDB0290519	-	-	-	-	-	Not Available	Not Available	Not Available	-	1.9069	1.8957	0.9443	2.198e-10	5.954e-09	6.3237	6.3527	6.2797	6.3523	6.2917	6.3219	6.7209	6.6845	6.6693	6.6909	6.6784	6.7119	6.32	0.03018	6.693	0.01991
pos_1837	Corchorusoside B	metab_915	yes	down	-	-	pos	210637-16-4	715.383	4.65108	M+CH3OH+H	C35H54O13	0	76.9	HMDB0032821	-	-	-	-	-	Lipids and lipid-like molecules	Steroids and steroid derivatives	Steroid lactones	-	1.1362	1.1268	0.9737	0.002689	0.009217	6.1718	6.2828	6.3056	6.0734	6.1906	6.1077	6.4242	6.3704	6.3303	6.2881	6.3446	6.3758	6.189	0.09236	6.356	0.04616
pos_198	Cimicifugoside	metab_1066	yes	down	-	C08935	pos	66176-93-0	692.405	3.71043	M+NH4, M+Na, M+2H	C37H54O11	0	74.4	HMDB0250252	-	-	-	-	-	Lipids and lipid-like molecules	Steroids and steroid derivatives	Cycloartanols and derivatives	-	1.6089	1.6025	0.9636	1.928e-12	1.187e-10	7.0117	7.0236	7.0402	7.0083	7.0269	7.0399	7.2775	7.303	7.2941	7.2879	7.2872	7.2887	7.025	0.01351	7.29	0.008441
pos_207	PE(PGJ2/20:3(5Z,8Z,11Z))	metab_1166	yes	down	-	-	pos	-	842.494	4.2121	M+H+Na, M+Na, M+2Na	C45H74NO10P	0	50.7	HMDB0262163	-	-	-	-	-	Not Available	Not Available	Not Available	-	1.635	1.6267	0.965	1.157e-14	2.72e-12	7.5241	7.5255	7.5072	7.5266	7.516	7.5174	7.7824	7.7995	7.7884	7.7899	7.7984	7.792	7.519	0.007428	7.792	0.006412
pos_212	PE(22:6(4Z,7Z,11E,13Z,15E,19Z)-2OH(10S,17)/18:4(6Z,9Z,12Z,15Z))	metab_1222	yes	down	-	-	pos	-	838.463	4.05492	M+H+Na, M+Na, M+2Na	C45H70NO10P	0	53.3	HMDB0261799	-	-	-	-	-	Not Available	Not Available	Not Available	-	1.5355	1.5278	0.9702	7.324e-16	5.223e-13	7.8155	7.8099	7.7982	7.8134	7.8077	7.8082	8.0452	8.0508	8.0514	8.0487	8.051	8.0462	7.809	0.006016	8.049	0.00262
pos_2128	Alpha-Terpineol acetate	metab_1231	yes	down	-	C12300	pos	10581-37-0	214.18	5.77755	M+NH4	C12H20O2	0	47.6	HMDB0032051	-	-	-	-	-	Lipids and lipid-like molecules	Prenol lipids	Monoterpenoids	-	1.4945	1.4931	0.9456	0.001005	0.00402	4.8398	4.8085	4.8062	4.7447	4.7989	4.7927	5.1616	5.2733	4.9638	4.9081	5.1609	4.9779	4.798	0.03096	5.074	0.1441
pos_213	Cellulose hydroxyethylate	metab_1233	yes	down	-	-	pos	-	824.483	4.01568	M+NH4, M+Na, M+2H	C36H70O19	0	67.1	HMDB0249797	-	-	-	-	-	Organic oxygen compounds	Organooxygen compounds	Carbohydrates and carbohydrate conjugates	-	1.7418	1.7325	0.9545	1.199e-11	4.963e-10	6.51	6.5296	6.4939	6.4888	6.5223	6.51	6.8118	6.7994	6.836	6.8152	6.8406	6.8106	6.509	0.01572	6.819	0.01599
pos_229	Digitoxigenin bisdigitoxide	metab_1405	yes	down	-	-	pos	-	652.41	3.77297	M+2H, M+NH4, M+H	C35H54O10	0	48.3	HMDB0251275	-	-	-	-	-	Lipids and lipid-like molecules	Steroids and steroid derivatives	Steroid lactones	-	1.5456	1.5393	0.9675	1.141e-11	4.799e-10	7.2427	7.2637	7.2583	7.2623	7.2538	7.2901	7.4984	7.5102	7.5149	7.4957	7.5054	7.5129	7.262	0.01576	7.506	0.007842
pos_23	Isoleucine glutamate	metab_1416	yes	down	-	-	pos	-	299.121	1.83265	M+H-H2O, 2M+K, 2M+H, M+K, M+Na	C11H20N2O6	0	49.1	HMDB0253650	-	-	-	-	-	Organic acids and derivatives	Carboxylic acids and derivatives	Amino acids, peptides, and analogues	-	1.6679	1.6573	0.9569	1.769e-09	3.547e-08	6.3655	6.3707	6.3448	6.3594	6.3302	6.3131	6.6343	6.6115	6.6086	6.622	6.6416	6.6792	6.347	0.02232	6.633	0.02603
pos_235	PA(10:0/TXB2)	metab_1472	yes	down	-	-	pos	-	340.196	3.62433	M+2H, M+NH4, M+Na	C33H59O12P	0	39.5	HMDB0262681	-	-	-	-	-	Not Available	Not Available	Not Available	-	1.3197	1.313	0.9736	1.078e-11	4.573e-10	6.5681	6.5757	6.5582	6.5453	6.5541	6.5651	6.7266	6.739	6.7458	6.7378	6.7429	6.742	6.561	0.01083	6.739	0.006704
pos_2384	3-Amino-2-methoxynonadec-5-en-4-ol	metab_1510	yes	down	-	-	pos	-	310.31	6.17658	M+H-H2O	C20H41NO2	0	87.1	HMDB0257752	-	-	-	-	-	Organic oxygen compounds	Organooxygen compounds	Alcohols and polyols	-	1.1881	1.176	0.9658	0.01464	0.03799	5.9418	5.9859	5.7491	5.8826	5.9666	5.5645	6.1161	6.0305	6.0208	5.9788	6.0802	6.1033	5.848	0.1632	6.055	0.05344
pos_2456	Gamma-Aminobutyric acid cetyl ester	metab_1590	yes	down	-	-	pos	-	310.31	6.5762	M+H-H2O	C20H41NO2	0	74.1	HMDB0249837	-	-	-	-	-	Organic acids and derivatives	Carboxylic acids and derivatives	Amino acids, peptides, and analogues	-	1.3704	1.3588	0.9555	0.008662	0.02473	5.7348	5.7879	5.4868	5.6546	5.7516	5.3118	5.9598	5.8791	5.8329	5.7832	5.9284	5.9141	5.621	0.1858	5.883	0.06542
pos_2461	3-Methylazelaic acid	metab_1596	yes	down	-	-	pos	-	203.127	6.62288	M+H	C10H18O4	0	33.2	HMDB0059754	-	-	-	-	-	Lipids and lipid-like molecules	Fatty Acyls	Fatty acids and conjugates	-	1.0296	1.0267	0.975	2.394e-05	0.0001564	4.5713	4.6434	4.6191	4.5898	4.5985	4.6256	4.709	4.7588	4.69	4.7336	4.7587	4.7052	4.608	0.02628	4.726	0.02908
pos_2464	Octanoate	metab_1599	yes	down	-	C06423	pos	124-07-2;74-81-7;124-07-2	287.221	6.63568	2M+H	C8H15O2-	0	34.8	HMDB0303345;HMDB0304443;HMDB0000482	Organic acids;Lipids	Carboxylic acids;Fatty acids	map01100;map00785;map00061;map01240	Metabolism;Metabolism;Metabolism;Metabolism	Global and overview maps;Metabolism of cofactors and vitamins;Lipid metabolism;Global and overview maps	Lipids and lipid-like molecules	Fatty Acyls	Fatty acids and conjugates	Metabolic pathways;Lipoic acid metabolism;Fatty acid biosynthesis;Biosynthesis of cofactors	1.0117	1.007	0.9783	2.872e-05	0.0001829	5.1188	5.179	5.1181	5.1878	5.1179	5.1267	5.2348	5.2577	5.2861	5.2609	5.2617	5.2302	5.141	0.03283	5.255	0.02039
pos_251	1H-Pyrrole-3-carboxamide, 5-((5-fluoro-1,2-dihydro-2-oxo-3H-indol-3-ylidene)methyl)-N-((2S)-2-hydroxy-3-(4-morpholinyl)propyl)-2,4-dimethyl-	metab_1650	yes	down	-	-	pos	-	460.238	3.11637	M+NH4, M+K, M+Na	C23H27FN4O4	0	59.8	HMDB0258521	-	-	-	-	-	Organoheterocyclic compounds	Indoles and derivatives	Indolines	-	1.4691	1.4611	0.9682	1.776e-12	1.107e-10	6.7104	6.7108	6.7056	6.7114	6.6961	6.6905	6.9354	6.9357	6.9208	6.9251	6.9176	6.9114	6.704	0.008802	6.924	0.009768
pos_2511	3-(6-Aminopurin-9-yl)-5-(hydroxymethyl)cyclopentane-1,2-diol	metab_1652	yes	down	-	-	pos	-	283.151	7.24928	M+NH4	C11H15N5O3	0	48.8	HMDB0244841	-	-	-	-	-	Nucleosides, nucleotides, and analogues	Nucleoside and nucleotide analogues	Cyclopentyl nucleosides	-	1.3875	1.3856	0.9584	0.0003273	0.001541	5.2447	5.3052	5.2218	5.2973	5.2523	5.1959	5.3764	5.6071	5.5059	5.4232	5.5744	5.4011	5.253	0.04241	5.481	0.09581
pos_2544	7a,12a-Dihydroxy-3-oxo-4-cholenoic acid	metab_1688	yes	down	-	C15568	pos	13587-11-6	443.222	7.27273	M+K	C24H36O5	0	55.2	HMDB0000447	-	-	-	-	-	Lipids and lipid-like molecules	Steroids and steroid derivatives	Bile acids, alcohols and derivatives	-	1.3608	1.3586	0.9542	0.001083	0.004265	4.8564	4.8667	4.6974	4.8181	4.7834	4.6141	4.9918	5.1365	5.0313	4.9602	4.9334	4.9563	4.773	0.09884	5.002	0.0743
pos_3019	N2-Acetylornithine	metab_2196	yes	down	-	C00437	pos	6205-08-09	157.097	7.27273	M+H-H2O	C7H14N2O3	0	33.4	HMDB0003357	-	-	map01100;map01210;map00220;map01110;map01230	Metabolism;Metabolism;Metabolism;Metabolism;Metabolism	Global and overview maps;Global and overview maps;Amino acid metabolism;Global and overview maps;Global and overview maps	Organic acids and derivatives	Carboxylic acids and derivatives	Amino acids, peptides, and analogues	Metabolic pathways;2-Oxocarboxylic acid metabolism;Arginine biosynthesis;Biosynthesis of secondary metabolites;Biosynthesis of amino acids	1.1986	1.1948	0.9662	0.0001805	0.0009136	4.7995	4.8085	4.6845	4.7678	4.7302	4.691	4.8804	4.9812	4.934	4.9034	4.9313	4.8492	4.747	0.05346	4.913	0.04616
pos_3051	Triethanolamine	metab_2232	yes	down	-	C06771	pos	102-71-6	150.112	7.2571	M+H	C6H15NO3	92.4	0	HMDB0032538	-	-	map00564	Metabolism	Lipid metabolism	Organic nitrogen compounds	Organonitrogen compounds	Amines	Glycerophospholipid metabolism	1.0686	1.0663	0.9778	8.642e-05	0.0004787	5.7178	5.7739	5.6965	5.7273	5.7132	5.6889	5.822	5.8955	5.8669	5.8396	5.8846	5.7891	5.72	0.03009	5.85	0.04039
pos_3061	(R)-1-O-[b-D-Apiofuranosyl-(1->2)-b-D-glucopyranoside]-1,3-octanediol	metab_2243	yes	down	-	-	pos	-	419.26	7.24928	M+H-H2O	C21H40O9	0	36.2	HMDB0032798	-	-	-	-	-	Lipids and lipid-like molecules	Fatty Acyls	Fatty alcohols	-	1.3145	1.3171	0.964	0.001072	0.004231	5.7866	5.8433	5.7605	5.8403	5.7456	5.7417	5.9273	6.1338	6.0155	5.9849	6.1002	5.8476	5.786	0.04578	6.002	0.1067
pos_3065	Daidzein	metab_2247	yes	down	-	C10208	pos	486-66-8	255.065	7.24928	M+H	C15H10O4	93.2	0	LMPK12050038;HMDB0003312;MJDBOTE0000779	-	-	map01100;map01110	Metabolism;Metabolism	Global and overview maps;Global and overview maps	Phenylpropanoids and polyketides	Isoflavonoids	Isoflav-2-enes	Metabolic pathways;Biosynthesis of secondary metabolites	1.094	1.0864	0.963	0.00258	0.00889	4.1198	3.9494	3.9547	4.0188	3.9249	4.0678	4.1219	4.1842	4.1802	4.0654	4.2162	4.1946	4.006	0.07662	4.16	0.05615
pos_3128	9,10-DHOME	metab_2317	yes	down	-	C14828	pos	125356-86-7	315.252	6.63568	M+H	C18H34O4	0	54.1	HMDB0004704	-	-	-	-	-	Lipids and lipid-like molecules	Fatty Acyls	Fatty acids and conjugates	-	1.005	1.0048	0.9786	0.0001339	0.0007073	5.3366	5.3814	5.3415	5.3528	5.3594	5.3396	5.439	5.5199	5.4793	5.4768	5.5014	5.3962	5.352	0.01687	5.469	0.04473
pos_3344	1-Hexadecanoyl-sn-Glycero-3-Phosphoethanolamine	metab_2557	yes	down	-	-	pos	53862-35-4	454.292	6.03472	M+H	C21H44NO7P	83.5	0	HMDB0011503;LMGP02050002	-	-	-	-	-	Lipids and lipid-like molecules	Glycerophospholipids	Glycerophosphoethanolamines	-	1.1097	1.1122	0.9711	0.005433	0.01674	5.621	5.7354	5.6612	5.6658	5.6813	5.5571	5.7347	5.9255	5.7879	5.7735	5.97	5.7413	5.654	0.06009	5.822	0.1003
pos_3542	Nevirapine	metab_2775	yes	down	-	C07263	pos	129618-40-2	267.122	5.84702	M+H	C15H14N4O	0	32.5	PW_C008780;HMDB0014383	-	-	-	-	-	Organic nitrogen compounds	Organonitrogen compounds	Amines	-	1.0354	1.0333	0.9725	0.009218	0.02601	5.4202	5.4828	5.5452	5.3831	5.2859	5.3366	5.5068	5.6214	5.6112	5.5624	5.6146	5.4567	5.409	0.09507	5.562	0.0676
pos_3595	Carboxyethyllysine	metab_2833	yes	down	-	-	pos	-	236.162	5.77755	M+NH4	C9H18N2O4	0	39.2	HMDB0249659	-	-	-	-	-	Organic acids and derivatives	Carboxylic acids and derivatives	Amino acids, peptides, and analogues	-	1.6234	1.611	0.9314	0.0008696	0.003565	4.6009	4.3838	4.2102	4.2359	4.3564	4.3635	4.7775	4.7933	4.5717	4.6062	4.7119	4.6157	4.358	0.1389	4.679	0.09451
pos_390	PE(PGJ2/18:4(6Z,9Z,12Z,15Z))	metab_3168	yes	down	-	-	pos	-	406.727	4.15708	M+H+Na, M+2Na	C43H68NO10P	0	48.2	HMDB0261747	-	-	-	-	-	Not Available	Not Available	Not Available	-	1.7243	1.7158	0.9553	7.274e-14	8.751e-12	6.4883	6.4862	6.4634	6.4867	6.4788	6.4957	6.7901	6.7889	6.7754	6.7945	6.7802	6.7881	6.483	0.01109	6.786	0.007033
pos_393	Tyrosyl-prolyl-leucyl-glycinamide	metab_3201	yes	down	-	-	pos	-	465.284	4.19637	M+NH4, 2M+NH4	C22H33N5O5	0	39.7	HMDB0243591;HMDB0259345	-	-	-	-	-	Organic acids and derivatives	Carboxylic acids and derivatives	Amino acids, peptides, and analogues	-	1.7613	1.754	0.9513	1.651e-09	3.363e-08	6.2535	6.191	6.2547	6.2639	6.2737	6.2636	6.6024	6.5868	6.5739	6.5698	6.5493	6.5376	6.25	0.02984	6.57	0.02377
pos_398	PGP(20:4(5Z,8Z,11Z,14Z)-OH(17)/i-14:0)	metab_3255	yes	down	-	-	pos	-	856.473	4.25133	M+NH4, M+Na	C40H72O14P2	0	53.7	HMDB0275006	-	-	-	-	-	Not Available	Not Available	Not Available	-	1.5804	1.5716	0.9649	7.918e-12	3.531e-10	7.0274	7.0278	7.0051	7.0181	7.0137	7.0233	7.2832	7.2897	7.2767	7.2485	7.2835	7.2639	7.019	0.008816	7.274	0.01535
pos_4109	(14alpha,17beta,20S,22R)-14,20-Epoxy-17-hydroxy-1-oxowitha-3,5,24-trienolide	metab_3396	yes	down	-	-	pos	-	494.287	4.30617	M+ACN+H	C28H36O5	0	52.1	HMDB0032685	-	-	-	-	-	Lipids and lipid-like molecules	Steroids and steroid derivatives	Steroid lactones	-	1.5812	1.5735	0.9653	3.625e-13	2.977e-11	7.0956	7.0982	7.087	7.1201	7.1093	7.0952	7.3611	7.3615	7.3494	7.3575	7.3496	7.3567	7.101	0.01183	7.356	0.005348
pos_4131	Avermectin	metab_3420	yes	down	-	-	pos	-	437.253	4.2436	M+2H	C48H72O14	0	78.9	HMDB0248739	-	-	-	-	-	Phenylpropanoids and polyketides	Macrolides and analogues	Not Available	-	1.7753	1.7662	0.9574	6.873e-15	2.19e-12	7.211	7.2114	7.1891	7.213	7.2039	7.2164	7.5373	7.5278	7.5283	7.5265	7.5228	7.5279	7.207	0.009869	7.528	0.004806
pos_4136	Lucidenic acid A	metab_3424	yes	down	-	-	pos	95311-94-7	472.274	4.22783	2M+3H2O+2H	C27H38O6	0	31.7	HMDB0037611	-	-	-	-	-	Lipids and lipid-like molecules	Prenol lipids	Sesquiterpenoids	-	1.6249	1.6163	0.9647	8.526e-14	9.801e-12	7.3563	7.3639	7.3471	7.3569	7.3396	7.3504	7.6333	7.6291	7.621	7.6173	7.6126	7.6149	7.352	0.008539	7.621	0.008206
pos_4141	Roxithromycin	metab_3429	yes	down	-	C13173	pos	80214-83-1	430.264	4.2121	M+H+Na	C41H76N2O15	0	51.7	HMDB0014916;PW_C009245;MJDBOTE0001497	-	-	-	-	-	Benzenoids	Benzene and substituted derivatives	Not Available	-	1.7182	1.7091	0.9607	2.672e-13	2.513e-11	7.3505	7.3552	7.3386	7.371	7.3544	7.3498	7.6728	7.6602	7.6482	7.6475	7.6462	7.6501	7.353	0.01055	7.654	0.01046
pos_4154	Koryoginsenoside R1	metab_3442	yes	down	-	-	pos	171674-97-8	457.25	4.18063	M+2Na	C46H76O15	0	35.2	HMDB0041351	-	-	-	-	-	Lipids and lipid-like molecules	Prenol lipids	Triterpenoids	-	1.6826	1.6741	0.9624	7.154e-13	5.442e-11	7.3951	7.398	7.3705	7.3961	7.3904	7.4089	7.6964	7.6879	7.6837	7.6762	7.6705	7.6772	7.393	0.01268	7.682	0.009324
pos_4165	Ginsenoside C	metab_3453	yes	down	-	-	pos	52286-74-5	415.24	4.15708	M+2Na	C42H72O13	0	33	HMDB0035395	-	-	-	-	-	Lipids and lipid-like molecules	Prenol lipids	Triterpenoids	-	1.7332	1.7242	0.9597	2.472e-14	4.737e-12	7.2959	7.3018	7.2797	7.3065	7.2936	7.2976	7.6134	7.6096	7.5989	7.5975	7.5964	7.5956	7.296	0.00915	7.602	0.007609
pos_4169	Doramectin	metab_3456	yes	down	-	-	pos	-	450.261	4.1492	M+2H	C50H74O14	0	76	HMDB0242638	-	-	-	-	-	Phenylpropanoids and polyketides	Macrolides and analogues	Not Available	-	1.5523	1.5445	0.9684	7.217e-14	8.751e-12	7.4984	7.5122	7.4945	7.5087	7.4923	7.5106	7.7561	7.7549	7.7463	7.7473	7.7402	7.7455	7.503	0.008737	7.748	0.006061
pos_4174	Gitoxin	metab_3460	yes	down	-	C08866	pos	4562-36-1	803.423	4.1256	M+Na	C41H64O14	0	84.4	HMDB0252731;LMST01120017	Steroids	23-Carbon atoms	-	-	-	Lipids and lipid-like molecules	Steroids and steroid derivatives	Steroid lactones	-	1.593	1.5837	0.9635	3.401e-08	4.606e-07	6.9525	6.9437	6.9351	6.926	6.9529	6.9169	7.2601	7.2389	7.1986	7.1645	7.1858	7.1604	6.938	0.01458	7.201	0.04036
pos_4184	PG(22:5(4Z,7Z,10Z,13Z,16Z)/22:6(4Z,7Z,10Z,13E,15E,19Z)-OH(17))	metab_3471	yes	down	-	-	pos	-	443.271	4.1099	M+2H	C50H77O11P	0	35.4	HMDB0270300	-	-	-	-	-	Not Available	Not Available	Not Available	-	1.6866	1.6782	0.9563	1.313e-11	5.312e-10	6.3545	6.3529	6.3377	6.322	6.347	6.3712	6.6554	6.6371	6.6192	6.649	6.6287	6.64	6.348	0.01665	6.638	0.01317
pos_4197	PE(20:5(5Z,8Z,11Z,14Z,17Z)/18:2(9Z,12Z))	metab_3485	yes	down	-	C00350	pos	-	392.748	4.08632	M+H+Na	C43H72NO8P	0	35.6	PW_C005504;LMGP02010974;HMDB0009456	Lipids	Phospholipids	map01100;map00564;map01110	Metabolism;Metabolism;Metabolism	Global and overview maps;Lipid metabolism;Global and overview maps	Lipids and lipid-like molecules	Glycerophospholipids	Glycerophosphoethanolamines	Metabolic pathways;Glycerophospholipid metabolism;Biosynthesis of secondary metabolites	1.9054	1.8947	0.941	1.356e-10	3.876e-09	5.9445	5.9212	5.9085	5.9031	5.9459	5.8588	6.2759	6.3069	6.2876	6.2768	6.2888	6.2768	5.914	0.03222	6.285	0.01198
pos_4219	SM(d18:1/20:5(7Z,9Z,11E,13E,17Z)-3OH(5,6,15))	metab_3510	yes	down	-	-	pos	-	421.258	4.02353	M+2Na	C43H77N2O9P	0	43.4	HMDB0290539	-	-	-	-	-	Not Available	Not Available	Not Available	-	1.6525	1.6444	0.9586	8.354e-12	3.662e-10	6.4539	6.4651	6.4463	6.4351	6.4648	6.4534	6.7457	6.7517	6.7262	6.7383	6.71	6.7216	6.453	0.01143	6.732	0.01577
pos_4230	Saponin G	metab_3523	yes	down	-	-	pos	79190-13-9	413.224	4.00003	M+2Na	C42H68O13	0	47.8	HMDB0040469	-	-	-	-	-	Lignans, neolignans and related compounds	Lignan glycosides	Not Available	-	1.5898	1.5822	0.9667	1.052e-14	2.591e-12	7.4522	7.4707	7.459	7.4588	7.4548	7.4619	7.7182	7.7281	7.7143	7.7182	7.708	7.7161	7.46	0.006462	7.717	0.00654
pos_4242	Erythromycylamine	metab_3536	yes	down	-	-	pos	-	379.248	3.98433	M+H+Na	C37H70N2O12	0	87	HMDB0251939	-	-	-	-	-	Organic oxygen compounds	Organooxygen compounds	Carbohydrates and carbohydrate conjugates	-	1.5205	1.5133	0.9644	2.011e-10	5.476e-09	6.4182	6.4325	6.4218	6.3976	6.4023	6.4347	6.6641	6.6795	6.6408	6.6643	6.6477	6.6345	6.418	0.01526	6.655	0.01699
pos_4250	PGP(i-14:0/i-15:0)	metab_3545	yes	down	-	C03892	pos	-	799.392	3.96078	M+K	C35H70O13P2	0	79.1	PW_C076377;HMDB0116572	-	-	map01100;map00564	Metabolism;Metabolism	Global and overview maps;Lipid metabolism	Lipids and lipid-like molecules	Glycerophospholipids	Glycerophosphoglycerophosphates	Metabolic pathways;Glycerophospholipid metabolism	1.011	1.0026	0.9842	1.411e-05	9.657e-05	6.998	7.0189	6.9552	6.972	6.9551	6.9351	7.109	7.091	7.0743	7.0776	7.0631	7.0872	6.972	0.03098	7.084	0.01586
pos_4270	9S-hydroxy-11,15-dioxo-5Z,13E-prostadienoic acid	metab_3565	yes	down	-	C04758	pos	-	364.224	3.9216	2M+3H2O+2H	C20H30O5	0	41.9	LMFA03010206;HMDB0062297	-	-	-	-	-	Lipids and lipid-like molecules	Fatty Acyls	Eicosanoids	-	1.4868	1.4792	0.9707	6.167e-14	8.225e-12	7.4519	7.4644	7.4577	7.4472	7.4507	7.452	7.6888	7.6822	7.6792	7.6838	7.6729	7.6687	7.454	0.006123	7.679	0.007395
pos_4288	PE(18:4(6Z,9Z,12Z,15Z)/18:4(6Z,9Z,12Z,15Z))	metab_3583	yes	down	-	C00350	pos	-	696.436	3.88262	M+H-2H2O	C41H66NO8P	0	72.5	PW_C005243;LMGP02010754;HMDB0009195	Lipids	Phospholipids	map01100;map00564;map01110	Metabolism;Metabolism;Metabolism	Global and overview maps;Lipid metabolism;Global and overview maps	Lipids and lipid-like molecules	Glycerophospholipids	Glycerophosphoethanolamines	Metabolic pathways;Glycerophospholipid metabolism;Biosynthesis of secondary metabolites	1.5782	1.5711	0.9658	2.965e-13	2.691e-11	7.1754	7.1692	7.1651	7.1658	7.1603	7.1792	7.4037	7.419	7.4291	7.4263	7.4284	7.4326	7.169	0.007017	7.423	0.01055
pos_4296	(1S,2S,4R,8S)-p-Menthane-1,2,8,9-tetrol 2-glucoside	metab_3592	yes	down	-	-	pos	402593-52-6	755.366	3.8591	2M+Na	C16H30O9	0	77.8	HMDB0039975	-	-	-	-	-	Lipids and lipid-like molecules	Prenol lipids	Terpene glycosides	-	1.2487	1.241	0.9774	1.455e-06	1.311e-05	7.2195	7.1935	7.1777	7.157	7.1448	7.155	7.3614	7.3713	7.3644	7.3287	7.3092	7.308	7.175	0.02816	7.341	0.02876
pos_4324	Tsugaric acid A 21-glucosyl ester	metab_3624	yes	down	-	-	pos	205119-13-7	342.211	3.80432	M+H+Na	C38H60O9	0	42.3	HMDB0033425	-	-	-	-	-	Lipids and lipid-like molecules	Prenol lipids	Triterpenoids	-	1.3427	1.335	0.9745	1.218e-10	3.56e-09	7.0742	7.0778	7.055	7.0642	7.0784	7.0602	7.2611	7.248	7.2612	7.2573	7.2625	7.2271	7.068	0.009869	7.253	0.0137
pos_4396	Alpha-Bungarotoxin	metab_3702	yes	down	-	C20037	pos	11032-79-4	448.246	3.64	M+2H	C50H70O14	0	35.5	HMDB0248191	-	-	-	-	-	Phenylpropanoids and polyketides	Brevetoxins and derivatives	Not Available	-	1.3305	1.3235	0.9715	4.495e-09	7.649e-08	6.2047	6.2123	6.225	6.2154	6.2269	6.2026	6.4372	6.4039	6.3912	6.3943	6.3808	6.376	6.215	0.01007	6.397	0.02194
pos_4519	PA(6 keto-PGF1alpha/10:0)	metab_3837	yes	down	-	-	pos	-	340.196	3.23347	M+2H	C33H59O12P	0	46.3	HMDB0262672	-	-	-	-	-	Not Available	Not Available	Not Available	-	1.1917	1.1821	0.9726	2.097e-05	0.0001389	5.5576	5.5224	5.5125	5.6045	5.5441	5.5294	5.7525	5.6767	5.6554	5.6725	5.7131	5.7358	5.545	0.0332	5.701	0.03873
pos_4549	Valyl-prolyl-glycyl-valyl-glycine	metab_3870	yes	down	-	-	pos	-	460.274	3.09288	M+CH3OH+H	C19H33N5O6	0	34.9	HMDB0259877	-	-	-	-	-	Organic acids and derivatives	Carboxylic acids and derivatives	Amino acids, peptides, and analogues	-	1.4893	1.4779	0.9595	3.62e-07	3.791e-06	5.5279	5.5304	5.513	5.4863	5.4646	5.4452	5.7298	5.6709	5.7133	5.7528	5.7675	5.7282	5.495	0.03505	5.727	0.03361
pos_4580	Streptomycin sulfate	metab_3905	yes	down	-	C00413	pos	57-92-1	614.301	2.91328	M+CH3OH+H	C21H39N7O12	0	77.1	HMDB0015214;HMDB0258510	Antibiotics	Aminoglycosides	map00521;map01100;map01110	Metabolism;Metabolism;Metabolism	Biosynthesis of other secondary metabolites;Global and overview maps;Global and overview maps	Benzenoids	Benzene and substituted derivatives	Diphenylacetonitriles	Streptomycin biosynthesis;Metabolic pathways;Biosynthesis of secondary metabolites	1.2744	1.2704	0.9725	1.276e-09	2.738e-08	5.8885	5.9079	5.9206	5.8937	5.9183	5.9131	6.0578	6.0729	6.063	6.0847	6.0716	6.0967	5.907	0.01319	6.074	0.01428
pos_470	Dioscin	metab_4033	yes	down	-	C08897	pos	19057-60-4	886.52	4.29057	M+NH4, M+Na	C45H72O16	0	77.7	HMDB0251433;LMST01080053;MJDBOTE0000894	-	-	-	-	-	Lipids and lipid-like molecules	Steroids and steroid derivatives	Steroidal glycosides	-	1.5601	1.5538	0.9652	6.576e-11	2.062e-09	6.9226	6.9048	6.9314	6.9506	6.9497	6.9531	7.1979	7.1958	7.1816	7.1774	7.1779	7.1792	6.935	0.01932	7.185	0.009326
pos_4725	2,3-Butanediol glucoside	metab_4060	yes	down	-	-	pos	146763-54-4	275.11	2.2609	M+Na	C10H20O7	0	63.9	HMDB0040822	-	-	-	-	-	Organic oxygen compounds	Organooxygen compounds	Carbohydrates and carbohydrate conjugates	-	1.02	1.0147	0.9831	4.899e-06	3.84e-05	6.5431	6.5544	6.5141	6.5292	6.5397	6.5037	6.6712	6.6741	6.6341	6.639	6.6126	6.6269	6.531	0.01898	6.643	0.02467
pos_4769	N-Acetylmuramoyl-Ala	metab_4107	yes	down	-	C02999	pos	-	406.181	2.04267	M+ACN+H	C14H24N2O9	0	53.8	HMDB0060494	-	-	-	-	-	Organic oxygen compounds	Organooxygen compounds	Carbohydrates and carbohydrate conjugates	-	1.3481	1.342	0.9683	4.185e-09	7.314e-08	5.7364	5.7738	5.7322	5.7522	5.7618	5.7441	5.9325	5.9675	5.9246	5.9418	5.9136	5.9476	5.75	0.01581	5.938	0.01889
pos_4822	1-Deoxy-1-morpholino-D-fructose	metab_4165	yes	down	-	-	pos	-	214.107	1.8558	M+H-2H2O	C10H19NO6	0	44	HMDB0243858	-	-	-	-	-	Organoheterocyclic compounds	Oxazinanes	Morpholines	-	1.0354	1.0362	0.9759	0.0001518	0.0007916	5.0248	4.9726	4.9648	5.0466	5.0531	5.0398	5.1166	5.0947	5.1446	5.1395	5.1539	5.1941	5.017	0.03859	5.141	0.03388
pos_5217	Ureidoisobutyric acid	metab_4597	yes	down	-	C05100	pos	2905-86-4;19140-82-0	169.058	0.55505	M+Na	C5H10N2O3	0	50.7	HMDB0002031;PW_C001363	-	-	-	-	-	Organic acids and derivatives	Organic carbonic acids and derivatives	Ureas	-	1.8784	1.8695	0.9431	9.59e-15	2.488e-12	5.967	5.9686	5.9722	5.9615	5.97	5.9595	6.3069	6.319	6.3239	6.3335	6.3381	6.334	5.966	0.004956	6.326	0.01171
pos_523	2,5-Dimethylbenzaldehyde	metab_4611	yes	down	-	-	pos	34341-29-2	135.08	5.88585	M+H-H2O, M+H	C9H10O	67.5	0	HMDB0032014	-	-	-	-	-	Benzenoids	Benzene and substituted derivatives	Benzoyl derivatives	-	2.0812	2.0678	0.9101	0.0004565	0.00207	5.3236	5.4178	5.2775	4.7487	5.3221	5.3301	5.8198	5.7983	5.7554	5.708	5.7317	5.7091	5.237	0.2434	5.754	0.04673
pos_59	Lucidenic acid E2	metab_4907	yes	down	-	-	pos	98665-17-9	534.311	3.42102	M+NH4, M+K, M+Na, M+H	C29H40O8	0	52.4	HMDB0036434	-	-	-	-	-	Lipids and lipid-like molecules	Prenol lipids	Triterpenoids	-	1.4641	1.4563	0.9734	8.113e-12	3.587e-10	7.9957	8.0117	8.0006	8.0146	7.994	8.0072	8.2418	8.2329	8.2112	8.2097	8.2243	8.2176	8.004	0.008493	8.223	0.01265
pos_612	(S)-Oleuropeic acid	metab_4933	yes	down	-	-	pos	5027-76-9	207.098	7.24928	M+H, M+Na	C10H16O3	0	42.5	HMDB0036998	-	-	-	-	-	Lipids and lipid-like molecules	Prenol lipids	Monoterpenoids	-	1.0803	1.0835	0.9718	0.002692	0.009217	5.2692	5.3028	5.2375	5.3098	5.2634	5.2067	5.3341	5.5227	5.4475	5.4002	5.4941	5.3078	5.265	0.039	5.418	0.08614
pos_64	Naldemedine	metab_4963	yes	down	-	-	pos	-	588.285	3.38185	M+NH4, M+K, M+Na, M+H	C32H34N4O6	0	50.1	HMDB0255430	-	-	-	-	-	Alkaloids and derivatives	Morphinans	Not Available	-	1.4892	1.4811	0.9698	4.288e-13	3.466e-11	7.2479	7.2586	7.2487	7.2562	7.2476	7.2482	7.478	7.4782	7.4699	7.4625	7.494	7.4806	7.251	0.004886	7.477	0.01063
pos_68	3-[7-[3-(4-Acetyl-3-hydroxy-2-propylphenoxy)-2-hydroxypropoxy]-4-oxo-8-propylchromen-2-yl]propanoic acid	metab_5005	yes	down	-	-	pos	-	549.214	3.21782	M+NH4, M+Na, M+K, M+H	C29H34O9	0	56.5	HMDB0252479	-	-	-	-	-	Organic oxygen compounds	Organooxygen compounds	Carbonyl compounds	-	1.4849	1.4774	0.9679	1.828e-13	1.891e-11	6.7796	6.7942	6.7878	6.8009	6.779	6.786	7.0178	7.0194	7.0044	7.0054	7.0167	7.0127	6.788	0.008496	7.013	0.006477
pos_69	(2R,4S)-4-Carbamimidamido-3-acetamido-2-((1R,2R)-2-hydroxy-1-methoxy-3-(octanoyloxy)propyl)-3,4-dihydro-2H-pyran-6-carboxylic acid	metab_5016	yes	down	-	-	pos	-	490.285	3.26463	M+NH4, M+Na, M+K, M+H	C21H36N4O8	0	59.7	HMDB0250552	-	-	-	-	-	Lipids and lipid-like molecules	Fatty Acyls	Fatty acid esters	-	1.3443	1.3367	0.9774	2.527e-12	1.437e-10	7.9441	7.9508	7.9438	7.9546	7.9422	7.9408	8.1467	8.1297	8.1318	8.1212	8.1341	8.1186	7.946	0.005413	8.13	0.01004
pos_71	Silux	metab_5039	yes	down	-	C14511	pos	-	530.28	3.18662	M+NH4, M+2Na-H, M+Na, M+H	C29H36O8	0	34.8	HMDB0249239	-	-	-	-	-	Benzenoids	Benzene and substituted derivatives	Diphenylmethanes	-	1.4905	1.4828	0.971	1.743e-13	1.84e-11	7.584	7.597	7.5858	7.6015	7.5924	7.5873	7.8241	7.8237	7.8126	7.8119	7.8273	7.8073	7.591	0.006887	7.818	0.008205
pos_735	Lauryldiethanolamine	metab_5067	yes	down	-	-	pos	-	274.273	5.79303	M+H, M+Na	C16H35NO2	94.7	0	-	-	-	-	-	-	-	-	-	-	1.0749	1.0884	0.9745	0.02781	0.06512	7.0067	7.2686	7.3596	7.272	7.2954	7.1411	7.4222	7.5998	7.318	7.3384	7.5231	7.2765	7.224	0.128	7.413	0.1267
pos_747	PE(20:5(7Z,9Z,11E,13E,17Z)-3OH(5,6,15)/22:5(7Z,10Z,13Z,16Z,19Z))	metab_5080	yes	down	-	-	pos	-	441.748	4.1492	M+H+Na, M+2Na	C47H74NO11P	0	48.5	HMDB0284305	-	-	-	-	-	Not Available	Not Available	Not Available	-	1.6682	1.6599	0.9619	2.258e-12	1.342e-10	7.1703	7.1905	7.166	7.1587	7.1803	7.1732	7.4646	7.4781	7.448	7.4627	7.4466	7.4442	7.173	0.01113	7.457	0.01336
pos_748	Erythromycin 2'-acetate	metab_5081	yes	down	-	C21595	pos	992-69-8	399.737	4.11775	M+H+Na, M+2Na	C39H69NO14	0	60.9	HMDB0251933	-	-	-	-	-	Organic oxygen compounds	Organooxygen compounds	Carbohydrates and carbohydrate conjugates	-	1.753	1.7443	0.9581	2.535e-16	3.659e-13	7.1568	7.1689	7.1485	7.1621	7.1624	7.1608	7.473	7.4763	7.4684	7.4759	7.4748	7.4684	7.16	0.00681	7.473	0.003573
pos_751	Tautomycin	metab_5085	yes	down	-	C05372	pos	109946-35-2	784.488	4.08632	M+NH4, M+Na	C41H66O13	0	61.2	HMDB0258746	-	-	-	-	-	Lipids and lipid-like molecules	Fatty Acyls	Fatty alcohol esters	-	1.8949	1.8852	0.9482	1.483e-11	5.855e-10	6.7255	6.6617	6.7087	6.6876	6.7092	6.687	7.0677	7.0509	7.0725	7.0593	7.086	7.0444	6.697	0.0225	7.063	0.01515
pos_76	Myotoxin A	metab_5094	yes	down	-	-	pos	-	548.29	2.96798	M+NH4, M+K, M+Na, M+H	C29H38O9	0	79.5	HMDB0254743	-	-	-	-	-	Lipids and lipid-like molecules	Prenol lipids	Sesquiterpenoids	-	1.8451	1.8366	0.9506	3.469e-13	2.977e-11	6.6775	6.7104	6.7127	6.7065	6.697	6.6978	7.0478	7.0626	7.0321	7.0548	7.0546	7.0352	6.7	0.01291	7.048	0.01198
pos_797	Glutamylglutamine	metab_5135	yes	down	-	-	pos	26848-14-6	276.118	0.911983	M+H, M+K	C10H17N3O6	0	48.8	HMDB0028817	-	-	-	-	-	Organic acids and derivatives	Carboxylic acids and derivatives	Amino acids, peptides, and analogues	-	1.7091	1.6966	0.9454	8.493e-08	1.039e-06	5.2897	5.2563	5.2363	5.3107	5.2764	5.2027	5.5935	5.5493	5.5426	5.5088	5.5951	5.6053	5.262	0.03888	5.566	0.03808
pos_8	Proctolin	metab_5138	yes	down	-	-	pos	-	671.345	3.81215	M+2H, M+2Na-H, M+Na, M+H, M+2Na, M+H+Na	C30H48N8O8	0	71.3	HMDB0256789	-	-	-	-	-	Organic acids and derivatives	Carboxylic acids and derivatives	Amino acids, peptides, and analogues	-	1.6377	1.6289	0.9644	9.669e-11	2.96e-09	7.419	7.4412	7.4165	7.4097	7.4006	7.4239	7.7159	7.7165	7.7003	7.6729	7.6788	7.6748	7.419	0.01376	7.693	0.02033
pos_852	D-4'-Phosphopantothenate	metab_5194	yes	down	-	C03492	pos	5875-50-3	300.083	1.7467	M+H, M+Na	C9H18NO8P	0	59.2	PW_C000804;HMDB0001016	-	-	map01100;map00770;map00410;map01240	Metabolism;Metabolism;Metabolism;Metabolism	Global and overview maps;Metabolism of cofactors and vitamins;Metabolism of other amino acids;Global and overview maps	Organic acids and derivatives	Carboxylic acids and derivatives	Amino acids, peptides, and analogues	Metabolic pathways;Pantothenate and CoA biosynthesis;beta-Alanine metabolism;Biosynthesis of cofactors	1.0268	1.0247	0.9782	2.795e-05	0.0001785	5.2463	5.2646	5.2569	5.2522	5.2478	5.2138	5.3851	5.4046	5.3529	5.3689	5.3727	5.3006	5.247	0.01754	5.364	0.03558
pos_862	Serine, 3-(3,4-dihydroxyphenyl)-	metab_5205	yes	down	-	-	pos	-	231.097	1.8558	M+H, M+NH4	C9H11NO5	0	48.5	HMDB0258251	-	-	-	-	-	Organic acids and derivatives	Carboxylic acids and derivatives	Amino acids, peptides, and analogues	-	1.1729	1.1669	0.9776	1.134e-06	1.057e-05	6.3166	6.3402	6.3166	6.3385	6.3522	6.3311	6.4716	6.4533	6.4514	6.4618	6.5027	6.5301	6.333	0.01405	6.478	0.03147
pos_863	Osmaronin	metab_5206	yes	down	-	-	pos	160551-60-0	277.139	1.8558	M+H, M+NH4	C11H17NO6	0	50.3	HMDB0032769	-	-	-	-	-	Lipids and lipid-like molecules	Fatty Acyls	Fatty acyl glycosides	-	1.2679	1.2614	0.9799	3.17e-08	4.316e-07	8.132	8.1393	8.1306	8.1445	8.1471	8.1355	8.3023	8.2855	8.2806	8.2914	8.3199	8.3499	8.138	0.006704	8.305	0.02611
pos_88	Digoxin	metab_5224	yes	down	-	C06956	pos	20830-75-5	798.468	4.11775	M+2H, M+NH4, M+H, M+H+Na	C41H64O14	0	38.8	LMST01120023;HMDB0001917;HMDB0250399	Steroids	23-Carbon atoms	-	-	-	Lipids and lipid-like molecules	Steroids and steroid derivatives	Steroid lactones	-	1.6555	1.6476	0.9651	3.108e-14	5.359e-12	7.701	7.7043	7.6908	7.7153	7.7011	7.7166	7.9832	7.9868	7.9839	7.9845	7.9917	7.9753	7.705	0.009755	7.984	0.005328
pos_91	Undeca-4,6,8-trienedioylcarnitine	metab_5258	yes	down	-	-	pos	-	724.395	3.95293	2M+NH4, 2M+K, 2M+Na, M+Na	C18H27NO6	0	40.9	HMDB0241203	-	-	-	-	-	Lipids and lipid-like molecules	Fatty Acyls	Fatty acid esters	-	1.6708	1.6622	0.9648	1.487e-14	3.344e-12	7.792	7.7965	7.7792	7.793	7.7908	7.7865	8.0847	8.0831	8.074	8.071	8.0622	8.0691	7.79	0.006051	8.074	0.008591
pos_969	Cyclo(Arg-Gly-Asp-D-Phe-Val)	metab_5323	yes	down	-	-	pos	-	592.316	3.06952	M+NH4, M+Na	C26H38N8O7	0	76.5	HMDB0250680	-	-	-	-	-	Organic acids and derivatives	Carboxylic acids and derivatives	Amino acids, peptides, and analogues	-	1.6496	1.6414	0.961	9.731e-14	1.094e-11	6.8232	6.8402	6.8391	6.8387	6.8405	6.8222	7.1096	7.114	7.1031	7.1135	7.126	7.1023	6.834	0.008779	7.111	0.008723
pos_4267	Lipoteichoic acid	metab_5370	yes	down	-	C20898;C06042	pos	-	399.245	3.9216	M+H+Na	C39H70N2O13	0	38.4	HMDB0254121	-	-	map01100;map00561	Metabolism;Metabolism	Global and overview maps;Lipid metabolism	Organic oxygen compounds	Organooxygen compounds	Carbohydrates and carbohydrate conjugates	Metabolic pathways;Glycerolipid metabolism	1.4664	1.4578	0.9669	3.897e-11	1.278e-09	6.3975	6.4003	6.4014	6.3771	6.3951	6.3785	6.6346	6.5998	6.6007	6.6193	6.6144	6.5994	6.392	0.01096	6.611	0.01416
neg_1024	Cyclochlorotine	metab_5405	yes	down	-	C19379	neg	12663-46-6	606.13	2.26435	M+Cl	C24H31Cl2N5O7	0	43.5	HMDB0030457	-	-	-	-	-	Organic acids and derivatives	Peptidomimetics	Hybrid peptides	-	1.195	1.188	0.9802	0.0001044	0.0005469	6.3746	6.3754	6.3896	6.3915	6.4132	6.3767	6.5046	6.4655	6.4954	6.4807	6.5568	6.5935	6.387	0.0149	6.516	0.04904
neg_1324	Glucosyl passiflorate	metab_5738	yes	down	-	-	neg	1392-82-1	731.371	4.36003	M+Cl	C37H60O12	0	34.6	HMDB0038141	-	-	-	-	-	Lipids and lipid-like molecules	Prenol lipids	Terpene glycosides	-	1.8772	1.8686	0.9625	1.244e-14	3.199e-12	7.3002	7.3042	7.3188	7.3236	7.3248	7.3153	7.597	7.5983	7.6024	7.5996	7.5982	7.6001	7.314	0.01017	7.599	0.001876
neg_1347	Betavulgaroside IV	metab_5763	yes	down	-	-	neg	168010-06-8	793.408	4.60807	M-H	C41H62O15	0	87.6	HMDB0031025	-	-	-	-	-	Lipids and lipid-like molecules	Prenol lipids	Terpene glycosides	-	2.0018	1.9924	0.9564	8.851e-15	2.45e-12	7.0629	7.0753	7.0863	7.0909	7.0834	7.0846	7.4025	7.4033	7.3996	7.413	7.4081	7.3993	7.081	0.01005	7.404	0.005298
neg_1354	PG(16:0/PGJ2)	metab_5771	yes	down	-	-	neg	-	837.434	4.68807	M+K-2H	C42H73O12P	0	64	HMDB0268587	-	-	-	-	-	Not Available	Not Available	Not Available	-	1.8718	1.8616	0.9604	6.581e-13	7.52e-11	6.8484	6.8749	6.8779	6.8776	6.8679	6.8645	7.1552	7.1568	7.1324	7.1622	7.1543	7.1486	6.869	0.01125	7.152	0.01037
neg_1359	PI(PGD2/18:2(9Z,12Z))	metab_5776	yes	down	-	-	neg	-	965.481	4.7681	M+Cl	C47H79O16P	0	78.6	HMDB0276679	-	-	-	-	-	Not Available	Not Available	Not Available	-	2.0021	1.9914	0.9525	8.624e-12	6.604e-10	6.4772	6.5188	6.525	6.5229	6.5085	6.5266	6.849	6.8533	6.819	6.8415	6.8313	6.8314	6.513	0.01877	6.838	0.01278
neg_1489	N-Lauroyl Tyrosine	metab_5918	yes	down	-	-	neg	-	362.234	5.89718	M-H	C21H33NO4	0	63	HMDB0242043	-	-	-	-	-	Organic acids and derivatives	Carboxylic acids and derivatives	Amino acids, peptides, and analogues	-	1.1932	1.1847	0.9791	2.106e-05	0.000148	5.8383	5.8631	5.847	5.8683	5.8586	5.8025	5.9413	5.9907	5.9828	5.9886	6.001	5.9186	5.846	0.02411	5.971	0.03275
neg_220	Malaoxon	metab_6700	yes	down	-	C07498	neg	1634-78-2	313.05	2.17633	M-H2O-H, M-H	C10H19O7PS	0	33.6	HMDB0060627	-	-	-	-	-	Lipids and lipid-like molecules	Fatty Acyls	Fatty acid esters	-	1.4616	1.4545	0.9728	2.959e-08	6.782e-07	6.3068	6.3079	6.3091	6.3047	6.305	6.2925	6.4711	6.4512	6.4757	6.4586	6.5019	6.5241	6.304	0.006025	6.48	0.02761
neg_222	4-O-p-Coumaroylquinic acid	metab_6722	yes	down	-	C10441	neg	-	375.05	2.17633	M+Na-2H, M+K-2H	C16H18O8	0	39.4	HMDB0302093	-	-	-	-	-	Organic oxygen compounds	Organooxygen compounds	Alcohols and polyols	-	1.2982	1.2916	0.9792	3.69e-07	5.168e-06	6.6501	6.6502	6.6565	6.6567	6.6628	6.6476	6.7802	6.7639	6.7863	6.7774	6.8243	6.8369	6.654	0.005688	6.795	0.02892
neg_2251	PE(16:0/0:0)	metab_6756	yes	down	-	-	neg	53862-35-4	452.278	6.07298	M-H	C21H44NO7P	96.1	0	HMDB0011503;LMGP02050002	-	-	-	-	-	Lipids and lipid-like molecules	Glycerophospholipids	Glycerophosphoethanolamines	-	1.1294	1.1212	0.9789	0.005815	0.01572	6.2941	6.3809	6.2796	6.325	6.3309	6.2392	6.4135	6.5276	6.3821	6.3663	6.5648	6.4101	6.308	0.04871	6.444	0.0819
neg_233	3-ureido-isobutyrate	metab_6842	yes	down	-	C05100	neg	-	145.061	0.546083	M-H2O-H, M-H	C5H10N2O3	0	75.5	HMDB0304156	-	-	-	-	-	Organic acids and derivatives	Organic carbonic acids and derivatives	Ureas	-	2.2082	2.1988	0.9421	1.583e-15	2.072e-12	6.4101	6.4118	6.4166	6.4097	6.4171	6.4043	6.8192	6.788	6.8115	6.8079	6.8006	6.8076	6.412	0.004796	6.806	0.0106
neg_2435	26-Desglucoavenacoside A	metab_6956	yes	down	-	-	neg	59795-21-0	881.46	4.7601	M-H2O-H	C45H72O18	0	71.5	HMDB0033799	-	-	-	-	-	Lipids and lipid-like molecules	Steroids and steroid derivatives	Steroidal glycosides	-	1.7604	1.7506	0.9637	3.767e-12	3.228e-10	6.6467	6.665	6.6741	6.6783	6.68	6.6727	6.9174	6.9337	6.9051	6.9286	6.9129	6.9222	6.669	0.0123	6.92	0.01044
neg_2438	PI(16:1(9Z)/PGJ2)	metab_6959	yes	down	-	-	neg	-	921.455	4.70408	M+Cl	C45H75O15P	0	82.4	HMDB0276164	-	-	-	-	-	Not Available	Not Available	Not Available	-	1.9256	1.915	0.9577	8.359e-12	6.54e-10	6.7526	6.7874	6.795	6.7968	6.7882	6.7836	7.0963	7.096	7.0645	7.0912	7.0843	7.0713	6.784	0.01613	7.084	0.01335
neg_2445	27-O-demethylrifabutin	metab_6967	yes	down	-	-	neg	-	877.429	4.63207	M+FA-H	C45H60N4O11	0	81.7	HMDB0061043	-	-	-	-	-	Benzenoids	Benzene and substituted derivatives	Not Available	-	1.9318	1.9224	0.959	7.728e-15	2.45e-12	7.0314	7.0394	7.0537	7.0463	7.0521	7.0409	7.35	7.3501	7.3388	7.3474	7.3497	7.3364	7.044	0.008403	7.345	0.006181
neg_2531	MURABUTIDE	metab_7063	yes	down	-	-	neg	-	529.25	4.01602	M-H2O-H	C23H40N4O11	0	81.4	HMDB0254948	-	-	-	-	-	Organic acids and derivatives	Carboxylic acids and derivatives	Amino acids, peptides, and analogues	-	1.8188	1.8099	0.9588	4.423e-13	5.895e-11	6.2082	6.2137	6.2308	6.2119	6.2056	6.2048	6.4699	6.48	6.4684	6.4802	6.4864	6.495	6.213	0.009613	6.48	0.01003
neg_2539	6-(2-Hydroxyethoxy)-6-oxohexanoic acid	metab_7071	yes	down	-	-	neg	-	569.245	3.96	3M-H	C8H14O5	0	82.1	HMDB0061681	-	-	-	-	-	Lipids and lipid-like molecules	Fatty Acyls	Fatty acids and conjugates	-	1.8299	1.8211	0.9588	1.652e-12	1.564e-10	6.2961	6.3053	6.3281	6.3144	6.3159	6.3134	6.5766	6.5832	6.5699	6.5946	6.5742	6.5999	6.312	0.01075	6.583	0.01193
neg_2561	1-[(4-Amino-3-methylphenyl)methyl]-5-(2,2-diphenylacetyl)-6,7-dihydro-4H-imidazo[4,5-c]pyridine-6-carboxylic acid	metab_7096	yes	down	-	C15552	neg	-	525.219	3.81598	M+FA-H	C29H28N4O3	0	89	HMDB0260240	-	-	-	-	-	Benzenoids	Benzene and substituted derivatives	Diphenylmethanes	-	1.8745	1.8648	0.9534	8.207e-13	8.951e-11	5.7958	5.8022	5.8198	5.8024	5.8082	5.793	6.0714	6.0905	6.0758	6.0863	6.1026	6.0992	5.804	0.009604	6.088	0.01242
neg_2573	3beta-Hydroxypregn-5-en-20-one sulfate	metab_7109	yes	down	-	C18044	neg	1247-64-9	441.198	3.7201	M+FA-H	C21H32O5S	0	80.6	HMDB0060382	-	-	map01100	Metabolism	Global and overview maps	Lipids and lipid-like molecules	Steroids and steroid derivatives	Sulfated steroids	Metabolic pathways	1.6806	1.6739	0.9615	2.225e-09	7.554e-08	5.7522	5.7261	5.761	5.781	5.775	5.7934	5.9703	5.9973	5.9874	6.0116	5.9977	6.01	5.765	0.02388	5.996	0.01535
neg_2588	Enalapril	metab_7125	yes	down	-	C06977	neg	75847-73-3	397.171	3.54447	M+Na-2H	C20H28N2O5	0	55	HMDB0014722;HMDB0249344;PW_C009073;MJDBOTE0001447	-	-	-	-	-	Organic acids and derivatives	Carboxylic acids and derivatives	Amino acids, peptides, and analogues	-	1.7171	1.7102	0.9572	8.677e-11	4.592e-09	5.3493	5.35	5.3883	5.3612	5.3556	5.3756	5.5956	5.5926	5.5856	5.6207	5.6042	5.6188	5.363	0.01558	5.603	0.01434
neg_2617	Carbamimidothioic acid, 2-(dimethylamino)ethyl ester	metab_7158	yes	down	-	-	neg	-	339.166	3.33643	2M+FA-H	C5H13N3S	0	35.9	HMDB0244919	-	-	-	-	-	Organosulfur compounds	Isothioureas	Not Available	-	1.4123	1.4065	0.9748	4.64e-13	5.964e-11	6.2683	6.2785	6.2803	6.2759	6.2705	6.2837	6.4338	6.4345	6.4383	6.4485	6.4316	6.439	6.276	0.005876	6.438	0.006032
neg_2778	N-Acetyl-S-trans,trans-farnesyl-L-cysteine	metab_7335	yes	down	-	-	neg	-	404.167	2.64038	M+K-2H	C20H33NO3S	0	59.3	HMDB0247773	-	-	-	-	-	Not Available	Not Available	Not Available	-	1.3406	1.3309	0.9746	2.937e-07	4.333e-06	5.6969	5.7222	5.704	5.7075	5.7233	5.7336	5.8551	5.9109	5.8489	5.8733	5.8635	5.8311	5.715	0.0139	5.864	0.02712
neg_2852	Threonylisoleucine	metab_7418	yes	down	-	-	neg	129050-49-3	231.135	2.19233	M-H	C10H20N2O4	0	42.9	HMDB0029064	-	-	-	-	-	Organic acids and derivatives	Carboxylic acids and derivatives	Amino acids, peptides, and analogues	-	1.5258	1.5169	0.9626	8.599e-09	2.437e-07	4.8964	4.9015	4.8816	4.8625	4.9133	4.8717	5.048	5.0757	5.0831	5.0691	5.093	5.1014	4.888	0.01921	5.078	0.01885
neg_2863	Dethiobiotin	metab_7430	yes	down	-	C01909	neg	533-48-2	213.124	2.17633	M-H	C10H18N2O3	0	32.9	HMDB0003581	-	-	map01100;map00780;map01240	Metabolism;Metabolism;Metabolism	Global and overview maps;Metabolism of cofactors and vitamins;Global and overview maps	Lipids and lipid-like molecules	Fatty Acyls	Fatty acids and conjugates	Metabolic pathways;Biotin metabolism;Biosynthesis of cofactors	1.4506	1.4466	0.9675	1.496e-07	2.352e-06	5.2658	5.2111	5.2373	5.2341	5.223	5.2341	5.4074	5.375	5.4015	5.3922	5.4288	5.454	5.234	0.01828	5.41	0.02795
neg_302	Herbimycin a	metab_7601	yes	down	-	C11225	neg	70563-58-5	573.276	4.14402	M-H, M+Na-2H	C30H42N2O9	0	68.1	HMDB0253109	-	-	-	-	-	Phenylpropanoids and polyketides	Macrolactams	Not Available	-	1.9161	1.9058	0.9558	6.45e-13	7.52e-11	6.4153	6.4323	6.4351	6.4394	6.4337	6.4261	6.7108	6.7255	6.7148	6.7264	6.7374	6.7469	6.43	0.008507	6.727	0.01355
neg_3159	D-Sorbitol	metab_7752	yes	down	-	C00794	neg	50-70-4	181.071	0.784567	M-H	C6H14O6	68.1	0	HMDB0000247;MJDBOTE0001050	Carbohydrates	Monosaccharides	map01100;map02010;map00051;map00052	Metabolism;Environmental Information Processing;Metabolism;Metabolism	Global and overview maps;Membrane transport;Carbohydrate metabolism;Carbohydrate metabolism	Organic oxygen compounds	Organooxygen compounds	Carbohydrates and carbohydrate conjugates	Metabolic pathways;ABC transporters;Fructose and mannose metabolism;Galactose metabolism	1.1263	1.1241	0.9801	7.303e-07	8.971e-06	5.2798	5.2494	5.2386	5.2672	5.2509	5.2752	5.3972	5.3435	5.3604	5.368	5.3614	5.3737	5.26	0.01631	5.367	0.01779
neg_3394	5-Aminoisoquinolin-1(2H)-one	metab_8006	yes	down	-	-	neg	-	181.038	0.554033	M+Na-2H	C9H8N2O	0	36.2	HMDB0246750	-	-	-	-	-	Organoheterocyclic compounds	Isoquinolines and derivatives	Isoquinolones and derivatives	-	2.4378	2.4231	0.9022	3.473e-08	7.622e-07	4.5216	4.5667	4.4124	4.5011	4.6137	4.4399	5.0047	4.9613	5.0299	5.0144	4.9753	5.0039	4.509	0.07565	4.998	0.02541
neg_63	Saccharopine	metab_8616	yes	down	-	C00449	neg	997-68-2	275.125	2.17633	M-H, M+Na-2H, M-H2O-H	C11H20N2O6	0	48.4	PW_C000189;HMDB0000279	-	-	map01100;map00310;map01110;map00300;map01230	Metabolism;Metabolism;Metabolism;Metabolism;Metabolism	Global and overview maps;Amino acid metabolism;Global and overview maps;Amino acid metabolism;Global and overview maps	Organic acids and derivatives	Carboxylic acids and derivatives	Amino acids, peptides, and analogues	Metabolic pathways;Lysine degradation;Biosynthesis of secondary metabolites;Lysine biosynthesis;Biosynthesis of amino acids	1.3749	1.3681	0.9803	9.373e-09	2.636e-07	7.7282	7.7323	7.7359	7.7314	7.7378	7.7307	7.8761	7.866	7.8819	7.8742	7.906	7.9226	7.733	0.003545	7.888	0.02181
neg_660	3-Hydroxyflavone	metab_8649	yes	down	-	C01495	neg	577-85-5	219.045	0.569983	M-H2O-H	C15H10O3	0	41.7	HMDB0031816;MJDBOTE0000444	-	-	-	-	-	Phenylpropanoids and polyketides	Flavonoids	Flavones	-	1.2929	1.2943	0.9749	1.97e-06	2.136e-05	5.579	5.5339	5.5769	5.5285	5.5522	5.5415	5.7289	5.6654	5.7197	5.7141	5.6686	5.6746	5.552	0.02163	5.695	0.02867
neg_692	N2-gamma-Glutamylglutamine	metab_8683	yes	down	-	C05283	neg	10148-81-9	274.105	0.617667	M-H	C10H17N3O6	0	62.2	HMDB0011738	-	-	-	-	-	Organic acids and derivatives	Carboxylic acids and derivatives	Amino acids, peptides, and analogues	-	1.7903	1.7819	0.9504	1.356e-06	1.516e-05	5.1982	5.1673	5.1903	5.2027	5.2451	5.1313	5.515	5.4015	5.4193	5.4161	5.5108	5.4978	5.189	0.03802	5.46	0.053
neg_848	Gamma-Glutamylglutamine	metab_8847	yes	down	-	C05283	neg	1466-50-8;10148-81-9	274.105	0.920033	M-H	C10H17N3O6	87.7	0	HMDB0011738;HMDB0029147	-	-	-	-	-	Organic acids and derivatives	Carboxylic acids and derivatives	Amino acids, peptides, and analogues	-	1.8405	1.8282	0.9494	1.114e-08	3.039e-07	5.1796	5.22	5.1798	5.2186	5.1928	5.1855	5.4858	5.4824	5.4492	5.4162	5.4872	5.5189	5.196	0.01864	5.473	0.03563
neg_2431	11-beta-Hydroxyandrosterone-3-glucuronide	metab_9014	yes	down	-	C05643	neg	-	1009.51	4.83208	2M+FA-H	C25H38O9	0	73.8	HMDB0010351;LMST05010055;LMST05010030	-	-	map00380	Metabolism	Amino acid metabolism	Organoheterocyclic compounds	Indoles and derivatives	Hydroxyindoles	Tryptophan metabolism	2.1888	2.1777	0.9406	5.34e-11	3.1e-09	6.1131	6.1618	6.178	6.173	6.1191	6.135	6.5525	6.5408	6.5147	6.5537	6.5332	6.5171	6.147	0.02801	6.535	0.01688
neg_235	Dulcitol	metab_9018	yes	down	-	C01697	neg	608-66-2;488-45-9	181.071	0.546083	M-H, M+FA-H	C6H14O6	68.4	0	HMDB0000107;HMDB0011632	-	-	map01100;map00052	Metabolism;Metabolism	Global and overview maps;Carbohydrate metabolism	Organic oxygen compounds	Organooxygen compounds	Carbohydrates and carbohydrate conjugates	Metabolic pathways;Galactose metabolism	1.2626	1.2663	0.9757	2.502e-05	0.0001715	5.6428	5.6605	5.7265	5.6203	5.6456	5.6702	5.7828	5.7712	5.8121	5.8557	5.7895	5.7996	5.661	0.03633	5.802	0.02988
