# Supplementary material for: CRISPR Screening and Comparative LC‐MS Analysis Identify Genes Mediating Efficacy of Delamanid and Pretomanid against Mycobacterium tuberculosis
Source: Adv Sci (Weinh). 2024 Aug 20;11(39):2400176. doi: 10.1002/advs.202400176 (PMC11497083; doi:10.1002/advs.202400176)
Supplement: Supplementary file 6 — Supporting Table 5 [file ADVS-11-2400176-s001.xlsx]

## Sheet: Sheet1
Supplementary Table 5.Lipidomics analysis of the Δrv2073c::dprE2 KD and dprE2 KD of M. tuberculosis H37Ra strains.
sheet 2	The lipids were identified based on the mycobacteria-specific database MycoMass.
sheet 3	Lipids Differential Analysis: 202 lipids were VIP>1, p<0.05 and designated significantly different. Among them,34 of them with |L2FC|>0.5 and 8 of them with |L2FC|>1.

## Sheet: Orig
ID	Metabolite	m/z	Retention time	Mode	Adducts	Number	Abbreation	Class	Subclass	Alkyl length	Unsaturation	Formula	Fragmentation Score	Theoretical Fragmentation Score	Mass Error (ppm)	KEGG Compound ID	Library ID	CAS ID	QC01	QC02	QC03	Δrv2073c::dprE2 KD1	Δrv2073c::dprE2 KD2	Δrv2073c::dprE2 KD3	Δrv2073c::dprE2 KD4	Δrv2073c::dprE2 KD5	Δrv2073c::dprE2 KD6	dprE2 KD1	dprE2 KD2	dprE2 KD3	dprE2 KD4	dprE2 KD5	dprE2 KD6
neg_1	mycomass0000025	813.535	-	neg	[M-H]-	25	DAT	acyl trehaloses	diacylated	32	2	-	-	-	-	-	-	-	1100.48	1945.43	1923.99	487.986	962.966	852.528	481.213	445.441	487.821	959.276	1615.43	1444.73	977.536	2252.54	627.43
neg_2	mycomass0000026	861.556	-	neg	[M+HCOO]-	26	DAT	acyl trehaloses	diacylated	32	1	-	-	-	-	-	-	-	6006.79	4403.41	5551.25	1628.35	2009.87	793.137	2067.6	961.978	3212.27	17136.9	9263.1	8550.95	12524.5	4266.25	6990.38
neg_3	mycomass0000032	889.589	-	neg	[M+HCOO]-	32	DAT	acyl trehaloses	diacylated	34	1	-	-	-	-	-	-	-	6642.63	3370.27	4458.71	13932.9	8373.46	3901.02	4964.2	6288.96	2757.97	4174.72	1939.5	1060.84	3382.3	1029.92	1927.16
neg_4	mycomass0000037	915.605	-	neg	[M+HCOO]-	37	DAT	acyl trehaloses	diacylated	36	2	-	-	-	-	-	-	-	17532	17377.6	10967	78409.3	36157.4	16756.2	23680.8	19068.7	22329.7	11443.2	7797.92	5502.94	10273.1	3108.21	7402.42
neg_5	mycomass0000038	917.621	-	neg	[M+HCOO]-	38	DAT	acyl trehaloses	diacylated	36	1	-	-	-	-	-	-	-	2525.45	4800.46	4809.43	8552.93	6471.16	3382.85	3756.35	3799.15	608.687	3307.69	916.049	679.266	2492.35	1510.28	1407.9
neg_6	mycomass0000041	931.636	-	neg	[M+HCOO]-	41	DAT	acyl trehaloses	diacylated	37	1	-	-	-	-	-	-	-	5303.51	4961.46	1721.95	12998.2	4818.33	2195.38	5511.12	3837.03	831.494	5607.53	1398.21	0	2163.92	0	1702.2
neg_7	mycomass0000047	913.662	-	neg	[M-H]-	47	DAT	acyl trehaloses	diacylated	39	1	-	-	-	-	-	-	-	15786	24124	24146.9	61103	30447	33608.6	39004.8	36313.8	22218.2	931.439	1122.09	547.664	1268.52	296.752	394.123
neg_8	mycomass0000048	961.684	-	neg	[M+HCOO]-	48	DAT	acyl trehaloses	diacylated	39	0	-	-	-	-	-	-	-	4234.1	4145.94	5073.47	0	0	0	0	0	0	18164.9	15306.8	10343.6	20258	20162.4	15765.1
neg_9	mycomass0000049	925.664	-	neg	[M-H]-	49	DAT	acyl trehaloses	diacylated	40	2	-	-	-	-	-	-	-	3206.21	3533.47	397.717	0	0	0	0	0	0	5980.54	6073.96	6328.55	7591.24	4267.42	7926.02
neg_10	mycomass0000050	927.679	-	neg	[M-H]-	50	DAT	acyl trehaloses	diacylated	40	1	-	-	-	-	-	-	-	3147.61	1779.75	5826.96	0	0	0	0	0	0	10357.3	8544.69	3753.34	8091.79	7811.15	4841.23
neg_11	mycomass0000051	929.695	-	neg	[M-H]-	51	DAT	acyl trehaloses	diacylated	40	0	-	-	-	-	-	-	-	6415.37	6432.55	4280.34	0	0	0	0	0	0	17778.2	19530.1	13630.8	18674.8	12641.7	15630.7
neg_12	mycomass0000053	987.7	-	neg	[M+HCOO]-	53	DAT	acyl trehaloses	diacylated	41	1	-	-	-	-	-	-	-	9521.78	7528.95	5258.5	0	0	0	0	0	0	37841.4	25226.9	22316.1	30498.2	28670	30045
neg_13	mycomass0000054	989.716	-	neg	[M+HCOO]-	54	DAT	acyl trehaloses	diacylated	41	0	-	-	-	-	-	-	-	95789.1	98607.9	108726	0	0	0	0	0	0	222813	175206	153409	229023	179968	170927
neg_14	mycomass0000055	953.695	-	neg	[M-H]-	55	DAT	acyl trehaloses	diacylated	42	2	-	-	-	-	-	-	-	137860	124431	108448	6767.64	4928.96	1480.83	2799.73	3968.9	5133.69	187604	185613	169142	176267	238804	168732
neg_15	mycomass0000056	955.71	-	neg	[M-H]-	56	DAT	acyl trehaloses	diacylated	42	1	-	-	-	-	-	-	-	726.803	615.309	1471.73	0	0	0	0	0	0	2600.6	5074.53	3860.78	5117.56	1530.49	3185.84
neg_16	mycomass0000057	1003.73	-	neg	[M+HCOO]-	57	DAT	acyl trehaloses	diacylated	42	0	-	-	-	-	-	-	-	5364.88	8674.42	9117.92	0	0	0	0	0	0	30651.6	21003.9	20707.6	18683.5	10840.3	21866.5
neg_17	mycomass0000058	967.71	-	neg	[M-H]-	58	DAT	acyl trehaloses	diacylated	43	2	-	-	-	-	-	-	-	1649.85	1605.91	2876.47	0	0	0	0	0	0	5053.01	4538.72	4962.91	3391.28	1534.22	4880.92
neg_18	mycomass0000059	1015.73	-	neg	[M+HCOO]-	59	DAT	acyl trehaloses	diacylated	43	1	-	-	-	-	-	-	-	94726.1	65790.7	68668.1	0	0	0	0	0	0	186029	167722	147764	175537	159769	188550
neg_19	mycomass0000061	981.726	-	neg	[M-H]-	61	DAT	acyl trehaloses	diacylated	44	2	-	-	-	-	-	-	-	157345	164319	183392	0	0	0	0	0	0	303364	324515	267475	311232	272740	264652
neg_20	mycomass0000062	983.741	-	neg	[M-H]-	62	DAT	acyl trehaloses	diacylated	44	1	-	-	-	-	-	-	-	7912.93	10276.7	6417.34	0	0	0	0	0	0	12782.6	18093.5	13488.8	15521.3	14903.6	17624.9
neg_21	mycomass0000063	1031.76	-	neg	[M+HCOO]-	63	DAT	acyl trehaloses	diacylated	44	0	-	-	-	-	-	-	-	2218.35	2540.83	1426.82	0	0	0	0	0	0	5947.82	8452.56	6323.27	6968.87	4416.56	8863.8
neg_22	mycomass0000064	995.742	-	neg	[M-H]-	64	DAT	acyl trehaloses	diacylated	45	2	-	-	-	-	-	-	-	4988.21	3366.04	5303.23	0	0	0	0	0	0	10566.9	11594	8641.11	6881.08	9634.27	9494.32
neg_23	mycomass0000065	1043.76	-	neg	[M+HCOO]-	65	DAT	acyl trehaloses	diacylated	45	1	-	-	-	-	-	-	-	67639	61202.7	56227.6	0	0	0	0	0	0	152554	135222	136046	159019	152243	162460
neg_24	mycomass0000067	1009.76	-	neg	[M-H]-	67	DAT	acyl trehaloses	diacylated	46	2	-	-	-	-	-	-	-	48680.7	46783.3	47572.3	0	0	0	0	0	0	62841.1	80082.5	76759.2	83178.9	71703	65154
neg_25	mycomass0000094	1137.91	-	neg	[M-H]-	94	DAT	acyl trehaloses	diacylated	55	1	-	-	-	-	-	-	-	2177.64	1015.27	2750.52	3201.9	919.336	4571.14	2989.55	6231.17	0	1048.47	3103.87	2203.28	2046.2	961.711	3105.91
neg_26	mycomass0000148	943.674	-	neg	[M-H]-	148	TAT	acyl trehaloses	triacylated	40	0	-	-	-	-	-	-	-	29013	24371.1	21536.9	0	0	0	0	0	0	57310.3	48565.3	55168.2	57387.4	40546.4	52297.4
neg_27	mycomass0000151	957.688	-	neg	[M-H]-	151	TAT	acyl trehaloses	triacylated	41	0	-	-	-	-	-	-	-	7617.77	9844.94	3550.39	21681	11248.5	10704.2	15986.3	16746.2	7301.24	942.337	4196.93	1334.65	2067.4	2151.28	2586.07
neg_28	mycomass0000154	971.705	-	neg	[M-H]-	154	TAT	acyl trehaloses	triacylated	42	0	-	-	-	-	-	-	-	6655.95	4083.37	3824.97	0	0	0	0	0	0	11690.6	13132.3	11983.9	9317.85	11358.8	14973.3
neg_29	mycomass0000157	985.721	-	neg	[M-H]-	157	TAT	acyl trehaloses	triacylated	43	0	-	-	-	-	-	-	-	84938.5	92436.8	108702	0	0	0	0	0	0	208834	213265	156840	208740	166158	165508
neg_30	mycomass0000160	997.721	-	neg	[M-H]-	160	TAT	acyl trehaloses	triacylated	44	1	-	-	-	-	-	-	-	3395.95	2215.38	1335.47	0	0	0	0	0	0	8595.86	7001.18	5764.18	6571.82	7401.76	7519.18
neg_31	mycomass0000161	999.735	-	neg	[M-H]-	161	TAT	acyl trehaloses	triacylated	44	0	-	-	-	-	-	-	-	3331.49	4111.35	3767.72	0	0	0	0	0	0	9643.32	11660.1	8899.24	7211.88	6010.68	9637.87
neg_32	mycomass0000164	1011.74	-	neg	[M-H]-	164	TAT	acyl trehaloses	triacylated	45	1	-	-	-	-	-	-	-	7513.78	7077.56	4623.52	0	0	0	0	0	0	13737.3	8975.59	11167.1	12814	20289.3	8639.42
neg_33	mycomass0000165	1013.75	-	neg	[M-H]-	165	TAT	acyl trehaloses	triacylated	45	0	-	-	-	-	-	-	-	106167	109610	99224.2	0	0	0	0	0	0	198872	186230	167778	201127	163376	180964
neg_34	mycomass0000169	1027.77	-	neg	[M-H]-	169	TAT	acyl trehaloses	triacylated	46	0	-	-	-	-	-	-	-	327096	356934	267750	0	0	0	0	0	0	487428	603170	481987	508739	510190	533014
neg_35	mycomass0000172	1039.77	-	neg	[M-H]-	172	TAT	acyl trehaloses	triacylated	47	1	-	-	-	-	-	-	-	3626	5289.93	3413.05	0	0	0	0	0	0	6860.43	8193.14	11749.1	8520.22	8337.92	9336.96
neg_36	mycomass0000173	1041.78	-	neg	[M-H]-	173	TAT	acyl trehaloses	triacylated	47	0	-	-	-	-	-	-	-	3395.49	1026.57	1764.78	0	0	0	0	0	0	6429.89	6424.03	4861.78	4860.51	6411.37	7048.42
neg_37	mycomass0000247	1304.04	-	neg	[M-H]-	247	TAT	acyl trehaloses	triacylated	66	2	-	-	-	-	-	-	-	38129.1	22960.1	34745.6	41727	41751.9	29719.7	36352.9	36732.9	25425.3	34938.6	21854.8	31531.2	35060.9	14351.5	20750.7
neg_38	mycomass0000264	1362.12	-	neg	[M-H]-	264	TAT	acyl trehaloses	triacylated	70	0	-	-	-	-	-	-	-	6616.79	6543.05	11203.7	0	0	0	0	0	0	22420.3	5963.28	12401.7	10565.8	14830.2	17175.8
neg_39	mycomass0000272	1390.15	-	neg	[M-H]-	272	TAT	acyl trehaloses	triacylated	72	0	-	-	-	-	-	-	-	47642	31685.1	30638.6	0	0	0	0	0	0	25465.6	45574.4	40166.5	49270.8	41975.1	38310.6
neg_40	mycomass0000439	698.34	-	neg	[M-H]-	439	DDCM	carboxymycobactins	dideoxy-	8	1	-	-	-	-	-	-	-	5594.71	5404.86	4756.79	0	0	0	0	0	0	0	0	0	0	0	0
neg_41	mycomass0000531	1347.93	-	neg	[M-H]-	531	CL	cardiolipins		64	2	-	-	-	-	-	-	-	3227.44	471.711	681.775	0	0	488.611	0	0	808.831	8760.15	8574.13	6114.69	3538.86	2278.1	5432.82
neg_42	mycomass0000536	1361.95	-	neg	[M-H]-	536	CL	cardiolipins		65	2	-	-	-	-	-	-	-	0	0	2846.17	2968.99	4479.38	0	0	6834.18	0	6560.12	2734.1	0	0	2146.31	4326.19
neg_43	mycomass0000539	1371.93	-	neg	[M-H]-	539	CL	cardiolipins		66	4	-	-	-	-	-	-	-	24423.7	13128.8	12005	0	0	0	0	0	0	55839.1	50591.9	36089.1	47827.3	3583.87	45787.3
neg_44	mycomass0000544	1385.95	-	neg	[M-H]-	544	CL	cardiolipins		67	4	-	-	-	-	-	-	-	6290.15	2837.03	2317.87	0	0	0	0	0	0	12293.2	6688.71	11556.4	11283.3	706.647	6481.25
neg_45	mycomass0000545	1387.96	-	neg	[M-H]-	545	CL	cardiolipins		67	3	-	-	-	-	-	-	-	34559.2	25016.9	17449.9	17000.4	14191.1	13657.2	10839.2	4779.14	14887.5	66248.9	56069.5	48426	45657	16377.5	40151.2
neg_46	mycomass0000546	1389.98	-	neg	[M-H]-	546	CL	cardiolipins		67	2	-	-	-	-	-	-	-	63863.6	65039.6	53436	59203.5	99913.6	71252.5	58541.5	58001.6	105815	105849	95273.2	71848.7	99317	61796.1	102400
neg_47	mycomass0000551	1403.99	-	neg	[M-H]-	551	CL	cardiolipins		68	2	-	-	-	-	-	-	-	1.20411e+06	1.16046e+06	943903	1.15151e+06	1.45745e+06	1.2906e+06	1.26432e+06	752226	1.29364e+06	1.62998e+06	1.85397e+06	1.56124e+06	1.97678e+06	1.55252e+06	1.61007e+06
neg_48	mycomass0000554	1459.99	-	neg	[M+HCOO]-	554	CL	cardiolipins		69	4	-	-	-	-	-	-	-	82159.2	64113.5	63364.7	36305.9	13568.3	6605.34	20541.1	16334.3	3981.33	102362	86208.1	78940.6	105361	88649	118223
neg_49	mycomass0000555	1416	-	neg	[M-H]-	555	CL	cardiolipins		69	3	-	-	-	-	-	-	-	71817.2	53664.7	43126.1	51457.2	89213.7	66723.2	55203.4	49271.4	79474.3	95993.1	90790.8	79560.8	94725.8	53738.1	99499.5
neg_50	mycomass0000556	1418.01	-	neg	[M-H]-	556	CL	cardiolipins		69	2	-	-	-	-	-	-	-	136124	101949	115860	124327	159482	153379	140145	86281.6	198162	265264	192694	152389	206521	129927	223960
neg_51	mycomass0000559	1428	-	neg	[M-H]-	559	CL	cardiolipins		70	4	-	-	-	-	-	-	-	47938.1	45387.1	33021	36863.4	51839.9	47953.4	35455.6	28969.7	49179.7	70301.8	49949.9	52715.6	76574.9	27913.5	55823.1
neg_52	mycomass0000560	1430.01	-	neg	[M-H]-	560	CL	cardiolipins		70	3	-	-	-	-	-	-	-	176304	159586	134078	200157	250579	235462	239479	118871	224984	204293	182255	159722	273749	162525	193116
neg_53	mycomass0000561	1432.03	-	neg	[M-H]-	561	CL	cardiolipins		70	2	-	-	-	-	-	-	-	71999.6	75463.6	46282.4	64740.4	88746	79055.7	48610.1	54881	78230.9	119165	89566.9	126168	167919	95793	99242.6
neg_54	mycomass0000565	1444.03	-	neg	[M-H]-	565	CL	cardiolipins		71	3	-	-	-	-	-	-	-	6095.57	1508.18	5720.51	7543.15	9309.75	8360.9	8687.66	4055.06	14776.5	14959.8	8268.64	3658.35	8176.03	3907.42	11657.2
neg_55	mycomass0000570	1458.04	-	neg	[M-H]-	570	CL	cardiolipins		72	3	-	-	-	-	-	-	-	0	5760.14	543.394	4548.12	6708	8336.63	0	3780.15	7620.05	3899.58	2634.3	3458.26	10153.5	1692.78	3820.88
neg_56	mycomass0000875	613.426	-	neg	[M+HCOO]-	875	PR	carotenes	zeaxanthin		9	-	-	-	-	-	-	-	2390.41	1752.57	1762.26	0	0	0	0	0	0	5456.45	5578.17	5144.59	3595.18	3500.18	4927.39
neg_57	mycomass0000876	909.638	-	neg	[M-H]-	876	DPPR	decaprenylphosphoribose		50	10	-	-	-	-	-	-	-	116897	103147	86412.3	95732.7	63369	48685.4	47750.3	45114	43548.9	162595	138506	112733	109225	57920.9	87230.4
neg_58	mycomass0000921	259.191	-	neg	[M+CH3COO]-	921	FA	fatty acids		12	0	-	-	-	-	-	-	-	2914.78	3047.81	3652.29	3509.81	3879.96	3169.07	3867.71	3911.51	3767.07	1654.23	2591.07	2784.32	2295.88	2108.2	2649.7
neg_59	mycomass0000922	225.186	-	neg	[M-H]-	922	FA	fatty acids		14	1	-	-	-	-	-	-	-	329.319	193.389	383.161	311.55	224.71	304.819	66.759	213.881	0	1635.94	920.069	495.654	1343.87	941.775	1275.19
neg_60	mycomass0000923	227.201	-	neg	[M-H]-	923	FA	fatty acids		14	0	-	-	-	-	-	-	-	1449.36	995.633	1101.66	535.514	481.934	331.484	435.677	205.943	606.243	2411.11	1882.73	2061.78	1825.54	963.892	1886.53
neg_61	mycomass0000924	239.201	-	neg	[M-H]-	924	FA	fatty acids		15	1	-	-	-	-	-	-	-	1017.96	1011.23	1024.77	1221.64	1184.75	1076.56	1026.9	1051.64	909.463	962.72	946.176	876.609	1052.37	910.81	988.098
neg_62	mycomass0000926	253.217	-	neg	[M-H]-	926	FA	fatty acids		16	1	-	-	-	-	-	-	-	11152.4	11454	12755.2	5275.25	3810.55	4386.72	4443.66	3095.81	3674.24	19306.3	17005.8	15305.8	16266.1	15151.7	18339.6
neg_63	mycomass0000927	267.233	-	neg	[M-H]-	927	FA	fatty acids		17	1	-	-	-	-	-	-	-	907.905	1150.76	956.755	294.29	181.667	213.569	0	74.6017	0	1517.55	1643.7	1382.03	1583.85	1178.06	1668.55
neg_64	mycomass0000928	281.248	-	neg	[M-H]-	928	FA	fatty acids		18	1	-	-	-	-	-	-	-	474861	515074	550267	292158	270636	327245	298467	307594	234303	782950	596075	534288	658894	567638	743370
neg_65	mycomass0000929	309.28	-	neg	[M-H]-	929	FA	fatty acids		20	1	-	-	-	-	-	-	-	31094.8	34528.7	33952	21432.4	23981	30439.3	23125	23529.7	19747.4	56843.3	41872.7	33511.6	52040.8	36508.6	42566.7
neg_66	mycomass0000930	323.295	-	neg	[M-H]-	930	FA	fatty acids		21	1	-	-	-	-	-	-	-	494.206	330.358	0	0	0	0	0	0	0	574.041	817.189	759.13	586.314	491.247	296.552
neg_67	mycomass0000931	337.311	-	neg	[M-H]-	931	FA	fatty acids		22	1	-	-	-	-	-	-	-	341.284	855.092	0	263.723	0	0	0	0	0	646.665	348.949	270.298	529.913	167.718	439.01
neg_68	mycomass0000932	365.342	-	neg	[M-H]-	932	FA	fatty acids		24	1	-	-	-	-	-	-	-	18959.4	20019	22947.4	2135	1477.45	1778.7	2369.1	1896.75	916.238	37977.2	35042.8	36355.7	35509.9	29445.8	36498.2
neg_69	mycomass0000933	449.436	-	neg	[M-H]-	933	FA	fatty acids		30	1	-	-	-	-	-	-	-	710.966	886.881	758.308	2691.29	1052.87	1204.49	1206.4	1123.17	692.215	145.475	171.161	66.1768	320.909	0	419.56
neg_70	mycomass0000934	463.452	-	neg	[M-H]-	934	FA	fatty acids		31	1	-	-	-	-	-	-	-	3056.45	3050.5	2901.97	368.404	0	0	124.62	0	0	7908.49	8003.13	6830.75	6705.92	5575.86	6721.95
neg_71	mycomass0000935	477.468	-	neg	[M-H]-	935	FA	fatty acids		32	1	-	-	-	-	-	-	-	2443.55	2043.41	2487.8	5774.94	3008.99	2991.39	3825.28	3222.94	1565.58	553.631	682.272	588.243	658.556	626.752	692.491
neg_72	mycomass0000936	491.483	-	neg	[M-H]-	936	FA	fatty acids		33	1	-	-	-	-	-	-	-	16756.9	16291.8	15440	202.661	0	0	0	180.357	0	27135.2	29796.6	26218.1	27005	24024.9	27728.9
neg_73	mycomass0000937	493.499	-	neg	[M-H]-	937	FA	fatty acids		33	0	-	-	-	-	-	-	-	1012.59	886.511	899.573	3173.16	1044.28	1017.96	1696.33	904.382	587.142	114.289	358.455	123.695	0	0	101.843
neg_74	mycomass0000947	1298.22	-	neg	[M-H]-	947	GMM	glucose monomycolate	alpha	78	0, 1 or 2	-	-	-	-	-	-	-	1678.94	3594.56	3228.43	12700.2	7324.19	7413.74	8578.43	11876.5	7096.07	380.632	0	0	0	0	0
neg_75	mycomass0000948	1358.24	-	neg	[M+HCOO]-	948	GMM	glucose monomycolate	alpha	79	1 or 2	-	-	-	-	-	-	-	0	0	983.949	36476.9	1059.07	628.277	2611.37	1197.28	1071.6	33369.5	33929.8	28857.6	29774.3	44000.6	38304
neg_76	mycomass0000963	1093.96	-	neg	[M+HCOO]-	963	GMM	glucose monomycolate	alpha	60	1	-	-	-	-	-	-	-	4989.31	6079.31	5209.19	111.109	0	0	0	0	0	7905.44	8512.47	10681.1	7810.41	7211.94	7910.62
neg_77	mycomass0000964	1075.98	-	neg	[M-H]-	964	GMM	glucose monomycolate	alpha	62	1	-	-	-	-	-	-	-	2682	2895.33	4180.12	0	0	193.769	0	0	0	3776.31	4471.09	5680.02	3468.87	4754.75	2159.82
neg_78	mycomass0000965	1104.02	-	neg	[M-H]-	965	GMM	glucose monomycolate	alpha	64	1	-	-	-	-	-	-	-	5666.06	3146.92	3501.98	0	0	0	0	0	0	3426.51	3701.97	3240.26	6687.65	4684.97	4449.79
neg_79	mycomass0000982	1176.04	-	neg	[M-H]-	982	GMM	glucose monomycolate	carboxy	67	0	-	-	-	-	-	-	-	67418.3	78552.4	88421.7	71443.2	80983.4	38098.9	53065.1	55309.3	49813.7	57671.2	64419.8	72952.7	60701.3	44769	51846.9
neg_80	mycomass0001024	1306.17	-	neg	[M+HCOO]-	1024	GMM	glucose monomycolate	methoxy	74	0 or 1	-	-	-	-	-	-	-	155756	150703	176772	0	0	0	0	0	0	197339	218297	180026	204969	181313	197286
neg_81	mycomass0001058	1360.22	-	neg	[M+HCOO]-	1058	GMM	glucose monomycolate	w1-methoxy	78	0 or 2	-	-	-	-	-	-	-	22444.8	13842.3	10636.1	48875	23414	25096.9	26240.9	24687.4	31683.9	1325.78	0	0	375.801	701.836	1681.75
neg_82	mycomass0001062	1388.25	-	neg	[M+HCOO]-	1062	GMM	glucose monomycolate	w1-methoxy	80	0, 1 or 2	-	-	-	-	-	-	-	26551	27602	42379.3	67222	50196.7	63270.2	64084.3	75990.7	53263.7	1929.33	1748.06	1717.02	0	2138.9	2008.11
neg_83	mycomass0001068	1428.28	-	neg	[M+HCOO]-	1068	GMM	glucose monomycolate	w1-methoxy	83	0	-	-	-	-	-	-	-	27365.4	27554.2	28089.2	82491.6	43566	50494.8	56810.4	53500.3	41408.8	0	1025.81	832.819	0	0	509.989
neg_84	mycomass0001081	1500.37	-	neg	[M+HCOO]-	1081	GMM	glucose monomycolate	w1-methoxy	88	0 or 2	-	-	-	-	-	-	-	6551.91	21767.8	0	0	5185.96	30572.3	19806.7	21666.5	21377.1	75.3924	9255.84	0	0	0	0
neg_85	mycomass0001083	1514.39	-	neg	[M+HCOO]-	1083	GMM	glucose monomycolate	w1-methoxy	89	1	-	-	-	-	-	-	-	13405.4	0	32125.2	0	11892.3	0	0	0	0	0	16164.9	19812.1	16536.9	17370.1	17739.5
neg_86	mycomass0001091	815.627	-	neg	[M-H]-	1091	GlcADAG	glucuronosyl diacylglycerol		36	0	-	-	-	-	-	-	-	7890.95	6757.06	8029.36	0	0	0	0	0	0	21356.7	16061.3	13054.2	23215	17806.9	16679.4
neg_87	mycomass0001100	359.244	-	neg	[M+HCOO]-	1100	MAG	glycerides	monoacylated	15	1	-	-	-	-	-	-	-	615.245	785.325	847.308	838.062	504.218	401.535	498.155	885.767	647.981	639.287	683.162	652.92	654.848	799.09	747.906
neg_88	mycomass0001101	315.254	-	neg	[M-H]-	1101	MAG	glycerides	monoacylated	15	0	-	-	-	-	-	-	-	103804	116353	119888	103564	60699.6	61791.2	83511.9	96475.5	65198.5	158798	110346	103949	196218	86217.2	137739
neg_89	mycomass0001106	355.285	-	neg	[M-H]-	1106	MAG	glycerides	monoacylated	18	1	-	-	-	-	-	-	-	6732.06	8688.5	8721.36	282.156	414.166	139.932	121.783	139.876	0	19550	18452.1	14382.2	15647.2	11028.8	12803
neg_90	mycomass0001107	403.306	-	neg	[M+HCOO]-	1107	MAG	glycerides	monoacylated	18	0	-	-	-	-	-	-	-	477.66	367.423	267.69	0	329.39	0	490.865	0	0	248.288	294.594	278.218	423.805	175.304	281.558
neg_91	mycomass0001110	383.317	-	neg	[M-H]-	1110	MAG	glycerides	monoacylated	20	1	-	-	-	-	-	-	-	1388.11	1232.77	1473.95	0	175.743	0	150.199	0	0	2149.46	2706.89	2468.59	1953.69	1926.41	2701.73
neg_92	mycomass0001113	399.348	-	neg	[M-H]-	1113	MAG	glycerides	monoacylated	21	0	-	-	-	-	-	-	-	2860.07	4160	3937.61	179.133	0	0	0	0	0	10277.4	7531.78	9515.28	10606.5	8826.92	10227.4
neg_93	mycomass0001114	411.348	-	neg	[M-H]-	1114	MAG	glycerides	monoacylated	22	1	-	-	-	-	-	-	-	3965	3881.85	4981.16	1286.51	511.675	765.714	702.978	560.472	748.559	7498.77	8527.3	7724.52	7868.59	8862.22	10070.6
neg_94	mycomass0001115	413.364	-	neg	[M-H]-	1115	MAG	glycerides	monoacylated	22	0	-	-	-	-	-	-	-	937.905	218.881	206.398	0	0	0	0	0	0	1513.83	832.855	1469	1640.94	1201.53	1299.14
neg_95	mycomass0001116	425.364	-	neg	[M-H]-	1116	MAG	glycerides	monoacylated	23	1	-	-	-	-	-	-	-	1453.82	1160.67	1116.25	771.944	474.407	704.997	1141.59	410.264	474.853	1370.25	1474.35	1907.04	1629.53	1343.89	1167.8
neg_96	mycomass0001117	427.379	-	neg	[M-H]-	1117	MAG	glycerides	monoacylated	23	0	-	-	-	-	-	-	-	314.501	1244.73	529.808	0	0	0	0	0	0	3013.96	2825.63	2539.86	2004.71	1840.63	2422.23
neg_97	mycomass0001118	439.379	-	neg	[M-H]-	1118	MAG	glycerides	monoacylated	24	1	-	-	-	-	-	-	-	1153.06	1191.21	1070.05	2293.78	786.074	1142.24	1282.98	887.95	164.945	1222.39	1069.15	1124.63	1229.59	1355.1	2092.21
neg_98	mycomass0001121	455.411	-	neg	[M-H]-	1121	MAG	glycerides	monoacylated	25	0	-	-	-	-	-	-	-	1312.46	743.037	521.652	346.827	289.463	204.49	1077.95	0	0	1164.33	776.064	599.617	795.963	789.091	445.434
neg_99	mycomass0001123	469.426	-	neg	[M-H]-	1123	MAG	glycerides	monoacylated	26	0	-	-	-	-	-	-	-	1149.93	1204.41	1216.64	0	0	0	0	0	0	2609.58	3050.67	3299.23	3182.36	2998.22	3226.69
neg_100	mycomass0001135	599.526	-	neg	[M+HCOO]-	1135	MAG	glycerides	monoacylated	32	0	-	-	-	-	-	-	-	6377.35	5712.08	5685.31	15621.5	9445.91	10213.3	10946.9	9548.54	6788.29	1830.91	1020.37	946.862	1745.35	697.086	1704.89
neg_101	mycomass0001138	497.348	-	neg	[M+HCOO]-	1138	DAG	glycerides	diacylated	24	2	-	-	-	-	-	-	-	2906.32	3532.21	3459.79	2351.21	2080.98	2828.84	2462.62	1925.05	1977.93	2607.9	2586.43	2370.57	2701.89	2937.77	2989.47
neg_102	mycomass0001139	499.364	-	neg	[M+HCOO]-	1139	DAG	glycerides	diacylated	24	1	-	-	-	-	-	-	-	4152.74	5266.17	5279.88	2537.09	1905.88	1677.41	1923.5	2481.56	2329.7	2990.71	3032.28	4739.47	3317.6	2633.05	3578.9
neg_103	mycomass0001144	525.38	-	neg	[M+HCOO]-	1144	DAG	glycerides	diacylated	26	2	-	-	-	-	-	-	-	148896	146146	156831	139707	136992	137293	132665	129427	135222	117182	123243	129493	118821	130413	117179
neg_104	mycomass0001163	611.489	-	neg	[M+HCOO]-	1163	DAG	glycerides	diacylated	32	1	-	-	-	-	-	-	-	0	975.48	632.243	0	0	0	0	0	0	1802.51	1921.57	1274.8	1483.71	383.295	823.051
neg_105	mycomass0001166	579.499	-	neg	[M-H]-	1166	DAG	glycerides	diacylated	33	1	-	-	-	-	-	-	-	5089.93	4295.18	4592.33	9882.46	4317.77	4819.25	5733.03	4966.86	3958.36	4877.3	2407.73	946.188	4572.62	1717.53	3746.32
neg_106	mycomass0001167	627.521	-	neg	[M+HCOO]-	1167	DAG	glycerides	diacylated	33	0	-	-	-	-	-	-	-	4231.92	5075.72	5059.19	9586.58	6507.34	6897.06	8081.35	7772.39	5881.69	1058.19	974.143	955.235	1650.22	597.743	1450.61
neg_107	mycomass0001168	637.505	-	neg	[M+HCOO]-	1168	DAG	glycerides	diacylated	34	2	-	-	-	-	-	-	-	1835.98	1493.7	2017.83	0	0	0	0	0	0	5549.44	5348.58	3755.77	4609.42	1885.63	3089.62
neg_108	mycomass0001169	639.521	-	neg	[M+HCOO]-	1169	DAG	glycerides	diacylated	34	1	-	-	-	-	-	-	-	42840.7	50284.5	53985.6	38685.9	28271.9	28742.9	31854.3	31358.1	25584.8	73281.6	64343.8	52496.5	60849.4	35940.3	52339.4
neg_109	mycomass0001170	641.536	-	neg	[M+HCOO]-	1170	DAG	glycerides	diacylated	34	0	-	-	-	-	-	-	-	47668.1	52460.8	53907.5	84717.1	63718	66716.5	75337.2	66755.5	60299.2	27283.9	24413.5	22497.3	24522.3	19830.8	25919.3
neg_110	mycomass0001172	653.536	-	neg	[M+HCOO]-	1172	DAG	glycerides	diacylated	35	1	-	-	-	-	-	-	-	1994.44	3040.02	2841.43	4388.15	2397.94	3021.36	3242.16	2885.64	1699.14	2156.91	1387.11	1171.11	2415.59	753.955	1591.47
neg_111	mycomass0001173	655.552	-	neg	[M+HCOO]-	1173	DAG	glycerides	diacylated	35	0	-	-	-	-	-	-	-	5267.93	6039.32	6206.05	12311.8	9071.24	9165.55	9932.88	9809.52	7189.78	2449.81	1504.43	189.728	1819.18	752.911	1082.62
neg_112	mycomass0001175	667.552	-	neg	[M+HCOO]-	1175	DAG	glycerides	diacylated	36	1	-	-	-	-	-	-	-	5091.78	5771.34	6335.52	8266.46	5884.78	5342.3	5697.59	5885.07	5644.15	4784.21	4298	2309.97	4333.08	2533.7	3692.55
neg_113	mycomass0001176	669.568	-	neg	[M+HCOO]-	1176	DAG	glycerides	diacylated	36	0	-	-	-	-	-	-	-	9136.21	13771.3	13391.4	19124.2	12856.6	18505.9	18995.8	16374.2	14370.2	6686.03	4244.26	6541.66	5268.35	4581.87	4910.42
neg_114	mycomass0001277	665.572	-	neg	[M-H]-	1277	TAG	glycerides	triacylated	38	0	-	-	-	-	-	-	-	2243.72	253.857	1617.51	4447.01	1741.05	1892.89	3257.87	2129.15	1542.42	774.426	504.11	310.501	434.125	0	987.835
neg_115	mycomass0001321	841.729	-	neg	[M-H]-	1321	TAG	glycerides	triacylated	51	3	-	-	-	-	-	-	-	1748.35	2299.13	1783.98	9980.12	3010.82	1845.15	4815.4	2345.59	1027.81	380.989	0	0	0	0	0
neg_116	mycomass0001322	843.745	-	neg	[M-H]-	1322	TAG	glycerides	triacylated	51	2	-	-	-	-	-	-	-	166926	142404	134949	179296	103792	89768	122177	103147	68270.1	185957	144395	130982	177296	119132	160855
neg_117	mycomass0001356	1005.91	-	neg	[M+HCOO]-	1356	TAG	glycerides	triacylated	59	0	-	-	-	-	-	-	-	23828.1	32337.8	25237.9	18329	20274	21603.7	18904	20187.4	16025.3	11742.3	21431.7	27479.6	26280.7	24132.9	19712.5
neg_118	mycomass0001361	1027.89	-	neg	[M+HCOO]-	1361	TAG	glycerides	triacylated	61	3	-	-	-	-	-	-	-	272160	296290	295732	277889	258224	236251	255125	272231	252286	236466	241706	268702	206105	253814	224711
neg_119	mycomass0001375	1073.97	-	neg	[M+HCOO]-	1375	TAG	glycerides	triacylated	64	1	-	-	-	-	-	-	-	1355.68	819.367	0	901.119	1715.29	0	652.417	2350.47	1086.61	0	3130.7	822.898	968.059	0	2568.87
neg_120	mycomass0001610	1228.18	-	neg	[M+HCOO]-	1610	GroMM	glycerol monomycolate	alpha	76	0, 1 or 2	-	-	-	-	-	-	-	22775.2	46737.4	9334.79	0	15655.9	38560.4	32506.7	28982.5	38539.3	0	19719.5	5604.09	7765.39	3856.61	4650.91
neg_121	mycomass0001611	1242.19	-	neg	[M+HCOO]-	1611	GroMM	glycerol monomycolate	alpha	77	1 or 2	-	-	-	-	-	-	-	120.129	170.007	750.686	3417.28	738.811	371.447	548.784	581.495	392.33	4579.49	12908.3	11196	16410.2	11980.2	9732.62
neg_122	mycomass0001612	1256.21	-	neg	[M+HCOO]-	1612	GroMM	glycerol monomycolate	alpha	78	0, 1 or 2	-	-	-	-	-	-	-	187036	255437	85475.8	0	168469	245730	236656	202784	241847	0	110151	57153.8	51753.8	60340.2	55601.3
neg_123	mycomass0001614	1284.24	-	neg	[M+HCOO]-	1614	GroMM	glycerol monomycolate	alpha	80	0, 1 or 2	-	-	-	-	-	-	-	11900.4	24720.1	3482.34	0	7592.91	25097.6	15038.5	21039.7	16682.9	0	8878.33	414.267	1871.56	860.297	1685.17
neg_124	mycomass0001629	1033.97	-	neg	[M+HCOO]-	1629	GroMM	glycerol monomycolate	alpha	62	1	-	-	-	-	-	-	-	25232.7	16869.2	19865.7	0	0	0	0	0	0	32528.4	40948.1	44894.7	32927.5	32901.8	32477
neg_125	mycomass0001630	1062.01	-	neg	[M+HCOO]-	1630	GroMM	glycerol monomycolate	alpha	64	1	-	-	-	-	-	-	-	49175.2	48817.2	65171.6	0	0	0	0	0	0	64681.6	64432.9	58269.3	98394.3	58196.8	72303.9
neg_126	mycomass0001698	1344.3	-	neg	[M+HCOO]-	1698	GroMM	glycerol monomycolate	methoxy	83	0 or 1	-	-	-	-	-	-	-	73895.3	127010	29773.8	0	67138.4	144281	127905	107789	124490	0	59813.8	15087.2	12442.9	11259.1	15708.2
neg_127	mycomass0001718	1244.17	-	neg	[M+HCOO]-	1718	GroMM	glycerol monomycolate	w1-methoxy	76	0	-	-	-	-	-	-	-	1908.77	730.415	5093.05	6310.12	5417.37	4606.93	5162.57	5815.93	4044.24	0	147.721	126.063	779.073	467.933	132.688
neg_128	mycomass0001723	1272.2	-	neg	[M+HCOO]-	1723	GroMM	glycerol monomycolate	w1-methoxy	78	0 or 2	-	-	-	-	-	-	-	15908.3	19532.9	17735.9	41466	23512.2	30787.9	32042.4	24954.5	21730.2	2861.48	1687.84	1154.61	1935.19	495.344	4884.24
neg_129	mycomass0001741	1384.33	-	neg	[M+HCOO]-	1741	GroMM	glycerol monomycolate	w1-methoxy	86	0 or 2	-	-	-	-	-	-	-	27059.4	41925.9	4900.83	0	38640.8	75090.2	51873.8	44644.7	57045.2	1083.68	16899.9	2735.82	3326.86	4803.48	955.91
neg_130	mycomass0001753	1273.77	-	neg	[M-H]-	1753	GPL-serovar 1	glycopeptidolipids	serovar 1	28	4	-	-	-	-	-	-	-	16508.6	6481.9	11856.2	0	0	0	0	0	0	24960.4	32825.5	25870.6	21935.6	28711.7	40421.1
neg_131	mycomass0001754	1275.78	-	neg	[M-H]-	1754	GPL-serovar 1	glycopeptidolipids	serovar 1	28	3	-	-	-	-	-	-	-	3768.13	5211.51	2615.64	0	0	0	0	0	0	6791.41	10710.4	11784.9	13936.7	12410.4	10533.6
neg_132	mycomass0001755	1277.8	-	neg	[M-H]-	1755	GPL-serovar 1	glycopeptidolipids	serovar 1	28	2	-	-	-	-	-	-	-	2078.08	1456.92	705.093	0	0	0	0	0	0	6914.37	11768.1	8530.59	7367.98	8803.07	10676.2
neg_133	mycomass0001756	1279.81	-	neg	[M-H]-	1756	GPL-serovar 1	glycopeptidolipids	serovar 1	28	1	-	-	-	-	-	-	-	7237.42	2690.9	1885.78	0	0	0	0	0	0	9521.18	12205.2	15600.9	10652.2	16685.3	17224.6
neg_134	mycomass0001757	1281.83	-	neg	[M-H]-	1757	GPL-serovar 1	glycopeptidolipids	serovar 1	28	0	-	-	-	-	-	-	-	1509.2	1845.8	1196.52	0	0	0	0	0	0	3858.11	5115.68	6301.91	2351.07	5673.62	5589.24
neg_135	mycomass0001758	1333.79	-	neg	[M+HCOO]-	1758	GPL-serovar 1	glycopeptidolipids	serovar 1	29	4	-	-	-	-	-	-	-	100963	83058.5	76220.5	0	0	0	0	0	0	124746	127004	156998	153048	128531	159535
neg_136	mycomass0001759	1289.8	-	neg	[M-H]-	1759	GPL-serovar 1	glycopeptidolipids	serovar 1	29	3	-	-	-	-	-	-	-	16499.9	7856.4	12866.9	0	0	0	0	0	0	15033.9	10421.7	17043.7	17791.6	10081.5	12967
neg_137	mycomass0001760	1337.82	-	neg	[M+HCOO]-	1760	GPL-serovar 1	glycopeptidolipids	serovar 1	29	2	-	-	-	-	-	-	-	1.02006e+06	758035	797753	0	0	0	0	0	0	1.23271e+06	1.47612e+06	1.4525e+06	1.13577e+06	1.60508e+06	1.56263e+06
neg_138	mycomass0001761	1293.83	-	neg	[M-H]-	1761	GPL-serovar 1	glycopeptidolipids	serovar 1	29	1	-	-	-	-	-	-	-	1.61912e+06	1.57555e+06	1.66062e+06	0	0	0	0	0	0	2.52635e+06	2.90609e+06	2.91825e+06	2.46085e+06	2.40884e+06	2.70838e+06
neg_139	mycomass0001762	1295.84	-	neg	[M-H]-	1762	GPL-serovar 1	glycopeptidolipids	serovar 1	29	0	-	-	-	-	-	-	-	77282.5	74007.4	65837.5	0	0	0	0	0	0	132849	113835	114155	118737	134279	133333
neg_140	mycomass0001763	1301.8	-	neg	[M-H]-	1763	GPL-serovar 1	glycopeptidolipids	serovar 1	30	4	-	-	-	-	-	-	-	729064	538106	562291	0	0	0	0	0	0	824528	922629	940269	835178	1.12978e+06	1.00606e+06
neg_141	mycomass0001764	1349.82	-	neg	[M+HCOO]-	1764	GPL-serovar 1	glycopeptidolipids	serovar 1	30	3	-	-	-	-	-	-	-	4008.33	3704.04	1122.6	0	0	0	0	0	0	17868	14470.5	19736.1	17001.6	21020.5	15051.8
neg_142	mycomass0001765	1305.83	-	neg	[M-H]-	1765	GPL-serovar 1	glycopeptidolipids	serovar 1	30	2	-	-	-	-	-	-	-	1.66055e+06	1.51423e+06	1.35502e+06	0	0	0	0	0	0	2.38512e+06	2.44004e+06	2.4463e+06	2.3198e+06	2.68527e+06	2.40109e+06
neg_143	mycomass0001768	1361.82	-	neg	[M+HCOO]-	1768	GPL-serovar 1	glycopeptidolipids	serovar 1	31	4	-	-	-	-	-	-	-	184120	167108	137639	0	0	0	0	0	0	218253	227065	222681	227825	338849	211409
neg_144	mycomass0001769	1317.83	-	neg	[M-H]-	1769	GPL-serovar 1	glycopeptidolipids	serovar 1	31	3	-	-	-	-	-	-	-	571496	587691	668353	0	0	0	0	0	0	746376	766849	695315	721606	719793	730631
neg_145	mycomass0001770	1365.85	-	neg	[M+HCOO]-	1770	GPL-serovar 1	glycopeptidolipids	serovar 1	31	2	-	-	-	-	-	-	-	1.93349e+06	1.58455e+06	1.87253e+06	0	0	0	0	0	0	2.73082e+06	2.4361e+06	2.76655e+06	2.19371e+06	2.78581e+06	2.47907e+06
neg_146	mycomass0001771	1321.86	-	neg	[M-H]-	1771	GPL-serovar 1	glycopeptidolipids	serovar 1	31	1	-	-	-	-	-	-	-	46070.4	39156.1	33673.2	0	0	0	0	0	0	89198.4	94705.9	61463.6	90943.4	63314	72671.2
neg_147	mycomass0001772	1369.88	-	neg	[M+HCOO]-	1772	GPL-serovar 1	glycopeptidolipids	serovar 1	31	0	-	-	-	-	-	-	-	97453.6	92932	59993.7	0	0	0	0	0	0	125954	160324	122904	124213	170352	141980
neg_148	mycomass0001773	1329.83	-	neg	[M-H]-	1773	GPL-serovar 1	glycopeptidolipids	serovar 1	32	4	-	-	-	-	-	-	-	95902.7	93714.9	68258.7	0	0	0	0	0	0	132418	150746	132326	125711	222452	141245
neg_149	mycomass0001774	1377.85	-	neg	[M+HCOO]-	1774	GPL-serovar 1	glycopeptidolipids	serovar 1	32	3	-	-	-	-	-	-	-	1.08798e+06	779613	781220	0	0	0	0	0	0	1.32227e+06	1.28845e+06	1.41019e+06	1.34465e+06	1.60622e+06	1.35068e+06
neg_150	mycomass0001775	1333.86	-	neg	[M-H]-	1775	GPL-serovar 1	glycopeptidolipids	serovar 1	32	2	-	-	-	-	-	-	-	100556	62221.5	65945.9	0	0	0	0	0	0	115919	133342	122377	111358	141383	156451
neg_151	mycomass0001776	1335.88	-	neg	[M-H]-	1776	GPL-serovar 1	glycopeptidolipids	serovar 1	32	1	-	-	-	-	-	-	-	48232.8	25169	26118.2	0	0	0	0	0	0	64089.7	71236.8	68153.8	41017.8	33107.3	49738.5
neg_152	mycomass0001778	1343.85	-	neg	[M-H]-	1778	GPL-serovar 1	glycopeptidolipids	serovar 1	33	4	-	-	-	-	-	-	-	19189.2	16842	13630.2	0	0	0	0	0	0	21096.3	29826.4	24809.6	23926.3	36885.5	36277.8
neg_153	mycomass0001779	1345.86	-	neg	[M-H]-	1779	GPL-serovar 1	glycopeptidolipids	serovar 1	33	3	-	-	-	-	-	-	-	532358	502146	512469	0	0	0	0	0	0	479934	567532	560215	537001	534749	483969
neg_154	mycomass0001780	1347.88	-	neg	[M-H]-	1780	GPL-serovar 1	glycopeptidolipids	serovar 1	33	2	-	-	-	-	-	-	-	147086	151154	156406	0	0	0	0	0	0	281543	256953	239916	273582	226643	251636
neg_155	mycomass0001781	1349.89	-	neg	[M-H]-	1781	GPL-serovar 1	glycopeptidolipids	serovar 1	33	1	-	-	-	-	-	-	-	67576.8	56464.1	67541	0	0	0	0	0	0	112883	126770	142132	112493	113827	138350
neg_156	mycomass0001783	1357.86	-	neg	[M-H]-	1783	GPL-serovar 1	glycopeptidolipids	serovar 1	34	4	-	-	-	-	-	-	-	1265.17	2741.85	2422.73	0	0	0	0	0	0	4547.15	5435.84	4854.65	5489.54	5321.15	6287.31
neg_157	mycomass0001784	1359.87	-	neg	[M-H]-	1784	GPL-serovar 1	glycopeptidolipids	serovar 1	34	3	-	-	-	-	-	-	-	72371.5	63130.8	53823.1	0	0	0	0	0	0	88420.1	99925.1	109221	68936	82764.4	94192.7
neg_158	mycomass0001785	1361.9	-	neg	[M-H]-	1785	GPL-serovar 1	glycopeptidolipids	serovar 1	34	2	-	-	-	-	-	-	-	7675.34	12735.7	9584.31	0	0	0	0	0	0	10912.4	11462	14462.8	10835.7	23173	15974.7
neg_159	mycomass0001790	1375.91	-	neg	[M-H]-	1790	GPL-serovar 1	glycopeptidolipids	serovar 1	35	2	-	-	-	-	-	-	-	33800.7	29513.3	24927	0	0	0	0	0	0	71483.3	68789.5	46240.5	62338.7	45401.7	56099
neg_160	mycomass0001816	1495.91	-	neg	[M-H]-	1816	GPL-serovar 2	glycopeptidolipids	serovar 2	28	1	-	-	-	-	-	-	-	233338	225454	187600	0	0	0	0	0	0	253009	273133	284248	269065	362903	292797
neg_161	mycomass0001821	1509.93	-	neg	[M-H]-	1821	GPL-serovar 2	glycopeptidolipids	serovar 2	29	1	-	-	-	-	-	-	-	25822.4	33147	23366.8	0	0	0	0	0	0	27551.8	20495.7	32121.4	28208.8	44032.8	36077.5
neg_162	mycomass0001923	1615.99	-	neg	[M-H]-	1923	GPL-serovar 4,20	glycopeptidolipids	serovar 4,20	29	0	-	-	-	-	-	-	-	58050.6	49123	55037.8	15304.3	36030	36708.6	18340	22374.8	42921.8	62701	63003.3	71989.6	62901.3	42835.6	43088.7
neg_163	mycomass0001924	1613.97	-	neg	[M-H]-	1924	GPL-serovar 4,20	glycopeptidolipids	serovar 4,20	29	1	-	-	-	-	-	-	-	22577.3	19694.6	16934.5	0	0	0	0	0	0	42621.1	42159.4	45623.9	24755.1	13081	24682.4
neg_164	mycomass0001926	1609.95	-	neg	[M-H]-	1926	GPL-serovar 4,20	glycopeptidolipids	serovar 4,20	29	3	-	-	-	-	-	-	-	13844.3	26214.8	18458.9	0	0	0	0	0	0	12145.8	10141.6	11410	4252.45	25901.4	18699.1
neg_165	mycomass0001931	1595.93	-	neg	[M-H]-	1931	GPL-serovar 4,20	glycopeptidolipids	serovar 4,20	28	3	-	-	-	-	-	-	-	137021	169473	133496	0	0	0	0	0	0	102962	106766	115271	85420.2	184109	124061
neg_166	mycomass0002055	1569.88	-	neg	[M+HCOO]-	2055	GPL-serovar 8	glycopeptidolipids	serovar 8	28	2	-	-	-	-	-	-	-	236557	140971	146616	0	0	0	0	0	0	180123	169056	198086	177958	221844	168833
neg_167	mycomass0002056	1525.89	-	neg	[M-H]-	2056	GPL-serovar 8	glycopeptidolipids	serovar 8	28	1	-	-	-	-	-	-	-	43065.2	16169.8	22514	0	0	0	0	0	0	16721.1	21315.1	22670.1	21972.3	28501.5	25080
neg_168	mycomass0002060	1583.89	-	neg	[M+HCOO]-	2060	GPL-serovar 8	glycopeptidolipids	serovar 8	29	2	-	-	-	-	-	-	-	29757.2	22098.7	12685.1	0	0	0	0	0	0	31439.1	29051.5	46153.8	31610.7	34997.4	32021
neg_169	mycomass0002061	1585.91	-	neg	[M+HCOO]-	2061	GPL-serovar 8	glycopeptidolipids	serovar 8	29	1	-	-	-	-	-	-	-	68442.9	64648.3	80660.4	0	0	0	0	0	0	55789.2	42589.9	48926.9	49160	55690.5	53600
neg_170	mycomass0002066	1553.92	-	neg	[M-H]-	2066	GPL-serovar 8	glycopeptidolipids	serovar 8	30	1	-	-	-	-	-	-	-	13943.8	16291.1	9935.96	0	0	0	0	0	0	10604.7	7513.46	11955	8799.8	18792.1	12741.5
neg_171	mycomass0002071	1613.94	-	neg	[M+HCOO]-	2071	GPL-serovar 8	glycopeptidolipids	serovar 8	31	1	-	-	-	-	-	-	-	21416.5	25218.4	23276.6	0	0	0	0	0	0	21101.6	16211.5	19211.9	16198	26473.5	19876.4
neg_172	mycomass0002075	1625.94	-	neg	[M+HCOO]-	2075	GPL-serovar 8	glycopeptidolipids	serovar 8	32	2	-	-	-	-	-	-	-	43342.7	33199.9	38124.2	0	0	0	0	0	0	31700.5	34670.5	35492.5	30116.6	32182.1	28761.4
neg_173	mycomass0002076	1627.96	-	neg	[M+HCOO]-	2076	GPL-serovar 8	glycopeptidolipids	serovar 8	32	1	-	-	-	-	-	-	-	8388.11	4818.34	707.113	0	0	0	0	0	0	5013.61	11589.1	13016.8	5891.66	13061.3	10138.1
neg_174	mycomass0002085	1653.97	-	neg	[M+HCOO]-	2085	GPL-serovar 8	glycopeptidolipids	serovar 8	34	2	-	-	-	-	-	-	-	13273.8	14550.5	13517.4	0	0	0	0	0	0	15435.3	15844.6	20904.2	7436.1	13493.2	15572.1
neg_175	mycomass0002115	1229.78	-	neg	[M-H]-	2115	GPL-I	glycopeptidolipids	I	28	2	-	-	-	-	-	-	-	12399.8	6358.5	9273.21	0	0	0	0	0	0	11565.9	15808	16121.8	12369.1	13996.9	18470.4
neg_176	mycomass0002116	1231.79	-	neg	[M-H]-	2116	GPL-I	glycopeptidolipids	I	28	1	-	-	-	-	-	-	-	3.18619e+06	2.51982e+06	2.73682e+06	0	0	0	0	0	0	4.52018e+06	4.45714e+06	4.72034e+06	4.32588e+06	4.79857e+06	4.42619e+06
neg_177	mycomass0002117	1233.81	-	neg	[M-H]-	2117	GPL-I	glycopeptidolipids	I	28	0	-	-	-	-	-	-	-	4.80387e+06	4.18016e+06	3.59507e+06	0	0	0	0	0	0	6.14302e+06	6.92328e+06	6.49244e+06	6.3347e+06	7.42572e+06	6.89775e+06
neg_178	mycomass0002120	1243.79	-	neg	[M-H]-	2120	GPL-I	glycopeptidolipids	I	29	2	-	-	-	-	-	-	-	2744.45	826.108	0	0	0	0	0	0	0	6051.93	6659.44	5918.31	6269.37	7660.94	7695.5
neg_179	mycomass0002121	1245.81	-	neg	[M-H]-	2121	GPL-I	glycopeptidolipids	I	29	1	-	-	-	-	-	-	-	135858	136039	172463	0	0	0	0	0	0	266026	288192	217688	247636	244035	255095
neg_180	mycomass0002122	1247.83	-	neg	[M-H]-	2122	GPL-I	glycopeptidolipids	I	29	0	-	-	-	-	-	-	-	7.05582e+06	6.63515e+06	7.57053e+06	0	0	0	0	0	0	1.19793e+07	1.18635e+07	1.1459e+07	1.20166e+07	1.24135e+07	1.42984e+07
neg_181	mycomass0002124	1255.8	-	neg	[M-H]-	2124	GPL-I	glycopeptidolipids	I	30	3	-	-	-	-	-	-	-	22799	21281.3	25867	0	0	0	0	0	0	43716.6	38046.8	38387.6	38304.2	39503.9	33245.9
neg_182	mycomass0002125	1257.81	-	neg	[M-H]-	2125	GPL-I	glycopeptidolipids	I	30	2	-	-	-	-	-	-	-	53298.5	49523.2	37847.5	0	0	0	0	0	0	90886	91729.7	83580.6	82362.1	97790.9	74488.8
neg_183	mycomass0002126	1259.82	-	neg	[M-H]-	2126	GPL-I	glycopeptidolipids	I	30	1	-	-	-	-	-	-	-	1.61077e+06	1.5885e+06	1.36002e+06	0	0	0	0	0	0	2.48584e+06	2.61235e+06	2.47298e+06	2.35232e+06	2.91119e+06	2.33281e+06
neg_184	mycomass0002127	1261.84	-	neg	[M-H]-	2127	GPL-I	glycopeptidolipids	I	30	0	-	-	-	-	-	-	-	225903	232302	198136	0	0	0	0	0	0	360836	306718	364474	307327	298498	406920
neg_185	mycomass0002130	1271.82	-	neg	[M-H]-	2130	GPL-I	glycopeptidolipids	I	31	2	-	-	-	-	-	-	-	352427	362742	313897	0	0	0	0	0	0	567989	497470	471514	555181	459049	472138
neg_186	mycomass0002131	1273.84	-	neg	[M-H]-	2131	GPL-I	glycopeptidolipids	I	31	1	-	-	-	-	-	-	-	931571	946088	1.00445e+06	0	0	0	0	0	0	1.50628e+06	1.58508e+06	1.51512e+06	1.51831e+06	1.57724e+06	1.57314e+06
neg_187	mycomass0002132	1275.86	-	neg	[M-H]-	2132	GPL-I	glycopeptidolipids	I	31	0	-	-	-	-	-	-	-	3.16214e+06	3.26364e+06	3.19878e+06	0	0	0	0	0	0	4.39643e+06	5.74399e+06	5.43406e+06	5.29931e+06	5.10501e+06	4.44907e+06
neg_188	mycomass0002137	1289.87	-	neg	[M-H]-	2137	GPL-I	glycopeptidolipids	I	32	0	-	-	-	-	-	-	-	253721	175490	221243	0	0	0	0	0	0	453949	310617	335805	318150	301620	366513
neg_189	mycomass0002141	1301.87	-	neg	[M-H]-	2141	GPL-I	glycopeptidolipids	I	33	1	-	-	-	-	-	-	-	3685.81	2701.17	2647.73	0	0	0	0	0	0	5949.65	5671.78	8181.26	4476.95	5825.79	7014.58
neg_190	mycomass0002146	1315.89	-	neg	[M-H]-	2146	GPL-I	glycopeptidolipids	I	34	1	-	-	-	-	-	-	-	9161.12	7234.44	6155.62	0	0	0	0	0	0	13800.1	15501.2	13294.5	15965.6	18432.1	14787.2
neg_191	mycomass0002161	1357.94	-	neg	[M-H]-	2161	GPL-I	glycopeptidolipids	I	37	1	-	-	-	-	-	-	-	291725	279454	306671	302338	272876	231887	220469	265108	236223	219367	230613	229981	229209	235798	218181
neg_192	mycomass0002176	1133.76	-	neg	[M-H]-	2176	GPL-IIa/IV	glycopeptidolipids	IIa/IV	28	1	-	-	-	-	-	-	-	164722	137713	115031	0	0	0	0	0	0	193892	222684	207884	203047	228996	222088
neg_193	mycomass0002177	1135.77	-	neg	[M-H]-	2177	GPL-IIa/IV	glycopeptidolipids	IIa/IV	28	0	-	-	-	-	-	-	-	12873	15209.8	8937.17	0	0	0	0	0	0	17111.7	22412.9	20663.8	23830.9	22609.1	21119.2
neg_194	mycomass0002179	1189.75	-	neg	[M+HCOO]-	2179	GPL-IIa/IV	glycopeptidolipids	IIa/IV	29	3	-	-	-	-	-	-	-	4080.61	1385.03	2827.28	0	0	0	0	0	0	9548.44	6981.32	5759.58	8676.25	8105.11	6243.68
neg_195	mycomass0002180	1145.76	-	neg	[M-H]-	2180	GPL-IIa/IV	glycopeptidolipids	IIa/IV	29	2	-	-	-	-	-	-	-	2752.52	4197.79	2727.6	0	0	0	0	0	0	9031.1	7938.52	6133.52	9149.22	9564.89	7644.65
neg_196	mycomass0002181	1147.77	-	neg	[M-H]-	2181	GPL-IIa/IV	glycopeptidolipids	IIa/IV	29	1	-	-	-	-	-	-	-	1330.39	392.582	545.005	0	0	0	0	0	0	4407.08	2300.04	2854	3208.61	5013.72	5095.68
neg_197	mycomass0002182	1149.79	-	neg	[M-H]-	2182	GPL-IIa/IV	glycopeptidolipids	IIa/IV	29	0	-	-	-	-	-	-	-	47769.9	37450.2	28312.1	0	0	0	0	0	0	65209.7	69716.5	70857.2	65086.5	67968.9	76132.9
neg_198	mycomass0002184	1203.76	-	neg	[M+HCOO]-	2184	GPL-IIa/IV	glycopeptidolipids	IIa/IV	30	3	-	-	-	-	-	-	-	33092.3	19276.9	22492	0	0	0	0	0	0	66368.3	55541.8	71720.4	68678.1	49256.5	59453.3
neg_199	mycomass0002185	1159.77	-	neg	[M-H]-	2185	GPL-IIa/IV	glycopeptidolipids	IIa/IV	30	2	-	-	-	-	-	-	-	56912.3	33050.7	30185.1	0	0	0	0	0	0	87111.1	69571.3	85952.9	91308.3	74015.8	69554.6
neg_200	mycomass0002186	1161.79	-	neg	[M-H]-	2186	GPL-IIa/IV	glycopeptidolipids	IIa/IV	30	1	-	-	-	-	-	-	-	7438.31	7081.17	4621.51	0	0	0	0	0	0	19000.5	18087	12026.7	18115	17140.5	15987.9
neg_201	mycomass0002187	1163.8	-	neg	[M-H]-	2187	GPL-IIa/IV	glycopeptidolipids	IIa/IV	30	0	-	-	-	-	-	-	-	65967.6	66010	74102.3	0	0	0	0	0	0	136985	129030	109513	126024	134643	155313
neg_202	mycomass0002188	1215.76	-	neg	[M+HCOO]-	2188	GPL-IIa/IV	glycopeptidolipids	IIa/IV	31	4	-	-	-	-	-	-	-	13778.3	10253.3	7703.5	0	0	0	0	0	0	34744.7	29879.4	42948	36585.7	23512.6	25054
neg_203	mycomass0002189	1217.78	-	neg	[M+HCOO]-	2189	GPL-IIa/IV	glycopeptidolipids	IIa/IV	31	3	-	-	-	-	-	-	-	1279.94	1290.09	1267.09	0	0	0	0	0	0	3434.27	6358.67	2795.23	3846.8	4360.62	5830.68
neg_204	mycomass0002190	1173.79	-	neg	[M-H]-	2190	GPL-IIa/IV	glycopeptidolipids	IIa/IV	31	2	-	-	-	-	-	-	-	1608.59	1931.95	2835.4	0	0	0	0	0	0	9840.46	3166.02	2362.58	3534.91	5825.83	4869.67
neg_205	mycomass0002191	1175.8	-	neg	[M-H]-	2191	GPL-IIa/IV	glycopeptidolipids	IIa/IV	31	1	-	-	-	-	-	-	-	25401.6	24606.5	27798.6	0	0	0	0	0	0	49766.6	46670.9	44354.4	49524.7	43285	59220.8
neg_206	mycomass0002192	1223.82	-	neg	[M+HCOO]-	2192	GPL-IIa/IV	glycopeptidolipids	IIa/IV	31	0	-	-	-	-	-	-	-	119921	120528	100243	0	0	0	0	0	0	190179	175454	154209	192179	162474	167320
neg_207	mycomass0002195	1187.8	-	neg	[M-H]-	2195	GPL-IIa/IV	glycopeptidolipids	IIa/IV	32	2	-	-	-	-	-	-	-	304872	298045	297091	0	0	0	0	0	0	388390	399977	530061	395054	446448	433375
neg_208	mycomass0002197	1191.84	-	neg	[M-H]-	2197	GPL-IIa/IV	glycopeptidolipids	IIa/IV	32	0	-	-	-	-	-	-	-	7399.62	8281.73	7098.4	0	0	0	0	0	0	14252.3	17636	14719.4	17023.7	15316	12054
neg_209	mycomass0002200	1201.82	-	neg	[M-H]-	2200	GPL-IIa/IV	glycopeptidolipids	IIa/IV	33	2	-	-	-	-	-	-	-	64351.6	59648.7	57612.6	0	0	0	0	0	0	99669.7	120325	119583	98224.9	106422	121627
neg_210	mycomass0002205	1215.84	-	neg	[M-H]-	2205	GPL-IIa/IV	glycopeptidolipids	IIa/IV	34	2	-	-	-	-	-	-	-	383584	352245	334869	0	0	0	0	0	0	511276	585892	551829	581075	532077	471301
neg_211	mycomass0002210	1229.85	-	neg	[M-H]-	2210	GPL-IIa/IV	glycopeptidolipids	IIa/IV	35	2	-	-	-	-	-	-	-	22338.5	19088.5	16869.4	0	0	0	0	0	0	28366	35517.1	43387.4	27270.4	29100.8	37536.6
neg_212	mycomass0002232	1335.96	-	neg	[M+HCOO]-	2232	GPL-IIa/IV	glycopeptidolipids	IIa/IV	39	0	-	-	-	-	-	-	-	132276	122498	122038	147567	103959	139511	112479	92283.9	84935.3	107486	116996	103638	110225	105931	96946.2
neg_213	mycomass0002235	1389.85	-	neg	[M-H]-	2235	GPL-IIb	glycopeptidolipids	IIb	28	2	-	-	-	-	-	-	-	185620	138366	177451	0	0	0	0	0	0	215658	226801	256162	212160	276198	240605
neg_214	mycomass0002236	1391.86	-	neg	[M-H]-	2236	GPL-IIb	glycopeptidolipids	IIb	28	1	-	-	-	-	-	-	-	84735	75724.3	72715.6	0	0	0	0	0	0	109720	85932.5	75405.1	106134	95004.8	66153.4
neg_215	mycomass0002237	1393.88	-	neg	[M-H]-	2237	GPL-IIb	glycopeptidolipids	IIb	28	0	-	-	-	-	-	-	-	862022	764140	628401	0	0	0	0	0	0	1.0082e+06	1.20736e+06	1.15733e+06	1.06014e+06	1.47911e+06	1.25444e+06
neg_216	mycomass0002239	1447.86	-	neg	[M+HCOO]-	2239	GPL-IIb	glycopeptidolipids	IIb	29	3	-	-	-	-	-	-	-	6450.74	5996.09	5646.68	0	0	0	0	0	0	4059.92	10759.9	3049.19	1643.71	4908.73	3241.76
neg_217	mycomass0002240	1449.87	-	neg	[M+HCOO]-	2240	GPL-IIb	glycopeptidolipids	IIb	29	2	-	-	-	-	-	-	-	1.25512e+06	1.31393e+06	1.1084e+06	0	0	0	0	0	0	1.03124e+06	991217	1.06957e+06	1.07278e+06	1.1875e+06	859831
neg_218	mycomass0002241	1405.88	-	neg	[M-H]-	2241	GPL-IIb	glycopeptidolipids	IIb	29	1	-	-	-	-	-	-	-	623.274	3651.62	2886.08	0	0	0	0	0	0	2740.19	5028.77	2918.44	1827.29	3059.73	3429.15
neg_219	mycomass0002242	1407.9	-	neg	[M-H]-	2242	GPL-IIb	glycopeptidolipids	IIb	29	0	-	-	-	-	-	-	-	5.05636e+06	4.69321e+06	3.89777e+06	0	0	0	0	0	0	5.89638e+06	7.51688e+06	6.38362e+06	6.20185e+06	8.10872e+06	7.03699e+06
neg_220	mycomass0002245	1417.88	-	neg	[M-H]-	2245	GPL-IIb	glycopeptidolipids	IIb	30	2	-	-	-	-	-	-	-	12665.5	11686.3	10495.3	0	0	0	0	0	0	16810.9	16162.7	14752.3	14563	40089.6	16967.2
neg_221	mycomass0002246	1419.9	-	neg	[M-H]-	2246	GPL-IIb	glycopeptidolipids	IIb	30	1	-	-	-	-	-	-	-	132920	143001	168518	0	0	0	0	0	0	216743	235624	220968	203952	248940	210578
neg_222	mycomass0002247	1421.91	-	neg	[M-H]-	2247	GPL-IIb	glycopeptidolipids	IIb	30	0	-	-	-	-	-	-	-	23333.9	22200.9	14518.1	0	0	0	0	0	0	34348.7	35811.7	38180.6	36447.5	48263.1	42007.4
neg_223	mycomass0002250	1477.9	-	neg	[M+HCOO]-	2250	GPL-IIb	glycopeptidolipids	IIb	31	2	-	-	-	-	-	-	-	67939.6	58841.2	46041.3	0	0	0	0	0	0	69244.8	75291.7	75303.2	78195.7	105743	88638.4
neg_224	mycomass0002251	1479.92	-	neg	[M+HCOO]-	2251	GPL-IIb	glycopeptidolipids	IIb	31	1	-	-	-	-	-	-	-	437859	359247	444344	0	0	0	0	0	0	592578	699604	699276	616449	749810	662493
neg_225	mycomass0002252	1435.93	-	neg	[M-H]-	2252	GPL-IIb	glycopeptidolipids	IIb	31	0	-	-	-	-	-	-	-	114217	98872.4	88349.3	0	0	0	0	0	0	154904	198937	190240	174494	186225	183834
neg_226	mycomass0002255	1491.92	-	neg	[M+HCOO]-	2255	GPL-IIb	glycopeptidolipids	IIb	32	2	-	-	-	-	-	-	-	32594.5	43379.3	34805	0	0	0	0	0	0	48623.6	42934.8	47738.2	39580.5	72257.7	62114.2
neg_227	mycomass0002256	1447.93	-	neg	[M-H]-	2256	GPL-IIb	glycopeptidolipids	IIb	32	1	-	-	-	-	-	-	-	11582.9	22001.5	14667.3	0	0	0	0	0	0	25790.4	24128.2	30928.1	16527.9	35002.1	33676.3
neg_228	mycomass0002257	1495.95	-	neg	[M+HCOO]-	2257	GPL-IIb	glycopeptidolipids	IIb	32	0	-	-	-	-	-	-	-	10060.3	5578.51	3577.57	0	0	0	0	0	0	15149	16491.6	22858.9	12406.9	22701.6	24570.3
neg_229	mycomass0002261	1461.95	-	neg	[M-H]-	2261	GPL-IIb	glycopeptidolipids	IIb	33	1	-	-	-	-	-	-	-	141484	109477	109463	0	0	0	0	0	0	167778	196509	218610	157575	194436	221705
neg_230	mycomass0002266	1521.97	-	neg	[M+HCOO]-	2266	GPL-IIb	glycopeptidolipids	IIb	34	1	-	-	-	-	-	-	-	5004.71	3603.04	2486.29	0	0	0	0	0	0	7512.98	8455.18	7196.89	8924.3	11223.7	11940
neg_231	mycomass0002295	1315.78	-	neg	[M-H]-	2295	GPL-IIIa	glycopeptidolipids	IIIa	28	2	-	-	-	-	-	-	-	75464.8	66235	58941.5	0	0	0	0	0	0	59346.2	41219.1	68197.9	64016.7	79203.2	51316.1
neg_232	mycomass0002296	1317.79	-	neg	[M-H]-	2296	GPL-IIIa	glycopeptidolipids	IIIa	28	1	-	-	-	-	-	-	-	63091.2	56104.3	44384.8	0	0	0	0	0	0	98265	96314.9	106824	99345.4	119152	120635
neg_233	mycomass0002297	1319.81	-	neg	[M-H]-	2297	GPL-IIIa	glycopeptidolipids	IIIa	28	0	-	-	-	-	-	-	-	96785.7	74762.8	77619.3	0	0	0	0	0	0	143380	133069	159209	150319	136272	140897
neg_234	mycomass0002299	1327.78	-	neg	[M-H]-	2299	GPL-IIIa	glycopeptidolipids	IIIa	29	3	-	-	-	-	-	-	-	27288.6	40655.7	34328.3	0	0	0	0	0	0	11450.9	16120.6	15707.3	13323.9	18533.3	6780.08
neg_235	mycomass0002302	1333.82	-	neg	[M-H]-	2302	GPL-IIIa	glycopeptidolipids	IIIa	29	0	-	-	-	-	-	-	-	235262	200776	210288	0	0	0	0	0	0	325339	313407	308320	304594	333819	318347
neg_236	mycomass0002305	1343.81	-	neg	[M-H]-	2305	GPL-IIIa	glycopeptidolipids	IIIa	30	2	-	-	-	-	-	-	-	65786.7	76605.9	73677.5	0	0	0	0	0	0	53010.9	55162.5	77752.7	54196.7	66050.2	54911.5
neg_237	mycomass0002306	1345.82	-	neg	[M-H]-	2306	GPL-IIIa	glycopeptidolipids	IIIa	30	1	-	-	-	-	-	-	-	107923	81588.2	91579.9	0	0	0	0	0	0	143540	152839	160228	132674	176769	181127
neg_238	mycomass0002307	1347.84	-	neg	[M-H]-	2307	GPL-IIIa	glycopeptidolipids	IIIa	30	0	-	-	-	-	-	-	-	478881	473719	442026	0	0	0	0	0	0	613373	634184	656592	585048	723011	628478
neg_239	mycomass0002309	1355.81	-	neg	[M-H]-	2309	GPL-IIIa	glycopeptidolipids	IIIa	31	3	-	-	-	-	-	-	-	74164.4	61306.8	63884.4	0	0	0	0	0	0	33934.9	39169.5	43163.4	49974.2	57785.9	35595.1
neg_240	mycomass0002311	1359.84	-	neg	[M-H]-	2311	GPL-IIIa	glycopeptidolipids	IIIa	31	1	-	-	-	-	-	-	-	66476.5	73985.6	86108.8	0	0	0	0	0	0	90134.7	88697.9	87912.9	91324.9	100228	91116.1
neg_241	mycomass0002312	1361.86	-	neg	[M-H]-	2312	GPL-IIIa	glycopeptidolipids	IIIa	31	0	-	-	-	-	-	-	-	4343.61	5733.45	3111.04	0	0	0	0	0	0	5040.79	6848.92	9156.26	7021.69	5780.39	8531.88
neg_242	mycomass0002314	1369.83	-	neg	[M-H]-	2314	GPL-IIIa	glycopeptidolipids	IIIa	32	3	-	-	-	-	-	-	-	5393.17	5255.36	1066.25	0	0	0	0	0	0	4231.73	4508.8	7249.77	1759.32	5637.63	5880.76
neg_243	mycomass0002315	1371.84	-	neg	[M-H]-	2315	GPL-IIIa	glycopeptidolipids	IIIa	32	2	-	-	-	-	-	-	-	97146.1	93538.6	97730	0	0	0	0	0	0	86961.8	117276	110481	110929	106816	80059.9
neg_244	mycomass0002316	1373.85	-	neg	[M-H]-	2316	GPL-IIIa	glycopeptidolipids	IIIa	32	1	-	-	-	-	-	-	-	17218.6	22986.3	16675	0	0	0	0	0	0	31966.9	28955.8	32448.3	26534.3	52847.3	42542.5
neg_245	mycomass0002317	1375.87	-	neg	[M-H]-	2317	GPL-IIIa	glycopeptidolipids	IIIa	32	0	-	-	-	-	-	-	-	1.73944e+06	1.32278e+06	1.31664e+06	0	0	0	0	0	0	2.0742e+06	2.3122e+06	2.36002e+06	2.01246e+06	2.46919e+06	2.4155e+06
neg_246	mycomass0002321	1387.87	-	neg	[M-H]-	2321	GPL-IIIa	glycopeptidolipids	IIIa	33	1	-	-	-	-	-	-	-	35731.7	29279.1	31814.8	0	0	0	0	0	0	35369.5	46116.2	44567.7	39373.2	41760.9	45492.1
neg_247	mycomass0002322	1389.89	-	neg	[M-H]-	2322	GPL-IIIa	glycopeptidolipids	IIIa	33	0	-	-	-	-	-	-	-	85556.2	79493.9	55084.8	0	0	0	0	0	0	102735	110192	123378	103291	150186	137558
neg_248	mycomass0002327	1403.9	-	neg	[M-H]-	2327	GPL-IIIa	glycopeptidolipids	IIIa	34	0	-	-	-	-	-	-	-	6405.48	5613.46	2725.36	0	0	0	0	0	0	11938.8	14065.8	8463.18	11503.5	11649.6	8943.65
neg_249	mycomass0002332	1417.92	-	neg	[M-H]-	2332	GPL-IIIa	glycopeptidolipids	IIIa	35	0	-	-	-	-	-	-	-	2578.36	1650.63	1054.69	0	0	0	0	0	0	2529.64	3718.64	4911.89	2226.02	6895.66	3286.28
neg_250	mycomass0002355	1489.87	-	neg	[M-H]-	2355	GPL-IIIb	glycopeptidolipids	IIIb	28	2	-	-	-	-	-	-	-	14016.1	8667.6	13355.7	0	0	0	0	0	0	9335.75	17982.6	15612.8	13017.3	10848.4	9290.64
neg_251	mycomass0002357	1493.9	-	neg	[M-H]-	2357	GPL-IIIb	glycopeptidolipids	IIIb	28	0	-	-	-	-	-	-	-	14470.1	11249.7	22671.1	0	0	0	0	0	0	30034.3	28645.9	33109.5	26898.1	32255.5	27554.1
neg_252	mycomass0002359	1501.87	-	neg	[M-H]-	2359	GPL-IIIb	glycopeptidolipids	IIIb	29	3	-	-	-	-	-	-	-	15914.7	26576.9	17703.9	0	0	0	0	0	0	4935.94	7485.5	9555.8	5556.23	12551.7	9361.54
neg_253	mycomass0002362	1507.92	-	neg	[M-H]-	2362	GPL-IIIb	glycopeptidolipids	IIIb	29	0	-	-	-	-	-	-	-	4282.56	4386.03	2733.94	0	0	0	0	0	0	7547.14	6100.32	5756.31	3122.94	6435.56	7845.36
neg_254	mycomass0002418	1316.83	-	neg	[M-H]-	2418	GPL-V/VI	glycopeptidolipids	V/VI	29	4	-	-	-	-	-	-	-	28559.1	28205	29477	0	0	0	0	0	0	16571.5	13992.5	24826.9	14107.1	24303.6	15295.4
neg_255	mycomass0002424	1378.86	-	neg	[M+HCOO]-	2424	GPL-V/VI	glycopeptidolipids	V/VI	30	3	-	-	-	-	-	-	-	0	0	1756.26	0	0	0	0	0	0	3065.93	2050.05	4835.1	3659.99	3582.95	3573.67
neg_256	mycomass0002425	1380.87	-	neg	[M+HCOO]-	2425	GPL-V/VI	glycopeptidolipids	V/VI	30	2	-	-	-	-	-	-	-	2724.76	3829.8	3801.97	0	0	0	0	0	0	3542.56	1632.36	7161.68	9252.62	14370.7	6864.21
neg_257	mycomass0002428	1344.86	-	neg	[M-H]-	2428	GPL-V/VI	glycopeptidolipids	V/VI	31	4	-	-	-	-	-	-	-	39640.1	37795.3	39250	0	0	0	0	0	0	26197.3	32097.8	31437.2	31650.4	36877.9	24859.9
neg_258	mycomass0002433	1358.88	-	neg	[M-H]-	2433	GPL-V/VI	glycopeptidolipids	V/VI	32	4	-	-	-	-	-	-	-	4843.63	3543.78	2321.09	0	0	0	0	0	0	3337.18	3826.67	5117.61	1181.73	5984.9	3632.56
neg_259	mycomass0002440	1422.92	-	neg	[M+HCOO]-	2440	GPL-V/VI	glycopeptidolipids	V/VI	33	2	-	-	-	-	-	-	-	39631.5	35070.8	32221.9	0	0	0	0	0	0	70593.2	62124.3	80292.8	61278.6	59762.6	60257.9
neg_260	mycomass0002444	1434.92	-	neg	[M+HCOO]-	2444	GPL-V/VI	glycopeptidolipids	V/VI	34	3	-	-	-	-	-	-	-	120451	97219.4	110948	0	0	0	0	0	0	148125	189246	176816	146413	193445	171338
neg_261	mycomass0002446	1392.95	-	neg	[M-H]-	2446	GPL-V/VI	glycopeptidolipids	V/VI	34	1	-	-	-	-	-	-	-	36299.4	34826	54455.2	34748.8	46645.7	41945.3	14662.6	27448.2	30088	32800.6	32843.6	35175.5	37628.4	36912.1	29966.8
neg_262	mycomass0002448	1446.92	-	neg	[M+HCOO]-	2448	GPL-V/VI	glycopeptidolipids	V/VI	35	4	-	-	-	-	-	-	-	2671.76	3823.4	4270.83	0	0	0	0	0	0	4888.48	7183.5	7115.92	3057.51	7853.12	5942.13
neg_263	mycomass0002474	397.368	-	neg	[M-H]-	2474	HPA	hydroxyphthioceranic acid		25	0	-	-	-	-	-	-	-	474.607	974.069	958.836	1149.1	429.681	179.737	918.109	152.361	0	762.152	639.639	569.294	897.965	294.53	892.09
neg_264	mycomass0002476	439.415	-	neg	[M-H]-	2476	HPA	hydroxyphthioceranic acid		28	0	-	-	-	-	-	-	-	137.937	143.241	1171.96	0	0	0	0	0	0	2515.73	2155.34	2158.56	2239.76	1478.9	2061.33
neg_265	mycomass0002477	467.447	-	neg	[M-H]-	2477	HPA	hydroxyphthioceranic acid		30	0	-	-	-	-	-	-	-	683.477	907.143	679.402	190.719	0	0	0	209.755	0	1030.94	1124.03	482.441	988.417	861.303	738.976
neg_266	mycomass0002480	583.533	-	neg	[M+CH3COO]-	2480	HPA	hydroxyphthioceranic acid		34	0	-	-	-	-	-	-	-	28037.6	26389.1	24368.7	14396.3	14740.3	25822	13403.3	27414	10181.4	34357.9	13962.4	45996.1	37782.3	17077.6	6412.08
neg_267	mycomass0002482	611.564	-	neg	[M+HCOO]-	2482	HPA	hydroxyphthioceranic acid		37	0	-	-	-	-	-	-	-	37033.4	39945.3	36789.5	14958.4	23753.2	31742.7	20364.3	34282.2	16182.8	49851.4	20688.5	60076.5	53367.3	24802	8988.84
neg_268	mycomass0002484	607.604	-	neg	[M-H]-	2484	HPA	hydroxyphthioceranic acid		40	0	-	-	-	-	-	-	-	6263.52	4605.46	5115.09	0	162.532	0	0	156.959	0	11079.6	8506.93	9604.36	9411.71	5969.89	10151.4
neg_269	mycomass0002485	635.635	-	neg	[M-H]-	2485	HPA	hydroxyphthioceranic acid		42	0	-	-	-	-	-	-	-	2351.04	2561.08	1908.93	866.687	388.877	123.597	602.032	269.696	296.382	3970.99	2974.17	2379.74	4538.05	2168.68	3489.74
neg_270	mycomass0002504	503.317	-	neg	[M+CH3COO]-	2504	MK-4	menaquinone		20	4	-	-	-	-	-	-	-	639.788	364.042	1539.81	0	0	0	0	0	0	6340.32	4881.25	3955.67	2422.84	3554.68	6515.3
neg_271	mycomass0002506	571.379	-	neg	[M+CH3COO]-	2506	MK-5	menaquinone		25	5	-	-	-	-	-	-	-	8811.08	12184.9	11029.1	1698.93	326.392	356.307	1148.44	664.334	0	23007.7	20006.6	19284.5	17297.9	12814.1	21027.8
neg_272	mycomass0002508	639.442	-	neg	[M+CH3COO]-	2508	MK-6	menaquinone		30	6	-	-	-	-	-	-	-	3290.23	3173.23	3373.91	1066.29	316.882	318.078	287.683	618.337	0	7098.48	5227.37	5567.58	5326.09	3878.15	4735.25
neg_273	mycomass0002513	717.562	-	neg	[M-H]-	2513	MK-8 (II-H2)	menaquinone		40	7	-	-	-	-	-	-	-	4156.5	3695.42	3619.54	11510.8	7350.39	6835.46	7726.45	7326.46	5368.82	1400.33	584.436	339.879	693.2	138.005	1029.42
neg_274	mycomass0002514	783.609	-	neg	[M-H]-	2514	MK-9	menaquinone		45	9	-	-	-	-	-	-	-	1495.98	1614.84	889.628	10742.3	2721.43	2248.11	3248.03	1882.12	1357.67	597.738	0	233.021	4011.51	220.645	749.392
neg_275	mycomass0002515	785.624	-	neg	[M-H]-	2515	MK-9 (II-H2)	menaquinone		45	8	-	-	-	-	-	-	-	283145	274157	323041	557369	264199	202972	250375	200585	170598	195996	174651	176418	523932	257827	305324
neg_276	mycomass0002517	853.687	-	neg	[M-H]-	2517	MK-10 (II-H2)	menaquinone		50	9	-	-	-	-	-	-	-	26484.2	27010.9	28426.3	31813.7	16728.6	14347.7	17410.4	9551.39	9335.52	24156.8	23514.2	21201.1	66494.1	27350.4	40225.2
neg_277	mycomass0002538	881.576	-	neg	[M-H]-	2538	SO4 MK-9(H2)	menaquinone	sulfo	45	8	-	-	-	-	-	-	-	520853	396168	389242	676333	490160	440118	427957	460587	385818	640222	457667	393586	541594	397920	591562
neg_278	mycomass0002685	1132.9	-	neg	[M+HCOO]-	2685	Mono PGL-B1	oglycosylated phenolic glycol	B1	42	0	-	-	-	-	-	-	-	8053.41	6068.63	7138.7	10011.6	13894	7697.31	6559.98	8886.24	8465.48	5012.47	11537.8	12048.8	5016.43	10331.7	6555.16
neg_279	mycomass0002696	812.481	-	neg	[M-H]-	2696	MB	mycobactins		16	1	-	-	-	-	-	-	-	58140.5	52632.2	54887	0	0	0	0	0	0	1370.38	845.864	989.364	1186.38	0	973.162
neg_280	mycomass0002707	884.575	-	neg	[M-H]-	2707	MB	mycobactins		21	0	-	-	-	-	-	-	-	12025.9	12482.4	9193.8	34066.9	16831.2	19413.7	16656.6	16783.1	11394	5065.06	733.35	1622.59	2128.23	842.445	5011.73
neg_281	mycomass0002718	852.549	-	neg	[M-H]-	2718	MDM	mycobactins	monodeoxy	20	1	-	-	-	-	-	-	-	0	0	1653.17	5972.06	846.721	1247.55	2447.71	2165.42	0	0	0	0	0	0	0
neg_282	mycomass0002738	395.389	-	neg	[M-H]-	2738	FA	mycocerosic acids		26	0	-	-	-	-	-	-	-	90337	96871.2	102810	147657	96982.4	93585.8	120847	111978	78738.6	79955	69067.5	63678.7	75658	58399.4	74408.1
neg_283	mycomass0002739	409.405	-	neg	[M-H]-	2739	FA	mycocerosic acids		27	0	-	-	-	-	-	-	-	750.51	975.924	978.786	1796.22	1129.05	743.653	1071.32	893.248	475.625	1053.09	725.819	780.711	982.362	624.364	561.227
neg_284	mycomass0002741	437.436	-	neg	[M-H]-	2741	FA	mycocerosic acids		29	0	-	-	-	-	-	-	-	35333.8	34443	34750.2	67317.6	42626.3	40193.1	46854.4	43097.9	32489.4	23416.3	18540.6	15421.8	22506.4	14762	19758.3
neg_285	mycomass0002742	451.452	-	neg	[M-H]-	2742	FA	mycocerosic acids		30	0	-	-	-	-	-	-	-	32066.5	33191.6	33776	66958.6	40541.7	38446.1	43922.7	42711.2	30758	23943.4	18136.3	17050	24691.5	14944.6	21048.9
neg_286	mycomass0002753	823.609	-	neg	[M+HCOO]-	2753	MPM	mycoketides	mannosyl phosph	37	0	-	-	-	-	-	-	-	1.27288e+06	1.14685e+06	1.05593e+06	1.53141e+06	866202	852242	977539	926094	628744	1.6481e+06	867211	680159	1.83015e+06	707182	1.26055e+06
neg_287	mycomass0002761	591.478	-	neg	[M+HCOO]-	2761	PM	mycoketides	phopho	32	0	-	-	-	-	-	-	-	1510.62	1381.06	1445.09	0	0	0	0	0	0	2291.71	3578.43	3397.28	4183.4	2815.11	3553.17
neg_288	mycomass0002784	1108.13	-	neg	[M-H]-	2784	MA	mycolic acids	alpha	76	0, 1 or 2	-	-	-	-	-	-	-	26602.7	23793.1	12158.7	299.351	34082.7	62669.8	36712	24957.3	47884.3	218.901	13546.8	15196.6	1410.86	1488.73	11415.2
neg_289	mycomass0002785	1122.15	-	neg	[M-H]-	2785	MA	mycolic acids	alpha	77	1 or 2	-	-	-	-	-	-	-	16269.2	0	27558.8	0	14138.8	0	0	0	0	0	12892.4	37638.4	10910.3	10639.9	25442.7
neg_290	mycomass0002800	829.839	-	neg	[M-H]-	2800	MA	mycolic acids	alpha	56	1	-	-	-	-	-	-	-	2559.09	2690.3	2528.69	2726.74	3049.28	2107.2	2625.85	2623.59	2104.16	2475.48	878.274	907.043	2065.82	983.564	758.247
neg_291	mycomass0002802	885.901	-	neg	[M-H]-	2802	MA	mycolic acids	alpha	60	1	-	-	-	-	-	-	-	14369.6	8187.11	12195.2	0	0	0	0	0	0	18204.6	14549.3	17645.2	17788.5	21868.3	15366
neg_292	mycomass0002803	913.933	-	neg	[M-H]-	2803	MA	mycolic acids	alpha	62	1	-	-	-	-	-	-	-	76740.4	71928.5	94169.2	0	0	0	0	0	0	112038	72130.5	64868.2	143499	113567	92503.4
neg_293	mycomass0002804	941.963	-	neg	[M-H]-	2804	MA	mycolic acids	alpha	64	1	-	-	-	-	-	-	-	56509.6	60807.4	64207.2	1342.6	0	1179.56	818.987	0	1040.42	60378.5	34397.7	25106.7	62338.8	83663.9	72281.8
neg_294	mycomass0002806	1058.05	-	neg	[M+CH3COO]-	2806	MA	mycolic acids	alpha	68	1	-	-	-	-	-	-	-	50901.4	33004.5	44007.8	49444	33492	38921.5	42870.1	45657.5	28325.3	27952.9	36389.2	47484.5	25097.4	31989.1	30504.5
neg_295	mycomass0002870	1196.22	-	neg	[M-H]-	2870	MA	mycolic acids	methoxy	81	0 or 1	-	-	-	-	-	-	-	35830.9	45018.7	8385.07	286.077	36381.6	106508	61095.7	43077.3	80699.5	772.324	19736.7	8295.43	705.509	0	3282.56
neg_296	mycomass0002872	1224.25	-	neg	[M-H]-	2872	MA	mycolic acids	methoxy	83	0 or 1	-	-	-	-	-	-	-	9602.45	16052.7	610.756	0	13383.5	44133.1	19124.1	19894.3	39198.2	0	7211.68	731.185	0	0	265.226
neg_297	mycomass0002927	425.4	-	neg	[M-H]-	2927	FA	mycolipanolic acid		27	0	-	-	-	-	-	-	-	2173.85	2312.27	2519.06	328.049	227.5	196.679	360.832	341.737	175.085	2664.64	2680.5	2721.38	2987.19	2842.31	3355.12
neg_298	mycomass0002929	255.233	-	neg	[M-H]-	2929	FA	mycosanoic acids		16	0	-	-	-	-	-	-	-	92804.4	98576	101294	68733.7	61045.8	64535.5	66452.1	62791.7	56429.1	126377	107028	98846.1	110679	91226.9	117893
neg_299	mycomass0002930	269.248	-	neg	[M-H]-	2930	FA	mycosanoic acids		17	0	-	-	-	-	-	-	-	2272.7	2392.41	2386.17	2363.52	2029.67	2154	2155.99	2038.82	2249.31	2232.1	2198.45	2045.68	2068.25	2080.02	1942.13
neg_300	mycomass0002931	283.264	-	neg	[M-H]-	2931	FA	mycosanoic acids		18	0	-	-	-	-	-	-	-	92272.8	102397	107195	67632.3	68962.7	70380.1	70518.9	75761.4	68170.5	112258	102726	105236	112040	93882.4	114598
neg_301	mycomass0002932	297.28	-	neg	[M-H]-	2932	FA	mycosanoic acids		19	0	-	-	-	-	-	-	-	491.87	525.432	660.844	519.685	400.036	554.352	539.864	482.157	558.792	634.309	633.947	583.469	783.076	651.805	589.905
neg_302	mycomass0002933	311.295	-	neg	[M-H]-	2933	FA	mycosanoic acids		20	0	-	-	-	-	-	-	-	24458.2	27414.7	29674.7	6358.3	5442.38	5467.68	5160.41	5408.07	3936.68	51684.9	51845.5	44605.3	47480.9	39242.7	48206.2
neg_303	mycomass0002934	325.311	-	neg	[M-H]-	2934	FA	mycosanoic acids		21	0	-	-	-	-	-	-	-	975.796	967.017	1012.26	0	0	85.8058	92.7165	0	0	2148.77	2158.94	1962.16	1688.37	1642.92	2228.1
neg_304	mycomass0002935	339.327	-	neg	[M-H]-	2935	FA	mycosanoic acids		22	0	-	-	-	-	-	-	-	77102.9	82588.1	85736	7069.13	7312.91	6203.71	7331.23	6574.28	5067.95	150791	153570	146218	149821	122110	144381
neg_305	mycomass0002936	353.342	-	neg	[M-H]-	2936	FA	mycosanoic acids		23	0	-	-	-	-	-	-	-	4977.06	5181.44	5367.98	2147.22	1260.98	752.044	847.294	1388.51	1173.26	7034.29	6842.14	7106.7	7568.6	6586.48	7884.13
neg_306	mycomass0002937	367.358	-	neg	[M-H]-	2937	FA	mycosanoic acids		24	0	-	-	-	-	-	-	-	246101	273937	289189	22785.2	17114	17467.7	18391.7	17223.8	16077.5	483531	500861	451788	467522	400946	492168
neg_307	mycomass0002942	591.33	-	neg	[M+HCOO]-	2942	PA	phosphatidic acids		25	2	-	-	-	-	-	-	-	2391.39	2736.44	2612.21	0	0	0	0	0	0	0	0	0	0	0	0
neg_308	mycomass0002946	561.358	-	neg	[M-H]-	2946	PA	phosphatidic acids		26	1	-	-	-	-	-	-	-	691.69	1034.96	0	0	0	0	0	0	0	3593.12	1366.76	2174.6	1463.55	336.604	706.181
neg_309	mycomass0002970	671.466	-	neg	[M-H]-	2970	PA	phosphatidic acids		34	2	-	-	-	-	-	-	-	1218.97	1136.91	723.919	225.269	0	0	0	0	0	4485.48	2567.81	1637.27	2029.94	168.438	642.981
neg_310	mycomass0002971	673.481	-	neg	[M-H]-	2971	PA	phosphatidic acids		34	1	-	-	-	-	-	-	-	1621.34	1791.49	1635.7	1487.84	1312.12	2037.78	529.372	542.926	1400.73	4082.32	3424.34	3557.53	4125.2	1879.95	4119.81
neg_311	mycomass0002977	743.487	-	neg	[M+HCOO]-	2977	PA	phosphatidic acids		36	3	-	-	-	-	-	-	-	3279.66	1595.34	1816.02	2755.85	0	1126.48	552.666	0	0	2996	1288	1512.72	3911.12	2422.24	3107.37
neg_312	mycomass0002978	699.497	-	neg	[M-H]-	2978	PA	phosphatidic acids		36	2	-	-	-	-	-	-	-	4960.03	4930.29	985.169	4408.87	4832.93	2770.55	3136.77	2697.4	4830.45	2402.84	2109.15	4064.92	2615.34	3459.96	1228.03
neg_313	mycomass0002982	713.513	-	neg	[M-H]-	2982	PA	phosphatidic acids		37	2	-	-	-	-	-	-	-	3166.27	2780.44	2929.92	0	0	0	0	0	0	10040.1	8366.52	7534.52	6261.95	926.354	4079.34
neg_314	mycomass0003001	769.578	-	neg	[M-H]-	3001	PA	phosphatidic acids		41	2	-	-	-	-	-	-	-	5883.7	4019.08	8749.8	10065.4	3519.82	5953.21	4994.71	5557.59	2755.05	12965.3	5902.68	0	12333.1	5545.05	11756.2
neg_315	mycomass0003002	771.593	-	neg	[M-H]-	3002	PA	phosphatidic acids		41	1	-	-	-	-	-	-	-	684.701	1606.4	1290.86	3643.64	451.841	542.73	0	443.611	556.698	3024.16	1554.6	1013.41	1956.35	0	1093.81
neg_316	mycomass0003095	449.267	-	neg	[M-H]-	3095	LPA	phosphatidic acids	lyso	19	1	-	-	-	-	-	-	-	881.989	1069.49	1212.22	2121.58	2325.61	2262.88	3853.24	4927.17	1795.79	204.269	568.94	217.246	681.44	384.345	752.8
neg_317	mycomass0003105	505.332	-	neg	[M-H]-	3105	LPA	phosphatidic acids	lyso	23	1	-	-	-	-	-	-	-	4970.34	4209.69	5188.51	208.923	243.395	670.574	283.453	2953.31	387.38	656.74	316.652	2267.43	219.982	813.206	350.861
neg_318	mycomass0003142	644.428	-	neg	[M-H]-	3142	PE	phosphatidylethanolamines		29	2	-	-	-	-	-	-	-	7880.81	9072.02	8969.92	15343.4	7930.39	10376.1	7704.62	13033.4	5151.68	7176.61	3792.95	6964.04	7530.22	5025.51	6382.81
neg_319	mycomass0003145	658.444	-	neg	[M-H]-	3145	PE	phosphatidylethanolamines		30	2	-	-	-	-	-	-	-	4508.91	3133.86	3028.31	8421.09	4723	2198.05	5053.32	1988.02	594.618	5406.11	2240.59	608.578	8693.72	2273.36	4444.11
neg_320	mycomass0003147	662.477	-	neg	[M-H]-	3147	PE	phosphatidylethanolamines		30	0	-	-	-	-	-	-	-	888.619	1522.17	940.83	0	0	0	0	0	0	3359.56	4636.07	3885.61	0	141.491	552.358
neg_321	mycomass0003148	672.46	-	neg	[M-H]-	3148	PE	phosphatidylethanolamines		31	2	-	-	-	-	-	-	-	57268.4	54147.5	57662.7	113631	56095.6	56775.7	65521.3	60140.5	41494.7	60072.6	31747.6	21042	60098.6	27919.2	52406.3
neg_322	mycomass0003151	686.475	-	neg	[M-H]-	3151	PE	phosphatidylethanolamines		32	2	-	-	-	-	-	-	-	1977.12	1530.46	1625.32	2618.79	409.851	907.79	377.038	828.916	0	1834.03	673.163	1359.16	2842.82	642.644	823.942
neg_323	mycomass0003152	688.492	-	neg	[M-H]-	3152	PE	phosphatidylethanolamines		32	1	-	-	-	-	-	-	-	45017.1	39476.1	37978.3	239.349	700.132	0	0	480.303	353.869	69043.5	115406	137726	18401.4	8963.01	17036.2
neg_324	mycomass0003153	690.508	-	neg	[M-H]-	3153	PE	phosphatidylethanolamines		32	0	-	-	-	-	-	-	-	30573.1	28845.9	22791.9	17719	19500.2	18838.1	10677.5	18068.9	27725.3	42421.5	50404.7	45742.1	13818.1	5329.4	13486
neg_325	mycomass0003155	702.508	-	neg	[M-H]-	3155	PE	phosphatidylethanolamines		33	1	-	-	-	-	-	-	-	9364.78	6764.28	7432.93	787.09	1182.95	0	816.515	787.076	2603.36	12793.1	19252.3	20295.1	3706.21	607.845	2365.02
neg_326	mycomass0003156	704.524	-	neg	[M-H]-	3156	PE	phosphatidylethanolamines		33	0	-	-	-	-	-	-	-	1911.63	1565.3	2580.02	3140.06	3897.81	6633.81	2847.65	6174.76	8726.13	3739.6	4814.58	4278.58	1122.17	175.898	1434.4
neg_327	mycomass0003157	714.508	-	neg	[M-H]-	3157	PE	phosphatidylethanolamines		34	2	-	-	-	-	-	-	-	41524	33402.3	32075.2	436.728	1902.2	730.812	1708.83	3672.49	2719.4	52778.6	94912.4	136852	16039.7	8202.16	13766.2
neg_328	mycomass0003159	718.539	-	neg	[M-H]-	3159	PE	phosphatidylethanolamines		34	0	-	-	-	-	-	-	-	39740.6	41252.3	35533.9	54411	58808.6	71044.1	52192.3	50796.2	80399.9	27269.4	37510.7	38533.6	15935.3	6031.75	13937.7
neg_329	mycomass0003161	730.539	-	neg	[M-H]-	3161	PE	phosphatidylethanolamines		35	1	-	-	-	-	-	-	-	33216.4	28992.2	28853.7	42717.9	44262.3	40129.9	35666.6	44278.1	67247.2	26713.4	45542.6	42416.8	7876.48	2895.97	8074.65
neg_330	mycomass0003162	732.555	-	neg	[M-H]-	3162	PE	phosphatidylethanolamines		35	0	-	-	-	-	-	-	-	97543.9	92861.8	92493.8	59369.4	75036.2	79507.1	57878	78817.5	104451	126117	165269	164689	50949.1	19230.8	44350.8
neg_331	mycomass0003163	742.539	-	neg	[M-H]-	3163	PE	phosphatidylethanolamines		36	2	-	-	-	-	-	-	-	4548.71	3329.13	2978.72	5725.59	3556.9	4646.25	4143.51	9490.32	5869.12	1623.15	4856.35	8788.48	258.647	729.468	574.065
neg_332	mycomass0003166	802.561	-	neg	[M+HCOO]-	3166	PE	phosphatidylethanolamines		37	2	-	-	-	-	-	-	-	245880	172569	180303	193365	150634	127004	145784	132847	100992	168563	159511	197500	180753	198490	162164
neg_333	mycomass0003167	804.576	-	neg	[M+HCOO]-	3167	PE	phosphatidylethanolamines		37	1	-	-	-	-	-	-	-	264129	232157	205231	348947	224737	226250	226123	270613	181239	173176	190791	204450	173716	230859	167548
neg_334	mycomass0003169	816.576	-	neg	[M+HCOO]-	3169	PE	phosphatidylethanolamines		38	2	-	-	-	-	-	-	-	10028.5	6117.63	7531.02	7473.45	4730.63	4812.72	5246.95	9095.57	492.875	3934.26	5109.58	6250.75	5958.23	7599.86	5905.58
neg_335	mycomass0003170	772.585	-	neg	[M-H]-	3170	PE	phosphatidylethanolamines		38	1	-	-	-	-	-	-	-	26576.4	23990.4	31560.6	0	0	0	0	0	0	78051.8	66390.2	53018.8	76049.4	54887.6	78594
neg_336	mycomass0003172	830.592	-	neg	[M+HCOO]-	3172	PE	phosphatidylethanolamines		39	2	-	-	-	-	-	-	-	321935	311280	312919	520526	288058	323957	305840	345252	238535	238629	280164	273081	255479	308801	259947
neg_337	mycomass0003174	834.623	-	neg	[M+HCOO]-	3174	PE	phosphatidylethanolamines		39	0	-	-	-	-	-	-	-	35084.6	41105.4	40381.1	54506.1	26287.7	24597.9	31921.6	28675.3	20579.6	27185.2	28930.7	31178.6	30082.7	36180.3	34478
neg_338	mycomass0003178	858.623	-	neg	[M+HCOO]-	3178	PE	phosphatidylethanolamines		41	2	-	-	-	-	-	-	-	89854.3	84152	87406.8	159606	79495	86376.2	90057.4	92592.9	63395.2	71888.9	68961.6	66489.9	74429.7	75894.7	72656.5
neg_339	mycomass0003179	860.639	-	neg	[M+HCOO]-	3179	PE	phosphatidylethanolamines		41	1	-	-	-	-	-	-	-	68862.6	63443.1	67909.9	81699.7	39196.4	46154.4	66738.3	39901.9	31045.1	49272.4	53094.3	49523.9	63975.3	59813	55140.8
neg_340	mycomass0003180	862.654	-	neg	[M+HCOO]-	3180	PE	phosphatidylethanolamines		41	0	-	-	-	-	-	-	-	18860.6	17006.7	16401.2	15930	8852.9	7190.8	9949.81	9537.41	6984.65	20851.5	19703.1	19600.7	19766	17981.8	23096
neg_341	mycomass0003233	1112.92	-	neg	[M+HCOO]-	3233	PE	phosphatidylethanolamines		59	1	-	-	-	-	-	-	-	71812.2	54787.6	68303	51302.5	65115	60056.9	58467.9	57513.4	55034.3	55692.1	63891.6	64229.8	41523.6	59990.7	59472.9
neg_342	mycomass0003240	1096.96	-	neg	[M-H]-	3240	PE	phosphatidylethanolamines		61	0	-	-	-	-	-	-	-	4993.47	3578.25	2138.01	3665.35	2870.95	6175.18	5730.65	915.947	3343.73	2425.41	4138.78	3973.3	4561.9	3719.54	5012.45
neg_343	mycomass0003242	1108.96	-	neg	[M-H]-	3242	PE	phosphatidylethanolamines		62	1	-	-	-	-	-	-	-	1011.44	5069.23	6489.31	4447.81	6471.66	2104.64	5329.61	2973.46	3917.22	2664.83	3147.85	3130.91	5781.55	4752.71	1367.45
neg_344	mycomass0003248	1136.99	-	neg	[M-H]-	3248	PE	phosphatidylethanolamines		64	1	-	-	-	-	-	-	-	2466.41	3719.97	6835.1	4529.62	2351.03	1778.57	1014.71	4018.3	4892.31	2031.88	6909.94	3261.54	455.035	2965.59	6503.18
neg_345	mycomass0003253	1209.01	-	neg	[M+HCOO]-	3253	PE	phosphatidylethanolamines		66	2	-	-	-	-	-	-	-	222939	239164	289929	265568	207654	212519	204383	222336	211168	212338	220452	223948	230808	226854	198957
neg_346	mycomass0003309	632.468	-	neg	[M-H]-	3309	LPE	phosphatidylethanolamines	lyso	29	1	-	-	-	-	-	-	-	717.526	0	0	0	0	0	0	0	0	1169.56	357.017	646.977	1285.71	260.23	1433.56
neg_347	mycomass0003310	634.484	-	neg	[M-H]-	3310	LPE	phosphatidylethanolamines	lyso	29	0	-	-	-	-	-	-	-	21396.3	23557.3	24729	21549.1	7661.51	10776.4	13027.1	12964.6	7406.15	38266.8	16819.1	11069	43874.7	18431.4	29531.5
neg_348	mycomass0003319	605.346	-	neg	[M-H]-	3319	PG	phosphatidylglycerols		24	2	-	-	-	-	-	-	-	174107	153738	168532	0	0	0	0	0	0	0	0	0	0	0	0
neg_349	mycomass0003344	719.487	-	neg	[M-H]-	3344	PG	phosphatidylglycerols		32	1	-	-	-	-	-	-	-	19709	19889.1	18058.7	16774.9	7652.69	9006.21	8270.68	7453.73	6234.61	20324.9	18384	19381.8	23066	14817.3	20291.8
neg_350	mycomass0003345	721.503	-	neg	[M-H]-	3345	PG	phosphatidylglycerols		32	0	-	-	-	-	-	-	-	5544.22	4155.29	3127.93	0	0	0	0	0	0	9239.05	5579.48	5781.89	9059.03	4888.44	6868.54
neg_351	mycomass0003347	733.503	-	neg	[M-H]-	3347	PG	phosphatidylglycerols		33	1	-	-	-	-	-	-	-	24234.8	20692.6	16876.8	16047.5	11532.6	9440.64	7998.47	8082.23	6314.86	29609.2	27926.8	27884.1	27068.4	17934.5	27839.4
neg_352	mycomass0003349	745.503	-	neg	[M-H]-	3349	PG	phosphatidylglycerols		34	2	-	-	-	-	-	-	-	58741	54992.7	52421.8	40252.4	34288.6	28067	33260.5	28397.5	24121.5	61808	57254.4	55190.5	66947.4	62776.4	69021
neg_353	mycomass0003350	747.518	-	neg	[M-H]-	3350	PG	phosphatidylglycerols		34	1	-	-	-	-	-	-	-	695044	583181	542644	660057	510759	427039	476913	447801	456536	652334	524539	545004	593644	464871	582512
neg_354	mycomass0003351	749.534	-	neg	[M-H]-	3351	PG	phosphatidylglycerols		34	0	-	-	-	-	-	-	-	2173.73	2142.74	2017.75	778.789	0	0	433.745	351.01	0	1650.82	2928.51	1937.05	2888.29	2823.57	3016.63
neg_355	mycomass0003352	759.518	-	neg	[M-H]-	3352	PG	phosphatidylglycerols		35	2	-	-	-	-	-	-	-	1586.51	974.977	1130.42	340.929	370.746	0	400.43	434.568	0	2279.14	1027.36	673.766	2328.9	2187.42	2160.45
neg_356	mycomass0003353	761.534	-	neg	[M-H]-	3353	PG	phosphatidylglycerols		35	1	-	-	-	-	-	-	-	37274.8	37214.2	31166.4	50667.5	34485.3	33408.5	28611.2	28417.3	27205	37225.3	26008.6	25606.9	35634.4	27793.4	34117
neg_357	mycomass0003354	763.549	-	neg	[M-H]-	3354	PG	phosphatidylglycerols		35	0	-	-	-	-	-	-	-	8258.05	9125.49	6992.83	17585.3	13531	11435.1	8295.16	13755.8	11061.4	8204.16	4712.54	3155.08	6203.22	3041.82	5292.53
neg_358	mycomass0003355	773.534	-	neg	[M-H]-	3355	PG	phosphatidylglycerols		36	2	-	-	-	-	-	-	-	2274.17	990.731	1203.67	0	0	0	0	0	0	3601	3964.93	3387.77	2367.55	0	2476.08
neg_359	mycomass0003356	775.55	-	neg	[M-H]-	3356	PG	phosphatidylglycerols		36	1	-	-	-	-	-	-	-	37296.5	24262.5	22349.1	62693.1	46550.8	33643	37642.6	38737.4	30729.7	19975	17902.2	17549.8	21070.2	23758.6	19923.9
neg_360	mycomass0003362	803.584	-	neg	[M-H]-	3362	PG	phosphatidylglycerols		38	1	-	-	-	-	-	-	-	5154.46	5615.08	4808.8	22572.3	8044.72	8699.36	8732.05	6958.84	5195.05	2662.38	0	0	1847.43	528.747	0
neg_361	mycomass0003363	805.599	-	neg	[M-H]-	3363	PG	phosphatidylglycerols		38	0	-	-	-	-	-	-	-	879807	821336	769993	958280	679578	688523	752358	648383	415413	1.04984e+06	664199	453760	947787	532191	943511
neg_362	mycomass0003366	865.62	-	neg	[M+HCOO]-	3366	PG	phosphatidylglycerols		39	0	-	-	-	-	-	-	-	79454.1	58819.2	56078.6	191754	113849	95000.1	125232	104838	76923.4	6915.46	1691.31	0	6392.38	1772.15	4587.48
neg_363	mycomass0003418	1067.86	-	neg	[M-H]-	3418	PG	phosphatidylglycerols		57	2	-	-	-	-	-	-	-	1086.65	1313.48	1559.56	1104.06	2183.96	1232.55	854.335	1959.2	1548.06	628.284	1018.12	1200.72	0	1404.57	219.332
neg_364	mycomass0003427	1109.91	-	neg	[M-H]-	3427	PG	phosphatidylglycerols		60	2	-	-	-	-	-	-	-	3850	2091.72	4255.23	934.941	2320.53	1893.92	2345.25	1140.78	6191.02	1068.81	3953.48	3478.04	1767.39	5173.98	3730.01
neg_365	mycomass0003437	1199.98	-	neg	[M+HCOO]-	3437	PG	phosphatidylglycerols		63	1	-	-	-	-	-	-	-	11715.8	3088.24	5813.41	8444.13	8929.23	9254.28	12705.4	5665.26	8203.27	11412.7	6476.94	10081.3	13831.9	6352.89	11231.1
neg_366	mycomass0003458	529.281	-	neg	[M+HCOO]-	3458	LPG	phosphatidylglycerols	lyso	16	0	-	-	-	-	-	-	-	45640.5	50930.3	54762	108311	82653	120494	116878	116014	71766.8	99260.2	118374	112450	91124.8	116327	110423
neg_367	mycomass0003476	655.422	-	neg	[M+HCOO]-	3476	LPG	phosphatidylglycerols	lyso	25	0	-	-	-	-	-	-	-	72197.6	75244.4	75150.1	74498.5	38316.7	48096.5	41037.2	98893.7	58855	41994.8	114477	44266.8	49593.4	35934.3	84126.9
neg_368	mycomass0003490	707.523	-	neg	[M-H]-	3490	LPG	phosphatidylglycerols	lyso	32	0	-	-	-	-	-	-	-	6817.01	5926.16	6006.01	12066.2	8368.52	4828.42	9088.43	8194.48	4322.2	6013.48	3263.4	2479.07	7736.28	7003.49	6502.72
neg_369	mycomass0003493	693.365	-	neg	[M-H]-	3493	PI	phosphatidylinositols		24	2	-	-	-	-	-	-	-	7636.2	7194.33	4811.99	814.725	0	0	0	53858.4	7588.58	0	11852.9	625.039	816.898	0	762.026
neg_370	mycomass0003499	721.397	-	neg	[M-H]-	3499	PI	phosphatidylinositols		26	2	-	-	-	-	-	-	-	513.192	998.907	510.503	0	0	0	0	17206.7	580.3	0	1041.67	0	0	0	0
neg_371	mycomass0003518	807.503	-	neg	[M-H]-	3518	PI	phosphatidylinositols		32	1	-	-	-	-	-	-	-	22114.8	19513.4	19323	594.493	409.69	462.794	0	559.975	0	63439.6	43854.6	32352.6	31042.5	9576.26	22724.8
neg_372	mycomass0003519	809.519	-	neg	[M-H]-	3519	PI	phosphatidylinositols		32	0	-	-	-	-	-	-	-	4271.57	4018.84	4009.28	0	0	450.229	0	732.489	0	9416.53	5278.57	4601.54	7309.58	4864.23	8449.18
neg_373	mycomass0003522	823.534	-	neg	[M-H]-	3522	PI	phosphatidylinositols		33	0	-	-	-	-	-	-	-	12057.1	9114.15	9311.76	1557.37	883.876	0	0	0	530.912	22709.6	17733.4	15226.4	11378.9	3028.5	10479.8
neg_374	mycomass0003524	835.535	-	neg	[M-H]-	3524	PI	phosphatidylinositols		34	1	-	-	-	-	-	-	-	757633	774174	729482	342577	372064	233033	242935	264514	268049	1.4749e+06	1.14464e+06	873748	867645	483520	721834
neg_375	mycomass0003525	837.55	-	neg	[M-H]-	3525	PI	phosphatidylinositols		34	0	-	-	-	-	-	-	-	4322.31	2257.33	1983.48	2397.96	4506.6	2312.96	1467.44	939.946	1583.81	6901.45	2608.48	1337.64	3876.6	1322.28	2076.9
neg_376	mycomass0003526	847.534	-	neg	[M-H]-	3526	PI	phosphatidylinositols		35	2	-	-	-	-	-	-	-	6223.51	4104.48	5721.48	9982.87	9728.06	7012.03	4756.97	7012.02	3869.7	6882.61	5102.25	2680.82	2812.65	606.392	3508.38
neg_377	mycomass0003527	849.55	-	neg	[M-H]-	3527	PI	phosphatidylinositols		35	1	-	-	-	-	-	-	-	43403.7	30665.8	32742.9	27341.3	32887.8	16790	25638.3	15162.6	20273.4	66466.3	37219.9	33977.8	39416.9	17662.5	25582.7
neg_378	mycomass0003528	851.565	-	neg	[M-H]-	3528	PI	phosphatidylinositols		35	0	-	-	-	-	-	-	-	239080	155286	159759	245898	268574	193919	148564	174487	158575	319416	213542	165074	186912	101091	154289
neg_379	mycomass0003530	863.566	-	neg	[M-H]-	3530	PI	phosphatidylinositols		36	1	-	-	-	-	-	-	-	13660.6	8745.68	9605.65	13297.8	10794.1	8672.36	8337.42	11481	6550.16	16949.6	12498.2	9601.57	11233.7	6435.89	6700.32
neg_380	mycomass0003531	865.583	-	neg	[M-H]-	3531	PI	phosphatidylinositols		36	0	-	-	-	-	-	-	-	1314.8	1587.39	1175.88	28954.4	1183.94	536.482	2554.32	685.97	0	0	0	0	13965.9	0	0
neg_381	mycomass0003536	891.597	-	neg	[M-H]-	3536	PI	phosphatidylinositols		38	1	-	-	-	-	-	-	-	10722.2	5342.59	6376.95	17318	5486.52	4950.87	5871.43	3317.54	859.323	15580.4	4157.85	3292.99	21356.4	2222.13	11386.9
neg_382	mycomass0003617	1316.02	-	neg	[M+HCOO]-	3617	PI	phosphatidylinositols		65	1	-	-	-	-	-	-	-	131675	142641	172045	153502	125955	115494	131684	127674	92831.3	124000	124640	116313	106845	136901	92941.8
neg_383	mycomass0003649	697.432	-	neg	[M-H]-	3649	LPI	phosphatidylinositols	lyso	25	0	-	-	-	-	-	-	-	451.266	0	1778.04	1216.4	1003.17	0	579.569	877.043	1484.68	1583.56	897.184	2031.88	678.208	1011.61	565.811
neg_384	mycomass0003665	855.563	-	neg	[M+HCOO]-	3665	LPI	phosphatidylinositols	lyso	33	0	-	-	-	-	-	-	-	13543.3	8766.84	9453.85	66823.3	32196.3	31270.1	40075.5	37577	21097.5	0	0	0	0	0	0
neg_385	mycomass0003674	1592.15	-	neg	[M+CH3COO]-	3674	Ac2 PIM1	atidyl-myo-inositol-monoman	diacyl	70	0	-	-	-	-	-	-	-	90189.2	74311.2	95452.3	136941	49246.6	57877.6	69343.4	52995.2	35746.9	106705	91728.5	76290.5	113468	64454.1	92587
neg_386	mycomass0003678	997.462	-	neg	[M+CH3COO]-	3678	LysoPIM2	phatidyl-myo-inositol-dimanno	lyso	19	0	-	-	-	-	-	-	-	5981.82	4462.77	1353	2049.78	0	1338.52	1180.65	3585.87	1080.48	2784.03	1338.25	2319.39	1175.64	2699.74	3973.52
neg_387	mycomass0003683	1694.18	-	neg	[M-H]-	3683	Ac2 PIM2	phatidyl-myo-inositol-dimanno	diacyl	70	0	-	-	-	-	-	-	-	1775.78	3251.36	2681.92	950.228	3195.96	0	3045.55	0	3184.41	7402.09	3544.1	746.588	5138.75	1187.25	1385.74
neg_388	mycomass0003721	393.374	-	neg	[M-H]-	3721	FA	phthienoic acids		26	1	-	-	-	-	-	-	-	602.931	924.753	1083.44	147.694	0	0	0	0	0	2223.84	1846.95	1566.99	1895.98	1427.99	2042.46
neg_389	mycomass0003722	407.389	-	neg	[M-H]-	3722	FA	phthienoic acids		27	1	-	-	-	-	-	-	-	18785.5	21256.6	21571.6	556.554	0	269.543	0	415.108	0	40529.1	40047.4	34518.2	36910.7	29403.5	35792.8
neg_390	mycomass0003723	421.405	-	neg	[M-H]-	3723	FA	phthienoic acids		28	1	-	-	-	-	-	-	-	13173.9	13534.7	14524.8	4039.04	2150.86	1409.33	2536.26	2499.12	1333.82	25016.2	24293.7	22987.9	23461.8	16684.3	23962.1
neg_391	mycomass0003724	435.421	-	neg	[M-H]-	3724	FA	phthienoic acids		29	1	-	-	-	-	-	-	-	2137.01	2478.91	2585.1	3931.73	2219.88	2434.89	2674.15	2366.34	1580.04	2369.09	1756.86	1409.03	2044.79	1471.38	1841.44
neg_392	mycomass0003725	381.374	-	neg	[M-H]-	3725	FA	phthioceranic acid		25	0	-	-	-	-	-	-	-	1432.66	1740.92	1781.51	129.814	0	0	0	150.345	0	3076.72	2668.41	2655.56	2664.81	2882.78	2884.19
neg_393	mycomass0003726	423.421	-	neg	[M-H]-	3726	FA	phthioceranic acid		28	0	-	-	-	-	-	-	-	32929.5	34862.4	35787.1	16532.1	10483	10036	12972.9	11918.4	8418.03	52588.7	48240.2	44359.5	49093.5	44135.5	57017.5
neg_394	mycomass0003727	465.468	-	neg	[M-H]-	3727	FA	phthioceranic acid		31	0	-	-	-	-	-	-	-	489.709	107.762	376.629	618.366	113.481	94.3492	200.564	138.761	0	481.727	344.417	404.382	271.747	339.347	394.887
neg_395	mycomass0003728	507.514	-	neg	[M-H]-	3728	FA	phthioceranic acid		34	0	-	-	-	-	-	-	-	1933.29	2055.3	1892.2	5444.7	2640.62	2024.52	3332.07	2378.69	1846.82	857.444	0	141.074	1048.48	399.897	524.006
neg_396	mycomass0003729	549.562	-	neg	[M-H]-	3729	FA	phthioceranic acid		37	0	-	-	-	-	-	-	-	1342.08	631.637	930.118	2864.3	1223.95	880.932	1455.79	1130.99	1100.26	339.149	110.829	103.436	254.147	0	0
neg_397	mycomass0003938	1263.88	-	neg	[M+HCOO]-	3938	Ac2SGL	sulfoglycolipids	diacylated	55	0	-	-	-	-	-	-	-	33844.7	39870.3	41335.5	36778.1	46113.7	37679.5	38598.2	34437.8	42559.3	34231	30932.5	42407.6	30276.4	29597.8	42411.4
neg_398	mycomass0003970	1420.03	-	neg	[M-H]-	3970	Ac3SGL	sulfoglycolipids	triacylated	66	0	-	-	-	-	-	-	-	31097	34038.1	15614.7	34853.3	47961.3	37293	28301.8	29511.6	35360.5	43036	30774.3	37377.4	62683.9	36181.6	46244.7
neg_399	mycomass0004954	1590.33	-	neg	[M+HCOO]-	4954	TMM	trehalose monomycolate	w1-methoxy	83	0	-	-	-	-	-	-	-	6002.23	4772.25	12276.4	11654	8030.84	8007.56	10515.5	8900.27	8964.5	0	1427.18	473.323	3707.6	1313.21	0
pos_1	mycomass0000009	752.515	-	-	[M+NH4]+	9	DAT	acyl trehaloses	diacylated	26	0	-	-	-	-	-	-	-	312781	271038	270217	284270	321960	313371	328318	355900	405976	233160	250786	278123	228010	233763	191741
pos_2	mycomass0000012	766.531	-	-	[M+NH4]+	12	DAT	acyl trehaloses	diacylated	27	0	-	-	-	-	-	-	-	125933	117569	126602	85799	101025	108098	100835	106771	106969	131622	122068	131297	143373	141416	128997
pos_3	mycomass0000015	780.551	-	-	[M+NH4]+	15	DAT	acyl trehaloses	diacylated	28	0	-	-	-	-	-	-	-	330071	250668	284198	691724	565464	582436	557268	591990	552153	195912	178385	211641	183399	181084	124045
pos_4	mycomass0000028	846.596	-	-	[M+NH4]+	28	DAT	acyl trehaloses	diacylated	33	2	-	-	-	-	-	-	-	150050	207134	212616	405950	261843	320317	243636	342857	281516	73081.7	78075.8	161138	132895	236817	171797
pos_5	mycomass0000029	831.581	-	-	[M+H]+	29	DAT	acyl trehaloses	diacylated	33	1	-	-	-	-	-	-	-	0	0	9820.36	11131.3	7776.67	33034.8	0	8158.44	0	0	0	0	0	0	0
pos_6	mycomass0000030	833.596	-	-	[M+H]+	30	DAT	acyl trehaloses	diacylated	33	0	-	-	-	-	-	-	-	1.9605e+06	1.87182e+06	2.0498e+06	1.36379e+06	1.2031e+06	1.24806e+06	1.35502e+06	1.42892e+06	1.26151e+06	2.25011e+06	2.32392e+06	2.17411e+06	2.35681e+06	2.42569e+06	2.18502e+06
pos_7	mycomass0000032	845.602	-	-	[M+H]+	32	DAT	acyl trehaloses	diacylated	34	1	-	-	-	-	-	-	-	30165.8	38504.9	33283.4	8206.99	3701.96	8267.17	9070.39	4872.81	0	49600.7	11649.1	35765.8	47941	46522.3	71921.5
pos_8	mycomass0000033	864.64	-	-	[M+NH4]+	33	DAT	acyl trehaloses	diacylated	34	0	-	-	-	-	-	-	-	318062	435531	445033	459879	396259	208424	496493	321564	181898	497646	472921	352364	427549	274327	434450
pos_9	mycomass0000034	874.627	-	-	[M+NH4]+	34	DAT	acyl trehaloses	diacylated	35	2	-	-	-	-	-	-	-	63430.3	59974.4	80944.6	25732.1	80351.5	59188.1	52352.5	79666.1	55926.5	116769	64363.6	52701	24395.7	49050.1	57720.6
pos_10	mycomass0000035	859.614	-	-	[M+H]+	35	DAT	acyl trehaloses	diacylated	35	1	-	-	-	-	-	-	-	0	44160.2	19323.4	55981.8	0	21828.6	20783.2	0	0	0	19315.2	27419.3	0	27000.1	48957.9
pos_11	mycomass0000037	888.641	-	-	[M+NH4]+	37	DAT	acyl trehaloses	diacylated	36	2	-	-	-	-	-	-	-	23557	24322.5	29511.3	402387	228709	121779	188804	115869	158457	5211.43	0	0	21557.8	0	5108.89
pos_12	mycomass0000038	895.607	-	-	[M+Na]+	38	DAT	acyl trehaloses	diacylated	36	1	-	-	-	-	-	-	-	0	0	433.25	18857.3	0	29409.1	15430.4	0	36989.6	9370.37	0	2.41312	0	18191.8	0
pos_13	mycomass0000039	897.629	-	-	[M+Na]+	39	DAT	acyl trehaloses	diacylated	36	0	-	-	-	-	-	-	-	10366.3	19240.2	18863.7	3099.62	0	8920.53	8238.49	0	25327.8	16394.4	31932	22243.6	32411.6	23840.3	18489.9
pos_14	mycomass0000040	907.615	-	-	[M+Na]+	40	DAT	acyl trehaloses	diacylated	37	2	-	-	-	-	-	-	-	327539	352758	341962	153156	62663.3	68071.7	78453	120622	96537.3	526621	381804	424678	646421	531513	697083
pos_15	mycomass0000041	909.631	-	-	[M+Na]+	41	DAT	acyl trehaloses	diacylated	37	1	-	-	-	-	-	-	-	38980.4	48872.5	67264.4	0	0	0	5525.06	0	0	65057.5	43200.2	92521.9	153696	152997	149682
pos_16	mycomass0000042	889.661	-	-	[M+H]+	42	DAT	acyl trehaloses	diacylated	37	0	-	-	-	-	-	-	-	103952	165471	58089.7	51878	105140	105616	65937.4	136154	132205	129814	151818	146374	52925.8	142088	95481.7
pos_17	mycomass0000043	921.63	-	-	[M+Na]+	43	DAT	acyl trehaloses	diacylated	38	2	-	-	-	-	-	-	-	653076	581482	686681	229358	132654	123810	139479	184477	157856	957360	817355	860335	1.1951e+06	1.2122e+06	1.10096e+06
pos_18	mycomass0000044	923.646	-	-	[M+Na]+	44	DAT	acyl trehaloses	diacylated	38	1	-	-	-	-	-	-	-	2.00968e+07	2.13097e+07	2.25601e+07	1.14534e+07	1.06671e+07	1.26021e+07	1.10087e+07	1.1099e+07	1.28265e+07	2.21777e+07	2.32707e+07	2.5041e+07	2.5553e+07	3.12523e+07	2.63081e+07
pos_19	mycomass0000046	930.69	-	-	[M+NH4]+	46	DAT	acyl trehaloses	diacylated	39	2	-	-	-	-	-	-	-	1.63698e+06	1.82132e+06	1.64038e+06	1.45591e+06	1.58e+06	1.54193e+06	1.53917e+06	1.48291e+06	1.47122e+06	1.57647e+06	1.74239e+06	1.94327e+06	1.70387e+06	1650955	1.55874e+06
pos_20	mycomass0000047	937.662	-	-	[M+Na]+	47	DAT	acyl trehaloses	diacylated	39	1	-	-	-	-	-	-	-	1.62638e+07	1.61971e+07	1.60546e+07	1.23874e+07	1.00981e+07	1.1601e+07	9.35966e+06	1.07679e+07	1.10888e+07	1.68379e+07	1.6076e+07	1.98517e+07	1.87857e+07	2.48984e+07	2.02281e+07
pos_21	mycomass0000049	949.662	-	-	[M+Na]+	49	DAT	acyl trehaloses	diacylated	40	2	-	-	-	-	-	-	-	248124	160430	251514	230061	133154	210521	177618	230797	192172	266899	192287	151522	194005	300025	315874
pos_22	mycomass0000053	943.708	-	-	[M+H]+	53	DAT	acyl trehaloses	diacylated	41	1	-	-	-	-	-	-	-	36414.6	27905.3	0	24261	24020.8	0	28618.2	26395.5	12274	40546.8	33833.7	31210.6	33150.8	36909.3	23659.4
pos_23	mycomass0000054	967.706	-	-	[M+Na]+	54	DAT	acyl trehaloses	diacylated	41	0	-	-	-	-	-	-	-	9795.67	0	0	16107.8	0	9013.95	0	0	0	0	0	0	14405.2	38045.9	0
pos_24	mycomass0000056	974.75	-	-	[M+NH4]+	56	DAT	acyl trehaloses	diacylated	42	1	-	-	-	-	-	-	-	195795	175905	157857	960291	737424	632779	694068	659987	513713	4738.36	24850.2	6451.33	7154.05	4078.63	13213.5
pos_25	mycomass0000057	976.765	-	-	[M+NH4]+	57	DAT	acyl trehaloses	diacylated	42	0	-	-	-	-	-	-	-	1.19416e+07	1.09266e+07	1.01684e+07	1.31318e+07	1.26367e+07	1.14954e+07	1.26092e+07	1.30193e+07	1.18477e+07	1.11892e+07	1.10051e+07	1.02367e+07	1.07886e+07	8.94394e+06	9.38425e+06
pos_26	mycomass0000058	991.709	-	-	[M+Na]+	58	DAT	acyl trehaloses	diacylated	43	2	-	-	-	-	-	-	-	47400	65528.9	63702.1	93326.3	68216.6	46710.1	38378.5	63316.9	43943.2	92157.6	68474.6	37738.7	27716.1	30876.7	28321.5
pos_27	mycomass0000061	1005.72	-	-	[M+Na]+	61	DAT	acyl trehaloses	diacylated	44	2	-	-	-	-	-	-	-	526004	393116	375145	563802	357102	321372	454142	454637	308741	775296	687701	586433	552764	566809	531704
pos_28	mycomass0000062	1007.74	-	-	[M+Na]+	62	DAT	acyl trehaloses	diacylated	44	1	-	-	-	-	-	-	-	8.2878e+06	8.92087e+06	8.54997e+06	5.11683e+06	7.56617e+06	7.05254e+06	6.9422e+06	6.29131e+06	8.52459e+06	8.38559e+06	1.02207e+07	1.01437e+07	8.79406e+06	9.57539e+06	8.49471e+06
pos_29	mycomass0000064	1019.74	-	-	[M+Na]+	64	DAT	acyl trehaloses	diacylated	45	2	-	-	-	-	-	-	-	3.54125e+06	3.82208e+06	3.35979e+06	2.66202e+06	2.80292e+06	2.01622e+06	3.34248e+06	3.04932e+06	2.67051e+06	3.81872e+06	4.1094e+06	3.81015e+06	4.15476e+06	3.33975e+06	3.12419e+06
pos_30	mycomass0000065	1021.76	-	-	[M+Na]+	65	DAT	acyl trehaloses	diacylated	45	1	-	-	-	-	-	-	-	5.17802e+07	5.28712e+07	5.28439e+07	3.19051e+07	3.85519e+07	3.45275e+07	3.57235e+07	3.47626e+07	3.60655e+07	6.17293e+07	6.27313e+07	6.04533e+07	5.97157e+07	5.7815e+07	5.54684e+07
pos_31	mycomass0000066	1023.76	-	-	[M+Na]+	66	DAT	acyl trehaloses	diacylated	45	0	-	-	-	-	-	-	-	101163	23077.9	75655.9	117551	78706.8	87881	114508	68805.3	64178.2	80883.4	78260.3	110108	64125.3	75753.5	78954.3
pos_32	mycomass0000067	1033.76	-	-	[M+Na]+	67	DAT	acyl trehaloses	diacylated	46	2	-	-	-	-	-	-	-	1.44048e+08	1.53155e+08	1.55312e+08	127115851	1.5273e+08	1.38744e+08	1.40946e+08	1.5033e+08	1.53687e+08	1.42832e+08	1.58595e+08	1.5186e+08	1.46705e+08	1.42208e+08	1.36063e+08
pos_33	mycomass0000068	1035.77	-	-	[M+Na]+	68	DAT	acyl trehaloses	diacylated	46	1	-	-	-	-	-	-	-	5.59219e+07	5.642e+07	5.94478e+07	3.24864e+07	3.56726e+07	3.09816e+07	3.69678e+07	3.5934e+07	3.54659e+07	7.1461e+07	7.52817e+07	7.10269e+07	6.61856e+07	6.17131e+07	6.85294e+07
pos_34	mycomass0000070	1047.77	-	-	[M+Na]+	70	DAT	acyl trehaloses	diacylated	47	2	-	-	-	-	-	-	-	8.26038e+07	8.02311e+07	8.25967e+07	7.74952e+07	7.61447e+07	6.77882e+07	7.58538e+07	7.49758e+07	6.82627e+07	9.08556e+07	8.07442e+07	7.97826e+07	8.05915e+07	7.59428e+07	7.39522e+07
pos_35	mycomass0000071	1049.79	-	-	[M+Na]+	71	DAT	acyl trehaloses	diacylated	47	1	-	-	-	-	-	-	-	1.75028e+07	1.66813e+07	1.72051e+07	9.72189e+06	1.11104e+07	8.62681e+06	1.01383e+07	1.0931e+07	9.37501e+06	2.03857e+07	2.18821e+07	1.93988e+07	2.10795e+07	2.04683e+07	2.08045e+07
pos_36	mycomass0000073	1061.79	-	-	[M+Na]+	73	DAT	acyl trehaloses	diacylated	48	2	-	-	-	-	-	-	-	5.63981e+06	5.74724e+06	4.9673e+06	6.45034e+06	5.73746e+06	4.89881e+06	5.57493e+06	5.87197e+06	5.89539e+06	5.05193e+06	4.67195e+06	5.51494e+06	4.95911e+06	4.95305e+06	4.79761e+06
pos_37	mycomass0000074	1063.8	-	-	[M+Na]+	74	DAT	acyl trehaloses	diacylated	48	1	-	-	-	-	-	-	-	0	8377.9	38302	10657	22617.6	21368.1	10703.7	0	8697.68	11751.4	7187.57	37463.2	7632.98	7152.75	17185.5
pos_38	mycomass0000075	1065.82	-	-	[M+Na]+	75	DAT	acyl trehaloses	diacylated	48	0	-	-	-	-	-	-	-	42672.3	61976.6	44944	21577.7	18458.6	28629	0	10155	0	75025	66220.5	59788.6	77988.2	54215.3	55834
pos_39	mycomass0000076	1075.8	-	-	[M+Na]+	76	DAT	acyl trehaloses	diacylated	49	2	-	-	-	-	-	-	-	1.11502e+06	1.04415e+06	860879	1.42991e+06	1.06451e+06	1.099e+06	1.22131e+06	1.16627e+06	1.03257e+06	1.12936e+06	1.03856e+06	932535	979713	917893	976371
pos_40	mycomass0000078	1079.84	-	-	[M+Na]+	78	DAT	acyl trehaloses	diacylated	49	0	-	-	-	-	-	-	-	1.81658e+06	1.49078e+06	1.53032e+06	1.71789e+06	1.68527e+06	1.60462e+06	1.64142e+06	1.70761e+06	1.52852e+06	1.72768e+06	1.77274e+06	1.51197e+06	1.68255e+06	1.41061e+06	1.4889e+06
pos_41	mycomass0000085	1114.91	-	-	[M+NH4]+	85	DAT	acyl trehaloses	diacylated	52	1	-	-	-	-	-	-	-	6057.17	7283.57	25308.2	88808.5	116920	94383.2	77548.5	45843.1	73277	57917.5	165710	132640	117310	190111	106940
pos_42	mycomass0000086	1099.9	-	-	[M+H]+	86	DAT	acyl trehaloses	diacylated	52	0	-	-	-	-	-	-	-	76289.3	7236.82	110398	119232	400063	310134	176422	204374	163528	138818	382286	380464	313570	414707	279198
pos_43	mycomass0000087	1131.87	-	-	[M+Na]+	87	DAT	acyl trehaloses	diacylated	53	2	-	-	-	-	-	-	-	1.02411e+06	844734	763794	817116	598956	639928	605300	839949	540386	1.19001e+06	1.28367e+06	937271	1.29368e+06	935025	1.00506e+06
pos_44	mycomass0000090	1145.88	-	-	[M+Na]+	90	DAT	acyl trehaloses	diacylated	54	2	-	-	-	-	-	-	-	1.0142e+06	949182	779555	672252	686804	556110	533865	608779	546020	1.23597e+06	811972	1.00691e+06	1.24672e+06	1.17353e+06	911157
pos_45	mycomass0000093	1159.9	-	-	[M+Na]+	93	DAT	acyl trehaloses	diacylated	55	2	-	-	-	-	-	-	-	291117	268414	242756	142137	161029	179081	184177	213055	189997	435877	344991	315939	385878	295883	410598
pos_46	mycomass0000142	934.681	-	-	[M+NH4]+	142	TAT	acyl trehaloses	triacylated	38	0	-	-	-	-	-	-	-	1.09242e+06	1.08246e+06	1.19548e+06	1.09523e+06	1.48795e+06	922245	1.32747e+06	1.32329e+06	1.23607e+06	1.14237e+06	821776	930025	829914	725232	598894
pos_47	mycomass0000144	944.668	-	-	[M+NH4]+	144	TAT	acyl trehaloses	triacylated	39	2	-	-	-	-	-	-	-	134462	138822	135363	68829.5	189843	226779	209423	134358	212892	46366.4	92804.7	92044.4	78915.7	122354	65424.1
pos_48	mycomass0000147	941.656	-	-	[M+H]+	147	TAT	acyl trehaloses	triacylated	40	2	-	-	-	-	-	-	-	38133.9	47231.4	60001.2	4051.1	0	52927.1	30590.2	10203.2	39933.6	51924.5	76911.7	91671	96565	115990	56619.2
pos_49	mycomass0000150	972.699	-	-	[M+NH4]+	150	TAT	acyl trehaloses	triacylated	41	2	-	-	-	-	-	-	-	794156	673746	947543	1.08786e+06	981759	934984	964769	824065	812769	738551	605662	694149	747179	720390	710937
pos_50	mycomass0000151	976.725	-	-	[M+NH4]+	151	TAT	acyl trehaloses	triacylated	41	0	-	-	-	-	-	-	-	67993.2	86650.6	89996.6	101711	112320	65703.2	51616	97209	85671.1	62733.4	62994.4	82765.1	64126.3	99226.9	98362.8
pos_51	mycomass0000152	967.672	-	-	[M+H]+	152	TAT	acyl trehaloses	triacylated	42	3	-	-	-	-	-	-	-	1.08659e+07	1.03907e+07	1.11587e+07	5.21627e+06	5.12351e+06	5.78259e+06	5.03829e+06	5.54292e+06	5.96669e+06	1.13589e+07	1.25601e+07	1.33711e+07	1.35508e+07	1.91069e+07	1.41312e+07
pos_52	mycomass0000153	986.715	-	-	[M+NH4]+	153	TAT	acyl trehaloses	triacylated	42	2	-	-	-	-	-	-	-	28041.6	76102.5	64045.1	38474.7	46378	46940.7	13042	16831.3	68721	19088.3	26098.3	0	28154.2	113004	85347.7
pos_53	mycomass0000154	973.72	-	-	[M+H]+	154	TAT	acyl trehaloses	triacylated	42	0	-	-	-	-	-	-	-	223025	207365	223482	45692.1	31171	27462.3	24861.7	27204.5	21853.7	237958	427944	364038	259877	307779	353782
pos_54	mycomass0000155	998.715	-	-	[M+NH4]+	155	TAT	acyl trehaloses	triacylated	43	3	-	-	-	-	-	-	-	596973	611985	622625	976510	443757	1.36706e+06	532286	585049	887366	293344	430944	407314	465416	661712	527248
pos_55	mycomass0000156	1000.73	-	-	[M+NH4]+	156	TAT	acyl trehaloses	triacylated	43	2	-	-	-	-	-	-	-	36098.5	41950.9	42195.8	13836.4	41435.7	47464.3	13613.1	0	71667.8	0	35847.4	25901.6	49960.3	14185.9	79503.8
pos_56	mycomass0000157	987.732	-	-	[M+H]+	157	TAT	acyl trehaloses	triacylated	43	0	-	-	-	-	-	-	-	201672	225730	137082	263457	168150	148803	242138	244434	210599	185949	164126	197220	145365	145037	177758
pos_57	mycomass0000159	997.722	-	-	[M+H]+	159	TAT	acyl trehaloses	triacylated	44	2	-	-	-	-	-	-	-	5993.41	0	14624.2	6332.3	0	5298.01	0	0	0	9457.45	11076.3	0	8908.23	0	0
pos_58	mycomass0000160	1016.77	-	-	[M+NH4]+	160	TAT	acyl trehaloses	triacylated	44	1	-	-	-	-	-	-	-	0	20034.6	1551.33	14960.2	0	9080.41	0	7862.07	0	21618.1	17033.2	20331.4	0	15343.4	0
pos_59	mycomass0000161	1001.75	-	-	[M+H]+	161	TAT	acyl trehaloses	triacylated	44	0	-	-	-	-	-	-	-	1.46268e+06	1.33138e+06	1.44843e+06	11031.9	956.433	5255.32	5659.16	5510.66	4352.98	1.7536e+06	1.83504e+06	1.53882e+06	1.60194e+06	1.54365e+06	1.60765e+06
pos_60	mycomass0000162	1026.74	-	-	[M+NH4]+	162	TAT	acyl trehaloses	triacylated	45	3	-	-	-	-	-	-	-	9.26568e+06	9.46478e+06	8.79795e+06	9.70524e+06	8.36693e+06	8.17304e+06	8.7117e+06	8.94565e+06	7.57764e+06	8.4507e+06	8.85262e+06	9.94578e+06	9.29741e+06	9.10102e+06	9.24491e+06
pos_61	mycomass0000163	1033.71	-	-	[M+Na]+	163	TAT	acyl trehaloses	triacylated	45	2	-	-	-	-	-	-	-	957456	995738	994783	435504	501517	506512	393455	446518	461771	1.05879e+06	1.51024e+06	1.49624e+06	1.30845e+06	2.10079e+06	1.5613e+06
pos_62	mycomass0000165	1015.77	-	-	[M+H]+	165	TAT	acyl trehaloses	triacylated	45	0	-	-	-	-	-	-	-	18297.1	37665.7	46506.7	0	0	0	0	0	0	110560	114337	78218	77032.2	72086.3	107362
pos_63	mycomass0000166	1045.71	-	-	[M+Na]+	166	TAT	acyl trehaloses	triacylated	46	3	-	-	-	-	-	-	-	3.27269e+06	3.47531e+06	3.18378e+06	1.72415e+06	2.01857e+06	1.73386e+06	2.25907e+06	2.15511e+06	2.16145e+06	2.87457e+06	4.00208e+06	4.0142e+06	3.25195e+06	5.89813e+06	4.23911e+06
pos_64	mycomass0000168	1049.75	-	-	[M+Na]+	168	TAT	acyl trehaloses	triacylated	46	1	-	-	-	-	-	-	-	3.64834e+06	4.02978e+06	4.11086e+06	3.39872e+06	3.04963e+06	2.84258e+06	3.40149e+06	3.23487e+06	2.64727e+06	4.06015e+06	4.43012e+06	3.92131e+06	4.10953e+06	3.78696e+06	4.39782e+06
pos_65	mycomass0000169	1029.78	-	-	[M+H]+	169	TAT	acyl trehaloses	triacylated	46	0	-	-	-	-	-	-	-	448621	395499	438745	0	0	0	0	0	0	602314	792822	528258	619569	501459	545660
pos_66	mycomass0000170	1054.78	-	-	[M+NH4]+	170	TAT	acyl trehaloses	triacylated	47	3	-	-	-	-	-	-	-	3.17852e+06	2.82796e+06	2.61508e+06	2.93979e+06	2.66967e+06	2.51016e+06	2.97117e+06	2.71549e+06	2.47124e+06	2.76729e+06	2.91501e+06	2.86777e+06	2.9317e+06	2.69311e+06	2.72467e+06
pos_67	mycomass0000172	1063.77	-	-	[M+Na]+	172	TAT	acyl trehaloses	triacylated	47	1	-	-	-	-	-	-	-	3.77514e+06	4.27928e+06	4.14925e+06	3.22898e+06	2.95953e+06	2.52414e+06	2.99386e+06	3.42608e+06	3.11006e+06	4.71315e+06	4.70359e+06	4.15762e+06	4.38553e+06	3.82254e+06	4.03823e+06
pos_68	mycomass0000174	1051.77	-	-	[M+H]+	174	TAT	acyl trehaloses	triacylated	48	3	-	-	-	-	-	-	-	132439	112872	56343.2	99863.4	83116.1	49603.6	97569.5	65170.7	84117.9	86714.1	78540.4	103318	51952.6	96756.9	115135
pos_69	mycomass0000175	1075.77	-	-	[M+Na]+	175	TAT	acyl trehaloses	triacylated	48	2	-	-	-	-	-	-	-	4.82197e+06	4.78403e+06	4.97841e+06	4.69031e+06	4.15772e+06	3.7654e+06	4.23347e+06	4.24831e+06	3.6774e+06	5.04636e+06	5.40003e+06	4.97957e+06	5.03913e+06	4.15504e+06	5.03421e+06
pos_70	mycomass0000176	1077.78	-	-	[M+Na]+	176	TAT	acyl trehaloses	triacylated	48	1	-	-	-	-	-	-	-	1.30251e+08	1.42273e+08	1.45778e+08	1.24224e+08	1.4779e+08	1.37054e+08	1.3861e+08	1.42944e+08	1.47998e+08	1.33738e+08	1.4251e+08	1.44516e+08	1.33134e+08	1.37345e+08	124570017
pos_71	mycomass0000178	1065.78	-	-	[M+H]+	178	TAT	acyl trehaloses	triacylated	49	3	-	-	-	-	-	-	-	2.4034e+07	2.64888e+07	2.46319e+07	1.40145e+07	1.71442e+07	1.47631e+07	1.45254e+07	1.58563e+07	16019061	2.87412e+07	3.164e+07	3.14762e+07	3.19831e+07	2.97448e+07	2.76204e+07
pos_72	mycomass0000179	1089.78	-	-	[M+Na]+	179	TAT	acyl trehaloses	triacylated	49	2	-	-	-	-	-	-	-	2.65607e+08	2.87842e+08	2.80884e+08	2.37995e+08	2.53794e+08	2.36141e+08	2.61918e+08	2.56698e+08	2.50268e+08	2.9147e+08	2.9806e+08	290060088	2.71545e+08	2.59673e+08	2.55984e+08
pos_73	mycomass0000180	1091.8	-	-	[M+Na]+	180	TAT	acyl trehaloses	triacylated	49	1	-	-	-	-	-	-	-	7.95885e+07	8.90307e+07	8.28943e+07	7.93973e+07	8.19016e+07	7.35134e+07	7.77645e+07	7.9099e+07	7.48873e+07	8.79073e+07	9.13978e+07	8.92924e+07	8.89549e+07	8.0026e+07	7.57263e+07
pos_74	mycomass0000181	1093.81	-	-	[M+Na]+	181	TAT	acyl trehaloses	triacylated	49	0	-	-	-	-	-	-	-	8.00511e+06	8.65855e+06	8.54106e+06	4.31945e+06	5.20667e+06	3.96772e+06	4.0288e+06	4.60838e+06	3.751e+06	1.03086e+07	1.08791e+07	1.05338e+07	1.12885e+07	1.03938e+07	1.12031e+07
pos_75	mycomass0000182	1079.8	-	-	[M+H]+	182	TAT	acyl trehaloses	triacylated	50	3	-	-	-	-	-	-	-	3.14599e+07	2.98651e+07	3.27142e+07	1.65473e+07	1.74522e+07	1.4956e+07	1.58279e+07	1.6313e+07	1.60309e+07	4.07131e+07	3.9621e+07	4.06797e+07	3.92531e+07	3.7151e+07	3.89817e+07
pos_76	mycomass0000183	1103.8	-	-	[M+Na]+	183	TAT	acyl trehaloses	triacylated	50	2	-	-	-	-	-	-	-	624519	761820	507524	617415	496947	603311	588390	691413	653653	566638	734501	606888	637336	554791	489979
pos_77	mycomass0000184	1105.81	-	-	[M+Na]+	184	TAT	acyl trehaloses	triacylated	50	1	-	-	-	-	-	-	-	1.17517e+07	1.14627e+07	1.17746e+07	1.13968e+07	9.91033e+06	9.65427e+06	1.13883e+07	10884991	9.9829e+06	1.38806e+07	1.27299e+07	1.24966e+07	1.10893e+07	9.80892e+06	1.08867e+07
pos_78	mycomass0000186	1115.8	-	-	[M+Na]+	186	TAT	acyl trehaloses	triacylated	51	3	-	-	-	-	-	-	-	39150.6	14654.2	28468.1	54244.8	58063.5	41730.3	19828	32420.4	49970.4	15622.5	23728.3	15813.8	15653.3	61756.1	37895.9
pos_79	mycomass0000187	1117.8	-	-	[M+Na]+	187	TAT	acyl trehaloses	triacylated	51	2	-	-	-	-	-	-	-	31965.7	67174	11997.5	0	0	26213.1	0	0	13577.5	53135.6	77078.6	71714.7	118571	80915.8	12742.9
pos_80	mycomass0000191	1109.85	-	-	[M+H]+	191	TAT	acyl trehaloses	triacylated	52	2	-	-	-	-	-	-	-	92751.7	76084.5	70012.9	21859.8	26972.4	15873.8	12713.2	11847.2	0	91058	114190	74420.2	127635	55893	148086
pos_81	mycomass0000194	1143.82	-	-	[M+Na]+	194	TAT	acyl trehaloses	triacylated	53	3	-	-	-	-	-	-	-	6.45247e+07	7.1979e+07	6.7761e+07	6.30078e+07	6.22981e+07	6.46951e+07	6.04299e+07	6.43763e+07	6.2474e+07	6.38464e+07	6.46879e+07	6.87464e+07	6.25175e+07	6.77815e+07	6.1983e+07
pos_82	mycomass0000195	1145.84	-	-	[M+Na]+	195	TAT	acyl trehaloses	triacylated	53	2	-	-	-	-	-	-	-	3.75636e+06	3.55923e+06	3.66715e+06	1.97829e+06	1.87909e+06	1.56426e+06	1.26739e+06	1.61423e+06	1.23662e+06	4.02272e+06	4.14533e+06	4.16779e+06	5.44612e+06	5.36684e+06	5.12273e+06
pos_83	mycomass0000197	1149.87	-	-	[M+Na]+	197	TAT	acyl trehaloses	triacylated	53	0	-	-	-	-	-	-	-	52293	61023.3	34281.8	77546.7	21074.4	44243.3	52973.6	35295.6	61475.4	33096.8	66187.3	61730.4	42194	6099.49	33199.3
pos_84	mycomass0000198	1157.84	-	-	[M+Na]+	198	TAT	acyl trehaloses	triacylated	54	3	-	-	-	-	-	-	-	3.01184e+07	3.59144e+07	3.22956e+07	3.23892e+07	3.16538e+07	3.15481e+07	2.9966e+07	3.16873e+07	3.12286e+07	2.87892e+07	3.01818e+07	3.34697e+07	3.16616e+07	3.15267e+07	3.13796e+07
pos_85	mycomass0000199	1159.86	-	-	[M+Na]+	199	TAT	acyl trehaloses	triacylated	54	2	-	-	-	-	-	-	-	0	61186.9	22260.4	61216.9	0	72418.3	41911.4	16738.3	0	37043.1	19157.7	45105.6	34296.4	46719.9	15878.6
pos_86	mycomass0000200	1161.88	-	-	[M+Na]+	200	TAT	acyl trehaloses	triacylated	54	1	-	-	-	-	-	-	-	37301.1	61060.5	21518.7	22788.4	0	25889.3	2734.53	44550.6	0	42179.8	48773	62642.4	31633.2	34823.2	17805.5
pos_87	mycomass0000202	1171.86	-	-	[M+Na]+	202	TAT	acyl trehaloses	triacylated	55	3	-	-	-	-	-	-	-	1.09879e+07	1.07588e+07	1.16399e+07	1.19327e+07	1.07375e+07	9.46824e+06	1.09993e+07	1.04772e+07	9.44642e+06	1.06873e+07	1.02259e+07	1.04546e+07	1.03027e+07	9.60349e+06	9.56118e+06
pos_88	mycomass0000203	1173.87	-	-	[M+Na]+	203	TAT	acyl trehaloses	triacylated	55	2	-	-	-	-	-	-	-	1.04937e+06	1.30038e+06	1.30268e+06	1.51243e+06	1.02114e+06	775145	1.48477e+06	1.20347e+06	794287	1.57057e+06	1.38795e+06	1.2252e+06	1.31248e+06	1.06356e+06	1.2117e+06
pos_89	mycomass0000204	1175.89	-	-	[M+Na]+	204	TAT	acyl trehaloses	triacylated	55	0	-	-	-	-	-	-	-	822736	761885	621244	511605	539735	358209	700730	396311	382728	889694	831920	827134	1.0658e+06	662578	1.08042e+06
pos_90	mycomass0000206	1185.87	-	-	[M+Na]+	206	TAT	acyl trehaloses	triacylated	56	3	-	-	-	-	-	-	-	8.625e+06	8.94086e+06	8.72731e+06	9.44513e+06	8.34057e+06	7.37051e+06	9.53928e+06	8.83694e+06	7.22472e+06	9.32751e+06	9.08871e+06	8.73115e+06	8.39451e+06	7.16959e+06	7.85151e+06
pos_91	mycomass0000207	1187.89	-	-	[M+Na]+	207	TAT	acyl trehaloses	triacylated	56	2	-	-	-	-	-	-	-	7.59331e+07	7.25068e+07	6.95485e+07	8.03901e+07	6.91978e+07	6.79878e+07	7.28091e+07	7.65789e+07	6.7639e+07	7.2887e+07	8.34635e+07	7.55183e+07	6.95226e+07	7.44141e+07	6.88477e+07
pos_92	mycomass0000208	1189.91	-	-	[M+Na]+	208	TAT	acyl trehaloses	triacylated	56	0	-	-	-	-	-	-	-	460930	605415	542694	297632	382767	391113	470224	299172	187165	834434	737516	487270	791538	617218	805599
pos_93	mycomass0000210	1199.89	-	-	[M+Na]+	210	TAT	acyl trehaloses	triacylated	57	3	-	-	-	-	-	-	-	1.28049e+08	1.19288e+08	1.26308e+08	1.2432e+08	1.17693e+08	1.09034e+08	1.21729e+08	1.17824e+08	1.11033e+08	1.21682e+08	1.17069e+08	1.12995e+08	1.21207e+08	1.0565e+08	1.0791e+08
pos_94	mycomass0000211	1201.91	-	-	[M+Na]+	211	TAT	acyl trehaloses	triacylated	57	2	-	-	-	-	-	-	-	2.59354e+07	2.26361e+07	2.24488e+07	2.37027e+07	2.49908e+07	2.09211e+07	2.51476e+07	2.28412e+07	2.03234e+07	2.33387e+07	2.54516e+07	2.50589e+07	2.40752e+07	2.14591e+07	2.4475e+07
pos_95	mycomass0000212	1203.92	-	-	[M+Na]+	212	TAT	acyl trehaloses	triacylated	57	0	-	-	-	-	-	-	-	127375	104285	77270.2	57243.2	65249	64226.9	36568.6	67322.1	70392.5	95234.4	143740	111206	191043	190798	162047
pos_96	mycomass0000214	1213.9	-	-	[M+Na]+	214	TAT	acyl trehaloses	triacylated	58	3	-	-	-	-	-	-	-	1.00798e+06	985449	906174	990422	844467	971661	906037	950662	796951	1.00771e+06	1.10199e+06	890351	996541	798880	850610
pos_97	mycomass0000215	1215.92	-	-	[M+Na]+	215	TAT	acyl trehaloses	triacylated	58	2	-	-	-	-	-	-	-	3.21386e+06	3.2534e+06	2.92505e+06	3.43079e+06	3.42932e+06	2.58436e+06	3.32822e+06	2.77952e+06	2.79735e+06	3.30387e+06	3.24399e+06	2.94998e+06	3.25787e+06	2.75096e+06	2.9288e+06
pos_98	mycomass0000216	1212.98	-	-	[M+NH4]+	216	TAT	acyl trehaloses	triacylated	58	0	-	-	-	-	-	-	-	675031	677137	690034	589048	820524	762094	770332	694838	905572	554832	621597	608170	548888	572824	527311
pos_99	mycomass0000219	1229.94	-	-	[M+Na]+	219	TAT	acyl trehaloses	triacylated	59	2	-	-	-	-	-	-	-	351304	353446	250154	453314	273314	258757	323566	318579	341767	275027	338101	427245	313120	242446	330412
pos_100	mycomass0000222	1241.93	-	-	[M+Na]+	222	TAT	acyl trehaloses	triacylated	60	3	-	-	-	-	-	-	-	46933.9	80524.2	49284.2	62205.5	54726.8	515.238	0	21072.1	39642.2	147094	183399	108814	141195	105007	105020
pos_101	mycomass0000223	1243.95	-	-	[M+Na]+	223	TAT	acyl trehaloses	triacylated	60	2	-	-	-	-	-	-	-	0	7106	0	0	0	9435.61	14417.6	0	0	0	22567.2	14767.5	17284.1	22799.6	6819.18
pos_102	mycomass0000295	1496.24	-	-	[M+Na]+	295	TAT	acyl trehaloses	triacylated	78	2	-	-	-	-	-	-	-	2.73387e+06	1.18414e+06	2.2577e+06	11269	3.25814e+06	4.51144e+06	2.31646e+06	2.4004e+06	3.5021e+06	17026.3	1.86803e+06	2.49219e+06	1.76093e+06	1.87687e+06	1.947e+06
pos_103	mycomass0000299	1510.25	-	-	[M+Na]+	299	TAT	acyl trehaloses	triacylated	79	2	-	-	-	-	-	-	-	1.51672e+06	892095	817342	1.3995e+06	212652	2.66557e+06	3.08269e+06	1.76174e+06	1.62531e+06	662056	86316.2	1.2733e+06	1.4257e+06	1.54671e+06	934506
pos_104	mycomass0000326	1606.35	-	-	[M+Na]+	326	TAT	acyl trehaloses	triacylated	86	3	-	-	-	-	-	-	-	8244.46	671090	569074	311413	844615	709123	76376.7	720241	1.93792e+06	599504	449151	479065	23028.8	432127	506959
pos_105	mycomass0000463	1157.75	-	-	[M+H]+	463	CL	cardiolipins		50	0	-	-	-	-	-	-	-	56927.2	97921.3	86029.1	0	0	0	0	0	0	7520.85	17647.3	15617.4	19956.1	26187.5	0
pos_106	mycomass0000473	1185.79	-	-	[M+H]+	473	CL	cardiolipins		52	0	-	-	-	-	-	-	-	145432	131220	108253	0.0105767	0	25.037	5.69966	7.19311	0.187284	124419	46711.9	46805.1	1150.39	68862.4	32884
pos_107	mycomass0000504	1297.83	-	-	[M+Na]+	504	CL	cardiolipins		59	4	-	-	-	-	-	-	-	22946.8	45004.3	0	0	0	0	0	0	0	90949.6	23235.8	0	19651.4	56429.9	20651
pos_108	mycomass0000511	1293.89	-	-	[M+H]+	511	CL	cardiolipins		60	2	-	-	-	-	-	-	-	51800.2	81826	57012.3	0	0	0	0	0	0	126070	106175	68192.2	74101.9	88375.2	91362.7
pos_109	mycomass0000513	1297.91	-	-	[M+H]+	513	CL	cardiolipins		60	0	-	-	-	-	-	-	-	350679	397422	168105	176340	87498.1	270317	87589	121260	241892	75494.4	131395	202371	179224	260563	370184
pos_110	mycomass0000514	1325.85	-	-	[M+Na]+	514	CL	cardiolipins		61	4	-	-	-	-	-	-	-	63493.2	0	11990.5	0	0	0	0	0	0	15075.7	91340.6	92496.4	97855.2	72178.9	86747.5
pos_111	mycomass0000519	1339.87	-	-	[M+Na]+	519	CL	cardiolipins		62	4	-	-	-	-	-	-	-	1.41248e+06	583279	862520	0	0	0	0	0	0	1.49646e+06	1.10256e+06	1.11899e+06	1.09197e+06	1.01613e+06	1.00088e+06
pos_112	mycomass0000522	1340.96	-	-	[M+NH4]+	522	CL	cardiolipins		62	1	-	-	-	-	-	-	-	1.16966e+06	1.43655e+06	1.41474e+06	1.99684e+06	1.07874e+06	2.4889e+06	1.04021e+06	1.23315e+06	1.72409e+06	625816	941125	667689	1.25413e+06	1.82494e+06	1.15931e+06
pos_113	mycomass0000527	1337.95	-	-	[M+H]+	527	CL	cardiolipins		63	1	-	-	-	-	-	-	-	97492.9	154419	145687	0	0	0	0	0	0	122852	136535	126626	162926	187611	146138
pos_114	mycomass0000529	1367.9	-	-	[M+Na]+	529	CL	cardiolipins		64	4	-	-	-	-	-	-	-	3.3701e+06	2.95951e+06	3.1736e+06	0	0	0	0	0	0	3.35487e+06	4.02707e+06	3.48474e+06	3.19145e+06	4.03456e+06	3.62762e+06
pos_115	mycomass0000531	1349.95	-	-	[M+H]+	531	CL	cardiolipins		64	2	-	-	-	-	-	-	-	18966.7	14633.3	0	0	0	0	0	0	0	91078.4	12476.2	87445.1	46054.8	58152.2	21878.2
pos_116	mycomass0000532	1368.99	-	-	[M+NH4]+	532	CL	cardiolipins		64	1	-	-	-	-	-	-	-	112531	65492.3	82473.1	108016	75912.7	54580.5	78663.2	0	64763.9	96023.9	98864.5	158120	89809.6	65801.9	188260
pos_117	mycomass0000533	1353.98	-	-	[M+H]+	533	CL	cardiolipins		64	0	-	-	-	-	-	-	-	41997.1	55270.2	60103.8	108437	38787.8	27786.7	95375.2	25893	34571.9	45581.9	83268.9	110172	78475.1	58072.6	97616.8
pos_118	mycomass0000545	1407.01	-	-	[M+NH4]+	545	CL	cardiolipins		67	3	-	-	-	-	-	-	-	21826.9	12278.7	36239.1	0	0	8194.65	11296.2	0	9394.26	83585.5	106469	104455	83694.2	72305.5	69487.2
pos_119	mycomass0000549	1401.98	-	-	[M+H]+	549	CL	cardiolipins		68	4	-	-	-	-	-	-	-	0	81182.9	36364.1	0	0	0	0	0	0	652819	304847	218880	280535	0	43910.2
pos_120	mycomass0000550	1425.98	-	-	[M+Na]+	550	CL	cardiolipins		68	3	-	-	-	-	-	-	-	2.30886e+06	1.67618e+06	1.64286e+06	282594	604007	1.3325e+06	435599	504746	963224	3.64922e+06	5.15617e+06	4.12853e+06	2.67737e+06	2.01321e+06	2.52583e+06
pos_121	mycomass0000551	1427.99	-	-	[M+Na]+	551	CL	cardiolipins		68	2	-	-	-	-	-	-	-	4.17735e+06	2.65946e+06	2.37417e+06	1.96263e+06	4.85614e+06	4.18441e+06	3.4894e+06	2.94395e+06	4.44699e+06	3.64489e+06	4.449e+06	4.35983e+06	4.73938e+06	2.60588e+06	5.01978e+06
pos_122	mycomass0000552	1408.02	-	-	[M+H]+	552	CL	cardiolipins		68	1	-	-	-	-	-	-	-	1.87333e+06	1.64806e+06	1.71174e+06	1.752e+06	1.26855e+06	1.21187e+06	1.48584e+06	1.82967e+06	1.30122e+06	2.08459e+06	1.55546e+06	1.67481e+06	1.79069e+06	1.63077e+06	1.68353e+06
pos_123	mycomass0000555	1435.04	-	-	[M+NH4]+	555	CL	cardiolipins		69	3	-	-	-	-	-	-	-	115404	139330	110381	57632.9	113856	76961.6	60832.5	73543.3	77968	162780	193628	160131	132068	117443	126682
pos_124	mycomass0000556	1420.03	-	-	[M+H]+	556	CL	cardiolipins		69	2	-	-	-	-	-	-	-	129030	87248.6	66453.8	139370	38205.8	124265	79612.6	38249.6	13713.3	158966	141783	220867	93231.8	115157	174476
pos_125	mycomass0000561	1451.07	-	-	[M+NH4]+	561	CL	cardiolipins		70	2	-	-	-	-	-	-	-	22429.3	19556.5	0	0	65408.6	73462.5	29540.2	22771.8	0	67545.4	36598.8	47941.3	58610.8	37135.6	164422
pos_126	mycomass0000875	569.435	-	-	[M+H]+	875	PR	carotenes	zeaxanthin		9	-	-	-	-	-	-	-	664810	661231	474449	690782	771848	705795	744375	812469	716668	528637	508120	504328	466381	461042	464210
pos_127	mycomass0000876	933.636	-	-	[M+Na]+	876	DPPR	decaprenylphosphoribose		50	10	-	-	-	-	-	-	-	10215.8	1.67341	4954.25	89586	66419.2	59439.1	48597.4	52963.2	66097.6	1.26875	5049.44	0	0	0	0
pos_128	mycomass0000877	867.6	-	-	[M+H]+	877	DGDAG	diglycosylated diacylglycerol		30	0	-	-	-	-	-	-	-	26526.9	11244.9	34805.3	0	24149.3	109665	17934.6	0	36459.4	18432.3	23712.8	7835.87	12999.8	4534.69	20604.9
pos_129	mycomass0000878	900.662	-	-	[M+NH4]+	878	DGlcDAG	diglycosylated diacylglycerol		31	0	-	-	-	-	-	-	-	884768	874104	939198	867100	826862	906516	958857	860191	817808	881305	728145	772597	827811	681704	733188
pos_130	mycomass0000880	928.693	-	-	[M+NH4]+	880	DGlcDAG	diglycosylated diacylglycerol		33	0	-	-	-	-	-	-	-	1.51618e+06	1.3691e+06	1.39592e+06	589754	945087	680445	506263	509407	535473	1.98198e+06	1.90664e+06	1.73927e+06	2.09783e+06	2.05477e+06	2.16633e+06
pos_131	mycomass0000920	216.196	-	-	[M+NH4]+	920	FA	fatty acids		12	1	-	-	-	-	-	-	-	32027.9	30753.8	35540.8	30022.6	27582.3	40853.4	36448.5	40962.2	46130.5	33388.9	27229.7	30998.8	25839.2	32944.4	20539
pos_132	mycomass0000921	218.211	-	-	[M+NH4]+	921	FA	fatty acids		12	0	-	-	-	-	-	-	-	274068	283143	298671	262245	350194	284949	330472	388567	400416	230837	229582	263828	242195	244841	225454
pos_133	mycomass0000922	244.227	-	-	[M+NH4]+	922	FA	fatty acids		14	1	-	-	-	-	-	-	-	5031.48	2945.43	3377.99	5092.11	4848.9	5067.82	5555.99	3950.57	4151.15	4933.06	2960.89	4916.57	4769.85	6225.28	4433.51
pos_134	mycomass0000923	246.243	-	-	[M+NH4]+	923	FA	fatty acids		14	0	-	-	-	-	-	-	-	2.48796e+06	2.72682e+06	2.81294e+06	2.48431e+06	3.15306e+06	2.78202e+06	3.22887e+06	3.32693e+06	3.67337e+06	2.16855e+06	2.33058e+06	2.50285e+06	2.46027e+06	2.36344e+06	2.31078e+06
pos_135	mycomass0000924	241.216	-	-	[M+H]+	924	FA	fatty acids		15	1	-	-	-	-	-	-	-	1285.12	3174.88	3079.34	2909.67	3907.75	4741.06	2537.31	3823.03	4006.2	2265.57	2811.99	3045.07	3676.17	2674.36	2163.64
pos_136	mycomass0000925	260.258	-	-	[M+NH4]+	925	FA	fatty acids		15	0	-	-	-	-	-	-	-	5899.16	3973.96	10243.9	11124.6	13934.6	11790.5	11337.9	10572.8	5404.8	3165.91	1294.9	11718.5	4006.97	3926.41	0
pos_137	mycomass0000926	272.258	-	-	[M+NH4]+	926	FA	fatty acids		16	1	-	-	-	-	-	-	-	3.0472e+06	3.25092e+06	3.35902e+06	3.72847e+06	4.96855e+06	4.51235e+06	4.70156e+06	5.1554e+06	5.05641e+06	2.79365e+06	3.4285e+06	3.41782e+06	2.83085e+06	3.56775e+06	3.19996e+06
pos_138	mycomass0000928	283.263	-	-	[M+H]+	928	FA	fatty acids		18	1	-	-	-	-	-	-	-	248341	252511	250138	190646	177238	172858	180778	185255	181810	266139	284440	282709	295384	291253	286682
pos_139	mycomass0000929	328.321	-	-	[M+NH4]+	929	FA	fatty acids		20	1	-	-	-	-	-	-	-	33575.5	38370.5	32285.5	37001.2	36679.9	41344.1	42395.1	46139.2	45511.1	32488.1	42142.3	37843	38245.4	27751.9	31161.7
pos_140	mycomass0000930	325.31	-	-	[M+H]+	930	FA	fatty acids		21	1	-	-	-	-	-	-	-	15588.7	21180.8	27927	16946.7	31414	24874.7	30236.3	28562.2	34922	18198	20034.8	16796.9	12866.1	14722.7	19903.6
pos_141	mycomass0000931	356.352	-	-	[M+NH4]+	931	FA	fatty acids		22	1	-	-	-	-	-	-	-	2.72428e+06	2.94812e+06	2.85751e+06	2.46864e+06	3.10781e+06	2.92322e+06	3.28585e+06	3.32284e+06	3.85803e+06	2.42469e+06	2.49048e+06	2.60449e+06	2.74717e+06	2.43501e+06	2.55534e+06
pos_142	mycomass0000932	389.337	-	-	[M+Na]+	932	FA	fatty acids		24	1	-	-	-	-	-	-	-	10007.2	9627.47	10788.6	9334	10779.8	13958.4	11404.4	12022.8	18149.7	8604.93	5520.72	7938.03	6943.7	7700.29	3530.47
pos_143	mycomass0000933	468.478	-	-	[M+NH4]+	933	FA	fatty acids		30	1	-	-	-	-	-	-	-	8005.03	8553.66	4124.58	12103.8	13899	15192.3	19131.9	19623.4	14370.6	7517.37	12133.8	11239.5	9644.58	12232.2	15229.5
pos_144	mycomass0000935	496.509	-	-	[M+NH4]+	935	FA	fatty acids		32	1	-	-	-	-	-	-	-	0	4138.43	4328.84	12693.9	12218.2	12912	16794.4	18874.6	11435.7	1781.77	0	1632.83	0	2140.44	1267.75
pos_145	mycomass0000951	1373.33	-	-	[M+NH4]+	951	GMM	glucose monomycolate	alpha	82	0, 1 or 2	-	-	-	-	-	-	-	22509.4	51703.2	51809.8	0	0	0	0	0	0	36615.3	8805.73	84841.9	38547.8	76740.2	25274.5
pos_146	mycomass0000954	1398.35	-	-	[M+H]+	954	GMM	glucose monomycolate	alpha	85	1 or 2	-	-	-	-	-	-	-	18987.1	35446.6	0	31986.2	10256.9	0	17224.6	33270.1	0	0	34351	13676.2	0	16559.8	15261.1
pos_147	mycomass0000964	1099.98	-	-	[M+Na]+	964	GMM	glucose monomycolate	alpha	62	1	-	-	-	-	-	-	-	43672	35688.7	14294.6	0	0	0	0	0	0	31143.7	33518	32303.4	33002.9	55191.9	33792.5
pos_148	mycomass0000965	1128.01	-	-	[M+Na]+	965	GMM	glucose monomycolate	alpha	64	1	-	-	-	-	-	-	-	126002	88669.8	99566.6	0	0	0	0	0	0	41025.5	37265.1	40780.4	57305	77955.5	24606.2
pos_149	mycomass0000981	1186.02	-	-	[M+Na]+	981	GMM	glucose monomycolate	carboxy	66	0 or 1	-	-	-	-	-	-	-	293996	449932	157889	462135	453429	482496	499678	591050	893301	127004	70994.4	53917.7	27660.6	0	54614.8
pos_150	mycomass0001024	1279.21	-	-	[M+NH4]+	1024	GMM	glucose monomycolate	methoxy	74	0 or 1	-	-	-	-	-	-	-	133551	75345.2	69012.8	0	0	0	0	0	0	138112	75652.5	137311	94504.9	98071.3	169881
pos_151	mycomass0001033	1405.35	-	-	[M+NH4]+	1033	GMM	glucose monomycolate	methoxy	83	0 or 1	-	-	-	-	-	-	-	92872.1	12136	40686.8	78009.4	69626.3	72977.1	62105.7	99809.8	111034	108118	87572.1	43670	91098.8	77748.6	105165
pos_152	mycomass0001044	1257.23	-	-	[M+NH4]+	1044	GMM	glucose monomycolate	w1-methoxy	72	1	-	-	-	-	-	-	-	18853.8	15510	39054.3	0	14993.5	0	0	0	20551.2	25816.3	17411.3	22636.5	16615.2	32779.5	0
pos_153	mycomass0001088	778.604	-	-	[M+NH4]+	1088	GlcADAG	glucuronosyl diacylglycerol		32	0	-	-	-	-	-	-	-	1.4818e+07	1.51105e+07	1.53524e+07	1.51011e+07	1.47638e+07	1.32279e+07	1.55863e+07	1.48737e+07	1.38109e+07	1.62961e+07	1.34111e+07	1.28071e+07	1.46001e+07	1.2455e+07	1.37706e+07
pos_154	mycomass0001089	789.61	-	-	[M+H]+	1089	GlcADAG	glucuronosyl diacylglycerol		34	0	-	-	-	-	-	-	-	238557	125299	181760	0	0	0	0	0	0	473475	454427	430351	356861	464839	281895
pos_155	mycomass0001090	803.625	-	-	[M+H]+	1090	GlcADAG	glucuronosyl diacylglycerol		35	0	-	-	-	-	-	-	-	5.98822e+06	4.9375e+06	4.9084e+06	6204.84	280.063	37.0538	228.01	1608	4.1978	6.76735e+06	8.72809e+06	7.859e+06	8.34782e+06	7.75621e+06	7.82571e+06
pos_156	mycomass0001091	817.641	-	-	[M+H]+	1091	GlcADAG	glucuronosyl diacylglycerol		36	0	-	-	-	-	-	-	-	71302.7	133022	78146.8	5192.16	3366.24	3443.56	4381.7	3217.04	3611.37	123712	172427	131704	168809	127744	174414
pos_157	mycomass0001092	831.657	-	-	[M+H]+	1092	GlcADAG	glucuronosyl diacylglycerol		37	0	-	-	-	-	-	-	-	8.97338e+06	1.1032e+07	9.3371e+06	71012.8	63260.8	44417.7	45130	53640.3	46315.1	1.10533e+07	1.40402e+07	1.18439e+07	1.23356e+07	1.21999e+07	1.29489e+07
pos_158	mycomass0001093	845.672	-	-	[M+H]+	1093	GlcADAG	glucuronosyl diacylglycerol		38	0	-	-	-	-	-	-	-	1.03792e+06	972889	1.25356e+06	1553.48	0	0	0	0	0	1.64209e+06	1.30207e+06	1.35473e+06	1.49023e+06	1.63879e+06	1.53143e+06
pos_159	mycomass0001094	273.206	-	-	[M+H]+	1094	MAG	glycerides	monoacylated	12	1	-	-	-	-	-	-	-	3927.13	3752.67	3351.76	2296	4389.13	4237.14	4225.8	2797.87	5255.06	1034.25	2813.13	2795.26	3164.73	2809.78	879.151
pos_160	mycomass0001096	287.221	-	-	[M+H]+	1096	MAG	glycerides	monoacylated	13	1	-	-	-	-	-	-	-	1.17886e+07	1.17495e+07	1.14269e+07	1.06351e+07	1.48359e+07	1.44627e+07	1.3654e+07	14077804	1.66661e+07	9.31731e+06	9.83838e+06	1.03711e+07	9.13825e+06	1.04861e+07	8.87531e+06
pos_161	mycomass0001100	337.235	-	-	[M+Na]+	1100	MAG	glycerides	monoacylated	15	1	-	-	-	-	-	-	-	1.18954e+06	1.19112e+06	1.22343e+06	956029	1.33221e+06	1.30544e+06	1.24579e+06	1.23787e+06	1.55772e+06	893801	944048	1.03462e+06	872871	1.00234e+06	848113
pos_162	mycomass0001101	339.25	-	-	[M+Na]+	1101	MAG	glycerides	monoacylated	15	0	-	-	-	-	-	-	-	1139.23	3079.25	3760.01	1383.1	0	1566.84	1254.85	3379.29	0	9238.17	5765.87	5429.57	10927.8	803.455	5482.39
pos_163	mycomass0001105	362.326	-	-	[M+NH4]+	1105	MAG	glycerides	monoacylated	17	0	-	-	-	-	-	-	-	3.68807e+06	3.91355e+06	3.98106e+06	3.81407e+06	5.27834e+06	4.60407e+06	5.06029e+06	5.2813e+06	6.75416e+06	2.69709e+06	2.95672e+06	3.32871e+06	2.62667e+06	2.82297e+06	2.55142e+06
pos_164	mycomass0001106	374.326	-	-	[M+NH4]+	1106	MAG	glycerides	monoacylated	18	1	-	-	-	-	-	-	-	12171.3	13760.1	14141.2	9441.92	13927.3	14310.1	13168.6	13772.5	15313.4	7984.97	9384.56	14822.5	8753.08	11742.7	12026.6
pos_165	mycomass0001108	393.297	-	-	[M+Na]+	1108	MAG	glycerides	monoacylated	19	1	-	-	-	-	-	-	-	47797.7	45620.3	50670.3	46965.9	59053	45366	56316.4	49209	68602.6	38071.6	41214.6	44882.9	38204.5	39844.6	38673.6
pos_166	mycomass0001109	390.357	-	-	[M+NH4]+	1109	MAG	glycerides	monoacylated	19	0	-	-	-	-	-	-	-	81619.6	80491.6	87405.4	71122.6	147603	102833	107440	103067	163867	72416.8	68816	73431.6	52671.1	65560.9	59873.5
pos_167	mycomass0001110	402.358	-	-	[M+NH4]+	1110	MAG	glycerides	monoacylated	20	1	-	-	-	-	-	-	-	82431.5	87777.5	93253.7	82050.7	99168.2	105217	95501.7	99287.3	112247	63455.9	80772.8	79034.8	69276.6	77402.9	71501.2
pos_168	mycomass0001112	416.373	-	-	[M+NH4]+	1112	MAG	glycerides	monoacylated	21	1	-	-	-	-	-	-	-	34172	43260.2	38103.2	32280.7	55103.7	45322.6	46713.8	41388.6	57380.3	20029.2	29792.7	29528.4	26111.8	27714.8	25983.4
pos_169	mycomass0001113	423.345	-	-	[M+Na]+	1113	MAG	glycerides	monoacylated	21	0	-	-	-	-	-	-	-	24622.4	28254.4	29565.3	27087.4	25275.1	30108	30258.6	34973.5	36485.8	18093.4	23670	25195.3	24731	22720.9	25195.2
pos_170	mycomass0001114	413.362	-	-	[M+H]+	1114	MAG	glycerides	monoacylated	22	1	-	-	-	-	-	-	-	9907.58	14628	13459.1	2471.08	3482.85	1675.41	0	3457.62	2439.94	20269.7	24906	27100.2	10486.4	14798.5	17843
pos_171	mycomass0001116	427.378	-	-	[M+H]+	1116	MAG	glycerides	monoacylated	23	1	-	-	-	-	-	-	-	225997994	2.49961e+08	2.50647e+08	2.14083e+08	2.93251e+08	2.69965e+08	2.83272e+08	2.73009e+08	3.38943e+08	1.96517e+08	2.20907e+08	220438753	1.97047e+08	2.21122e+08	1.96935e+08
pos_172	mycomass0001118	458.42	-	-	[M+NH4]+	1118	MAG	glycerides	monoacylated	24	1	-	-	-	-	-	-	-	7.70167e+06	6.86619e+06	7.21308e+06	6.2416e+06	8.66043e+06	8.64227e+06	8.38139e+06	8.61443e+06	1.03647e+07	6.32888e+06	6.42342e+06	7.04076e+06	5.83366e+06	6.82538e+06	5.34619e+06
pos_173	mycomass0001120	455.409	-	-	[M+H]+	1120	MAG	glycerides	monoacylated	25	1	-	-	-	-	-	-	-	958946	1.0067e+06	1.21129e+06	1.15279e+06	1.50259e+06	1.74356e+06	1.45541e+06	1.58319e+06	1.88637e+06	794366	880141	812591	752224	865441	651799
pos_174	mycomass0001123	493.425	-	-	[M+Na]+	1123	MAG	glycerides	monoacylated	26	0	-	-	-	-	-	-	-	8107.13	13057.3	0	0	0	7601.21	0	0	8170.93	18969.8	11994.7	4103.28	26634.5	7895.4	16697.3
pos_175	mycomass0001124	500.467	-	-	[M+NH4]+	1124	MAG	glycerides	monoacylated	27	1	-	-	-	-	-	-	-	577689	550026	541318	530692	868071	776401	709842	713258	1.01696e+06	383567	395462	444841	274197	369961	297997
pos_176	mycomass0001126	514.483	-	-	[M+NH4]+	1126	MAG	glycerides	monoacylated	28	1	-	-	-	-	-	-	-	2.45794e+07	2.53899e+07	2.46288e+07	2.19184e+07	3.04553e+07	3.00305e+07	2.82468e+07	2.96879e+07	3.47961e+07	2.07873e+07	2.14572e+07	2.25918e+07	2.00643e+07	2.27796e+07	1.95228e+07
pos_177	mycomass0001127	521.457	-	-	[M+Na]+	1127	MAG	glycerides	monoacylated	28	0	-	-	-	-	-	-	-	9143.79	12905.6	7894.25	0	6819.5	4880.34	3439.83	16793	13245.4	21367.1	24575.5	17902.8	12473.4	21964.4	15753.9
pos_178	mycomass0001128	528.499	-	-	[M+NH4]+	1128	MAG	glycerides	monoacylated	29	1	-	-	-	-	-	-	-	1.24307e+07	1.30728e+07	1.27266e+07	1.11844e+07	1.57652e+07	1.55543e+07	1.44382e+07	1.52597e+07	1.79486e+07	1.04554e+07	1.10916e+07	1.16113e+07	10169622	1.15927e+07	9.98735e+06
pos_179	mycomass0001129	535.472	-	-	[M+Na]+	1129	MAG	glycerides	monoacylated	29	0	-	-	-	-	-	-	-	19691.9	3998.59	12102.6	3055.07	22384	18129.9	14235.1	14663.7	12564.1	30304.1	20191.1	15580	29195	13319.6	10609.9
pos_180	mycomass0001130	547.472	-	-	[M+Na]+	1130	MAG	glycerides	monoacylated	30	1	-	-	-	-	-	-	-	159281	122689	141490	72534.5	78398.9	45006.5	70640.4	70907.9	88548.1	254946	245001	212868	188444	160727	206856
pos_181	mycomass0001131	549.488	-	-	[M+Na]+	1131	MAG	glycerides	monoacylated	30	0	-	-	-	-	-	-	-	1.38581e+06	1.20045e+06	1.11262e+06	415938	445534	419045	408428	523675	492809	1.80769e+06	1.43665e+06	1.73241e+06	1.50278e+06	1.64979e+06	1.60303e+06
pos_182	mycomass0001132	556.53	-	-	[M+NH4]+	1132	MAG	glycerides	monoacylated	31	1	-	-	-	-	-	-	-	555231	629509	586764	598197	671027	676172	817938	747827	888884	443225	587737	593560	447731	572005	522658
pos_183	mycomass0001133	563.504	-	-	[M+Na]+	1133	MAG	glycerides	monoacylated	31	0	-	-	-	-	-	-	-	220263	195644	202709	120217	175322	147642	129101	159501	145148	297986	212387	224393	244642	227261	221311
pos_184	mycomass0001134	575.503	-	-	[M+Na]+	1134	MAG	glycerides	monoacylated	32	1	-	-	-	-	-	-	-	73144.4	35827.7	85932	77125	72616.6	81671.7	56319.5	58076	56030.3	89443.8	73265.3	27371.2	74510.8	31820	45341.7
pos_185	mycomass0001135	577.519	-	-	[M+Na]+	1135	MAG	glycerides	monoacylated	32	0	-	-	-	-	-	-	-	693162	528529	542853	202446	311336	222849	181456	268794	255960	1.28342e+06	928512	762343	670935	341304	494343
pos_186	mycomass0001136	584.561	-	-	[M+NH4]+	1136	MAG	glycerides	monoacylated	33	1	-	-	-	-	-	-	-	335203	309096	386519	341332	458722	558676	459477	463873	618192	171668	237903	240007	198942	190793	210520
pos_187	mycomass0001137	591.535	-	-	[M+Na]+	1137	MAG	glycerides	monoacylated	33	0	-	-	-	-	-	-	-	215212	270981	238110	147259	175185	128556	152431	165071	143444	305214	229614	219932	271920	217799	316949
pos_188	mycomass0001138	453.357	-	-	[M+H]+	1138	DAG	glycerides	diacylated	24	2	-	-	-	-	-	-	-	149041	134919	124231	40687.7	42979	34748.8	37023.7	41350.1	23678.4	0	0	0	0	0	0
pos_189	mycomass0001139	472.4	-	-	[M+NH4]+	1139	DAG	glycerides	diacylated	24	1	-	-	-	-	-	-	-	76043.6	79846.8	75387.5	72569.1	101268	95078.4	94605.9	94488.3	118504	60066.4	68540.6	76333.1	65970.7	77380.1	60285.6
pos_190	mycomass0001143	488.431	-	-	[M+NH4]+	1143	DAG	glycerides	diacylated	25	0	-	-	-	-	-	-	-	141929	147398	145705	129457	198219	175352	175793	168349	229363	110127	128042	135766	105569	130980	120072
pos_191	mycomass0001144	498.416	-	-	[M+NH4]+	1144	DAG	glycerides	diacylated	26	2	-	-	-	-	-	-	-	7101.24	6541.07	9713.42	0	13338.3	6757.34	10821.3	0	17859.4	2888.87	10700.8	11079	7089.56	13609	0
pos_192	mycomass0001145	500.431	-	-	[M+NH4]+	1145	DAG	glycerides	diacylated	26	1	-	-	-	-	-	-	-	23847.5	21054.1	21828.3	16339.9	29495.2	25069	28280.4	22007.6	33024.9	16722.9	14040.3	22042	18807.7	23986.6	9522.35
pos_193	mycomass0001147	495.402	-	-	[M+H]+	1147	DAG	glycerides	diacylated	27	2	-	-	-	-	-	-	-	8800.02	11512	10468.2	5869.88	7679.63	8598.13	4590.6	7457.27	6571.35	17613.2	20124	18460.2	13286.1	13398	17155.3
pos_194	mycomass0001148	514.447	-	-	[M+NH4]+	1148	DAG	glycerides	diacylated	27	1	-	-	-	-	-	-	-	23921.8	18649.2	18919.6	17425.1	25015	21186.5	23499.4	27260.9	27465.3	18643.7	21722.4	16760.4	21467.1	21641.4	19307
pos_195	mycomass0001150	526.447	-	-	[M+NH4]+	1150	DAG	glycerides	diacylated	28	2	-	-	-	-	-	-	-	69785.7	75867.3	87464.4	84364.5	115611	112793	102615	105719	122113	64448.2	66395.3	69166.7	60492.6	62525.1	58448.8
pos_196	mycomass0001151	528.463	-	-	[M+NH4]+	1151	DAG	glycerides	diacylated	28	1	-	-	-	-	-	-	-	147339	134949	156273	141195	191731	190356	184309	192619	225781	140514	130494	134854	129799	127926	127866
pos_197	mycomass0001152	513.452	-	-	[M+H]+	1152	DAG	glycerides	diacylated	28	0	-	-	-	-	-	-	-	38996.2	40850.8	40164.7	14575.8	11872.1	11400.3	11350.2	13776	10354.1	104647	61877	44689.7	96463.7	49773.8	77307.3
pos_198	mycomass0001153	540.462	-	-	[M+NH4]+	1153	DAG	glycerides	diacylated	29	2	-	-	-	-	-	-	-	80481.9	74901.7	82230.5	100368	125622	128006	97160.9	118988	137256	59249.8	58732.8	72569.7	68009.3	72263.3	47921.5
pos_199	mycomass0001155	527.467	-	-	[M+H]+	1155	DAG	glycerides	diacylated	29	0	-	-	-	-	-	-	-	67616.5	71693.9	62986.6	50.6518	512.941	0	0	90.2133	0	164960	109550	86908.8	173889	110199	146477
pos_200	mycomass0001157	556.494	-	-	[M+NH4]+	1157	DAG	glycerides	diacylated	30	1	-	-	-	-	-	-	-	16980.8	20297.2	20819.7	24231.2	27306.1	37657.4	21090.5	29616.3	41124.8	7061.63	14853.9	11115.8	8543.51	21254.9	2557.35
pos_201	mycomass0001158	563.465	-	-	[M+Na]+	1158	DAG	glycerides	diacylated	30	0	-	-	-	-	-	-	-	5228.12	9671.94	6524.23	141502	164141	147135	147275	136287	155713	7784.94	7418.77	2285.95	2695.12	2493.78	8081.27
pos_202	mycomass0001160	553.481	-	-	[M+H]+	1160	DAG	glycerides	diacylated	31	1	-	-	-	-	-	-	-	1827.64	1684.03	0	0	0	0	0	0	0	2079	7979.68	3214.27	0	0	3076.08
pos_203	mycomass0001161	555.498	-	-	[M+H]+	1161	DAG	glycerides	diacylated	31	0	-	-	-	-	-	-	-	8649.77	5493.47	16437.8	0	0	0	0	0	0	66156.5	32968.4	0	67780.7	4164.44	44266.7
pos_204	mycomass0001162	582.509	-	-	[M+NH4]+	1162	DAG	glycerides	diacylated	32	2	-	-	-	-	-	-	-	29655.3	18095.1	45391.3	7096.46	9311.16	2884.71	6500.36	6265.52	3748.98	72862.2	64287.4	54012.4	37068.2	24684.9	33163.4
pos_205	mycomass0001163	584.525	-	-	[M+NH4]+	1163	DAG	glycerides	diacylated	32	1	-	-	-	-	-	-	-	892527	825888	846111	277972	304421	254051	241414	233727	233249	1.47269e+06	1.2129e+06	983208	1.11985e+06	598770	918380
pos_206	mycomass0001164	591.496	-	-	[M+Na]+	1164	DAG	glycerides	diacylated	32	0	-	-	-	-	-	-	-	1.83633e+06	2.18158e+06	1.73641e+06	3.06003e+06	3.37724e+06	3.10693e+06	3.30231e+06	3.65959e+06	3.91166e+06	1.26035e+06	984137	798241	1.03332e+06	645035	769858
pos_207	mycomass0001166	598.54	-	-	[M+NH4]+	1166	DAG	glycerides	diacylated	33	1	-	-	-	-	-	-	-	202719	203256	235557	515423	557278	493167	497790	370615	419920	301269	249122	154840	240734	82380.4	166945
pos_208	mycomass0001167	600.556	-	-	[M+NH4]+	1167	DAG	glycerides	diacylated	33	0	-	-	-	-	-	-	-	271987	520726	271741	970516	1.09903e+06	992424	1.14753e+06	1.05119e+06	940681	56378.1	8468.86	0	35919.3	0	11073.1
pos_209	mycomass0001168	610.541	-	-	[M+NH4]+	1168	DAG	glycerides	diacylated	34	2	-	-	-	-	-	-	-	1.44879e+06	1.78839e+06	1.85079e+06	3.97058e+06	4.05779e+06	3.66022e+06	4.10415e+06	3.70397e+06	3.7095e+06	1.40938e+06	1.27842e+06	1.02537e+06	1.19655e+06	690091	933571
pos_210	mycomass0001169	612.556	-	-	[M+NH4]+	1169	DAG	glycerides	diacylated	34	1	-	-	-	-	-	-	-	2.33743e+07	2.74189e+07	2.19246e+07	2.09367e+07	2.36945e+07	2.20389e+07	2.20988e+07	2.35275e+07	2.64033e+07	3.28202e+07	2.73232e+07	2.11359e+07	2.46708e+07	1.31819e+07	1.67497e+07
pos_211	mycomass0001170	619.527	-	-	[M+Na]+	1170	DAG	glycerides	diacylated	34	0	-	-	-	-	-	-	-	9.09148e+06	1.03578e+07	8.18073e+06	1.16203e+07	1.49429e+07	1.48532e+07	1.49196e+07	1.497e+07	1.64669e+07	4.15908e+06	3.45822e+06	4.34744e+06	3.64126e+06	4.17651e+06	3.46677e+06
pos_212	mycomass0001171	624.556	-	-	[M+NH4]+	1171	DAG	glycerides	diacylated	35	2	-	-	-	-	-	-	-	0	17830.9	6089.96	32531.9	39897.1	17201.7	50887.8	58063.6	31273.2	6082.29	0	0	6196.62	0	0
pos_213	mycomass0001172	631.527	-	-	[M+Na]+	1172	DAG	glycerides	diacylated	35	1	-	-	-	-	-	-	-	944078	1.06527e+06	1.13869e+06	1.28354e+06	1.75985e+06	1.77027e+06	1.43848e+06	1.67404e+06	1.37373e+06	917228	580816	353215	477597	179331	349436
pos_214	mycomass0001173	633.543	-	-	[M+Na]+	1173	DAG	glycerides	diacylated	35	0	-	-	-	-	-	-	-	3.47974e+06	2.62611e+06	2.78491e+06	4.53397e+06	5.77792e+06	4.95e+06	5.57355e+06	5.84125e+06	5.93448e+06	1.06217e+06	724825	733213	796191	786398	757930
pos_215	mycomass0001174	638.572	-	-	[M+NH4]+	1174	DAG	glycerides	diacylated	36	2	-	-	-	-	-	-	-	1.96462e+07	2.13465e+07	2.2181e+07	2.65151e+07	3.77373e+07	3.4381e+07	3.35646e+07	3.3063e+07	4.11962e+07	1.54758e+07	1.57804e+07	1.56851e+07	1.45141e+07	1.5178e+07	1.31553e+07
pos_216	mycomass0001175	640.588	-	-	[M+NH4]+	1175	DAG	glycerides	diacylated	36	1	-	-	-	-	-	-	-	1.92663e+06	1.94899e+06	1.76898e+06	2.64719e+06	2.99974e+06	3.02265e+06	3.07369e+06	3.15482e+06	3.00128e+06	1.34423e+06	959148	899002	1.10144e+06	786910	902924
pos_217	mycomass0001176	647.558	-	-	[M+Na]+	1176	DAG	glycerides	diacylated	36	0	-	-	-	-	-	-	-	4.45258e+06	4.39491e+06	5.08114e+06	6.46219e+06	7.46543e+06	7.19552e+06	9.28119e+06	7.56668e+06	8.2697e+06	2.56939e+06	2.1318e+06	1.98946e+06	1.79792e+06	1.72918e+06	2.05489e+06
pos_218	mycomass0001177	652.587	-	-	[M+NH4]+	1177	DAG	glycerides	diacylated	37	2	-	-	-	-	-	-	-	273038	201567	233482	815040	1.34876e+06	1.1311e+06	1.17302e+06	1.09573e+06	1.32906e+06	87658.4	66937.5	92617.3	56490.3	99052.7	38643.8
pos_219	mycomass0001179	661.574	-	-	[M+Na]+	1179	DAG	glycerides	diacylated	37	0	-	-	-	-	-	-	-	133979	155496	137713	236623	369618	298500	328643	337087	342891	24977.5	30506.8	19702	20733.9	10303.1	26146.7
pos_220	mycomass0001180	666.603	-	-	[M+NH4]+	1180	DAG	glycerides	diacylated	38	2	-	-	-	-	-	-	-	4.3955e+06	4.10182e+06	3.70939e+06	7.82325e+06	1.24787e+07	1.14142e+07	1.0789e+07	1.12484e+07	1.34426e+07	2.29376e+06	1.99782e+06	2.41405e+06	1.72876e+06	2.72902e+06	1.73554e+06
pos_221	mycomass0001181	668.619	-	-	[M+NH4]+	1181	DAG	glycerides	diacylated	38	1	-	-	-	-	-	-	-	91835.8	64427.6	102788	81039.2	99469.3	85722.2	141523	94298.3	102137	101993	83488.1	67393.8	58429.3	43561.4	102162
pos_222	mycomass0001182	675.59	-	-	[M+Na]+	1182	DAG	glycerides	diacylated	38	0	-	-	-	-	-	-	-	78429.5	81560.3	123078	153213	167381	185814	221266	205411	145972	25110	29283.6	18717.4	39732.4	22712	13325.1
pos_223	mycomass0001183	680.619	-	-	[M+NH4]+	1183	DAG	glycerides	diacylated	39	2	-	-	-	-	-	-	-	0	5.63472	3154.96	43194	113807	78642.6	80975.1	92883.9	108573	0	0	0	0	0	0
pos_224	mycomass0001185	667.623	-	-	[M+H]+	1185	DAG	glycerides	diacylated	39	0	-	-	-	-	-	-	-	43086.8	37792.1	32763.5	142.923	90.2923	346.476	26.2608	239.992	136.561	124907	38094.6	26100.3	134510	38438.7	73181.7
pos_225	mycomass0001188	681.639	-	-	[M+H]+	1188	DAG	glycerides	diacylated	40	0	-	-	-	-	-	-	-	37194.1	35850.2	46197.4	0	0	0	0	0	0	201841	37293.6	25537.4	129264	67803.1	120352
pos_226	mycomass0001191	695.655	-	-	[M+H]+	1191	DAG	glycerides	diacylated	41	0	-	-	-	-	-	-	-	6017.17	2749.51	7542.45	0	0	0	0	0	0	30826.4	10695	7273.4	38703	5248.26	13684.3
pos_227	mycomass0001194	726.697	-	-	[M+NH4]+	1194	DAG	glycerides	diacylated	42	0	-	-	-	-	-	-	-	154504	161565	123146	236599	441083	295388	322064	310487	279668	90740.1	15232.9	44297	39363.1	35854.2	20700.4
pos_228	mycomass0001199	752.713	-	-	[M+NH4]+	1199	DAG	glycerides	diacylated	44	1	-	-	-	-	-	-	-	41856.6	69006.8	59880.5	110140	179387	151775	207974	95559.3	155280	55250.8	5515.72	9506.73	26548.3	17147.3	24126.9
pos_229	mycomass0001200	754.728	-	-	[M+NH4]+	1200	DAG	glycerides	diacylated	44	0	-	-	-	-	-	-	-	18519.6	12389.3	0	24483.6	72279.3	70533.5	90035.4	81941.6	74929.5	3826.98	0	0	3582.01	0	0
pos_230	mycomass0001222	862.823	-	-	[M+NH4]+	1222	DAG	glycerides	diacylated	52	2	-	-	-	-	-	-	-	15993.4	5589.41	4115.36	38560.8	27968.6	21026.6	33260.1	32578.5	25056.8	0	3731.18	0	0	0	0
pos_231	mycomass0001228	890.854	-	-	[M+NH4]+	1228	DAG	glycerides	diacylated	54	2	-	-	-	-	-	-	-	12567.5	3609	0	48190.7	32038.4	21029.4	34712.5	31546.9	9023.64	3243.15	0	0	2628.32	0	2475.28
pos_232	mycomass0001245	947.934	-	-	[M+H]+	1245	DAG	glycerides	diacylated	59	0	-	-	-	-	-	-	-	41026.2	12839.3	12914.9	109513	13264.3	98003.7	15996.3	78392	40927.7	15404.4	12124.7	28788.9	23904.6	36208.6	54954.6
pos_233	mycomass0001257	1004	-	-	[M+H]+	1257	DAG	glycerides	diacylated	63	0	-	-	-	-	-	-	-	1.06839e+06	910127	912746	1.0543e+06	1.03269e+06	783468	1.0266e+06	992611	961685	922340	915444	1.02979e+06	903708	955847	1.01711e+06
pos_234	mycomass0001267	655.491	-	-	[M+Na]+	1267	TAG	glycerides	triacylated	36	3	-	-	-	-	-	-	-	341628	400973	388079	1.15828e+06	1.93945e+06	1.75026e+06	1.69292e+06	1.64725e+06	2.20227e+06	241156	267727	279413	230963	291924	227488
pos_235	mycomass0001268	635.525	-	-	[M+H]+	1268	TAG	glycerides	triacylated	36	2	-	-	-	-	-	-	-	50213.1	96050.4	99770.1	127464	173355	166928	130336	156619	181641	52696.9	89759.9	46127.7	36146.7	38947.6	64987.3
pos_236	mycomass0001269	654.567	-	-	[M+NH4]+	1269	TAG	glycerides	triacylated	36	1	-	-	-	-	-	-	-	1.88957e+06	1.68279e+06	1.83296e+06	2.2613e+06	2.72207e+06	2.84968e+06	2.60364e+06	2.78775e+06	3.36624e+06	1.37716e+06	1.41485e+06	1.55044e+06	1.28524e+06	1.59593e+06	1.19601e+06
pos_237	mycomass0001272	666.567	-	-	[M+NH4]+	1272	TAG	glycerides	triacylated	37	2	-	-	-	-	-	-	-	52619.7	34977.2	39028.3	67661.6	79796.5	70129.6	104518	66494	115227	14916.9	22784.7	25733.6	10227.2	13090.7	12739.5
pos_238	mycomass0001273	651.553	-	-	[M+H]+	1273	TAG	glycerides	triacylated	37	1	-	-	-	-	-	-	-	104659	92060.1	101629	13642.8	26567.2	24697.6	13219.5	16138	10200	222112	113370	115687	194983	141640	163030
pos_239	mycomass0001275	661.539	-	-	[M+H]+	1275	TAG	glycerides	triacylated	38	3	-	-	-	-	-	-	-	32738.8	42888.8	43077.6	134936	197096	205828	178326	216537	196908	10207.5	8836.31	28563.2	10688.8	17249.7	17917.6
pos_240	mycomass0001276	680.582	-	-	[M+NH4]+	1276	TAG	glycerides	triacylated	38	2	-	-	-	-	-	-	-	859360	687238	708637	805185	1.26781e+06	1.13874e+06	972345	983372	1.40204e+06	536423	550715	578457	375045	563237	394008
pos_241	mycomass0001279	694.598	-	-	[M+NH4]+	1279	TAG	glycerides	triacylated	39	2	-	-	-	-	-	-	-	0	2928.8	2318.31	17752.9	31610.2	30875.3	21454	18524.2	23000	0	0	0	0	0	0
pos_242	mycomass0001281	711.55	-	-	[M+Na]+	1281	TAG	glycerides	triacylated	40	3	-	-	-	-	-	-	-	3948.32	0	0	0	0	0	0	0	0	2748.35	3403.18	3510.7	10966.1	4667.86	11844.2
pos_243	mycomass0001284	725.572	-	-	[M+Na]+	1284	TAG	glycerides	triacylated	41	3	-	-	-	-	-	-	-	666333	631572	675930	907423	817898	744968	920849	915818	724541	742687	543477	550802	659165	430449	622899
pos_244	mycomass0001289	740.676	-	-	[M+NH4]+	1289	TAG	glycerides	triacylated	42	0	-	-	-	-	-	-	-	58394.3	41861.2	26083	9858.96	17458.1	11140.7	8071.02	29804.8	23033.2	27323.1	49735.3	65989.3	67451.7	49162.4	69851.4
pos_245	mycomass0001294	764.676	-	-	[M+NH4]+	1294	TAG	glycerides	triacylated	44	2	-	-	-	-	-	-	-	124645	94599.2	54971.3	52898.5	94008.7	99211.7	47898.5	49946	76702	187429	98268.4	80131.9	156247	82630.9	144639
pos_246	mycomass0001295	766.692	-	-	[M+NH4]+	1295	TAG	glycerides	triacylated	44	1	-	-	-	-	-	-	-	841996	730791	690072	367405	565092	499601	466919	531762	553039	1.1334e+06	958025	831837	950056	855890	949333
pos_247	mycomass0001296	768.708	-	-	[M+NH4]+	1296	TAG	glycerides	triacylated	44	0	-	-	-	-	-	-	-	363303	331241	252159	132093	246480	197392	175772	283464	260858	419177	425097	414757	313339	357883	318775
pos_248	mycomass0001299	780.708	-	-	[M+NH4]+	1299	TAG	glycerides	triacylated	45	1	-	-	-	-	-	-	-	457494	347140	366796	270854	596082	481553	335382	452207	474712	464072	355873	330101	353625	321552	359997
pos_249	mycomass0001300	782.723	-	-	[M+NH4]+	1300	TAG	glycerides	triacylated	45	0	-	-	-	-	-	-	-	319118	302459	292512	228230	457859	340832	323524	344326	475912	274166	234714	300498	211217	263113	238032
pos_250	mycomass0001301	795.646	-	-	[M+Na]+	1301	TAG	glycerides	triacylated	46	3	-	-	-	-	-	-	-	195460	215182	256351	5708.67	5861.63	3593.65	5412.05	4979.85	5975.28	0	0	3481.66	0	0	3118.55
pos_251	mycomass0001302	792.708	-	-	[M+NH4]+	1302	TAG	glycerides	triacylated	46	2	-	-	-	-	-	-	-	1.73601e+06	1.39229e+06	1.36011e+06	755337	909546	1.01878e+06	852869	964326	1.0334e+06	2.30257e+06	2.08471e+06	1.90317e+06	1.80213e+06	1.69389e+06	2.06439e+06
pos_252	mycomass0001303	794.723	-	-	[M+NH4]+	1303	TAG	glycerides	triacylated	46	1	-	-	-	-	-	-	-	3.22895e+06	2.63818e+06	2.63609e+06	1.10773e+06	1.93772e+06	1.6816e+06	1.6698e+06	1.92986e+06	1.88419e+06	3.92375e+06	3.55886e+06	3.8478e+06	3.34227e+06	2.9861e+06	3.21756e+06
pos_253	mycomass0001304	801.694	-	-	[M+Na]+	1304	TAG	glycerides	triacylated	46	0	-	-	-	-	-	-	-	75666.7	74583.3	62859.7	13764.5	20278.4	13915.6	17216	29823.6	49596.9	63666.1	61445.7	87973.3	54390.1	76477.4	84482
pos_254	mycomass0001306	806.723	-	-	[M+NH4]+	1306	TAG	glycerides	triacylated	47	2	-	-	-	-	-	-	-	570938	457382	470043	322727	722940	645990	598164	618331	740562	569786	475866	471010	472239	389678	551880
pos_255	mycomass0001307	808.739	-	-	[M+NH4]+	1307	TAG	glycerides	triacylated	47	1	-	-	-	-	-	-	-	1.37441e+06	1344721	1.232e+06	958318	1.66646e+06	1.53399e+06	1.39381e+06	1.42729e+06	1.80482e+06	1.36503e+06	1.19379e+06	1.21108e+06	1.11047e+06	1.26423e+06	1.14628e+06
pos_256	mycomass0001308	810.755	-	-	[M+NH4]+	1308	TAG	glycerides	triacylated	47	0	-	-	-	-	-	-	-	843947	873322	693265	608491	788090	791522	848143	829462	997336	728608	777097	763015	606563	716341	684758
pos_257	mycomass0001309	818.723	-	-	[M+NH4]+	1309	TAG	glycerides	triacylated	48	3	-	-	-	-	-	-	-	1.46792e+06	1.28469e+06	1.32569e+06	1.00581e+06	1.09683e+06	1.05617e+06	950580	1.10044e+06	968376	1.92893e+06	1.60526e+06	1.37803e+06	1.53752e+06	1.18497e+06	1.59881e+06
pos_258	mycomass0001310	820.737	-	-	[M+NH4]+	1310	TAG	glycerides	triacylated	48	2	-	-	-	-	-	-	-	71747.7	100669	52069.4	31915.1	19741.5	26727.1	21741.7	33292.4	22304.7	152345	146021	137703	85805.7	76208.7	159412
pos_259	mycomass0001311	822.755	-	-	[M+NH4]+	1311	TAG	glycerides	triacylated	48	1	-	-	-	-	-	-	-	11173685	9.95151e+06	9.4502e+06	3.46106e+06	3.80969e+06	3.85018e+06	3.72992e+06	4.56682e+06	4.81262e+06	1.46936e+07	1.22199e+07	1.50862e+07	1.2843e+07	1.42145e+07	1.41024e+07
pos_260	mycomass0001312	829.725	-	-	[M+Na]+	1312	TAG	glycerides	triacylated	48	0	-	-	-	-	-	-	-	210069	235210	184566	93162.9	120602	133870	151413	127607	169471	188703	165138	197510	161307	234698	211689
pos_261	mycomass0001313	832.739	-	-	[M+NH4]+	1313	TAG	glycerides	triacylated	49	3	-	-	-	-	-	-	-	171965	112108	88845.8	38717.3	218658	163465	126766	114626	147530	146534	206756	140464	99343	90614.5	188961
pos_262	mycomass0001314	834.754	-	-	[M+NH4]+	1314	TAG	glycerides	triacylated	49	2	-	-	-	-	-	-	-	2.42598e+06	2.25733e+06	1.87152e+06	987493	1.5765e+06	1.38925e+06	1.27012e+06	1.18743e+06	1.57203e+06	1.79491e+06	1.38412e+06	1.5821e+06	1.6283e+06	1.61068e+06	1.49768e+06
pos_263	mycomass0001315	836.77	-	-	[M+NH4]+	1315	TAG	glycerides	triacylated	49	1	-	-	-	-	-	-	-	3.19825e+06	3.32608e+06	2.71236e+06	1.8099e+06	2.40505e+06	2.31259e+06	2.29443e+06	2.46019e+06	2.49757e+06	3.76229e+06	3.14363e+06	3.10275e+06	2.9098e+06	2.87971e+06	3.03151e+06
pos_264	mycomass0001316	838.786	-	-	[M+NH4]+	1316	TAG	glycerides	triacylated	49	0	-	-	-	-	-	-	-	1.08789e+06	895932	864585	815407	1.06475e+06	1.00863e+06	1.0563e+06	925785	886506	884162	854530	922537	1.07235e+06	837868	850973
pos_265	mycomass0001317	846.754	-	-	[M+NH4]+	1317	TAG	glycerides	triacylated	50	3	-	-	-	-	-	-	-	5.51627e+06	4.68427e+06	4.43192e+06	3.11689e+06	3.36679e+06	3.03093e+06	3.11241e+06	3.14708e+06	3.25244e+06	7.03987e+06	6.28849e+06	5.98523e+06	5.85606e+06	5.03102e+06	5.62617e+06
pos_266	mycomass0001318	853.725	-	-	[M+Na]+	1318	TAG	glycerides	triacylated	50	2	-	-	-	-	-	-	-	985647	892834	787994	360932	385982	433254	345998	487940	494329	1.06502e+06	1.0763e+06	1.29865e+06	1.03447e+06	1.31282e+06	1.07264e+06
pos_267	mycomass0001319	855.741	-	-	[M+Na]+	1319	TAG	glycerides	triacylated	50	1	-	-	-	-	-	-	-	1.269e+06	1.16941e+06	973315	476390	597471	583922	710322	613950	660112	869184	791446	1.10003e+06	801564	1.04287e+06	1.03542e+06
pos_268	mycomass0001320	852.801	-	-	[M+NH4]+	1320	TAG	glycerides	triacylated	50	0	-	-	-	-	-	-	-	6.60979e+06	8.32088e+06	7.40449e+06	3.43589e+06	4.8239e+06	3.87803e+06	4.76059e+06	3.92898e+06	4.13789e+06	8.37493e+06	9.55006e+06	7.79071e+06	9.26862e+06	7.37037e+06	8.14123e+06
pos_269	mycomass0001321	860.77	-	-	[M+NH4]+	1321	TAG	glycerides	triacylated	51	3	-	-	-	-	-	-	-	645020	644013	539466	440415	547696	394610	489637	472439	518558	801069	594489	625604	595671	664565	701398
pos_270	mycomass0001322	862.786	-	-	[M+NH4]+	1322	TAG	glycerides	triacylated	51	2	-	-	-	-	-	-	-	3.20539e+06	2.95239e+06	2.55492e+06	1.72268e+06	2.09539e+06	2.01877e+06	2.01738e+06	2.22821e+06	2.0822e+06	4.01894e+06	3.07971e+06	3.37395e+06	3.07364e+06	2.92448e+06	3.22534e+06
pos_271	mycomass0001323	864.801	-	-	[M+NH4]+	1323	TAG	glycerides	triacylated	51	1	-	-	-	-	-	-	-	5.79391e+06	6.31088e+06	5.69872e+06	4.00124e+06	4.6025e+06	4.12263e+06	4.81142e+06	4.47565e+06	4.38013e+06	7.1478e+06	6.07128e+06	6.19187e+06	6.83993e+06	5.50118e+06	7.54541e+06
pos_272	mycomass0001324	866.817	-	-	[M+NH4]+	1324	TAG	glycerides	triacylated	51	0	-	-	-	-	-	-	-	1.05269e+06	1.14706e+06	1.16957e+06	1.30031e+06	1.27733e+06	1.3915e+06	1.01239e+06	1.19238e+06	1.03199e+06	1.21939e+06	852864	887177	1.04092e+06	830556	701391
pos_273	mycomass0001325	874.786	-	-	[M+NH4]+	1325	TAG	glycerides	triacylated	52	3	-	-	-	-	-	-	-	1.36643e+07	1.35929e+07	1.15302e+07	1.0223e+07	8.93474e+06	8.80123e+06	9.20936e+06	9.98166e+06	9.74528e+06	1.75881e+07	1.40838e+07	1.40037e+07	1.45648e+07	1.28414e+07	1.46667e+07
pos_274	mycomass0001326	881.756	-	-	[M+Na]+	1326	TAG	glycerides	triacylated	52	2	-	-	-	-	-	-	-	1.78383e+06	1.35273e+06	1.18365e+06	918191	1.31482e+06	1.06971e+06	1.35836e+06	1.08538e+06	1.15174e+06	1.05203e+06	1.14085e+06	1.22379e+06	1.12285e+06	1.21028e+06	1.08107e+06
pos_275	mycomass0001327	878.818	-	-	[M+NH4]+	1327	TAG	glycerides	triacylated	52	1	-	-	-	-	-	-	-	3.71695e+07	4.55404e+07	3.51779e+07	1.31951e+07	1.22604e+07	1.1301e+07	1.46685e+07	1.46605e+07	1.1617e+07	4.02791e+07	4.28236e+07	3.56193e+07	3.94256e+07	2.99977e+07	3.62435e+07
pos_276	mycomass0001328	880.833	-	-	[M+NH4]+	1328	TAG	glycerides	triacylated	52	0	-	-	-	-	-	-	-	6.23508e+06	6.73556e+06	7.8156e+06	3.99788e+06	4.36831e+06	5.29623e+06	4.49681e+06	4.98382e+06	4.05866e+06	8.55611e+06	7.67389e+06	6.60257e+06	6.61014e+06	6.22253e+06	6.30177e+06
pos_277	mycomass0001329	888.802	-	-	[M+NH4]+	1329	TAG	glycerides	triacylated	53	3	-	-	-	-	-	-	-	1.07076e+06	969456	812342	750143	753150	665806	756318	809447	766662	1.29033e+06	976997	1.01182e+06	996826	822484	1.06941e+06
pos_278	mycomass0001330	890.817	-	-	[M+NH4]+	1330	TAG	glycerides	triacylated	53	2	-	-	-	-	-	-	-	3.99809e+06	4.64906e+06	4.14955e+06	2.85495e+06	3.01537e+06	2.69351e+06	2.97007e+06	3.10347e+06	2.63726e+06	5.49282e+06	3.76723e+06	3.7734e+06	4.60785e+06	3.77821e+06	4.65424e+06
pos_279	mycomass0001331	892.833	-	-	[M+NH4]+	1331	TAG	glycerides	triacylated	53	1	-	-	-	-	-	-	-	3.6179e+06	3.99831e+06	3.31851e+06	2.4832e+06	2.16773e+06	2.0443e+06	1.89089e+06	1.97969e+06	1.89795e+06	4.66152e+06	3.65478e+06	3.53485e+06	4.51128e+06	3.21231e+06	3.4824e+06
pos_280	mycomass0001332	894.849	-	-	[M+NH4]+	1332	TAG	glycerides	triacylated	53	0	-	-	-	-	-	-	-	791114	633468	596648	654585	998890	725160	737323	888015	698858	663523	650675	439724	574385	348125	643761
pos_281	mycomass0001333	902.817	-	-	[M+NH4]+	1333	TAG	glycerides	triacylated	54	3	-	-	-	-	-	-	-	1.15766e+07	8.8527e+06	8.84879e+06	9.70192e+06	1.04074e+07	7.70883e+06	1.03749e+07	9.07771e+06	9.17659e+06	1.0283e+07	7.86755e+06	7.45839e+06	9.87964e+06	7.49441e+06	9.21536e+06
pos_282	mycomass0001334	904.832	-	-	[M+NH4]+	1334	TAG	glycerides	triacylated	54	2	-	-	-	-	-	-	-	3.46684e+06	2.45859e+06	2.24386e+06	2.05182e+06	2.18041e+06	1.79119e+06	2.2728e+06	1.87961e+06	1.54739e+06	2.53196e+06	2.58606e+06	2.28404e+06	2.85735e+06	2.3231e+06	2.77512e+06
pos_283	mycomass0001335	906.848	-	-	[M+NH4]+	1335	TAG	glycerides	triacylated	54	1	-	-	-	-	-	-	-	3.38925e+07	4.12406e+07	3.40236e+07	1.15128e+07	1.09878e+07	1.10627e+07	9.78108e+06	1.10225e+07	8.69511e+06	4.1372e+07	4.12729e+07	4.01234e+07	3.72e+07	3.28951e+07	3.5784e+07
pos_284	mycomass0001336	908.864	-	-	[M+NH4]+	1336	TAG	glycerides	triacylated	54	0	-	-	-	-	-	-	-	6.92918e+06	5.61483e+06	5.9454e+06	1.84958e+06	2.99628e+06	2.61314e+06	3.13283e+06	2.2559e+06	2.01707e+06	9.45523e+06	9.51395e+06	6.52447e+06	6.40674e+06	5.94078e+06	7.70978e+06
pos_285	mycomass0001337	916.832	-	-	[M+NH4]+	1337	TAG	glycerides	triacylated	55	3	-	-	-	-	-	-	-	154739	89546.9	106690	152969	151148	94713.1	154570	145451	116682	131491	121211	92349.8	145852	81147.5	110741
pos_286	mycomass0001338	918.849	-	-	[M+NH4]+	1338	TAG	glycerides	triacylated	55	2	-	-	-	-	-	-	-	1.40537e+06	1.58314e+06	1.35718e+06	784443	699603	711763	575371	596336	658181	2.01923e+06	1.55744e+06	1.71958e+06	1.85837e+06	1.41206e+06	1.48688e+06
pos_287	mycomass0001339	920.863	-	-	[M+NH4]+	1339	TAG	glycerides	triacylated	55	1	-	-	-	-	-	-	-	567025	631594	453452	310083	305072	272677	331969	299473	212660	475824	475659	360414	448743	368180	393113
pos_288	mycomass0001340	922.88	-	-	[M+NH4]+	1340	TAG	glycerides	triacylated	55	0	-	-	-	-	-	-	-	526119	597692	477423	380808	476670	488155	451267	565698	382175	740276	613273	538616	611401	395908	568883
pos_289	mycomass0001341	930.849	-	-	[M+NH4]+	1341	TAG	glycerides	triacylated	56	3	-	-	-	-	-	-	-	1.61792e+06	2.07488e+06	1.61474e+06	434389	383871	314349	354655	297860	318949	2.69824e+06	2.47709e+06	2.22848e+06	2.57101e+06	1.94232e+06	2.31661e+06
pos_290	mycomass0001342	937.82	-	-	[M+Na]+	1342	TAG	glycerides	triacylated	56	2	-	-	-	-	-	-	-	441636	508586	443473	31807.1	8043.65	25604.8	9927.68	12132.1	23210.3	556849	421064	523069	419383	422396	362099
pos_291	mycomass0001343	934.879	-	-	[M+NH4]+	1343	TAG	glycerides	triacylated	56	1	-	-	-	-	-	-	-	4.05191e+07	3.66847e+07	3.72324e+07	6.15383e+06	6.27996e+06	5.51578e+06	5.8549e+06	5.99823e+06	4.75606e+06	5.42035e+07	5.24351e+07	4.24688e+07	4.50714e+07	3.37493e+07	4.48817e+07
pos_292	mycomass0001344	936.896	-	-	[M+NH4]+	1344	TAG	glycerides	triacylated	56	0	-	-	-	-	-	-	-	7.58363e+06	9.98754e+06	8.60014e+06	1.49023e+06	1.69796e+06	1.82764e+06	1.63867e+06	1.70865e+06	1.41312e+06	1.31158e+07	1.16685e+07	9.90603e+06	1.07996e+07	1.08741e+07	1.08591e+07
pos_293	mycomass0001345	944.864	-	-	[M+NH4]+	1345	TAG	glycerides	triacylated	57	3	-	-	-	-	-	-	-	611569	692116	626167	182266	94895.3	150892	111041	117556	69767.9	1.07899e+06	848642	939704	836518	691157	689932
pos_294	mycomass0001346	951.835	-	-	[M+Na]+	1346	TAG	glycerides	triacylated	57	2	-	-	-	-	-	-	-	55847.4	49880.2	30309.4	3720.38	0	0	0	0	0	53436.6	39417.5	38100.4	46190.3	24596.3	67337.1
pos_295	mycomass0001347	948.895	-	-	[M+NH4]+	1347	TAG	glycerides	triacylated	57	1	-	-	-	-	-	-	-	4.8694e+06	4.58137e+06	3.72983e+06	1.50536e+06	1.64215e+06	1.56738e+06	1.62018e+06	1.76568e+06	1.13941e+06	7.31719e+06	5.33277e+06	6.13989e+06	4.90381e+06	4.4921e+06	5.83812e+06
pos_296	mycomass0001348	950.911	-	-	[M+NH4]+	1348	TAG	glycerides	triacylated	57	0	-	-	-	-	-	-	-	261458	281582	266392	275563	271878	250219	284170	392177	191261	311853	296556	253274	266494	226202	216569
pos_297	mycomass0001349	958.88	-	-	[M+NH4]+	1349	TAG	glycerides	triacylated	58	3	-	-	-	-	-	-	-	6.65398e+06	7.38336e+06	6.82564e+06	1.58005e+06	1.5783e+06	1.60512e+06	1.40573e+06	1.62203e+06	1.14549e+06	1.07781e+07	9.11101e+06	8.92866e+06	8.55727e+06	6.86298e+06	7.52962e+06
pos_298	mycomass0001350	960.896	-	-	[M+NH4]+	1350	TAG	glycerides	triacylated	58	2	-	-	-	-	-	-	-	111926	33698.5	49120.6	28860.7	49683.3	14424.9	53750.2	50072.4	16944.8	92068.4	73787	58268.7	104839	54337.9	115365
pos_299	mycomass0001351	962.911	-	-	[M+NH4]+	1351	TAG	glycerides	triacylated	58	1	-	-	-	-	-	-	-	4.56668e+07	4.40005e+07	3.82675e+07	8.02057e+06	7.78183e+06	6.54634e+06	7.70199e+06	1.02251e+07	5.81745e+06	6.6919e+07	6.3438e+07	5.44912e+07	5.79293e+07	4.65225e+07	4.34302e+07
pos_300	mycomass0001352	964.927	-	-	[M+NH4]+	1352	TAG	glycerides	triacylated	58	0	-	-	-	-	-	-	-	4.68852e+06	3.86211e+06	4.03047e+06	1.79228e+06	2.86278e+06	3.64362e+06	2.89774e+06	2.69939e+06	2.49854e+06	5.32443e+06	4.43692e+06	4.74334e+06	4.41162e+06	5.58809e+06	4.39922e+06
pos_301	mycomass0001353	972.896	-	-	[M+NH4]+	1353	TAG	glycerides	triacylated	59	3	-	-	-	-	-	-	-	1.67391e+06	1.6122e+06	1.34729e+06	264690	329328	202199	268320	238228	200126	2.65767e+06	2.40365e+06	1.96485e+06	2.14093e+06	1.41292e+06	2.08804e+06
pos_302	mycomass0001354	974.911	-	-	[M+NH4]+	1354	TAG	glycerides	triacylated	59	2	-	-	-	-	-	-	-	7.6234e+06	6.56953e+06	6.49225e+06	1.60141e+06	1.66393e+06	1.56777e+06	1.47218e+06	1.84259e+06	1.13534e+06	1.14154e+07	9.78494e+06	8.20583e+06	7.50372e+06	6.22756e+06	9.52446e+06
pos_303	mycomass0001355	976.927	-	-	[M+NH4]+	1355	TAG	glycerides	triacylated	59	1	-	-	-	-	-	-	-	3.14837e+06	3.33092e+06	3.13036e+06	2.65925e+06	2.63742e+06	2.1499e+06	2.45822e+06	2.88346e+06	1.85388e+06	4.16649e+06	3.56307e+06	3.21517e+06	3.14939e+06	2.98631e+06	3.2344e+06
pos_304	mycomass0001356	978.942	-	-	[M+NH4]+	1356	TAG	glycerides	triacylated	59	0	-	-	-	-	-	-	-	394413	386113	394715	448089	393434	489819	536533	460197	331963	545024	324278	290903	335304	277476	256953
pos_305	mycomass0001357	986.911	-	-	[M+NH4]+	1357	TAG	glycerides	triacylated	60	3	-	-	-	-	-	-	-	4.06478e+06	3.68301e+06	3.42745e+06	1.09832e+06	1.21121e+06	941925	1.09025e+06	1.12126e+06	799142	5.74387e+06	5.45466e+06	4.10083e+06	4.32317e+06	3.23075e+06	4.6332e+06
pos_306	mycomass0001358	971.905	-	-	[M+H]+	1358	TAG	glycerides	triacylated	60	2	-	-	-	-	-	-	-	43132.8	14401.5	14821.5	0	0	0	0	0	0	97990.8	5517.72	0	76564	5963.33	36622.9
pos_307	mycomass0001359	990.943	-	-	[M+NH4]+	1359	TAG	glycerides	triacylated	60	1	-	-	-	-	-	-	-	1.4802e+07	1.32663e+07	1.38286e+07	1.54294e+07	1.47075e+07	1.63113e+07	1.81854e+07	1.62659e+07	1.29665e+07	1.92894e+07	1.20046e+07	9.83151e+06	1.15556e+07	1.00073e+07	1.00052e+07
pos_308	mycomass0001360	992.958	-	-	[M+NH4]+	1360	TAG	glycerides	triacylated	60	0	-	-	-	-	-	-	-	1.93699e+06	1.60163e+06	1.45737e+06	1.04629e+06	1.74902e+06	1.58363e+06	1.78075e+06	1.83711e+06	2.00071e+06	1.63579e+06	1.20644e+06	1.31046e+06	1.23218e+06	1.32021e+06	1.66533e+06
pos_309	mycomass0001361	1000.93	-	-	[M+NH4]+	1361	TAG	glycerides	triacylated	61	3	-	-	-	-	-	-	-	963063	810644	739018	313387	310970	303032	277158	357684	161221	1.37016e+06	1.23451e+06	970923	954192	721230	1.12302e+06
pos_310	mycomass0001362	1002.94	-	-	[M+NH4]+	1362	TAG	glycerides	triacylated	61	2	-	-	-	-	-	-	-	2.52275e+06	2.63917e+06	2.38906e+06	1.81217e+06	1.75008e+06	1.44227e+06	1.65571e+06	2.00321e+06	1.18617e+06	3.66915e+06	2.95593e+06	2.51333e+06	2.5987e+06	2.40971e+06	2.49794e+06
pos_311	mycomass0001363	1004.96	-	-	[M+NH4]+	1363	TAG	glycerides	triacylated	61	1	-	-	-	-	-	-	-	2.10064e+06	1.76353e+06	1.81267e+06	2.14971e+06	2.47392e+06	2.65282e+06	2.64152e+06	2.68028e+06	1.81657e+06	1.85875e+06	1.26254e+06	1.02132e+06	1.34732e+06	1.06899e+06	1.27353e+06
pos_312	mycomass0001364	1006.97	-	-	[M+NH4]+	1364	TAG	glycerides	triacylated	61	0	-	-	-	-	-	-	-	509773	473359	538009	878251	844631	738157	851925	926937	813751	369599	220380	204352	313474	225986	272169
pos_313	mycomass0001365	1014.94	-	-	[M+NH4]+	1365	TAG	glycerides	triacylated	62	3	-	-	-	-	-	-	-	1.78153e+06	1.77378e+06	1.57188e+06	1.48334e+06	1.27859e+06	1.11266e+06	1.25839e+06	1.50376e+06	911564	2.60729e+06	1.94699e+06	1.87989e+06	1.93313e+06	1.45898e+06	1.72665e+06
pos_314	mycomass0001366	1016.96	-	-	[M+NH4]+	1366	TAG	glycerides	triacylated	62	2	-	-	-	-	-	-	-	4.51382e+06	4.0555e+06	3.87725e+06	3.98965e+06	3.78876e+06	3.56619e+06	4.73719e+06	4.19963e+06	3.09166e+06	5.75232e+06	4.01394e+06	3.39496e+06	3.79819e+06	3.18848e+06	3.94921e+06
pos_315	mycomass0001367	1018.97	-	-	[M+NH4]+	1367	TAG	glycerides	triacylated	62	1	-	-	-	-	-	-	-	762855	854355	822828	1.04754e+06	937846	1.02057e+06	1.28532e+06	1.00442e+06	814943	1.15823e+06	764432	585957	631020	527121	572441
pos_316	mycomass0001368	1020.99	-	-	[M+NH4]+	1368	TAG	glycerides	triacylated	62	0	-	-	-	-	-	-	-	86553	51505.2	79683.2	10394.4	24006.7	27236.3	23596	9578.95	17658.1	90853.3	83902.2	75105.4	115124	57647.2	93293
pos_317	mycomass0001369	1028.96	-	-	[M+NH4]+	1369	TAG	glycerides	triacylated	63	3	-	-	-	-	-	-	-	254547	264815	186668	230739	214892	148792	193294	197339	106456	354826	227384	216812	259992	210689	217944
pos_318	mycomass0001370	1030.97	-	-	[M+NH4]+	1370	TAG	glycerides	triacylated	63	2	-	-	-	-	-	-	-	1.01763e+06	928077	892795	879671	732913	867052	945155	891383	607507	1.44546e+06	946196	786162	932666	807743	848201
pos_319	mycomass0001371	1032.99	-	-	[M+NH4]+	1371	TAG	glycerides	triacylated	63	1	-	-	-	-	-	-	-	277420	302334	341172	471431	359742	377483	369640	426455	290348	286299	182675	126283	274398	152172	201844
pos_320	mycomass0001372	1035.01	-	-	[M+NH4]+	1372	TAG	glycerides	triacylated	63	0	-	-	-	-	-	-	-	49283.6	27807.7	16198.7	78263.5	72012.1	100474	54330.5	82524.4	66379.3	17907.5	0	9918.09	14303.4	0	10187.9
pos_321	mycomass0001373	1042.97	-	-	[M+NH4]+	1373	TAG	glycerides	triacylated	64	3	-	-	-	-	-	-	-	651570	537537	549842	472376	372483	252684	479805	349855	254294	949367	731085	581048	631794	519433	658769
pos_322	mycomass0001374	1044.99	-	-	[M+NH4]+	1374	TAG	glycerides	triacylated	64	2	-	-	-	-	-	-	-	166648	112908	123729	3952.29	0	0	4892.23	0	0	264443	268472	166960	157794	123222	235611
pos_323	mycomass0001375	1047.01	-	-	[M+NH4]+	1375	TAG	glycerides	triacylated	64	1	-	-	-	-	-	-	-	365213	388979	347926	169901	103806	43797	104236	147568	55640.8	571103	569200	461463	447520	389823	331483
pos_324	mycomass0001376	1049.02	-	-	[M+NH4]+	1376	TAG	glycerides	triacylated	64	0	-	-	-	-	-	-	-	27973.8	28441.3	45100.9	55959.2	47618.7	75515.2	59503.7	26087.3	30776.6	34309.7	29897.2	33005.8	36855.4	61838.9	31028.1
pos_325	mycomass0001377	1056.99	-	-	[M+NH4]+	1377	TAG	glycerides	triacylated	65	3	-	-	-	-	-	-	-	111073	99010.1	68834.1	23651.6	13634.2	12306.2	20661.3	10403.3	0	299489	223930	164580	166387	117199	137806
pos_326	mycomass0001378	1059.01	-	-	[M+NH4]+	1378	TAG	glycerides	triacylated	65	2	-	-	-	-	-	-	-	76479.6	62821.6	69593.3	11866.1	11204	4717.58	11185.6	37057.6	0	118883	95050.7	91429.4	73459.5	58108.1	104477
pos_327	mycomass0001379	1061.02	-	-	[M+NH4]+	1379	TAG	glycerides	triacylated	65	1	-	-	-	-	-	-	-	33915.4	33334.7	29618.2	0	0	8521.28	6838.79	0	0	73968	37039.1	46110.9	24518.8	23658.1	69487.1
pos_328	mycomass0001380	1046.01	-	-	[M+H]+	1380	TAG	glycerides	triacylated	65	0	-	-	-	-	-	-	-	646261	682296	744002	573559	834227	791781	735431	750998	968901	617896	637264	668464	539113	624823	599294
pos_329	mycomass0001381	1071	-	-	[M+NH4]+	1381	TAG	glycerides	triacylated	66	3	-	-	-	-	-	-	-	168508	108468	153840	36861.4	14946.7	72604.9	25040.5	30010.8	6614.47	303357	230117	208535	213205	244426	197278
pos_330	mycomass0001382	1073.02	-	-	[M+NH4]+	1382	TAG	glycerides	triacylated	66	2	-	-	-	-	-	-	-	664670	546035	806996	204315	156307	124938	180296	190719	122354	1.07752e+06	785985	761520	954970	687203	874862
pos_331	mycomass0001383	1075.04	-	-	[M+NH4]+	1383	TAG	glycerides	triacylated	66	1	-	-	-	-	-	-	-	76043.4	56045.3	43992.3	188781	150968	118321	144937	172242	166305	34203.1	7600.63	15931.6	26613.4	13486.9	14254.8
pos_332	mycomass0001385	1085.02	-	-	[M+NH4]+	1385	TAG	glycerides	triacylated	67	3	-	-	-	-	-	-	-	84929.6	76863.6	143888	34800.6	38876.3	27674.4	29317.2	23623.9	24342.7	278681	168900	179298	259392	126997	166079
pos_333	mycomass0001386	1087.04	-	-	[M+NH4]+	1386	TAG	glycerides	triacylated	67	2	-	-	-	-	-	-	-	537492	419956	336151	79071.5	110523	44030.6	95980.7	80849.1	42058.4	853418	575693	604439	557255	397785	715673
pos_334	mycomass0001387	1089.05	-	-	[M+NH4]+	1387	TAG	glycerides	triacylated	67	1	-	-	-	-	-	-	-	0	12978.2	22582.3	8237.3	0	0	40317.8	0	9078.53	8629.24	11474.9	16204	21255.3	14264.6	12225.7
pos_335	mycomass0001389	1099.04	-	-	[M+NH4]+	1389	TAG	glycerides	triacylated	68	3	-	-	-	-	-	-	-	198431	129707	299952	35849.8	20455.3	5847.78	26399.5	34373.3	12060.6	373947	271404	289973	323773	232219	287813
pos_336	mycomass0001390	1101.05	-	-	[M+NH4]+	1390	TAG	glycerides	triacylated	68	2	-	-	-	-	-	-	-	895735	673575	632152	165061	190719	191843	204789	164958	102760	1.45663e+06	1.07634e+06	1.22383e+06	952188	677747	1.0706e+06
pos_337	mycomass0001393	1113.05	-	-	[M+NH4]+	1393	TAG	glycerides	triacylated	69	3	-	-	-	-	-	-	-	252974	163544	130780	304285	334745	210367	280726	221672	182237	255662	130129	109030	165811	87486	182792
pos_338	mycomass0001394	1115.07	-	-	[M+NH4]+	1394	TAG	glycerides	triacylated	69	2	-	-	-	-	-	-	-	402356	295432	305590	24113.4	26773.2	13255.7	22457.3	11433.7	11168.8	591997	502325	566650	486722	334998	452099
pos_339	mycomass0001397	1127.07	-	-	[M+NH4]+	1397	TAG	glycerides	triacylated	70	3	-	-	-	-	-	-	-	394782	211208	238017	46819	40084.5	26380.3	22798.1	35626.3	10597.2	637412	410080	478403	424685	275967	484074
pos_340	mycomass0001398	1129.08	-	-	[M+NH4]+	1398	TAG	glycerides	triacylated	70	2	-	-	-	-	-	-	-	5254.29	4574.88	0	268786	469082	410619	205525	292030	377613	155307	162235	134283	89859.2	244823	81856.3
pos_341	mycomass0001401	1124.06	-	-	[M+H]+	1401	TAG	glycerides	triacylated	71	3	-	-	-	-	-	-	-	847771	955616	806153	1.26571e+06	636318	1.27629e+06	729072	980606	773348	714460	700651	878464	908895	1.08069e+06	1.05406e+06
pos_342	mycomass0001402	1126.07	-	-	[M+H]+	1402	TAG	glycerides	triacylated	71	2	-	-	-	-	-	-	-	14592.6	8827.93	10097.2	0	0	9573.76	0	15144.2	0	0	0	21880.8	5758.62	6609	7534.61
pos_343	mycomass0001405	1155.1	-	-	[M+NH4]+	1405	TAG	glycerides	triacylated	72	3	-	-	-	-	-	-	-	516356	372283	513464	55101.8	38458.9	18287.5	36604.2	38751.2	13845.1	940744	725884	673659	665599	406787	642563
pos_344	mycomass0001409	1169.11	-	-	[M+NH4]+	1409	TAG	glycerides	triacylated	73	3	-	-	-	-	-	-	-	0	6876.27	0	152533	0	0	0	0	0	91067.7	467222	435730	336422	542224	141048
pos_345	mycomass0001413	1183.13	-	-	[M+NH4]+	1413	TAG	glycerides	triacylated	74	3	-	-	-	-	-	-	-	14247.8	22667	20866.3	385414	41340	20059.3	24078.2	17398	0	255573	609514	578923	485186	690158	139781
pos_346	mycomass0001431	1243.23	-	-	[M+NH4]+	1431	TAG	glycerides	triacylated	78	1	-	-	-	-	-	-	-	0	0	26880	63593.2	0	59758.8	71654.3	0	0	49805	49515.5	0	0	0	0
pos_347	mycomass0001432	1228.21	-	-	[M+H]+	1432	TAG	glycerides	triacylated	78	0	-	-	-	-	-	-	-	0	0	31171.4	0	0	0	0	0	46116.5	25088.3	0	0	0	0	0
pos_348	mycomass0001447	1282.25	-	-	[M+H]+	1447	TAG	glycerides	triacylated	82	1	-	-	-	-	-	-	-	3.00785e+07	2.76593e+07	2.86421e+07	3.90213e+07	2.9003e+07	3.87144e+07	2.64482e+07	28120152	3.07739e+07	1.94127e+07	2.32939e+07	2.54632e+07	2.75712e+07	3.32173e+07	3.23881e+07
pos_349	mycomass0001463	1338.32	-	-	[M+H]+	1463	TAG	glycerides	triacylated	86	1	-	-	-	-	-	-	-	1.20496e+06	1.204e+06	1.10758e+06	1.20842e+06	981533	1.01248e+06	1.09866e+06	1.07426e+06	992172	1.04793e+06	1.17452e+06	1.25178e+06	988639	981987	1.19806e+06
pos_350	mycomass0001482	1428.37	-	-	[M+Na]+	1482	TAG	glycerides	triacylated	91	2	-	-	-	-	-	-	-	21792.8	24780.6	46714.7	56757	22865.7	23858.7	32755.2	49178.4	30263.2	56252.4	24026.7	97381.2	42600.1	59588	81578.3
pos_351	mycomass0001564	1374.32	-	-	[M+H]+	1564	MonomeroDAG	glycerides	monomero diacyl	89	2	-	-	-	-	-	-	-	75354.8	35375.3	70400.7	143956	114724	22531.4	42150.6	51581.2	43128.2	40992.2	44225	45232.9	18524.7	48269.5	30286.8
pos_352	mycomass0001608	1156.15	-	-	[M+H]+	1608	GroMM	glycerol monomycolate	alpha	74	0, 1 or 2	-	-	-	-	-	-	-	3.07415e+06	3.08051e+06	3.31805e+06	4.07642e+06	3.76042e+06	5.3103e+06	3.92273e+06	3.74746e+06	5.40684e+06	1.40288e+06	2.16193e+06	2.40237e+06	1.749e+06	3.56135e+06	2.67792e+06
pos_353	mycomass0001610	1184.19	-	-	[M+H]+	1610	GroMM	glycerol monomycolate	alpha	76	0, 1 or 2	-	-	-	-	-	-	-	21582.8	17972.8	24108.2	45825.1	21592.5	30270.8	16103	23940.5	24850.4	0	0	43247.5	0	16609.7	0
pos_354	mycomass0001613	1248.22	-	-	[M+Na]+	1613	GroMM	glycerol monomycolate	alpha	79	1 or 2	-	-	-	-	-	-	-	414861	684021	592220	1.12096e+06	693907	1.03515e+06	787360	836473	815749	247418	381804	464375	541434	292264	483630
pos_355	mycomass0001617	1299.32	-	-	[M+NH4]+	1617	GroMM	glycerol monomycolate	alpha	83	1 or 2	-	-	-	-	-	-	-	274261	243366	148030	0	402744	731043	422315	508568	418675	0	247296	282630	161671	149693	102708
pos_356	mycomass0001695	1258.27	-	-	[M+H]+	1695	GroMM	glycerol monomycolate	methoxy	80	0 or 1	-	-	-	-	-	-	-	648387	726342	683495	776851	588969	524723	678968	651066	584713	568480	525686	576868	632725	571886	614986
pos_357	mycomass0001712	1166.19	-	-	[M+H]+	1712	GroMM	glycerol monomycolate	w1-methoxy	73	0	-	-	-	-	-	-	-	3.9517e+06	3.74413e+06	3.52136e+06	4.6291e+06	3.80085e+06	4.06347e+06	3.65642e+06	4.31273e+06	4.38324e+06	3.02965e+06	3.28395e+06	3.71098e+06	3.43138e+06	3.87486e+06	3.39852e+06
pos_358	mycomass0001754	1277.8	-	-	[M+H]+	1754	GPL-serovar 1	glycopeptidolipids	serovar 1	28	3	-	-	-	-	-	-	-	1.06043e+06	865856	763417	0	0	0	0	0	0	795377	994205	974037	754550	1.28139e+06	851650
pos_359	mycomass0001762	1297.86	-	-	[M+H]+	1762	GPL-serovar 1	glycopeptidolipids	serovar 1	29	0	-	-	-	-	-	-	-	1.06221e+06	769616	936968	0	0	0	0	0	0	826101	775621	867836	646670	695499	574387
pos_360	mycomass0001763	1303.82	-	-	[M+H]+	1763	GPL-serovar 1	glycopeptidolipids	serovar 1	30	4	-	-	-	-	-	-	-	2.82631e+06	2.60492e+06	2.27546e+06	0	0	0	0	0	0	3.19806e+06	3.08054e+06	3.33186e+06	2.9039e+06	3.99731e+06	2.63497e+06
pos_361	mycomass0001764	1305.83	-	-	[M+H]+	1764	GPL-serovar 1	glycopeptidolipids	serovar 1	30	3	-	-	-	-	-	-	-	89031.7	77593.8	56335.3	0	0	0	0	0	0	135193	141789	120479	144795	130936	185690
pos_362	mycomass0001769	1319.84	-	-	[M+H]+	1769	GPL-serovar 1	glycopeptidolipids	serovar 1	31	3	-	-	-	-	-	-	-	55168.9	39347.8	36649.6	0	0	0	0	0	0	30240.6	14126.9	0	9801.32	0	0
pos_363	mycomass0001773	1331.85	-	-	[M+H]+	1773	GPL-serovar 1	glycopeptidolipids	serovar 1	32	4	-	-	-	-	-	-	-	1.50627e+06	2.20148e+06	1.53323e+06	0	0	0	0	0	0	1.47255e+06	2.36837e+06	1.89861e+06	1.97729e+06	2.29664e+06	2.29073e+06
pos_364	mycomass0001780	1349.89	-	-	[M+H]+	1780	GPL-serovar 1	glycopeptidolipids	serovar 1	33	2	-	-	-	-	-	-	-	567296	508136	527974	0	0	0	0	0	0	628276	744279	625941	593365	722199	726411
pos_365	mycomass0001782	1370.96	-	-	[M+NH4]+	1782	GPL-serovar 1	glycopeptidolipids	serovar 1	33	0	-	-	-	-	-	-	-	1.47032e+06	1.762e+06	1.71249e+06	2.75897e+06	3.95247e+06	3.54713e+06	4.01673e+06	4.04621e+06	6.38558e+06	1.15191e+06	1.04434e+06	871722	664105	806014	701745
pos_366	mycomass0001783	1359.88	-	-	[M+H]+	1783	GPL-serovar 1	glycopeptidolipids	serovar 1	34	4	-	-	-	-	-	-	-	122669	170298	168600	0	0	0	0	0	0	214697	283245	98974.8	220700	300344	218165
pos_367	mycomass0002113	1227.76	-	-	[M+H]+	2113	GPL-I	glycopeptidolipids	I	28	4	-	-	-	-	-	-	-	168704	216170	319300	0	0	0	0	0	0	280561	216488	218421	350212	377309	112500
pos_368	mycomass0002114	1229.78	-	-	[M+H]+	2114	GPL-I	glycopeptidolipids	I	28	3	-	-	-	-	-	-	-	1.72141e+06	1.55447e+06	1.54399e+06	0	0	0	0	0	0	2.0293e+06	1.17977e+06	1.5716e+06	1.28908e+06	1.57246e+06	1.09762e+06
pos_369	mycomass0002116	1233.81	-	-	[M+H]+	2116	GPL-I	glycopeptidolipids	I	28	1	-	-	-	-	-	-	-	2.88345e+07	2.76131e+07	2.55367e+07	4309.46	5884.02	3011.49	3476.02	3739.96	2074.64	3.7573e+07	3.66669e+07	3.79115e+07	3.53476e+07	3.83525e+07	3.20096e+07
pos_370	mycomass0002117	1235.83	-	-	[M+H]+	2117	GPL-I	glycopeptidolipids	I	28	0	-	-	-	-	-	-	-	8.71935e+07	1.03585e+08	9.40531e+07	26685	26440.1	22938.2	24027.2	25749.6	10333.6	9.62753e+07	1.22636e+08	1.05413e+08	112705418	1.07839e+08	1.14481e+08
pos_371	mycomass0002118	1241.78	-	-	[M+H]+	2118	GPL-I	glycopeptidolipids	I	29	4	-	-	-	-	-	-	-	6.00585e+06	5.06847e+06	5.28355e+06	0	0	0	0	0	0	5.89582e+06	4.36666e+06	5.59027e+06	4.3486e+06	5.50012e+06	3.90746e+06
pos_372	mycomass0002119	1243.79	-	-	[M+H]+	2119	GPL-I	glycopeptidolipids	I	29	3	-	-	-	-	-	-	-	7.47914e+06	7.46793e+06	7.48648e+06	28212.6	45035.9	31646.4	33725.3	40792.8	47958.6	7.51185e+06	6.10049e+06	6.25252e+06	5.2285e+06	6.22797e+06	5.03843e+06
pos_373	mycomass0002120	1245.81	-	-	[M+H]+	2120	GPL-I	glycopeptidolipids	I	29	2	-	-	-	-	-	-	-	2.26004e+07	2.10457e+07	2.62177e+07	0	0	0	0	0	0	3.60867e+07	2.8674e+07	2.97381e+07	3.24621e+07	3.11422e+07	3.12799e+07
pos_374	mycomass0002121	1247.83	-	-	[M+H]+	2121	GPL-I	glycopeptidolipids	I	29	1	-	-	-	-	-	-	-	1.36203e+07	1.21864e+07	1.23681e+07	6020.64	0	2605.61	2441.93	0	0	18584735	1.73136e+07	1.89031e+07	1.57944e+07	1.51753e+07	1.3285e+07
pos_375	mycomass0002122	1249.84	-	-	[M+H]+	2122	GPL-I	glycopeptidolipids	I	29	0	-	-	-	-	-	-	-	4.32958e+07	4.71169e+07	4.0574e+07	6040.53	2584.53	2371.46	0	1037.73	2415.41	5.34214e+07	6.26654e+07	5.49896e+07	5.35125e+07	5.68482e+07	5.76308e+07
pos_376	mycomass0002123	1255.79	-	-	[M+H]+	2123	GPL-I	glycopeptidolipids	I	30	4	-	-	-	-	-	-	-	318982	277528	316988	34456.9	21750.7	28808.2	22105	14659.7	0	352899	185959	345396	174826	232526	162810
pos_377	mycomass0002126	1261.84	-	-	[M+H]+	2126	GPL-I	glycopeptidolipids	I	30	1	-	-	-	-	-	-	-	3.64815e+07	3.3303e+07	3.89076e+07	0	0	0	0	0	0	5.26169e+07	5.35832e+07	5.16909e+07	5.14209e+07	5.25736e+07	4.90406e+07
pos_378	mycomass0002127	1263.86	-	-	[M+H]+	2127	GPL-I	glycopeptidolipids	I	30	0	-	-	-	-	-	-	-	9.26504e+07	8.6667e+07	111057993	2.9023e+06	2.00814e+06	2.48411e+06	1.97242e+06	1.84398e+06	1.94819e+06	1.35507e+08	122117133	1.26606e+08	1.06342e+08	1.21905e+08	1.22439e+08
pos_379	mycomass0002128	1269.81	-	-	[M+H]+	2128	GPL-I	glycopeptidolipids	I	31	4	-	-	-	-	-	-	-	444162	392640	400651	0	0	0	0	0	0	435360	208340	380425	275955	406033	214921
pos_380	mycomass0002129	1271.82	-	-	[M+H]+	2129	GPL-I	glycopeptidolipids	I	31	3	-	-	-	-	-	-	-	5.05158e+06	5.52436e+06	4.64476e+06	0	0	0	0	0	0	3.41724e+06	3.79161e+06	3.28385e+06	3.378e+06	3.63293e+06	3.37934e+06
pos_381	mycomass0002130	1273.84	-	-	[M+H]+	2130	GPL-I	glycopeptidolipids	I	31	2	-	-	-	-	-	-	-	1.30235e+07	1.31448e+07	1.29864e+07	632.622	90.2619	224.851	22.5576	0	0	1.78118e+07	1.88044e+07	1.63077e+07	1.61996e+07	1.65375e+07	1.67007e+07
pos_382	mycomass0002132	1277.87	-	-	[M+H]+	2132	GPL-I	glycopeptidolipids	I	31	0	-	-	-	-	-	-	-	2.7772e+07	2.62521e+07	2.96734e+07	0	14817.9	68364.4	0	13961.1	0	4.21285e+07	5.42972e+07	4.01075e+07	4.99169e+07	3.51456e+07	4.05653e+07
pos_383	mycomass0002133	1283.82	-	-	[M+H]+	2133	GPL-I	glycopeptidolipids	I	32	4	-	-	-	-	-	-	-	3.17168e+06	3.60617e+06	2.83483e+06	48117.3	63038.4	25749.3	45561.7	25563.7	15752.8	2.26754e+06	2.55932e+06	2.28255e+06	2.31046e+06	2.23373e+06	2.27945e+06
pos_384	mycomass0002134	1302.87	-	-	[M+NH4]+	2134	GPL-I	glycopeptidolipids	I	32	3	-	-	-	-	-	-	-	696493	861180	734187	0	0	0	0	0	0	1.18498e+06	1.40114e+06	1.15178e+06	1.24159e+06	914428	1.03184e+06
pos_385	mycomass0002136	1289.87	-	-	[M+H]+	2136	GPL-I	glycopeptidolipids	I	32	1	-	-	-	-	-	-	-	1.6762e+07	1.92441e+07	2.0152e+07	159486	90031.3	122989	76954.4	97999.6	85632.4	2.47993e+07	2.91276e+07	2.52751e+07	2.50022e+07	2.532e+07	2.65058e+07
pos_386	mycomass0002137	1291.89	-	-	[M+H]+	2137	GPL-I	glycopeptidolipids	I	32	0	-	-	-	-	-	-	-	1.25663e+06	1.13561e+06	950335	0	0	0	0	0	0	3.14524e+06	2.85101e+06	2.26934e+06	2.31478e+06	1.71105e+06	1.98368e+06
pos_387	mycomass0002138	1297.84	-	-	[M+H]+	2138	GPL-I	glycopeptidolipids	I	33	4	-	-	-	-	-	-	-	522853	663019	517794	0	0	0	0	0	0	325637	294758	308046	267436	275739	277643
pos_388	mycomass0002139	1299.85	-	-	[M+H]+	2139	GPL-I	glycopeptidolipids	I	33	3	-	-	-	-	-	-	-	6.51021e+06	6.48662e+06	6.38835e+06	0	0	0	0	0	0	6.08252e+06	6.92009e+06	6.38411e+06	6.70147e+06	5.36102e+06	5.73934e+06
pos_389	mycomass0002140	1323.85	-	-	[M+Na]+	2140	GPL-I	glycopeptidolipids	I	33	2	-	-	-	-	-	-	-	682928	973810	715405	0	0	0	0	0	0	827909	831680	762044	843299	561541	600238
pos_390	mycomass0002141	1303.89	-	-	[M+H]+	2141	GPL-I	glycopeptidolipids	I	33	1	-	-	-	-	-	-	-	3.59536e+06	3.37881e+06	3.32785e+06	0	0	0	0	0	0	4.37592e+06	4.6656e+06	4.34781e+06	4.1097e+06	4.05506e+06	4.90714e+06
pos_391	mycomass0002142	1322.93	-	-	[M+NH4]+	2142	GPL-I	glycopeptidolipids	I	33	0	-	-	-	-	-	-	-	4.68611e+06	3.2474e+06	3.38537e+06	0	0	0	0	0	0	4.34372e+06	4.93166e+06	4.24503e+06	4.52499e+06	4.13597e+06	3.24387e+06
pos_392	mycomass0002143	1328.89	-	-	[M+NH4]+	2143	GPL-I	glycopeptidolipids	I	34	4	-	-	-	-	-	-	-	69424.6	30575.4	61671.6	26939.5	20886.3	17178.4	0	16128.2	0	68470.6	96213.8	72343.9	75354.5	139204	100975
pos_393	mycomass0002144	1313.87	-	-	[M+H]+	2144	GPL-I	glycopeptidolipids	I	34	3	-	-	-	-	-	-	-	173900	162474	335919	0	0	0	0	0	0	786467	928334	758634	1.01746e+06	1.2491e+06	486349
pos_394	mycomass0002147	1336.95	-	-	[M+NH4]+	2147	GPL-I	glycopeptidolipids	I	34	0	-	-	-	-	-	-	-	0	0	23337.6	0	0	0	0	0	0	138910	82268.1	26598	45479.3	59820.1	0
pos_395	mycomass0002149	1327.89	-	-	[M+H]+	2149	GPL-I	glycopeptidolipids	I	35	3	-	-	-	-	-	-	-	70481.9	97492.9	82484.3	0	0	0	0	0	0	49518.6	338206	432754	84578.5	511162	315971
pos_396	mycomass0002150	1346.93	-	-	[M+NH4]+	2150	GPL-I	glycopeptidolipids	I	35	2	-	-	-	-	-	-	-	324153	206286	178601	0	0	0	0	0	0	502284	506777	574935	329796	375706	245191
pos_397	mycomass0002151	1348.95	-	-	[M+NH4]+	2151	GPL-I	glycopeptidolipids	I	35	1	-	-	-	-	-	-	-	268029	244295	169100	0	0	0	0	0	0	171100	157981	138381	76655.8	233218	189809
pos_398	mycomass0002152	1350.96	-	-	[M+NH4]+	2152	GPL-I	glycopeptidolipids	I	35	0	-	-	-	-	-	-	-	369744	378990	544441	0	0	0	0	0	0	657638	475462	586726	452126	528901	468155
pos_399	mycomass0002153	1339.89	-	-	[M+H]+	2153	GPL-I	glycopeptidolipids	I	36	4	-	-	-	-	-	-	-	502278	659341	311329	0	0	0	0	0	0	1.37081e+06	912176	1.27027e+06	638787	906989	706502
pos_400	mycomass0002157	1364.98	-	-	[M+NH4]+	2157	GPL-I	glycopeptidolipids	I	36	0	-	-	-	-	-	-	-	279495	219707	326916	0	0	0	0	0	0	487180	395232	467151	246718	361452	400393
pos_401	mycomass0002172	1390	-	-	[M+H]+	2172	GPL-I	glycopeptidolipids	I	39	0	-	-	-	-	-	-	-	23006.7	9590.18	62474.8	33799.8	0	0	27712.2	6880.67	10229.3	69677.6	82786.5	100159	63279.8	71638	83293.5
pos_402	mycomass0002173	1129.72	-	-	[M+H]+	2173	GPL-IIa/IV	glycopeptidolipids	IIa/IV	28	4	-	-	-	-	-	-	-	111460	100933	119022	0	0	0	0	0	0	109433	116188	112589	83805	95940	52502.3
pos_403	mycomass0002175	1133.76	-	-	[M+H]+	2175	GPL-IIa/IV	glycopeptidolipids	IIa/IV	28	2	-	-	-	-	-	-	-	659609	549385	595037	28112.9	30763.1	13360.1	20344.7	11219.8	25346.9	773983	891359	907624	759817	937538	604404
pos_404	mycomass0002176	1135.77	-	-	[M+H]+	2176	GPL-IIa/IV	glycopeptidolipids	IIa/IV	28	1	-	-	-	-	-	-	-	589649	499840	489718	342018	183241	244291	293584	244079	149139	836641	515496	700290	523764	634297	445498
pos_405	mycomass0002185	1161.79	-	-	[M+H]+	2185	GPL-IIa/IV	glycopeptidolipids	IIa/IV	30	2	-	-	-	-	-	-	-	4.86093e+06	4.30085e+06	4.52791e+06	688414	523427	560777	541270	514872	493041	5.50216e+06	6.04093e+06	5.85227e+06	5.72893e+06	5.34246e+06	6.2062e+06
pos_406	mycomass0002190	1175.8	-	-	[M+H]+	2190	GPL-IIa/IV	glycopeptidolipids	IIa/IV	31	2	-	-	-	-	-	-	-	523532	498885	597798	0	0	0	0	0	0	807408	594615	641597	663517	645405	608944
pos_407	mycomass0002191	1177.82	-	-	[M+H]+	2191	GPL-IIa/IV	glycopeptidolipids	IIa/IV	31	1	-	-	-	-	-	-	-	470024	398550	325407	68778.2	55327.7	72058.9	26580.2	43212.8	57092.5	493994	598748	477661	505331	490132	571337
pos_408	mycomass0002192	1179.84	-	-	[M+H]+	2192	GPL-IIa/IV	glycopeptidolipids	IIa/IV	31	0	-	-	-	-	-	-	-	170248	151176	108907	0	0	0	0	0	0	131702	169714	171211	127321	200076	163211
pos_409	mycomass0002195	1189.82	-	-	[M+H]+	2195	GPL-IIa/IV	glycopeptidolipids	IIa/IV	32	2	-	-	-	-	-	-	-	2.96945e+06	3.98825e+06	4.20553e+06	0	0	0	0	5135.97	0	4.30842e+06	4.67381e+06	3.88212e+06	3.81836e+06	4.13122e+06	3.84976e+06
pos_410	mycomass0002196	1191.84	-	-	[M+H]+	2196	GPL-IIa/IV	glycopeptidolipids	IIa/IV	32	1	-	-	-	-	-	-	-	305640	187132	142723	72707.9	102603	35606.8	98174.1	163909	48080.8	379287	251922	274946	319684	229220	417806
pos_411	mycomass0002197	1210.88	-	-	[M+NH4]+	2197	GPL-IIa/IV	glycopeptidolipids	IIa/IV	32	0	-	-	-	-	-	-	-	582230	593814	761754	774419	401737	562912	550389	593328	234478	1.07774e+06	570970	373859	890873	394514	544242
pos_412	mycomass0002200	1203.84	-	-	[M+H]+	2200	GPL-IIa/IV	glycopeptidolipids	IIa/IV	33	2	-	-	-	-	-	-	-	79452	71756.4	59368.8	0	0	0	0	0	0	142722	167932	98601.8	145808	193953	238373
pos_413	mycomass0002202	1224.89	-	-	[M+NH4]+	2202	GPL-IIa/IV	glycopeptidolipids	IIa/IV	33	0	-	-	-	-	-	-	-	181430	131420	203573	122227	106911	101297	143352	112569	43291.7	338486	220783	123728	187647	171250	168567
pos_414	mycomass0002205	1217.85	-	-	[M+H]+	2205	GPL-IIa/IV	glycopeptidolipids	IIa/IV	34	2	-	-	-	-	-	-	-	7.35052e+06	6.84683e+06	6.89075e+06	2.39606e+06	1.56781e+06	1.93459e+06	1.31038e+06	1.52155e+06	1.32841e+06	7.61333e+06	9.06858e+06	7.32014e+06	8.62444e+06	7.48674e+06	8.27674e+06
pos_415	mycomass0002206	1236.89	-	-	[M+NH4]+	2206	GPL-IIa/IV	glycopeptidolipids	IIa/IV	34	1	-	-	-	-	-	-	-	88746.3	14101.5	101863	101213	16683.6	137810	66905.7	67185.4	59621.7	51712.9	96173.6	55580.7	63750.9	99023.8	67728.7
pos_416	mycomass0002207	1221.88	-	-	[M+H]+	2207	GPL-IIa/IV	glycopeptidolipids	IIa/IV	34	0	-	-	-	-	-	-	-	59621.4	31975.1	0	0	0	0	17652	18860.9	16728.4	0	16210.9	33107.3	76520.3	42755.5	35975.6
pos_417	mycomass0002211	1250.91	-	-	[M+NH4]+	2211	GPL-IIa/IV	glycopeptidolipids	IIa/IV	35	1	-	-	-	-	-	-	-	3.86971e+06	3.44973e+06	3.93052e+06	3.82281e+06	3.27055e+06	2.77224e+06	3.63145e+06	3.20111e+06	3.0468e+06	4.27861e+06	3.69964e+06	4.0346e+06	3.45143e+06	2.84657e+06	3.31189e+06
pos_418	mycomass0002212	1252.92	-	-	[M+NH4]+	2212	GPL-IIa/IV	glycopeptidolipids	IIa/IV	35	0	-	-	-	-	-	-	-	3.81835e+06	3.73481e+06	4.10585e+06	3.81743e+06	3.32953e+06	3.04263e+06	3.83841e+06	3.30262e+06	3.05156e+06	4.20309e+06	4.38869e+06	4.35003e+06	3.71871e+06	3.40187e+06	3.61798e+06
pos_419	mycomass0002215	1245.89	-	-	[M+H]+	2215	GPL-IIa/IV	glycopeptidolipids	IIa/IV	36	2	-	-	-	-	-	-	-	310387	228860	255461	163179	169389	290793	293129	214886	220504	306058	385005	332047	254966	292631	361295
pos_420	mycomass0002217	1266.94	-	-	[M+NH4]+	2217	GPL-IIa/IV	glycopeptidolipids	IIa/IV	36	0	-	-	-	-	-	-	-	2.04335e+08	1.9261e+08	1.99501e+08	1.94063e+08	1.77094e+08	1.56621e+08	181264177	1.74063e+08	1.57871e+08	2.02552e+08	2.06568e+08	1.87416e+08	2.05596e+08	1.80548e+08	1.83364e+08
pos_421	mycomass0002220	1276.92	-	-	[M+NH4]+	2220	GPL-IIa/IV	glycopeptidolipids	IIa/IV	37	2	-	-	-	-	-	-	-	112295	107862	44069.1	201435	126647	123038	69322.6	29769.1	64159.4	48002.4	127248	97201.9	41291.3	70281.4	67966.8
pos_422	mycomass0002221	1261.91	-	-	[M+H]+	2221	GPL-IIa/IV	glycopeptidolipids	IIa/IV	37	1	-	-	-	-	-	-	-	281594	198880	175872	479648	203347	318285	157131	292425	306410	172332	236398	390272	377578	426215	234408
pos_423	mycomass0002222	1263.93	-	-	[M+H]+	2222	GPL-IIa/IV	glycopeptidolipids	IIa/IV	37	0	-	-	-	-	-	-	-	7403.29	53294.9	26301.8	51079.4	34076.6	34265.9	17311.2	0	10138.4	5759.22	36339.9	22883.6	43900	7236.66	32925.3
pos_424	mycomass0002228	1283.89	-	-	[M+H]+	2228	GPL-IIa/IV	glycopeptidolipids	IIa/IV	39	4	-	-	-	-	-	-	-	8993.78	0	20135.8	0	0	0	0	0	0	0	7775.22	11541.5	11703.7	12283.1	0
pos_425	mycomass0002229	1302.93	-	-	[M+NH4]+	2229	GPL-IIa/IV	glycopeptidolipids	IIa/IV	39	3	-	-	-	-	-	-	-	216735	98653	220730	189698	173635	462389	103462	156045	333678	99338.8	55973.7	109367	60879.5	271002	158903
pos_426	mycomass0002233	1404.87	-	-	[M+NH4]+	2233	GPL-IIb	glycopeptidolipids	IIb	28	4	-	-	-	-	-	-	-	178203	161030	129381	0	0	0	0	0	0	63718.7	58667.6	58540.8	45238.8	90677.4	56075.5
pos_427	mycomass0002234	1389.85	-	-	[M+H]+	2234	GPL-IIb	glycopeptidolipids	IIb	28	3	-	-	-	-	-	-	-	2.40071e+06	2.48933e+06	2.35107e+06	0	0	0	0	0	0	2.18216e+06	1.73968e+06	2.05616e+06	1.57033e+06	2.16973e+06	1.6705e+06
pos_428	mycomass0002235	1413.85	-	-	[M+Na]+	2235	GPL-IIb	glycopeptidolipids	IIb	28	2	-	-	-	-	-	-	-	366330	290122	284315	0	0	0	0	0	0	44332.6	70528.4	72431.8	50200.9	119532	42978.3
pos_429	mycomass0002236	1393.88	-	-	[M+H]+	2236	GPL-IIb	glycopeptidolipids	IIb	28	1	-	-	-	-	-	-	-	5.34581e+06	4.3818e+06	4.87312e+06	0	0	0	0	0	0	6.88103e+06	6.79434e+06	7.81829e+06	6.49226e+06	7.95485e+06	6.78946e+06
pos_430	mycomass0002237	1395.9	-	-	[M+H]+	2237	GPL-IIb	glycopeptidolipids	IIb	28	0	-	-	-	-	-	-	-	4.01808e+06	3.9778e+06	3.8601e+06	0	0	0	0	0	0	5.16945e+06	6.08648e+06	6.545e+06	5.46299e+06	5.87787e+06	4.61449e+06
pos_431	mycomass0002238	1401.85	-	-	[M+H]+	2238	GPL-IIb	glycopeptidolipids	IIb	29	4	-	-	-	-	-	-	-	2.9892e+06	2.53669e+06	2.49276e+06	0	0	0	0	0	0	1.71509e+06	1.69688e+06	1.98556e+06	1.63963e+06	2.40786e+06	1.58363e+06
pos_432	mycomass0002240	1405.88	-	-	[M+H]+	2240	GPL-IIb	glycopeptidolipids	IIb	29	2	-	-	-	-	-	-	-	1.33994e+06	1.05599e+06	1.12638e+06	0	0	0	0	0	0	1.78412e+06	1.89836e+06	2.09295e+06	1.70295e+06	1.89629e+06	1.56565e+06
pos_433	mycomass0002241	1424.93	-	-	[M+NH4]+	2241	GPL-IIb	glycopeptidolipids	IIb	29	1	-	-	-	-	-	-	-	884278	840620	1.00504e+06	0	0	0	0	0	0	1.04496e+06	1.11829e+06	1.23729e+06	894058	1.27678e+06	1.19556e+06
pos_434	mycomass0002242	1409.91	-	-	[M+H]+	2242	GPL-IIb	glycopeptidolipids	IIb	29	0	-	-	-	-	-	-	-	7.33775e+07	6.54637e+07	6.67849e+07	0	0	0	0	0	0	76273516	8.86979e+07	7.80339e+07	7.3391e+07	9.04155e+07	7.99712e+07
pos_435	mycomass0002243	1415.86	-	-	[M+H]+	2243	GPL-IIb	glycopeptidolipids	IIb	30	4	-	-	-	-	-	-	-	30736.4	26102.5	19918.5	0	0	0	0	0	0	0	39279.1	12012	0	45200.3	12478
pos_436	mycomass0002244	1417.88	-	-	[M+H]+	2244	GPL-IIb	glycopeptidolipids	IIb	30	3	-	-	-	-	-	-	-	2.13898e+06	2.16809e+06	1.83495e+06	0	0	0	0	0	0	1.11654e+06	1.29729e+06	1.12952e+06	1.14445e+06	1.50923e+06	1.20574e+06
pos_437	mycomass0002245	1419.9	-	-	[M+H]+	2245	GPL-IIb	glycopeptidolipids	IIb	30	2	-	-	-	-	-	-	-	475133	486380	483338	0	0	0	0	0	0	737851	792794	814967	744512	778089	1.01292e+06
pos_438	mycomass0002246	1438.94	-	-	[M+NH4]+	2246	GPL-IIb	glycopeptidolipids	IIb	30	1	-	-	-	-	-	-	-	461021	449348	428074	0	0	0	0	0	0	384005	458149	408514	406567	523912	378654
pos_439	mycomass0002247	1423.93	-	-	[M+H]+	2247	GPL-IIb	glycopeptidolipids	IIb	30	0	-	-	-	-	-	-	-	9.9594e+06	1.10479e+07	9.50974e+06	0	0	0	0	0	0	9.48842e+06	1.38112e+07	1.21315e+07	1.12309e+07	1.4596e+07	1.33555e+07
pos_440	mycomass0002248	1429.88	-	-	[M+H]+	2248	GPL-IIb	glycopeptidolipids	IIb	31	4	-	-	-	-	-	-	-	1.17385e+06	916480	994587	0	0	0	0	0	0	567096	669119	648021	664461	704162	500476
pos_441	mycomass0002250	1433.91	-	-	[M+H]+	2250	GPL-IIb	glycopeptidolipids	IIb	31	2	-	-	-	-	-	-	-	38113.1	49223.6	45674.2	0	0	0	0	0	0	69736.3	124702	91416.6	137519	176339	161023
pos_442	mycomass0002251	1435.93	-	-	[M+H]+	2251	GPL-IIb	glycopeptidolipids	IIb	31	1	-	-	-	-	-	-	-	5.71129e+06	5.48992e+06	5.01638e+06	0	0	0	0	0	0	6.55424e+06	7.49551e+06	6.72486e+06	6.40834e+06	7.81372e+06	7.25349e+06
pos_443	mycomass0002252	1454.97	-	-	[M+NH4]+	2252	GPL-IIb	glycopeptidolipids	IIb	31	0	-	-	-	-	-	-	-	5.84773e+06	4.47673e+06	4.08534e+06	0	0	0	0	0	0	4.03272e+06	4.03939e+06	4.29729e+06	3.90222e+06	4.85886e+06	3.42374e+06
pos_444	mycomass0002255	1447.93	-	-	[M+H]+	2255	GPL-IIb	glycopeptidolipids	IIb	32	2	-	-	-	-	-	-	-	81559.6	29994.5	63105.1	0	0	0	0	0	0	136583	91302.6	74143.9	131390	93134.6	144269
pos_445	mycomass0002256	1449.94	-	-	[M+H]+	2256	GPL-IIb	glycopeptidolipids	IIb	32	1	-	-	-	-	-	-	-	266423	280753	377913	0	0	0	0	0	0	653741	748923	465846	568873	596621	653517
pos_446	mycomass0002257	1468.99	-	-	[M+NH4]+	2257	GPL-IIb	glycopeptidolipids	IIb	32	0	-	-	-	-	-	-	-	87867.7	188375	177985	0	0	0	0	0	0	147315	211325	111030	89491.5	79377.3	125837
pos_447	mycomass0002258	1457.91	-	-	[M+H]+	2258	GPL-IIb	glycopeptidolipids	IIb	33	4	-	-	-	-	-	-	-	568140	535764	431985	0	0	0	0	0	0	219569	259004	150734	176046	336063	321862
pos_448	mycomass0002259	1459.93	-	-	[M+H]+	2259	GPL-IIb	glycopeptidolipids	IIb	33	3	-	-	-	-	-	-	-	309962	174312	72634.9	0	0	0	0	0	0	321181	653682	486068	229933	524252	63863.8
pos_449	mycomass0002261	1480.99	-	-	[M+NH4]+	2261	GPL-IIb	glycopeptidolipids	IIb	33	1	-	-	-	-	-	-	-	340229	211509	149540	0	0	0	0	0	0	180313	203131	150216	199157	278038	195754
pos_450	mycomass0002268	1485.94	-	-	[M+H]+	2268	GPL-IIb	glycopeptidolipids	IIb	35	4	-	-	-	-	-	-	-	230883	204406	121957	0	0	0	0	0	0	489655	424173	237929	73630.5	172556	154458
pos_451	mycomass0002272	1511.03	-	-	[M+NH4]+	2272	GPL-IIb	glycopeptidolipids	IIb	35	0	-	-	-	-	-	-	-	80424	47367.5	64111.8	0	0	0	0	0	0	70408.2	58737.5	52576.8	63569.7	115323	104934
pos_452	mycomass0002294	1315.78	-	-	[M+H]+	2294	GPL-IIIa	glycopeptidolipids	IIIa	28	3	-	-	-	-	-	-	-	1.50615e+06	902104	1.16083e+06	0	0	0	0	0	0	1.4279e+06	1.37763e+06	1.42762e+06	1.13572e+06	1.45026e+06	1.10603e+06
pos_453	mycomass0002295	1317.79	-	-	[M+H]+	2295	GPL-IIIa	glycopeptidolipids	IIIa	28	2	-	-	-	-	-	-	-	255698	285922	488003	0	0	0	0	0	0	320279	508413	595237	441840	378864	357314
pos_454	mycomass0002296	1319.81	-	-	[M+H]+	2296	GPL-IIIa	glycopeptidolipids	IIIa	28	1	-	-	-	-	-	-	-	163442	178437	135016	0	0	0	0	0	0	127089	323580	331370	176227	368538	311209
pos_455	mycomass0002300	1331.81	-	-	[M+H]+	2300	GPL-IIIa	glycopeptidolipids	IIIa	29	2	-	-	-	-	-	-	-	45904.4	0	207690	0	0	0	0	0	0	83066.6	247456	173753	111214	288064	71813
pos_456	mycomass0002301	1333.83	-	-	[M+H]+	2301	GPL-IIIa	glycopeptidolipids	IIIa	29	1	-	-	-	-	-	-	-	233951	285552	256621	0	0	0	0	0	0	434611	421962	505097	330619	390350	280798
pos_457	mycomass0002302	1335.84	-	-	[M+H]+	2302	GPL-IIIa	glycopeptidolipids	IIIa	29	0	-	-	-	-	-	-	-	218425	82316.8	154226	0	0	0	0	0	0	500625	360886	287772	50557.6	111925	50127.5
pos_458	mycomass0002304	1343.81	-	-	[M+H]+	2304	GPL-IIIa	glycopeptidolipids	IIIa	30	3	-	-	-	-	-	-	-	490012	500685	400787	0	0	0	0	0	0	383131	510912	554977	424556	432096	405728
pos_459	mycomass0002305	1345.82	-	-	[M+H]+	2305	GPL-IIIa	glycopeptidolipids	IIIa	30	2	-	-	-	-	-	-	-	443601	137015	395402	0	0	0	0	0	0	395767	524828	412241	364293	738155	266702
pos_460	mycomass0002306	1347.84	-	-	[M+H]+	2306	GPL-IIIa	glycopeptidolipids	IIIa	30	1	-	-	-	-	-	-	-	84097.3	61091.6	89360.3	0	0	0	0	0	0	0	25028.9	84386.5	0	73066.5	46753
pos_461	mycomass0002307	1349.86	-	-	[M+H]+	2307	GPL-IIIa	glycopeptidolipids	IIIa	30	0	-	-	-	-	-	-	-	1.81434e+07	1.50625e+07	1.58397e+07	30314.9	10492.8	41835.2	25250.7	43717.7	71857.4	1.80853e+07	2.13388e+07	2.10009e+07	1.96882e+07	2.17039e+07	1.80286e+07
pos_462	mycomass0002308	1372.84	-	-	[M+NH4]+	2308	GPL-IIIa	glycopeptidolipids	IIIa	31	4	-	-	-	-	-	-	-	87557.9	122644	30944.9	0	0	0	0	0	0	32901.6	77148.2	86773.1	37863.9	144953	0
pos_463	mycomass0002311	1361.86	-	-	[M+H]+	2311	GPL-IIIa	glycopeptidolipids	IIIa	31	1	-	-	-	-	-	-	-	31703.8	11652.2	12978.6	0	0	0	0	0	0	61460.3	38076.3	37850.1	9819.53	78556.6	44659.8
pos_464	mycomass0002312	1363.87	-	-	[M+H]+	2312	GPL-IIIa	glycopeptidolipids	IIIa	31	0	-	-	-	-	-	-	-	1.4146e+07	1.19389e+07	1.1489e+07	0	0	0	0	0	0	1.29688e+07	1.56456e+07	1.64669e+07	1.46697e+07	1.69779e+07	1.48844e+07
pos_465	mycomass0002313	1391.81	-	-	[M+Na]+	2313	GPL-IIIa	glycopeptidolipids	IIIa	32	4	-	-	-	-	-	-	-	66501.6	124752	85277	0	0	0	0	0	0	48511.4	48531.7	97336	32276.6	73775.6	33543.1
pos_466	mycomass0002315	1373.86	-	-	[M+H]+	2315	GPL-IIIa	glycopeptidolipids	IIIa	32	2	-	-	-	-	-	-	-	71973	58076.5	88071	0	0	0	0	0	0	27437.9	117059	117255	33983.7	114149	174454
pos_467	mycomass0002317	1377.89	-	-	[M+H]+	2317	GPL-IIIa	glycopeptidolipids	IIIa	32	0	-	-	-	-	-	-	-	1.24926e+07	1.21962e+07	1.08151e+07	0	0	0	0	0	0	1.38957e+07	1.82814e+07	1.72812e+07	1.42289e+07	1.65888e+07	1.42088e+07
pos_468	mycomass0002322	1391.9	-	-	[M+H]+	2322	GPL-IIIa	glycopeptidolipids	IIIa	33	0	-	-	-	-	-	-	-	1.77835e+06	1.9113e+06	1.70927e+06	0	0	0	0	0	0	2.4983e+06	2.74682e+06	2.50689e+06	2.26546e+06	2.68401e+06	3.21082e+06
pos_469	mycomass0002327	1405.92	-	-	[M+H]+	2327	GPL-IIIa	glycopeptidolipids	IIIa	34	0	-	-	-	-	-	-	-	8.1041e+06	9.19042e+06	8.90362e+06	0	0	0	0	0	0	8.5621e+06	1.22736e+07	1.04653e+07	9.92597e+06	1.1487e+07	1.14022e+07
pos_470	mycomass0002329	1413.89	-	-	[M+H]+	2329	GPL-IIIa	glycopeptidolipids	IIIa	35	3	-	-	-	-	-	-	-	1.27922e+06	1.08131e+06	1.20199e+06	0	0	0	0	0	0	711556	769770	685350	686345	880677	606758
pos_471	mycomass0002332	1419.93	-	-	[M+H]+	2332	GPL-IIIa	glycopeptidolipids	IIIa	35	0	-	-	-	-	-	-	-	2.08305e+06	2.34372e+06	2.18628e+06	0	0	0	0	0	0	2.5764e+06	3.34261e+06	2.98723e+06	3.0769e+06	3.25296e+06	4.01107e+06
pos_472	mycomass0002334	1427.9	-	-	[M+H]+	2334	GPL-IIIa	glycopeptidolipids	IIIa	36	3	-	-	-	-	-	-	-	1.19102e+06	1.38734e+06	1.21283e+06	0	0	0	0	0	0	467808	745780	632690	588480	762762	633750
pos_473	mycomass0002337	1433.95	-	-	[M+H]+	2337	GPL-IIIa	glycopeptidolipids	IIIa	36	0	-	-	-	-	-	-	-	27035.4	44049.9	11059.2	0	0	0	0	0	0	11253.3	26188.3	58170.1	35900.6	55407.9	63274.8
pos_474	mycomass0002339	1441.92	-	-	[M+H]+	2339	GPL-IIIa	glycopeptidolipids	IIIa	37	3	-	-	-	-	-	-	-	319181	236646	262784	0	0	0	0	0	0	98694.9	143250	126061	145096	187810	263192
pos_475	mycomass0002342	1464.99	-	-	[M+NH4]+	2342	GPL-IIIa	glycopeptidolipids	IIIa	37	0	-	-	-	-	-	-	-	42508.8	41355.6	20753.3	0	0	0	0	0	0	32442.9	19378.1	21999	12385.9	38371.5	45682.3
pos_476	mycomass0002344	1455.94	-	-	[M+H]+	2344	GPL-IIIa	glycopeptidolipids	IIIa	38	3	-	-	-	-	-	-	-	24049.5	41370	44802.1	0	0	0	0	0	0	12398.1	12127.3	21345.2	13904.8	0	31425.5
pos_477	mycomass0002445	1414.92	-	-	[M+Na]+	2445	GPL-V/VI	glycopeptidolipids	V/VI	34	2	-	-	-	-	-	-	-	417868	340856	526110	378187	317201	285795	269670	311159	281884	464170	431010	430124	609237	644739	300225
pos_478	mycomass0002457	1442.04	-	-	[M+NH4]+	2457	GPL-V/VI	glycopeptidolipids	V/VI	36	0	-	-	-	-	-	-	-	1.16232e+06	1.40457e+06	1.12704e+06	1.17035e+06	882516	674198	1.15341e+06	965115	533937	1.13456e+06	1.4654e+06	1.7437e+06	1.47855e+06	1.08027e+06	1.17567e+06
pos_479	mycomass0002477	491.446	-	-	[M+Na]+	2477	HPA	hydroxyphthioceranic acid		30	0	-	-	-	-	-	-	-	0	2147.74	0	22611.7	15549.3	23496.4	18793.3	16310.2	15090	0	0	0	0	0	0
pos_480	mycomass0002482	567.573	-	-	[M+H]+	2482	HPA	hydroxyphthioceranic acid		37	0	-	-	-	-	-	-	-	147725	132150	138522	87611.5	183321	249730	139814	272240	179067	157774	66057.2	195489	143589	72676.1	14552.1
pos_481	mycomass0002483	595.605	-	-	[M+H]+	2483	HPA	hydroxyphthioceranic acid		39	0	-	-	-	-	-	-	-	110512	102002	89525.3	90426.9	110624	105494	125566	102050	130608	84753	83487.6	85813.8	74081.6	83861.6	70603.8
pos_482	mycomass0002486	651.667	-	-	[M+H]+	2486	HPA	hydroxyphthioceranic acid		43	0	-	-	-	-	-	-	-	14586.8	12834.1	14268.9	11302.5	20814.7	17166.9	16426.8	11807.8	14399.3	16697.1	4998.9	13580.5	5435.49	10085.4	7382.96
pos_483	mycomass0002498	848.593	-	-	[M+H]+	2498	L5P	lipopentapeptide		16	0	-	-	-	-	-	-	-	147019	139911	141311	240703	143992	265388	149176	229253	208213	71418.1	40651.8	73865.1	83797.6	116465	79078.7
pos_484	mycomass0002502	904.654	-	-	[M+H]+	2502	L5P	lipopentapeptide		20	0	-	-	-	-	-	-	-	2.41866e+06	2.7165e+06	2.23046e+06	2.24082e+06	2.65883e+06	2.28385e+06	2.64195e+06	2.68328e+06	2.90165e+06	2.07385e+06	2.30629e+06	2.28221e+06	2.06698e+06	1.7825e+06	2.14109e+06
pos_485	mycomass0002503	935.692	-	-	[M+NH4]+	2503	L5P	lipopentapeptide		21	0	-	-	-	-	-	-	-	0	10854.4	15255	16760.7	0	0	36526.4	21549.3	14832.3	0	20744.2	13271.4	15304.3	15190.1	13416.1
pos_486	mycomass0002504	445.31	-	-	[M+H]+	2504	MK-4	menaquinone		20	4	-	-	-	-	-	-	-	58290.1	49941.3	37120	57147.2	66523	61511	55841.3	74546.7	46310.6	43413.6	44582.9	27345.9	31529.1	37732.6	41700.5
pos_487	mycomass0002505	447.326	-	-	[M+H]+	2505	MK-4 (II-H2)	menaquinone		20	3	-	-	-	-	-	-	-	90165.7	82728.3	73967.8	88536.1	104058	114417	90414.2	118654	94931.8	65378.4	54103.1	60596.4	70597	57498.6	55233.8
pos_488	mycomass0002506	535.354	-	-	[M+Na]+	2506	MK-5	menaquinone		25	5	-	-	-	-	-	-	-	18013.9	14936.6	15468.1	11050.4	14069.7	21850.2	18164.1	23024.8	28027.2	7663.22	7739.88	18127.9	17223.1	15964.2	12806.2
pos_489	mycomass0002507	515.388	-	-	[M+H]+	2507	MK-5 (II-H2)	menaquinone		25	4	-	-	-	-	-	-	-	108098	120115	71100.6	105779	136282	123609	109967	141462	118334	92203.9	70911	72422.6	67717.6	79709	76752.5
pos_490	mycomass0002508	581.435	-	-	[M+H]+	2508	MK-6	menaquinone		30	6	-	-	-	-	-	-	-	123604	117563	89975.8	144166	148409	137081	153433	165450	131407	106528	88062.1	101664	88915.2	92437.5	93214.8
pos_491	mycomass0002509	583.451	-	-	[M+H]+	2509	MK-6 (II-H2)	menaquinone		30	5	-	-	-	-	-	-	-	154901	161880	94491	148184	147471	153571	171530	172283	155047	125156	107119	115165	94308.4	107781	97295.8
pos_492	mycomass0002510	649.498	-	-	[M+H]+	2510	MK-7	menaquinone		35	7	-	-	-	-	-	-	-	66140.1	76530.6	53998.8	78292.5	89550	119885	99627.5	126662	76884.3	54269.7	51481	49051.5	33391.7	54288.4	53598.9
pos_493	mycomass0002511	651.514	-	-	[M+H]+	2511	MK-7 (II-H2)	menaquinone		35	6	-	-	-	-	-	-	-	235928	221764	151713	220006	258878	247052	264076	275229	201677	177478	171692	139100	161026	169697	136401
pos_494	mycomass0002512	717.561	-	-	[M+H]+	2512	MK-8	menaquinone		40	8	-	-	-	-	-	-	-	2.65051e+06	2.90648e+06	2.68046e+06	3.54656e+06	2.97094e+06	2.76857e+06	3.51711e+06	2.96968e+06	2.42621e+06	3.24647e+06	2.38439e+06	1.78857e+06	3.44379e+06	1.61467e+06	2.80555e+06
pos_495	mycomass0002513	736.603	-	-	[M+NH4]+	2513	MK-8 (II-H2)	menaquinone		40	7	-	-	-	-	-	-	-	481116	553966	576833	1.1853e+06	805685	762060	889786	734714	727746	138677	71416.2	60412.2	339485	106856	173878
pos_496	mycomass0002514	802.65	-	-	[M+NH4]+	2514	MK-9	menaquinone		45	9	-	-	-	-	-	-	-	2.77767e+06	2.55479e+06	2.11617e+06	4.21423e+06	4.24742e+06	4.25213e+06	4.31924e+06	5.01072e+06	4.34745e+06	1.51988e+06	1.32088e+06	1.19652e+06	1.11984e+06	1.07652e+06	1.14495e+06
pos_497	mycomass0002515	804.665	-	-	[M+NH4]+	2515	MK-9 (II-H2)	menaquinone		45	8	-	-	-	-	-	-	-	3.7445e+06	3.3694e+06	3.83188e+06	4.51769e+06	3.19568e+06	3.08293e+06	3.5193e+06	2.97859e+06	3.26044e+06	2.12298e+06	2.05271e+06	1.94816e+06	4.86089e+06	2.54483e+06	3.03253e+06
pos_498	mycomass0002516	870.713	-	-	[M+NH4]+	2516	MK-10	menaquinone		50	10	-	-	-	-	-	-	-	313161	261964	213134	435489	556755	453703	556471	577006	510518	136819	91393.6	122640	93336.3	108518	128492
pos_499	mycomass0002517	872.728	-	-	[M+NH4]+	2517	MK-10 (II-H2)	menaquinone		50	9	-	-	-	-	-	-	-	4.87713e+06	6.548e+06	5.82856e+06	3.67408e+06	3.95649e+06	3.48291e+06	4.24723e+06	4.3456e+06	3.90468e+06	6.51857e+06	5.62332e+06	5.63481e+06	5.14041e+06	4.98074e+06	6.07329e+06
pos_500	mycomass0002518	943.731	-	-	[M+Na]+	2518	MK-11	menaquinone		55	11	-	-	-	-	-	-	-	921249	774163	738996	1.03189e+06	1.14841e+06	869372	1.15275e+06	1.15169e+06	972982	925738	783193	601933	658875	523216	577905
pos_501	mycomass0002519	945.747	-	-	[M+Na]+	2519	MK-11 (II-H2)	menaquinone		55	10	-	-	-	-	-	-	-	3.07954e+07	2.98791e+07	2.78547e+07	3.56788e+07	3.71635e+07	3.20292e+07	3.69198e+07	3.5803e+07	3.19755e+07	3.04893e+07	2.59915e+07	2.43997e+07	2.79656e+07	2.34908e+07	2.52148e+07
pos_502	mycomass0002556	1684.54	-	-	[M+Na]+	2556	Mono PGLA	oglycosylated phenolic glycol	A	101	0	-	-	-	-	-	-	-	18468.3	35012	0	0	0	0	0	0	0	147726	51857.4	41537.5	78851.1	34378	99913.3
pos_503	mycomass0002560	1740.6	-	-	[M+Na]+	2560	Mono PGLA	oglycosylated phenolic glycol	A	105	0	-	-	-	-	-	-	-	47462	109423	84685.2	72197.4	59770.8	42750.5	70929.4	58551.2	34288.2	72893.7	132542	28728	47359.3	38601.1	31905.9
pos_504	mycomass0002682	998.778	-	-	[M+Na]+	2682	Mono PGL-B1	oglycosylated phenolic glycol	B1	34	0	-	-	-	-	-	-	-	1.3051e+07	1.14976e+07	1.14827e+07	1.34669e+07	1.39213e+07	1.19947e+07	1.40561e+07	1.31357e+07	1.15906e+07	1.23575e+07	1.187e+07	10913657	1.1976e+07	9.82113e+06	1.10971e+07
pos_505	mycomass0002683	1026.81	-	-	[M+Na]+	2683	Mono PGL-B1	oglycosylated phenolic glycol	B1	36	0	-	-	-	-	-	-	-	0	9136.64	0	0	23016.4	30830.2	0	11433.7	11920.4	0	13765.5	0	9222.08	0	45601.9
pos_506	mycomass0002690	1230.08	-	-	[M+H]+	2690	Mono PGL-B2	oglycosylated phenolic glycol	B2	52	0	-	-	-	-	-	-	-	0	220228	32647.4	255078	418955	384611	214740	225781	158779	103178	0	84434.8	63612.6	0	119488
pos_507	mycomass0002696	867.407	-	-	[M+Fe-2H]+	2696	MB	mycobactins		16	1	-	-	-	-	-	-	-	200070	180268	196691	0	1192.53	1567.37	0	0	0	418608	293489	272014	379046	279200	363477
pos_508	mycomass0002698	828.512	-	-	[M+H]+	2698	MB	mycobactins		17	1	-	-	-	-	-	-	-	9180.38	10552.7	2146.94	0	0	0	0	0	0	33867.4	19385.9	22409.4	42989.7	24147.6	39952.9
pos_509	mycomass0002699	883.439	-	-	[M+Fe-2H]+	2699	MB	mycobactins		17	0	-	-	-	-	-	-	-	599549	520913	578040	1.33009e+06	1.0632e+06	1.13492e+06	1.20921e+06	1.15061e+06	894183	125508	84915	83604.8	108133	92224.3	114756
pos_510	mycomass0002701	861.568	-	-	[M+NH4]+	2701	MB	mycobactins		18	0	-	-	-	-	-	-	-	189093	196347	216606	150515	307928	306755	328814	301016	346300	138767	84248.5	86309.4	82907.8	90726	87041
pos_511	mycomass0002702	856.543	-	-	[M+H]+	2702	MB	mycobactins		19	1	-	-	-	-	-	-	-	29899.7	23496.9	24072.5	49307	38905	49285.6	49920.5	38744.7	48367	10089.7	17030.3	17963.4	15539	9419.43	10081.6
pos_512	mycomass0002703	858.559	-	-	[M+H]+	2703	MB	mycobactins		19	0	-	-	-	-	-	-	-	39792	35969.5	42797.1	132917	98004.3	86207	96490.8	80653	61415.9	5624.68	5914.16	4507.8	12743.6	3070.04	4847.84
pos_513	mycomass0002705	872.574	-	-	[M+H]+	2705	MB	mycobactins		20	0	-	-	-	-	-	-	-	4371.06	9536.46	16786.9	59480.7	25428.8	18863.2	39406.7	27858.3	26901.8	0	0	3480.92	5458.53	0	0
pos_514	mycomass0002706	884.573	-	-	[M+H]+	2706	MB	mycobactins		21	1	-	-	-	-	-	-	-	34016.8	28008.4	16394.4	17570.9	13125.8	9033.6	24903.1	14866	16174.3	9086.68	25570.8	39736.8	0	46821	17394.2
pos_515	mycomass0002707	886.59	-	-	[M+H]+	2707	MB	mycobactins		21	0	-	-	-	-	-	-	-	403788	443081	434068	1.10473e+06	895278	802839	931342	763736	802417	211472	117724	110178	171862	104170	169745
pos_516	mycomass0002716	840.548	-	-	[M+H]+	2716	MDM	mycobactins	monodeoxy	19	1	-	-	-	-	-	-	-	9698.07	16005.1	13223.1	54140.4	28413.5	29709.8	45517.3	19588.6	28275.1	1649.45	0	0	4692.47	0	0
pos_517	mycomass0002718	854.563	-	-	[M+H]+	2718	MDM	mycobactins	monodeoxy	20	1	-	-	-	-	-	-	-	63553.4	46613.8	54660.5	219846	183155	142804	183320	170507	116969	8658.06	6175.46	517.992	17529.7	1547.81	12232
pos_518	mycomass0002719	873.602	-	-	[M+NH4]+	2719	MDM	mycobactins	monodeoxy	20	0	-	-	-	-	-	-	-	27044.2	13950.2	15988.6	2173.92	74.0534	2928.19	248.627	2400.84	338.97	50873	35494.7	36279.9	97824.5	57290.7	70661.8
pos_519	mycomass0002720	885.602	-	-	[M+NH4]+	2720	MDM	mycobactins	monodeoxy	21	1	-	-	-	-	-	-	-	288819	307430	279082	127926	44659.6	41693.2	54933.6	71265.7	44359.2	484121	342931	332107	626121	494678	584589
pos_520	mycomass0002721	887.618	-	-	[M+NH4]+	2721	MDM	mycobactins	monodeoxy	21	0	-	-	-	-	-	-	-	114234	158783	100111	21072.6	11992	13802	4986.42	8182.59	5165.33	126132	168374	182206	250812	267684	232515
pos_521	mycomass0002722	899.617	-	-	[M+NH4]+	2722	MDM	mycobactins	monodeoxy	22	1	-	-	-	-	-	-	-	639596	582374	659216	222181	114150	134953	133029	187401	171284	917943	798062	857150	1.15921e+06	1.10832e+06	1.02312e+06
pos_522	mycomass0002723	901.633	-	-	[M+NH4]+	2723	MDM	mycobactins	monodeoxy	22	0	-	-	-	-	-	-	-	2.16467e+07	2.28538e+07	2.47124e+07	1.30835e+07	1.24817e+07	1.51701e+07	1.18747e+07	1.22711e+07	1.3869e+07	2.40083e+07	2.44502e+07	2.57455e+07	2.77017e+07	3.25085e+07	2.7538e+07
pos_523	mycomass0002729	829.576	-	-	[M+NH4]+	2729	DDM	mycobactins	dideoxy	18	0	-	-	-	-	-	-	-	18428.9	18285.2	21409.8	5741.22	0	0	0	0	0	34892.6	35142.9	33399.6	69803	45666.8	50059.3
pos_524	mycomass0002735	871.622	-	-	[M+NH4]+	2735	DDM	mycobactins	dideoxy	21	0	-	-	-	-	-	-	-	1.58327e+07	1.5277e+07	1.61755e+07	1.26262e+07	1.06531e+07	1.04325e+07	9.71348e+06	1.06758e+07	1.08067e+07	1.66158e+07	1.60231e+07	1.7062e+07	1.81149e+07	1.85294e+07	1.7943e+07
pos_525	mycomass0002736	883.623	-	-	[M+NH4]+	2736	DDM	mycobactins	dideoxy	22	1	-	-	-	-	-	-	-	261875	275463	248289	234523	180547	186105	201195	176120	161162	298559	269340	292299	263977	302985	246579
pos_526	mycomass0002737	885.64	-	-	[M+NH4]+	2737	DDM	mycobactins	dideoxy	22	0	-	-	-	-	-	-	-	2.29253e+06	2.32983e+06	2.49602e+06	2.4827e+06	1.97105e+06	1.92746e+06	1.87059e+06	1.99346e+06	1.8127e+06	2.36491e+06	2.37378e+06	2.45793e+06	2.62062e+06	2.76873e+06	2.68768e+06
pos_527	mycomass0002771	742.524	-	-	[M+NH4]+	2771	PK	mycolactone		19	7	-	-	-	-	-	-	-	10102.2	26063.1	15538	26059.6	52677.6	34143.2	14522.7	27953.6	28347.5	17305	28485.6	28622.3	23034.4	23829.1	28790.2
pos_528	mycomass0002772	744.54	-	-	[M+NH4]+	2772	PK	mycolactone		19	7	-	-	-	-	-	-	-	1.32776e+06	1.3884e+06	1.49637e+06	1.07531e+06	1.14315e+06	1.09547e+06	1.26655e+06	1.23299e+06	1.04532e+06	1.50957e+06	1.61096e+06	1.3065e+06	1.43034e+06	1.34469e+06	1.44467e+06
pos_529	mycomass0002774	760.54	-	-	[M+NH4]+	2774	PK	mycolactone		19	7	-	-	-	-	-	-	-	3.59495e+06	3.4671e+06	3.93427e+06	4.20044e+06	3.86153e+06	3.49816e+06	3.82424e+06	3.57687e+06	3.28022e+06	3.52785e+06	3.12775e+06	3.1998e+06	3.37547e+06	3.02183e+06	3.15652e+06
pos_530	mycomass0002776	776.529	-	-	[M+NH4]+	2776	PK	mycolactone		19	6	-	-	-	-	-	-	-	154902	169285	184868	44817.1	86307.6	81465.2	50300.8	41546.8	150555	179860	256745	231984	178058	250821	277700
pos_531	mycomass0002781	1085.13	-	-	[M+NH4]+	2781	MA	mycolic acids	alpha	73	0, 1 or 2	-	-	-	-	-	-	-	44833.6	42435.8	14782	0	0	32337.5	0	17074.8	0	12880.5	21990.1	29770.6	32561	70878.4	40131.5
pos_532	mycomass0002783	1113.16	-	-	[M+NH4]+	2783	MA	mycolic acids	alpha	75	1 or 2	-	-	-	-	-	-	-	507538	527941	518912	656639	493341	596757	675711	596743	552170	533857	589188	694178	503377	505204	552240
pos_533	mycomass0002786	1160.16	-	-	[M+Na]+	2786	MA	mycolic acids	alpha	78	0, 1 or 2	-	-	-	-	-	-	-	307713	186749	103761	194871	237005	187616	279485	202868	254749	121957	179646	150224	87941.5	121092	121617
pos_534	mycomass0002788	1188.2	-	-	[M+Na]+	2788	MA	mycolic acids	alpha	80	0, 1 or 2	-	-	-	-	-	-	-	72371.6	67559.8	23625.5	29526.6	69456.8	17380.2	0	17719.3	16975.6	49769.5	48600.7	15383.4	0	15931.4	0
pos_535	mycomass0002790	1216.22	-	-	[M+Na]+	2790	MA	mycolic acids	alpha	82	0, 1 or 2	-	-	-	-	-	-	-	567628	558911	452084	689627	597506	692255	390963	464009	451656	427467	418296	501021	588945	594965	593636
pos_536	mycomass0002792	1244.26	-	-	[M+Na]+	2792	MA	mycolic acids	alpha	84	0, 1 or 2	-	-	-	-	-	-	-	5.43228e+06	6.20281e+06	5.71263e+06	6.26858e+06	5.10422e+06	4.75246e+06	5.87647e+06	5.24006e+06	4.89617e+06	5.13411e+06	5.13492e+06	5.43365e+06	5.25949e+06	4.83019e+06	4.645e+06
pos_537	mycomass0002802	904.941	-	-	[M+NH4]+	2802	MA	mycolic acids	alpha	60	1	-	-	-	-	-	-	-	268455	292701	279262	279610	359823	364826	350425	324810	393861	255317	255347	281328	231900	251035	224429
pos_538	mycomass0002826	1112.13	-	-	[M+H]+	2826	MA	mycolic acids	epoxy	75	0 or 1	-	-	-	-	-	-	-	1.0256e+07	1.01894e+07	1.07262e+07	1.41644e+07	1.09135e+07	1.71032e+07	1.11154e+07	1.13017e+07	1.46947e+07	5.8038e+06	7.10032e+06	8.04543e+06	7.49783e+06	1.34081e+07	9.8523e+06
pos_539	mycomass0002862	1086.11	-	-	[M+H]+	2862	MA	mycolic acids	methoxy	73	1	-	-	-	-	-	-	-	481379	683680	702277	1.14967e+06	740021	1.43591e+06	656764	1.0642e+06	1.03109e+06	424764	574272	457274	483264	1.00293e+06	796295
pos_540	mycomass0002865	1150.15	-	-	[M+Na]+	2865	MA	mycolic acids	methoxy	76	0 or 1	-	-	-	-	-	-	-	2.8728e+06	2.53575e+06	3.10878e+06	3.46042e+06	3.408e+06	4.84611e+06	2.93633e+06	2.7264e+06	4.1277e+06	1.29355e+06	1.68152e+06	2.23245e+06	1.89167e+06	3.32227e+06	2.35163e+06
pos_541	mycomass0002868	1170.2	-	-	[M+H]+	2868	MA	mycolic acids	methoxy	79	0 or 1	-	-	-	-	-	-	-	121122	199362	104018	62490.2	40832.3	21759.3	28958.6	57763.7	40352.6	180732	193928	193001	211197	195220	221062
pos_542	mycomass0002869	1206.21	-	-	[M+Na]+	2869	MA	mycolic acids	methoxy	80	0 or 1	-	-	-	-	-	-	-	2.44371e+06	2.17569e+06	2.28112e+06	2.99305e+06	2.50821e+06	2.55511e+06	2.3626e+06	2.26799e+06	2.4905e+06	2.07854e+06	2.31105e+06	2.40407e+06	2.51375e+06	2.7164e+06	2.33219e+06
pos_543	mycomass0002872	1248.25	-	-	[M+Na]+	2872	MA	mycolic acids	methoxy	83	0 or 1	-	-	-	-	-	-	-	639627	697886	559716	1.04793e+06	647069	849711	659278	774996	711719	407841	485133	513732	637888	884715	725965
pos_544	mycomass0002883	1095.17	-	-	[M+NH4]+	2883	MA	mycolic acids	w1-methoxy	72	1	-	-	-	-	-	-	-	88201.9	89394.9	61209.3	56850.7	11938.2	14314.2	14822.6	14950.5	29215.1	135260	116248	83341.3	124719	110792	100554
pos_545	mycomass0002885	1090.15	-	-	[M+H]+	2885	MA	mycolic acids	w1-methoxy	73	2	-	-	-	-	-	-	-	18999.9	26672.5	19920.8	5891.49	6208.7	0	416.232	13509.7	5273.28	25133.4	30567.3	18986	14539.3	33791.3	37570.6
pos_546	mycomass0002896	1144.19	-	-	[M+H]+	2896	MA	mycolic acids	w1-methoxy	77	0	-	-	-	-	-	-	-	357527	387412	308139	128124	122647	117678	105256	56142.6	88046.8	417547	504838	499697	598860	648456	688545
pos_547	mycomass0002902	1194.2	-	-	[M+H]+	2902	MA	mycolic acids	w1-methoxy	81	2	-	-	-	-	-	-	-	9.64605e+07	8.41975e+07	8.41885e+07	1.01466e+08	9.00874e+07	9.2038e+07	8.89742e+07	9.12572e+07	8.69159e+07	8.05815e+07	9.17105e+07	9.00939e+07	8.54299e+07	8.44392e+07	8.51284e+07
pos_548	mycomass0002907	1222.24	-	-	[M+H]+	2907	MA	mycolic acids	w1-methoxy	83	0	-	-	-	-	-	-	-	2.37261e+06	2.56042e+06	2422279	2.63395e+06	2.36169e+06	2.22692e+06	2.43432e+06	2.17767e+06	2.02073e+06	2.09518e+06	2.12347e+06	2.15168e+06	2.12462e+06	1.90503e+06	1.79269e+06
pos_549	mycomass0002914	1260.25	-	-	[M+H]+	2914	MA	mycolic acids	w1-methoxy	86	1	-	-	-	-	-	-	-	150686	88166	106118	249004	161267	173674	86907.4	94781.4	109286	106640	158064	250657	144727	198420	190719
pos_550	mycomass0002928	429.369	-	-	[M+Na]+	2928	PHA	mycolipodienic acid		27	2	-	-	-	-	-	-	-	20086.1	18146.5	13689.3	4546.96	7787.47	4357.74	4591.06	6802.69	5641	3410.86	4949.15	13554.6	6057.28	6592.33	5818.71
pos_551	mycomass0002929	274.274	-	-	[M+NH4]+	2929	FA	mycosanoic acids		16	0	-	-	-	-	-	-	-	1.01387e+08	1.07167e+08	1.11521e+08	1.11406e+08	1.43221e+08	1.3624e+08	1.40825e+08	1.5642e+08	1.79863e+08	8.31066e+07	9.87832e+07	1.03586e+08	90425257	9.48526e+07	8.85202e+07
pos_552	mycomass0002930	288.289	-	-	[M+NH4]+	2930	FA	mycosanoic acids		17	0	-	-	-	-	-	-	-	1.66056e+06	1.71225e+06	1.78952e+06	996759	1.48089e+06	1.37731e+06	956201	1.73741e+06	1.2785e+06	1.21472e+06	1.4997e+06	2.26741e+06	1.43584e+06	875372	1.12831e+06
pos_553	mycomass0002931	302.305	-	-	[M+NH4]+	2931	FA	mycosanoic acids		18	0	-	-	-	-	-	-	-	1.07512e+07	1.10833e+07	1.15929e+07	9.59136e+06	1.25016e+07	11825416	1.29883e+07	1.33029e+07	1.52916e+07	9.26748e+06	1.00561e+07	1.07558e+07	1.07779e+07	9.91206e+06	1.00689e+07
pos_554	mycomass0002932	316.321	-	-	[M+NH4]+	2932	FA	mycosanoic acids		19	0	-	-	-	-	-	-	-	31253.8	33220.6	35652.9	23970.6	33723.8	24120	27917.9	23508.2	26155.1	42968.5	36780.2	32935.3	42679.8	36612.8	46738
pos_555	mycomass0002933	330.336	-	-	[M+NH4]+	2933	FA	mycosanoic acids		20	0	-	-	-	-	-	-	-	5.00181e+06	5.45128e+06	5.37671e+06	3.66477e+06	4.98114e+06	5.41405e+06	5.29302e+06	5.48365e+06	6.49673e+06	4.78051e+06	4.87555e+06	5.50323e+06	5.6029e+06	4.86801e+06	5.09796e+06
pos_556	mycomass0002934	344.352	-	-	[M+NH4]+	2934	FA	mycosanoic acids		21	0	-	-	-	-	-	-	-	52859.4	50257.7	51612.9	51551.1	69806.7	57129.6	61778.1	57774.1	65394.8	40511.8	46116.9	45689	37054.8	44355.6	36831.1
pos_557	mycomass0002935	358.368	-	-	[M+NH4]+	2935	FA	mycosanoic acids		22	0	-	-	-	-	-	-	-	2.35973e+06	2.49354e+06	2.53569e+06	1.2237e+06	1.90629e+06	2.39271e+06	2.01755e+06	1.85516e+06	2.40049e+06	2.11326e+06	2.29958e+06	2.80142e+06	2.66108e+06	2.12428e+06	2.68276e+06
pos_558	mycomass0002937	386.399	-	-	[M+NH4]+	2937	FA	mycosanoic acids		24	0	-	-	-	-	-	-	-	9515.95	7949.15	9775.98	2740.53	6354.08	5517.61	4492.87	7636.22	8707.33	10287.1	11198.1	12031.6	11867	10495.3	13355
pos_559	mycomass0002956	607.435	-	-	[M+H]+	2956	PA	phosphatidic acids		29	0	-	-	-	-	-	-	-	0	26111.1	22125.7	19362.2	12331.9	0	12666.6	10468.2	0	14077.6	31274.8	29966.8	14006.6	15230.8	17611.7
pos_560	mycomass0002973	704.526	-	-	[M+NH4]+	2973	PA	phosphatidic acids		35	2	-	-	-	-	-	-	-	759062	827626	812724	863465	785656	782580	855555	724822	755697	961618	826855	785648	798471	848204	615687
pos_561	mycomass0002974	689.513	-	-	[M+H]+	2974	PA	phosphatidic acids		35	1	-	-	-	-	-	-	-	0	0	25605.9	0	0	28461.8	12359.5	13448.7	10606.9	0	0	0	13524.3	0	33986.6
pos_562	mycomass0002986	740.52	-	-	[M+NH4]+	2986	PA	phosphatidic acids		38	5	-	-	-	-	-	-	-	104371	94006.8	94785.7	408653	655060	548818	478441	641011	1.02172e+06	3893.94	50819.3	87754.3	0	6390.72	7404.43
pos_563	mycomass0002990	755.557	-	-	[M+Na]+	2990	PA	phosphatidic acids		38	0	-	-	-	-	-	-	-	7980.27	22325.4	7262.02	6153.47	9281.32	7588.29	6578.01	6186.36	0	38966	18186.5	30447	14649.6	36227.1	23489.1
pos_564	mycomass0002993	767.557	-	-	[M+Na]+	2993	PA	phosphatidic acids		39	1	-	-	-	-	-	-	-	2.59299e+06	2.49593e+06	2.76142e+06	2.31731e+06	1.91326e+06	1.86924e+06	2.1828e+06	2.278e+06	2.05835e+06	2.88137e+06	3.00997e+06	2.98737e+06	2.93152e+06	2.74959e+06	2.76294e+06
pos_565	mycomass0002998	759.592	-	-	[M+H]+	2998	PA	phosphatidic acids		40	1	-	-	-	-	-	-	-	0	7495.62	0	0	0	0	0	0	0	9659.79	9986.21	28603.2	3693.07	5127.37	0
pos_566	mycomass0003001	793.574	-	-	[M+Na]+	3001	PA	phosphatidic acids		41	2	-	-	-	-	-	-	-	518182	513384	489269	552811	475914	461870	584111	486456	446285	632640	472310	382572	611847	373210	538035
pos_567	mycomass0003002	790.632	-	-	[M+NH4]+	3002	PA	phosphatidic acids		41	1	-	-	-	-	-	-	-	946008	974991	1.02127e+06	973342	901849	807425	986492	849019	795784	897235	921145	797086	868287	936225	943255
pos_568	mycomass0003004	807.585	-	-	[M+Na]+	3004	PA	phosphatidic acids		42	2	-	-	-	-	-	-	-	15490.7	19329.1	0	18649.5	0	0	16559.6	12339.4	17704.7	7909.47	0	5316.83	19125.5	0	4399.78
pos_569	mycomass0003021	857.695	-	-	[M+H]+	3021	PA	phosphatidic acids		47	1	-	-	-	-	-	-	-	650751	729880	533846	892829	769165	782341	826238	845722	758755	574455	449112	464919	519541	433840	487291
pos_570	mycomass0003107	543.343	-	-	[M+Na]+	3107	LPA	phosphatidic acids	lyso	24	1	-	-	-	-	-	-	-	48728.3	55331.9	46618.5	82792.6	75358.9	119147	121806	120918	101572	85583.2	87971.8	86123.9	57627.1	78668.3	76527.1
pos_571	mycomass0003121	636.499	-	-	[M+NH4]+	3121	LPA	phosphatidic acids	lyso	31	1	-	-	-	-	-	-	-	0	8151.01	20600	22494.1	29438.8	21022.1	29111.4	15775.9	6310.31	0	0	0	0	0	0
pos_572	mycomass0003122	638.514	-	-	[M+NH4]+	3122	LPA	phosphatidic acids	lyso	31	0	-	-	-	-	-	-	-	26958.2	55094.9	57584.2	47308.2	18983.9	22559.2	47224.8	24749.1	18236.3	126961	26711.5	10579.5	88267.3	23115.9	48009.6
pos_573	mycomass0003124	635.501	-	-	[M+H]+	3124	LPA	phosphatidic acids	lyso	32	0	-	-	-	-	-	-	-	66020.4	14437.9	24999.2	0	101592	21932.8	73453.6	76531.9	87991.7	24425.5	11752.7	0	12293.2	19325.1	10216.7
pos_574	mycomass0003125	647.503	-	-	[M+H]+	3125	LPA	phosphatidic acids	lyso	33	1	-	-	-	-	-	-	-	104301	99670.6	96331.2	117740	163564	111609	123229	145192	160664	71341.6	77618	81601.8	75414.5	86552.4	68069.2
pos_575	mycomass0003126	649.517	-	-	[M+H]+	3126	LPA	phosphatidic acids	lyso	33	0	-	-	-	-	-	-	-	41606.8	10419.7	22692	30856.3	60891.8	43567.3	51447.3	43846.4	68592.3	0	0	0	0	6644.32	0
pos_576	mycomass0003134	606.414	-	-	[M+H]+	3134	PE	phosphatidylethanolamines		26	1	-	-	-	-	-	-	-	37301.1	39171.3	37920.3	42321	33034.4	34306.8	30476.9	32558.8	35422.4	36801	25203.9	27856.7	39040.7	22808	41971
pos_577	mycomass0003135	625.457	-	-	[M+NH4]+	3135	PE	phosphatidylethanolamines		26	0	-	-	-	-	-	-	-	2714.78	4659.18	7400.8	1715.35	0	1067.73	0	0	0	12654.1	14036.8	15715	11618.2	11099	13163.4
pos_578	mycomass0003138	644.427	-	-	[M+Na]+	3138	PE	phosphatidylethanolamines		27	0	-	-	-	-	-	-	-	95449	101018	98098.9	245421	181367	180715	220413	193253	168769	37473.1	22507.4	14808.9	44783.4	12679.3	35784.7
pos_579	mycomass0003139	632.427	-	-	[M+H]+	3139	PE	phosphatidylethanolamines		28	2	-	-	-	-	-	-	-	28667.8	25811.1	32340	75201.8	42478.4	46220.1	69363.8	47806.6	43169.4	10984	4456.61	4321.09	14459.3	2864.27	11576.5
pos_580	mycomass0003141	658.443	-	-	[M+Na]+	3141	PE	phosphatidylethanolamines		28	0	-	-	-	-	-	-	-	32206	42001	33753.9	103172	84425.6	83294.9	95694	81408.6	54330.8	14274.9	5604.68	0	17504.3	4431	11578.7
pos_581	mycomass0003142	646.443	-	-	[M+H]+	3142	PE	phosphatidylethanolamines		29	2	-	-	-	-	-	-	-	103682	118961	103972	223958	155866	164905	206025	155258	159136	77412.1	47685.2	26831.5	104489	43947.7	73258.1
pos_582	mycomass0003144	672.458	-	-	[M+Na]+	3144	PE	phosphatidylethanolamines		29	0	-	-	-	-	-	-	-	625578	606188	606531	1.50569e+06	1.13092e+06	1.0353e+06	1.38099e+06	1.11652e+06	1.03564e+06	235270	178394	107259	263208	137961	209671
pos_583	mycomass0003145	660.458	-	-	[M+H]+	3145	PE	phosphatidylethanolamines		30	2	-	-	-	-	-	-	-	48397.2	48735.6	38682.9	70527.1	37263.8	63859.5	66362.8	54358.5	30421.3	63762.7	26380.5	17596.3	63086.7	25497	50965
pos_584	mycomass0003146	679.505	-	-	[M+NH4]+	3146	PE	phosphatidylethanolamines		30	1	-	-	-	-	-	-	-	108644	95610.9	92455.2	338663	298440	271551	293147	265170	211950	37969.3	21339.5	15789.9	13795.5	17500.1	17106.6
pos_585	mycomass0003147	686.474	-	-	[M+Na]+	3147	PE	phosphatidylethanolamines		30	0	-	-	-	-	-	-	-	0	0	9875.45	62407.8	49031.2	62960.4	60100.8	38275.9	35368.8	0	0	0	0	0	0
pos_586	mycomass0003148	674.474	-	-	[M+H]+	3148	PE	phosphatidylethanolamines		31	2	-	-	-	-	-	-	-	2.81233e+07	2.84011e+07	2.97109e+07	1.57891e+07	1.74641e+07	1.9073e+07	1.83098e+07	1.98224e+07	2.15599e+07	2.57926e+07	32297667	3.31527e+07	3.08508e+07	4.51153e+07	3.35329e+07
pos_587	mycomass0003149	676.491	-	-	[M+H]+	3149	PE	phosphatidylethanolamines		31	1	-	-	-	-	-	-	-	18402.1	17723.8	17703.8	5054.92	1014.7	2293.59	1440.69	5227.45	2179.17	14410.7	8222.4	6397.9	13716.8	8033.67	14145.5
pos_588	mycomass0003150	700.492	-	-	[M+Na]+	3150	PE	phosphatidylethanolamines		31	0	-	-	-	-	-	-	-	159191	135668	157683	75394.8	42996	35308.5	52525.2	68741.3	18820.2	236325	208033	181011	235785	179020	222697
pos_589	mycomass0003152	690.507	-	-	[M+H]+	3152	PE	phosphatidylethanolamines		32	1	-	-	-	-	-	-	-	5.49571e+06	5.57288e+06	6.1644e+06	3.96717e+06	3.38891e+06	3.45044e+06	3.82145e+06	3.76483e+06	3.26666e+06	7.76659e+06	6.31745e+06	5.53028e+06	7.62545e+06	5.70471e+06	6.17478e+06
pos_590	mycomass0003153	692.523	-	-	[M+H]+	3153	PE	phosphatidylethanolamines		32	0	-	-	-	-	-	-	-	65586.8	58972.7	65973.6	31536.3	43264.8	48514.8	22831.7	40460.8	103545	87240.7	153003	139680	16976.7	0	18180.9
pos_591	mycomass0003154	702.51	-	-	[M+H]+	3154	PE	phosphatidylethanolamines		33	2	-	-	-	-	-	-	-	123948	172318	118456	92002.9	64852.5	90129.9	75605.4	116258	60763.3	163304	153878	95017.4	110776	88383.6	78880.3
pos_592	mycomass0003155	721.547	-	-	[M+NH4]+	3155	PE	phosphatidylethanolamines		33	1	-	-	-	-	-	-	-	22801.8	11535.4	13194.1	0	6894.34	12345.3	5532.18	8044.64	9779.37	20107.9	47403.7	54317.6	0	0	0
pos_593	mycomass0003156	728.52	-	-	[M+Na]+	3156	PE	phosphatidylethanolamines		33	0	-	-	-	-	-	-	-	261123	230155	272602	430700	288614	304346	330299	369451	299287	248784	183719	179346	262606	145638	222102
pos_594	mycomass0003157	716.523	-	-	[M+H]+	3157	PE	phosphatidylethanolamines		34	2	-	-	-	-	-	-	-	7.45929e+06	7.41527e+06	7.56396e+06	6.58136e+06	5.63339e+06	5.40633e+06	6.22411e+06	6.37112e+06	5.24109e+06	9.21774e+06	8.61961e+06	8.40843e+06	8.56013e+06	7.48664e+06	7.65353e+06
pos_595	mycomass0003158	718.538	-	-	[M+H]+	3158	PE	phosphatidylethanolamines		34	1	-	-	-	-	-	-	-	3.3702e+06	3.24924e+06	3.44385e+06	1.79978e+06	2.48676e+06	2.31823e+06	2.00502e+06	2.62248e+06	4.04897e+06	4.12433e+06	6.45808e+06	7.0926e+06	1.56249e+06	926645	1.53e+06
pos_596	mycomass0003159	720.554	-	-	[M+H]+	3159	PE	phosphatidylethanolamines		34	0	-	-	-	-	-	-	-	78421.4	79090.3	51033.1	61869.6	165094	175029	83706.4	116529	293485	57811.7	84035.1	78581.1	15998.2	0	11824
pos_597	mycomass0003160	730.536	-	-	[M+H]+	3160	PE	phosphatidylethanolamines		35	2	-	-	-	-	-	-	-	830853	1.14627e+06	1.3922e+06	674026	1.02951e+06	951387	917920	1.06025e+06	1.43463e+06	1.11981e+06	1.15631e+06	1.0175e+06	990004	1.05372e+06	981801
pos_598	mycomass0003161	732.554	-	-	[M+H]+	3161	PE	phosphatidylethanolamines		35	1	-	-	-	-	-	-	-	94875.8	97340.5	90089.5	183459	235119	204587	186901	211441	414624	77108.4	118216	115405	25815.8	12899.9	17768.8
pos_599	mycomass0003162	734.571	-	-	[M+H]+	3162	PE	phosphatidylethanolamines		35	0	-	-	-	-	-	-	-	278408	231158	223311	81390.8	223535	181247	151710	207447	406271	314684	514117	453989	139222	76982.2	157253
pos_600	mycomass0003164	746.57	-	-	[M+H]+	3164	PE	phosphatidylethanolamines		36	1	-	-	-	-	-	-	-	336857	261868	319143	322696	307621	274563	266213	341078	281713	234365	299021	330946	246486	325734	221516
pos_601	mycomass0003166	780.553	-	-	[M+Na]+	3166	PE	phosphatidylethanolamines		37	2	-	-	-	-	-	-	-	54879.5	32720.7	80165.5	134173	129069	121587	102255	154520	97883.4	62341.3	63087.6	80721.8	11060.4	66014	27310.8
pos_602	mycomass0003167	760.585	-	-	[M+H]+	3167	PE	phosphatidylethanolamines		37	1	-	-	-	-	-	-	-	7.35606e+06	6.87658e+06	7.34155e+06	7.03571e+06	7.01995e+06	6.98353e+06	6.75925e+06	7.96724e+06	7.16465e+06	6.02242e+06	6.45838e+06	7.44698e+06	5.73516e+06	7.24364e+06	6.93696e+06
pos_603	mycomass0003170	774.601	-	-	[M+H]+	3170	PE	phosphatidylethanolamines		38	1	-	-	-	-	-	-	-	1.00736e+06	952062	864868	798024	809551	776065	827189	809994	800348	694339	877021	892852	706786	904369	859969
pos_604	mycomass0003173	810.601	-	-	[M+Na]+	3173	PE	phosphatidylethanolamines		39	1	-	-	-	-	-	-	-	1.41261e+06	1.42611e+06	1.44245e+06	1.74544e+06	1.65006e+06	1.48957e+06	1.65484e+06	1.56071e+06	1.63089e+06	1.10113e+06	1.182e+06	1.27305e+06	949513	1.36289e+06	1.18573e+06
pos_605	mycomass0003174	812.616	-	-	[M+Na]+	3174	PE	phosphatidylethanolamines		39	0	-	-	-	-	-	-	-	2.1144e+06	2.19225e+06	2.09643e+06	2.10202e+06	2.05729e+06	1.77358e+06	2.06124e+06	1.90105e+06	1.9013e+06	1.57128e+06	1.91825e+06	1.84067e+06	1.60341e+06	2.01258e+06	1.8734e+06
pos_606	mycomass0003177	826.632	-	-	[M+Na]+	3177	PE	phosphatidylethanolamines		40	0	-	-	-	-	-	-	-	5.27342e+06	5.40632e+06	5.81483e+06	7.00874e+06	6.25549e+06	5.83607e+06	7.20512e+06	6.59734e+06	5.91309e+06	5.65705e+06	4.61207e+06	4.49614e+06	4.82961e+06	3.72074e+06	4.54623e+06
pos_607	mycomass0003179	816.65	-	-	[M+H]+	3179	PE	phosphatidylethanolamines		41	1	-	-	-	-	-	-	-	24297.5	23402.9	39233.8	44339.5	18917.8	35187.8	19996.6	36287.9	18005.4	34423.5	29824.3	20614	40840.8	13133.3	25560.4
pos_608	mycomass0003180	840.649	-	-	[M+Na]+	3180	PE	phosphatidylethanolamines		41	0	-	-	-	-	-	-	-	92573.2	100052	78031.9	176862	94687.9	150914	143587	108514	104964	12983.3	41959.5	30312.3	26260.7	30383.7	35210.2
pos_609	mycomass0003184	859.688	-	-	[M+NH4]+	3184	PE	phosphatidylethanolamines		43	2	-	-	-	-	-	-	-	7.73019e+06	7.20872e+06	9.03602e+06	0	0	0	0	0	0	1.22103e+07	1.10309e+07	1.05222e+07	9.1729e+06	9.76829e+06	1.05705e+07
pos_610	mycomass0003187	878.664	-	-	[M+Na]+	3187	PE	phosphatidylethanolamines		44	2	-	-	-	-	-	-	-	369330	411716	456595	182325	305391	179115	236756	236887	262002	472758	699913	566424	675352	564828	615940
pos_611	mycomass0003195	910.726	-	-	[M+Na]+	3195	PE	phosphatidylethanolamines		46	0	-	-	-	-	-	-	-	5.08977e+06	4.91222e+06	4.44013e+06	5.87377e+06	6.12737e+06	5.03111e+06	5.93838e+06	5.71155e+06	5.28025e+06	4.9219e+06	3.69436e+06	3.9467e+06	4.66887e+06	3.82438e+06	3.60653e+06
pos_612	mycomass0003198	924.742	-	-	[M+Na]+	3198	PE	phosphatidylethanolamines		47	0	-	-	-	-	-	-	-	2.2265e+06	2.33157e+06	1.92769e+06	2.72219e+06	2.33818e+06	2.27788e+06	2.64944e+06	2.70572e+06	2.18953e+06	2.16434e+06	1.82871e+06	1.87228e+06	2.06401e+06	1.63889e+06	1.96766e+06
pos_613	mycomass0003200	936.742	-	-	[M+Na]+	3200	PE	phosphatidylethanolamines		48	1	-	-	-	-	-	-	-	925435	936553	709148	1.4025e+06	1.07607e+06	1.05076e+06	1.22056e+06	1.21987e+06	1.07392e+06	750368	585428	669808	763688	500147	628010
pos_614	mycomass0003201	938.758	-	-	[M+Na]+	3201	PE	phosphatidylethanolamines		48	0	-	-	-	-	-	-	-	86883.2	108477	61148.6	159441	122768	89277.8	152594	145440	118849	86938.6	47133.1	33074	64643.8	58378.3	66833.6
pos_615	mycomass0003206	964.766	-	-	[M+Na]+	3206	PE	phosphatidylethanolamines		50	1	-	-	-	-	-	-	-	620479	653973	604009	824592	773599	802878	927922	893898	925943	496254	470610	546589	408923	455636	464214
pos_616	mycomass0003209	978.782	-	-	[M+Na]+	3209	PE	phosphatidylethanolamines		51	1	-	-	-	-	-	-	-	934846	795199	770486	1.08352e+06	1.20989e+06	1.21001e+06	1.52048e+06	1.09234e+06	1.20515e+06	558974	601030	649155	621239	506611	629639
pos_617	mycomass0003212	992.797	-	-	[M+Na]+	3212	PE	phosphatidylethanolamines		52	1	-	-	-	-	-	-	-	513586	475183	506630	582657	651976	661993	802727	542010	653297	309624	324229	340679	368087	355981	307238
pos_618	mycomass0003214	1004.8	-	-	[M+Na]+	3214	PE	phosphatidylethanolamines		53	2	-	-	-	-	-	-	-	5834.79	6205.47	0	78780.6	62200	71487.8	68010	58552.7	32003.6	0	0	0	0	0	0
pos_619	mycomass0003215	1006.81	-	-	[M+Na]+	3215	PE	phosphatidylethanolamines		53	1	-	-	-	-	-	-	-	72029.5	68534.7	24650.6	87996.2	86601	53691.8	84940.3	39106.2	99584.7	40990.2	59381	28285.4	34779.7	18812.5	52625.7
pos_620	mycomass0003216	1008.83	-	-	[M+Na]+	3216	PE	phosphatidylethanolamines		53	0	-	-	-	-	-	-	-	455354	231315	376402	0	622684	1.17124e+06	446859	530583	711163	0	331211	326837	297642	265450	305632
pos_621	mycomass0003241	1130.95	-	-	[M+Na]+	3241	PE	phosphatidylethanolamines		62	2	-	-	-	-	-	-	-	0	12379.7	18322.5	0	782.734	29072.5	4232.65	5442.98	26147.9	9355.44	15757.9	5286.86	5113.05	0	11114.6
pos_622	mycomass0003244	1144.95	-	-	[M+Na]+	3244	PE	phosphatidylethanolamines		63	2	-	-	-	-	-	-	-	673375	2.4439e+06	1.88137e+06	1.7568e+06	2.82856e+06	3.09859e+06	1.03151e+06	3.11478e+06	5.33081e+06	1.98969e+06	1.71348e+06	1.64292e+06	391325	1.85198e+06	1.60967e+06
pos_623	mycomass0003295	536.372	-	-	[M+H]+	3295	LPE	phosphatidylethanolamines	lyso	22	1	-	-	-	-	-	-	-	11107.8	7240.89	3438.05	10709	6614.56	3404.81	4184.71	5969.08	1031.33	8633.72	7203.93	11268.8	15193.2	8980.36	12404.6
pos_624	mycomass0003302	602.416	-	-	[M+Na]+	3302	LPE	phosphatidylethanolamines	lyso	25	0	-	-	-	-	-	-	-	24487.1	33057	48385.9	0	0	1791.9	0	0	1882.8	36900.5	52273	49483.6	16171.7	13672.9	33363
pos_625	mycomass0003306	630.447	-	-	[M+Na]+	3306	LPE	phosphatidylethanolamines	lyso	27	0	-	-	-	-	-	-	-	6.11771e+06	6.49421e+06	7.17415e+06	4.11112e+06	4.04319e+06	4.79707e+06	4.10691e+06	4.4002e+06	4.77268e+06	6.30799e+06	7.00855e+06	6.88742e+06	7.44464e+06	8.91779e+06	7.49338e+06
pos_626	mycomass0003308	639.51	-	-	[M+NH4]+	3308	LPE	phosphatidylethanolamines	lyso	28	0	-	-	-	-	-	-	-	29923	26426.4	20474	155.121	0	567.974	104.448	1317.3	1352.5	46919.1	53381.9	54934.1	28804.5	48979.1	52943.4
pos_627	mycomass0003309	656.466	-	-	[M+Na]+	3309	LPE	phosphatidylethanolamines	lyso	29	1	-	-	-	-	-	-	-	158913	152399	159370	99432.5	48070.5	63409.8	76771.5	87877	61948.7	233905	191847	168172	243329	159939	223322
pos_628	mycomass0003310	658.481	-	-	[M+Na]+	3310	LPE	phosphatidylethanolamines	lyso	29	0	-	-	-	-	-	-	-	5.37743e+06	5.65813e+06	5.94613e+06	4.68737e+06	3.92609e+06	3.83369e+06	4.24456e+06	4.23377e+06	3.49073e+06	7.61058e+06	6.20378e+06	5.36615e+06	7.02561e+06	5.38252e+06	5.98544e+06
pos_629	mycomass0003312	650.514	-	-	[M+H]+	3312	LPE	phosphatidylethanolamines	lyso	30	0	-	-	-	-	-	-	-	951415	877006	967594	1.52951e+06	1.02223e+06	918815	1.12522e+06	1.00198e+06	917192	1.14266e+06	601361	431695	1.11644e+06	668571	880210
pos_630	mycomass0003313	662.511	-	-	[M+H]+	3313	LPE	phosphatidylethanolamines	lyso	31	1	-	-	-	-	-	-	-	2.80314e+06	2.57442e+06	3.18477e+06	4660.22	17788	14028.2	9283.95	10477.1	25211.4	6617.88	0	0	0	0	0
pos_631	mycomass0003314	686.512	-	-	[M+Na]+	3314	LPE	phosphatidylethanolamines	lyso	31	0	-	-	-	-	-	-	-	48100.6	91847.6	72481	158290	144987	133492	146628	142522	108799	30432.4	32368.7	42649.7	33149.5	13701.1	29708.8
pos_632	mycomass0003316	695.573	-	-	[M+NH4]+	3316	LPE	phosphatidylethanolamines	lyso	32	0	-	-	-	-	-	-	-	61127.5	81355.8	46142.8	172219	132099	110336	155549	104500	154628	14579.9	24063	515.212	29478.3	11515.6	38657.3
pos_633	mycomass0003318	714.543	-	-	[M+Na]+	3318	LPE	phosphatidylethanolamines	lyso	33	0	-	-	-	-	-	-	-	14546	9663.76	17084.7	17963.7	6388.45	25306.5	33710.8	12192.6	14821.4	29510.8	7301.05	0	24242.7	12455.7	13177.3
pos_634	mycomass0003319	607.361	-	-	[M+H]+	3319	PG	phosphatidylglycerols		24	2	-	-	-	-	-	-	-	419979	426402	416844	0	0	0	0	0	0	0	0	0	0	0	0
pos_635	mycomass0003322	621.376	-	-	[M+H]+	3322	PG	phosphatidylglycerols		25	2	-	-	-	-	-	-	-	6436.31	18507.9	22224	0	0	0	0	0	0	2493.15	2797.52	5373.44	5324.13	8562.65	8129.42
pos_636	mycomass0003324	642.437	-	-	[M+NH4]+	3324	PG	phosphatidylglycerols		25	0	-	-	-	-	-	-	-	47540.6	54893.9	59259.7	51056.2	78475.5	60967.8	66619.2	67629	76290.8	58293.1	47074.5	50389.1	39867.1	37857.7	40297
pos_637	mycomass0003325	635.392	-	-	[M+H]+	3325	PG	phosphatidylglycerols		26	2	-	-	-	-	-	-	-	90844.2	115692	119272	0	0	0	0	0	0	49007.2	59972.3	77197.1	55583.2	88726.3	60675.1
pos_638	mycomass0003327	656.452	-	-	[M+NH4]+	3327	PG	phosphatidylglycerols		26	0	-	-	-	-	-	-	-	14005.8	18784.1	20193.3	11503.3	20974.6	25114.9	17350.7	18926.4	35685.9	21534.1	12622	13941.4	11658.2	11159.7	9805.45
pos_639	mycomass0003328	649.408	-	-	[M+H]+	3328	PG	phosphatidylglycerols		27	2	-	-	-	-	-	-	-	78814.5	109691	125333	0	0	0	0	0	0	77527	62114.2	82098.8	41777.8	51223.1	42454.5
pos_640	mycomass0003329	668.452	-	-	[M+NH4]+	3329	PG	phosphatidylglycerols		27	1	-	-	-	-	-	-	-	248895	239168	262365	243881	319419	292187	275594	284192	345606	209390	206298	215921	194866	222785	176554
pos_641	mycomass0003330	670.468	-	-	[M+NH4]+	3330	PG	phosphatidylglycerols		27	0	-	-	-	-	-	-	-	1.36623e+06	1.39711e+06	1.33624e+06	1.1937e+06	1.56174e+06	1.4776e+06	1.54026e+06	1.46556e+06	1.73225e+06	1.17666e+06	1.17771e+06	1.2722e+06	1.01794e+06	1.12826e+06	1.07544e+06
pos_642	mycomass0003334	694.466	-	-	[M+NH4]+	3334	PG	phosphatidylglycerols		29	2	-	-	-	-	-	-	-	143100	165545	154821	123277	161518	153813	180136	199579	148354	157162	139915	99552.9	177601	152717	183674
pos_643	mycomass0003335	696.483	-	-	[M+NH4]+	3335	PG	phosphatidylglycerols		29	1	-	-	-	-	-	-	-	83798.1	106894	99716.4	82067	146112	116786	105371	123048	166592	61863.3	77256.7	90165.1	56968.7	47679.5	48485.8
pos_644	mycomass0003336	698.499	-	-	[M+NH4]+	3336	PG	phosphatidylglycerols		29	0	-	-	-	-	-	-	-	436014	386644	370089	368034	507763	432504	386211	461347	621237	368584	290023	383701	283162	323775	259713
pos_645	mycomass0003339	712.515	-	-	[M+NH4]+	3339	PG	phosphatidylglycerols		30	0	-	-	-	-	-	-	-	24516.1	18295.2	29425.2	20836.1	26133.6	23777.2	31288.8	28957.9	39151.6	26027.7	18529.6	19385.5	28883.5	29594.4	26874.8
pos_646	mycomass0003345	740.546	-	-	[M+NH4]+	3345	PG	phosphatidylglycerols		32	0	-	-	-	-	-	-	-	146724	155974	187175	407888	444013	401103	418236	419066	309900	211341	211653	209616	176772	228672	226156
pos_647	mycomass0003348	737.529	-	-	[M+H]+	3348	PG	phosphatidylglycerols		33	0	-	-	-	-	-	-	-	29239.6	23555.6	28223.7	31461	17300.3	16540.7	32925.6	17372.8	15050.4	35455.4	21050.2	28485.3	51748.7	29088	51813.3
pos_648	mycomass0003349	764.547	-	-	[M+NH4]+	3349	PG	phosphatidylglycerols		34	2	-	-	-	-	-	-	-	961505	1.03177e+06	1.0788e+06	993763	920598	999860	1.0097e+06	1.0486e+06	999345	760658	780557	858189	949216	1.02838e+06	952765
pos_649	mycomass0003350	771.515	-	-	[M+Na]+	3350	PG	phosphatidylglycerols		34	1	-	-	-	-	-	-	-	766315	608722	789545	1.2941e+06	1.25195e+06	1.08954e+06	1.17434e+06	1.15456e+06	1.26663e+06	418452	409882	458827	361103	431425	410012
pos_650	mycomass0003351	768.576	-	-	[M+NH4]+	3351	PG	phosphatidylglycerols		34	0	-	-	-	-	-	-	-	52330.5	30324.3	28697.7	236602	287378	323733	325282	289919	210897	65077.3	81952.1	69076	56255.1	116168	97780.3
pos_651	mycomass0003352	778.56	-	-	[M+NH4]+	3352	PG	phosphatidylglycerols		35	2	-	-	-	-	-	-	-	1.10012e+07	1.13424e+07	1.16953e+07	6.83623e+06	6.2501e+06	6.11074e+06	5.91416e+06	6.297e+06	6.10003e+06	1.41325e+07	1.35937e+07	1.27134e+07	1.52032e+07	1.37616e+07	1.38863e+07
pos_652	mycomass0003354	782.591	-	-	[M+NH4]+	3354	PG	phosphatidylglycerols		35	0	-	-	-	-	-	-	-	45194.2	68789.5	10445.6	53287.6	73751	19795.4	22507	34286.9	54050.6	10216.4	0	12336.6	61322.2	30898.7	10212.4
pos_653	mycomass0003355	797.531	-	-	[M+Na]+	3355	PG	phosphatidylglycerols		36	2	-	-	-	-	-	-	-	26840.9	26231.6	37298.4	55816.4	63450.7	53380.3	60914.5	45615.6	37368.6	13464.2	0	3518.35	6819.04	15187.7	0
pos_654	mycomass0003356	794.59	-	-	[M+NH4]+	3356	PG	phosphatidylglycerols		36	1	-	-	-	-	-	-	-	107630	108221	89134.3	180371	204202	143837	219524	144223	172627	55374.1	49686.7	44161.4	29162	59280	53269.7
pos_655	mycomass0003357	796.609	-	-	[M+NH4]+	3357	PG	phosphatidylglycerols		36	0	-	-	-	-	-	-	-	4866.21	0	3633.81	33495.9	24980.7	46878.9	31992.9	53090.2	16491.2	8838.32	0	5281.68	0	5651.67	5847.32
pos_656	mycomass0003358	806.591	-	-	[M+NH4]+	3358	PG	phosphatidylglycerols		37	2	-	-	-	-	-	-	-	3.12793e+07	3.2739e+07	3.2426e+07	2.06218e+07	2.10555e+07	1.72871e+07	1.74742e+07	1.90399e+07	1.73955e+07	3.4466e+07	3.6645e+07	3.45676e+07	3.98197e+07	3.80344e+07	3.89471e+07
pos_657	mycomass0003359	808.602	-	-	[M+NH4]+	3359	PG	phosphatidylglycerols		37	1	-	-	-	-	-	-	-	207679	264678	221643	208637	188838	110576	233186	135683	156974	316449	297445	306968	273404	199585	247152
pos_658	mycomass0003360	810.618	-	-	[M+NH4]+	3360	PG	phosphatidylglycerols		37	0	-	-	-	-	-	-	-	769761	808792	651942	409555	460005	451969	559999	536138	473398	805402	927641	962493	821986	698691	774501
pos_659	mycomass0003362	805.598	-	-	[M+H]+	3362	PG	phosphatidylglycerols		38	1	-	-	-	-	-	-	-	441497	485829	423716	1.02887e+06	624903	543971	568652	649676	537229	302997	150017	125188	476065	285219	267674
pos_660	mycomass0003363	829.595	-	-	[M+Na]+	3363	PG	phosphatidylglycerols		38	0	-	-	-	-	-	-	-	3.98644e+06	4.4812e+06	4.1055e+06	5.41794e+06	4.62075e+06	4.27296e+06	5.48912e+06	4.50066e+06	3.75146e+06	4.82549e+06	3.62645e+06	2.72494e+06	5.21355e+06	2.31847e+06	4.15482e+06
pos_661	mycomass0003364	834.625	-	-	[M+NH4]+	3364	PG	phosphatidylglycerols		39	2	-	-	-	-	-	-	-	0	24825.4	17029.5	0	0	19611.6	0	0	0	43594.3	0	30197.3	0	0	0
pos_662	mycomass0003366	843.611	-	-	[M+Na]+	3366	PG	phosphatidylglycerols		39	0	-	-	-	-	-	-	-	736399	671540	703793	2.05964e+06	1.66194e+06	1.68985e+06	1.7397e+06	1.84784e+06	1.33413e+06	120035	67566.5	41993.7	115045	62765.7	100694
pos_663	mycomass0003367	831.611	-	-	[M+H]+	3367	PG	phosphatidylglycerols		40	2	-	-	-	-	-	-	-	142857	130004	146136	190450	170923	169867	178937	178023	134803	164561	91112.5	64258	141447	88281.5	134932
pos_664	mycomass0003368	855.609	-	-	[M+Na]+	3368	PG	phosphatidylglycerols		40	1	-	-	-	-	-	-	-	1.43564e+06	1.33233e+06	1.47208e+06	916995	890607	966394	906689	982650	868352	1.68256e+06	1.56392e+06	1.75775e+06	1.8182e+06	1.9689e+06	1.56637e+06
pos_665	mycomass0003369	852.671	-	-	[M+NH4]+	3369	PG	phosphatidylglycerols		40	0	-	-	-	-	-	-	-	32457.3	27566.2	24112.4	45369.2	25784.8	24357.6	26551.9	37327.6	16880	42695.1	28688.5	15790.6	29466.9	7986.28	30965.7
pos_666	mycomass0003374	861.659	-	-	[M+H]+	3374	PG	phosphatidylglycerols		42	1	-	-	-	-	-	-	-	15338.2	21480.9	32643.1	0	19489.3	6745.97	7031.27	0	36895.8	16621.9	11853.4	18625.3	8059.84	55916.7	10528.7
pos_667	mycomass0003376	895.641	-	-	[M+Na]+	3376	PG	phosphatidylglycerols		43	2	-	-	-	-	-	-	-	141650	216383	135842	231090	284303	428787	27106.6	71878.8	254495	210858	75568	229983	149246	387650	192427
pos_668	mycomass0003379	887.67	-	-	[M+H]+	3379	PG	phosphatidylglycerols		44	2	-	-	-	-	-	-	-	0	7897.64	0	0	10186.8	10127.5	38481.9	9147.25	0	19624.3	0	0	0	9093.1	0
pos_669	mycomass0003380	911.67	-	-	[M+Na]+	3380	PG	phosphatidylglycerols		44	1	-	-	-	-	-	-	-	1.26937e+06	1.10207e+06	1.06857e+06	1.42914e+06	1.118e+06	1.2383e+06	1.22787e+06	1.23559e+06	1.27472e+06	1.09255e+06	1.19639e+06	1.18588e+06	1.22371e+06	1.15648e+06	1.1724e+06
pos_670	mycomass0003387	919.732	-	-	[M+H]+	3387	PG	phosphatidylglycerols		46	0	-	-	-	-	-	-	-	600097	620261	501948	778019	683204	630279	653816	692042	489810	626818	358508	497784	546403	407586	473969
pos_671	mycomass0003388	951.699	-	-	[M+Na]+	3388	PG	phosphatidylglycerols		47	2	-	-	-	-	-	-	-	77939.2	50670.7	84099.4	120545	84274	105137	66354.3	86306.9	91922.5	62770.1	38707.8	53984.5	100437	76471	90363.5
pos_672	mycomass0003389	931.732	-	-	[M+H]+	3389	PG	phosphatidylglycerols		47	1	-	-	-	-	-	-	-	1.75772e+06	1.50852e+06	1.53306e+06	1.88529e+06	1.83623e+06	1.71723e+06	2.08154e+06	1.93516e+06	1.92606e+06	1.52769e+06	1.40552e+06	1.29238e+06	1.35294e+06	1.11493e+06	1.26625e+06
pos_673	mycomass0003390	933.748	-	-	[M+H]+	3390	PG	phosphatidylglycerols		47	0	-	-	-	-	-	-	-	568098	583060	448545	728196	540487	560628	629113	628834	600590	581399	407883	419546	658381	411988	500232
pos_674	mycomass0003391	965.718	-	-	[M+Na]+	3391	PG	phosphatidylglycerols		48	2	-	-	-	-	-	-	-	21325.9	16188.2	19469.1	23104.3	13291.6	22919.4	26894.7	13471	0	16250.4	22308.8	15680.9	9068.39	31488	33854.7
pos_675	mycomass0003393	947.763	-	-	[M+H]+	3393	PG	phosphatidylglycerols		48	0	-	-	-	-	-	-	-	97260.2	88906.8	47672.4	84082.7	68287.5	71562.2	104281	79782.6	74509.9	68222.5	55929.8	20077.5	91315.1	54948.1	95824.5
pos_676	mycomass0003407	1032.85	-	-	[M+NH4]+	3407	PG	phosphatidylglycerols		53	1	-	-	-	-	-	-	-	3.16424e+06	1.66475e+06	3.27154e+06	56064.2	3.67679e+06	5.87538e+06	3.11679e+06	3.09429e+06	3.95987e+06	51062.8	2.5329e+06	3.09425e+06	2.64024e+06	2.86843e+06	2.43439e+06
pos_677	mycomass0003450	446.254	-	-	[M+NH4]+	3450	LPG	phosphatidylglycerols	lyso	12	0	-	-	-	-	-	-	-	2.67081e+06	2.73382e+06	2.69804e+06	2.32199e+06	2.65614e+06	2.73835e+06	2.83528e+06	3.80369e+06	3.50298e+06	2.96409e+06	2.55757e+06	2.83939e+06	2.37248e+06	2.58289e+06	2.22e+06
pos_678	mycomass0003451	458.254	-	-	[M+NH4]+	3451	LPG	phosphatidylglycerols	lyso	13	1	-	-	-	-	-	-	-	2.53944e+06	2.67352e+06	2.77724e+06	2.64391e+06	2.79375e+06	2.63844e+06	2.8569e+06	3.59839e+06	3.35055e+06	2.91782e+06	2.5725e+06	2.37534e+06	2.37086e+06	2.11713e+06	2.33227e+06
pos_679	mycomass0003452	460.269	-	-	[M+NH4]+	3452	LPG	phosphatidylglycerols	lyso	13	0	-	-	-	-	-	-	-	2.30642e+07	2.67147e+07	2.50951e+07	2.20023e+07	2.57438e+07	2.47596e+07	2.69501e+07	3.36866e+07	3.38546e+07	2.65415e+07	2.48669e+07	2.26861e+07	2.1862e+07	2.00629e+07	2.27455e+07
pos_680	mycomass0003453	472.269	-	-	[M+NH4]+	3453	LPG	phosphatidylglycerols	lyso	14	1	-	-	-	-	-	-	-	9264.77	31282.2	16701	8276.15	6820.94	14239.8	15725.8	47693.1	21970.6	38537.6	25388.1	44300.7	28067.7	18972.8	21393.7
pos_681	mycomass0003454	474.285	-	-	[M+NH4]+	3454	LPG	phosphatidylglycerols	lyso	14	0	-	-	-	-	-	-	-	675127	677987	717847	609154	688407	768837	734507	976945	934947	769479	648921	770026	670311	669415	561414
pos_682	mycomass0003455	486.285	-	-	[M+NH4]+	3455	LPG	phosphatidylglycerols	lyso	15	1	-	-	-	-	-	-	-	7670	10335.9	10497.1	9848.58	5162.3	1316.21	2533.14	19185.7	0	4952.52	8116.86	0	13230.2	2261.84	0
pos_683	mycomass0003456	488.3	-	-	[M+NH4]+	3456	LPG	phosphatidylglycerols	lyso	15	0	-	-	-	-	-	-	-	3514.8	3804.05	20169.9	9119.91	2540.04	6668.67	11091.2	18875.9	17966.9	12613.6	2294.36	8403.12	2482.36	20980.6	2254.8
pos_684	mycomass0003458	485.29	-	-	[M+H]+	3458	LPG	phosphatidylglycerols	lyso	16	0	-	-	-	-	-	-	-	5.94584e+07	6.59316e+07	6.09859e+07	1.13237e+08	1.23735e+08	1.54734e+08	1.52538e+08	148555905	1.23485e+08	1.04482e+08	1.16505e+08	1.17931e+08	9.05301e+07	1.1441e+08	1.02703e+08
pos_685	mycomass0003460	499.306	-	-	[M+H]+	3460	LPG	phosphatidylglycerols	lyso	17	0	-	-	-	-	-	-	-	6479.17	5707.35	4084.16	15270.1	18270	23897	26622.6	23307.6	14167.4	15151.1	21020.3	15921.1	11076	19671.3	16857.3
pos_686	mycomass0003462	530.348	-	-	[M+NH4]+	3462	LPG	phosphatidylglycerols	lyso	18	0	-	-	-	-	-	-	-	4.41631e+07	4.29408e+07	4.7618e+07	7.86247e+07	7.42988e+07	1.01112e+08	8.38515e+07	9.77958e+07	7.50928e+07	6.72936e+07	7.15832e+07	7.07574e+07	5.97479e+07	6.91778e+07	5.82714e+07
pos_687	mycomass0003464	544.363	-	-	[M+NH4]+	3464	LPG	phosphatidylglycerols	lyso	19	0	-	-	-	-	-	-	-	763257	851261	830111	1.34258e+06	1.42166e+06	1.7795e+06	1.71269e+06	1.73277e+06	1.55223e+06	1.24376e+06	1.30072e+06	1.43695e+06	1.07417e+06	1.34535e+06	1.16914e+06
pos_688	mycomass0003470	586.41	-	-	[M+NH4]+	3470	LPG	phosphatidylglycerols	lyso	22	0	-	-	-	-	-	-	-	44873.4	44574.8	37090.6	87356.3	87337	108447	117331	116523	94229.1	99033.1	93944.8	71465.9	64931	85246.1	74167.2
pos_689	mycomass0003475	626.442	-	-	[M+NH4]+	3475	LPG	phosphatidylglycerols	lyso	25	1	-	-	-	-	-	-	-	25203.4	21234.1	31625.2	27589.7	34907.6	32735.1	29655.5	30700.2	36767	15746.7	17946.2	20053.3	16125.5	17387.2	21696.4
pos_690	mycomass0003495	716.435	-	-	[M+NH4]+	3495	PI	phosphatidylinositols		24	0	-	-	-	-	-	-	-	53134.7	47567.5	41311.6	604.661	43175.3	90046.9	10939.6	1093.3	49952.3	34555.5	42302.3	28058.4	127796	8732.47	136270
pos_691	mycomass0003518	826.545	-	-	[M+NH4]+	3518	PI	phosphatidylinositols		32	1	-	-	-	-	-	-	-	253628	213383	364890	114786	83852.3	203145	92694.4	129026	200318	229900	338378	334410	268261	556807	317063
pos_692	mycomass0003524	859.53	-	-	[M+Na]+	3524	PI	phosphatidylinositols		34	1	-	-	-	-	-	-	-	767288	489618	580397	240570	429181	219330	226725	316360	292013	1.19089e+06	821350	665045	566345	193459	421879
pos_693	mycomass0003525	856.594	-	-	[M+NH4]+	3525	PI	phosphatidylinositols		34	0	-	-	-	-	-	-	-	10654.4	37662.5	6601.59	12987.9	29892.4	93427.2	12905.4	6118.84	38113.1	9103.69	5493.96	15875.1	12813	11186.7	21255.3
pos_694	mycomass0003528	875.562	-	-	[M+Na]+	3528	PI	phosphatidylinositols		35	0	-	-	-	-	-	-	-	79639.3	41369.9	58803.1	157336	350760	214597	162121	165134	238889	67135.8	29934.6	26514	21087.8	10756.4	8603.68
pos_695	mycomass0003530	882.606	-	-	[M+NH4]+	3530	PI	phosphatidylinositols		36	1	-	-	-	-	-	-	-	61336.6	63444.1	53759.3	26530.4	42065.6	19598.1	12010.6	14504.9	51461.6	150081	153180	70140.6	67710.7	16636.5	57131.9
pos_696	mycomass0003533	879.596	-	-	[M+H]+	3533	PI	phosphatidylinositols		37	1	-	-	-	-	-	-	-	47347.9	74186.4	100127	246683	86538.8	51852.3	74090.7	54425.5	50124.2	34882.2	6019.3	1168.65	178085	120934	40214.6
pos_697	mycomass0003534	898.636	-	-	[M+NH4]+	3534	PI	phosphatidylinositols		37	0	-	-	-	-	-	-	-	43157	22290	12274.8	22159.9	40565.6	27349.3	22904.2	24667.2	9492.89	31724.5	20153.9	22684.9	17168.2	11428.2	9868.23
pos_698	mycomass0003536	910.639	-	-	[M+NH4]+	3536	PI	phosphatidylinositols		38	1	-	-	-	-	-	-	-	887456	987424	980211	418365	310853	424381	222239	312196	326073	1.08419e+06	1.30713e+06	1.14366e+06	1.44173e+06	1.87257e+06	1.3711e+06
pos_699	mycomass0003538	922.639	-	-	[M+NH4]+	3538	PI	phosphatidylinositols		39	2	-	-	-	-	-	-	-	2.38582e+06	2.37691e+06	2.41328e+06	1.17266e+06	1.13135e+06	1.14138e+06	1.10078e+06	1.16633e+06	1.20621e+06	2.68138e+06	2.76972e+06	2.99168e+06	3.37477e+06	3.7357e+06	3.3947e+06
pos_700	mycomass0003539	924.655	-	-	[M+NH4]+	3539	PI	phosphatidylinositols		39	1	-	-	-	-	-	-	-	6.82445e+06	6.69888e+06	6.76757e+06	3.72275e+06	3.55095e+06	2.95426e+06	2.62671e+06	3.20197e+06	2.89004e+06	7.56814e+06	7.3637e+06	9.23214e+06	8.65331e+06	1.21561e+07	9.36358e+06
pos_701	mycomass0003541	936.654	-	-	[M+NH4]+	3541	PI	phosphatidylinositols		40	2	-	-	-	-	-	-	-	9234.73	0	49385.1	5731.9	0	0	60397.7	0	5314.62	34122.8	14218.8	31433.2	14874.8	22364.6	21485.7
pos_702	mycomass0003542	938.671	-	-	[M+NH4]+	3542	PI	phosphatidylinositols		40	1	-	-	-	-	-	-	-	8.37679e+06	8.42842e+06	8.80141e+06	5.83792e+06	5.70316e+06	4.67889e+06	4.04345e+06	4.99522e+06	4.85662e+06	7.84277e+06	8.63677e+06	9.85332e+06	1.0816e+07	1.46521e+07	1.23738e+07
pos_703	mycomass0003544	950.668	-	-	[M+NH4]+	3544	PI	phosphatidylinositols		41	2	-	-	-	-	-	-	-	698487	743453	689718	445719	495442	613500	468683	498265	666926	557051	774500	886268	544136	885000	766736
pos_704	mycomass0003545	957.635	-	-	[M+Na]+	3545	PI	phosphatidylinositols		41	1	-	-	-	-	-	-	-	88789.6	85560.6	107045	81085.5	53810.5	51016.6	89053.6	45925.9	31776.5	123454	102306	100412	182365	122063	119584
pos_705	mycomass0003546	954.704	-	-	[M+NH4]+	3546	PI	phosphatidylinositols		41	0	-	-	-	-	-	-	-	0	27660.1	16421.3	0	0	0	0	0	0	39916	16378.4	0	0	13265	44948.2
pos_706	mycomass0003548	966.697	-	-	[M+NH4]+	3548	PI	phosphatidylinositols		42	1	-	-	-	-	-	-	-	5.68415e+06	5.40319e+06	5.50192e+06	5.26448e+06	4.33769e+06	4.42733e+06	5.37294e+06	4.84091e+06	4.54466e+06	6.21049e+06	6.33678e+06	5.80108e+06	5.27886e+06	5.04263e+06	5.237e+06
pos_707	mycomass0003549	968.712	-	-	[M+NH4]+	3549	PI	phosphatidylinositols		42	0	-	-	-	-	-	-	-	5.01996e+06	4.852e+06	5.35172e+06	4.85125e+06	4.38416e+06	4.68288e+06	4.66183e+06	4.97294e+06	4.69808e+06	5.31826e+06	5.2134e+06	5.15571e+06	4.96567e+06	4.86066e+06	4.95041e+06
pos_708	mycomass0003550	978.703	-	-	[M+NH4]+	3550	PI	phosphatidylinositols		43	2	-	-	-	-	-	-	-	246962	256604	304249	360803	292774	218169	340486	271695	240813	297953	269172	195363	225740	271134	244134
pos_709	mycomass0003553	992.714	-	-	[M+NH4]+	3553	PI	phosphatidylinositols		44	2	-	-	-	-	-	-	-	246361	226317	207827	415024	157796	543883	73537.3	290757	257461	141035	181180	102167	147057	396936	130577
pos_710	mycomass0003554	994.733	-	-	[M+NH4]+	3554	PI	phosphatidylinositols		44	1	-	-	-	-	-	-	-	3.03055e+06	3.58327e+06	3.23778e+06	3.25086e+06	3.46137e+06	2.55244e+06	3.07715e+06	2.96569e+06	2.66675e+06	3.45097e+06	3.60439e+06	3.24961e+06	3.14628e+06	2.82948e+06	2.91197e+06
pos_711	mycomass0003556	1006.73	-	-	[M+NH4]+	3556	PI	phosphatidylinositols		45	2	-	-	-	-	-	-	-	9026.48	0	0	47411.4	0	24059.1	15053.9	43377.3	17537.2	11181	9291.36	18646.3	12322.9	15626.6	18456.9
pos_712	mycomass0003557	991.72	-	-	[M+H]+	3557	PI	phosphatidylinositols		45	1	-	-	-	-	-	-	-	26096.2	91105.6	0	56210.4	69571.5	37246.6	71442.6	37296.2	39611	60525.3	25924.7	15295.2	25445.5	88213.5	48404.1
pos_713	mycomass0003558	993.733	-	-	[M+H]+	3558	PI	phosphatidylinositols		45	0	-	-	-	-	-	-	-	696045	870154	702070	804983	800158	682864	734196	993243	669654	679386	783564	868608	630008	596542	527654
pos_714	mycomass0003559	1020.74	-	-	[M+NH4]+	3559	PI	phosphatidylinositols		46	2	-	-	-	-	-	-	-	44904.2	30059.1	56808.4	159072	95780.6	41490.7	79312.6	49185.4	40339.6	59379.9	74441.6	47338.4	32103.5	29639.5	53553.6
pos_715	mycomass0003562	1034.76	-	-	[M+NH4]+	3562	PI	phosphatidylinositols		47	2	-	-	-	-	-	-	-	1.32703e+07	1.31601e+07	1.30699e+07	11042360	1.04357e+07	9.92011e+06	1.0837e+07	1.01743e+07	9.67708e+06	1.62356e+07	1.38517e+07	1.29784e+07	1.48659e+07	1.32294e+07	1.29848e+07
pos_716	mycomass0003563	1019.76	-	-	[M+H]+	3563	PI	phosphatidylinositols		47	1	-	-	-	-	-	-	-	242708	216479	225715	197573	171953	177664	285945	198919	116041	228565	249714	241845	191257	219242	166347
pos_717	mycomass0003564	1043.75	-	-	[M+Na]+	3564	PI	phosphatidylinositols		47	0	-	-	-	-	-	-	-	203556	260919	152451	319506	231796	473558	330632	386139	412274	96721.6	93051.7	169811	168735	384779	308364
pos_718	mycomass0003565	1048.78	-	-	[M+NH4]+	3565	PI	phosphatidylinositols		48	2	-	-	-	-	-	-	-	4.08812e+06	4.12968e+06	4.37178e+06	3.59307e+06	2.98606e+06	2.85838e+06	3.69772e+06	3.30595e+06	2.99629e+06	5.71551e+06	4.97023e+06	4.56217e+06	5.11617e+06	4.08294e+06	4.87852e+06
pos_719	mycomass0003566	1033.77	-	-	[M+H]+	3566	PI	phosphatidylinositols		48	1	-	-	-	-	-	-	-	49314.1	74835.1	71603	88658.3	53502.7	65406.3	105488	80964.2	75133.3	105725	125427	88705.7	66058.7	69782	85027.2
pos_720	mycomass0003572	1083.78	-	-	[M+Na]+	3572	PI	phosphatidylinositols		50	1	-	-	-	-	-	-	-	190604	132868	185927	137110	165765	346266	147440	72979.2	152293	42147.1	107260	32310.9	92963.9	168644	85940.5
pos_721	mycomass0003573	1063.81	-	-	[M+H]+	3573	PI	phosphatidylinositols		50	0	-	-	-	-	-	-	-	1.95322e+06	1.76408e+06	1.64614e+06	1.71046e+06	1.70191e+06	1.44971e+06	1.792e+06	1.8632e+06	1.40801e+06	1.91783e+06	1.94096e+06	1.56976e+06	1.8281e+06	1.59731e+06	1.69299e+06
pos_722	mycomass0003574	1090.82	-	-	[M+NH4]+	3574	PI	phosphatidylinositols		51	2	-	-	-	-	-	-	-	1.4511e+06	1.90184e+06	1.71126e+06	808049	1.02774e+06	714102	668760	771082	602746	2.09439e+06	2.18988e+06	1.98814e+06	2.25034e+06	2.37191e+06	2.23445e+06
pos_723	mycomass0003575	1075.81	-	-	[M+H]+	3575	PI	phosphatidylinositols		51	1	-	-	-	-	-	-	-	2.83447e+06	2.08618e+06	2.40326e+06	2.43241e+06	2.18381e+06	1.95679e+06	2.26607e+06	2.17623e+06	2.31881e+06	2.53563e+06	2.06103e+06	1.71537e+06	2.16715e+06	1.63992e+06	1.7672e+06
pos_724	mycomass0003576	1077.83	-	-	[M+H]+	3576	PI	phosphatidylinositols		51	0	-	-	-	-	-	-	-	5.02435e+07	4.46793e+07	4.46794e+07	5.00606e+07	4.92871e+07	4.4205e+07	4.86392e+07	4.89245e+07	4.42344e+07	4.82102e+07	4.6965e+07	4.05181e+07	4.64506e+07	3.93202e+07	4.16302e+07
pos_725	mycomass0003577	1104.84	-	-	[M+NH4]+	3577	PI	phosphatidylinositols		52	2	-	-	-	-	-	-	-	1.45656e+06	1.3191e+06	1.12729e+06	922728	1.22661e+06	1.19939e+06	1.34809e+06	1.15232e+06	1.1444e+06	1.34051e+06	1.33318e+06	1.29938e+06	1.34292e+06	1.16688e+06	1.27784e+06
pos_726	mycomass0003578	1089.83	-	-	[M+H]+	3578	PI	phosphatidylinositols		52	1	-	-	-	-	-	-	-	4.26619e+06	3.76466e+06	3.97798e+06	4.87651e+06	5.13637e+06	4.33299e+06	4.72233e+06	4.77599e+06	4.6252e+06	3.63414e+06	3.46673e+06	2.91436e+06	3.40524e+06	2.62996e+06	2.94793e+06
pos_727	mycomass0003579	1091.84	-	-	[M+H]+	3579	PI	phosphatidylinositols		52	0	-	-	-	-	-	-	-	4.17115e+06	4.39911e+06	3.76219e+06	5.47603e+06	5.33489e+06	4.5713e+06	5.54623e+06	4.62688e+06	4.42556e+06	4.13275e+06	3.53451e+06	3.69938e+06	3.78278e+06	3.32461e+06	3.40995e+06
pos_728	mycomass0003580	1118.86	-	-	[M+NH4]+	3580	PI	phosphatidylinositols		53	2	-	-	-	-	-	-	-	6.16309e+06	5.70844e+06	5.1923e+06	4.60066e+06	5.43499e+06	5.40795e+06	5.52082e+06	5.80791e+06	5.80868e+06	5.98446e+06	6.90724e+06	6.61497e+06	5.85523e+06	5.31365e+06	5.61451e+06
pos_729	mycomass0003582	1105.86	-	-	[M+H]+	3582	PI	phosphatidylinositols		53	0	-	-	-	-	-	-	-	329491	326167	196719	468004	315388	344307	307346	386429	163539	198021	272294	240371	187687	178913	192869
pos_730	mycomass0003583	1132.87	-	-	[M+NH4]+	3583	PI	phosphatidylinositols		54	2	-	-	-	-	-	-	-	1.01999e+07	9.96159e+06	8.29548e+06	7.47597e+06	9.09518e+06	7.77922e+06	9.46209e+06	7.97169e+06	8.60348e+06	9.37039e+06	8.53109e+06	1.01866e+07	1.00518e+07	1.05957e+07	8.55647e+06
pos_731	mycomass0003586	1146.89	-	-	[M+NH4]+	3586	PI	phosphatidylinositols		55	2	-	-	-	-	-	-	-	7.68549e+06	7.2203e+06	6.13144e+06	5.81944e+06	6.25572e+06	6.51489e+06	7.03759e+06	6.8152e+06	6.54836e+06	7.21607e+06	7.628e+06	8.18086e+06	7.09657e+06	7.21169e+06	7.58822e+06
pos_732	mycomass0003587	1131.87	-	-	[M+H]+	3587	PI	phosphatidylinositols		55	1	-	-	-	-	-	-	-	47047.8	94883.6	45372.8	36875.3	55726.5	59563.7	26408.9	51757.7	19871	49806.5	63492.7	70442.3	67215.9	30326.2	66026.4
pos_733	mycomass0003588	1155.87	-	-	[M+Na]+	3588	PI	phosphatidylinositols		55	0	-	-	-	-	-	-	-	57478.6	17450.8	73457.9	90181.5	60869.6	47923.2	117178	91574.6	33786.6	69073.8	32903.7	60942.3	51492.9	37126.9	43252.2
pos_734	mycomass0003589	1160.9	-	-	[M+NH4]+	3589	PI	phosphatidylinositols		56	2	-	-	-	-	-	-	-	1.61249e+06	1.69768e+06	1.41489e+06	1.34957e+06	1.41981e+06	1.28807e+06	1.79053e+06	1.35482e+06	1.62587e+06	1.52388e+06	1.30962e+06	1.63614e+06	1.48284e+06	1.51998e+06	1.78594e+06
pos_735	mycomass0003595	1193.89	-	-	[M+Na]+	3595	PI	phosphatidylinositols		58	2	-	-	-	-	-	-	-	75987.2	94980.1	93447.7	7092.79	21887.9	0	9960.72	17789	25712.3	44144.6	105582	91151.7	126384	168559	125792
pos_736	mycomass0003640	658.395	-	-	[M+NH4]+	3640	LPI	phosphatidylinositols	lyso	21	1	-	-	-	-	-	-	-	22995.9	16658.1	22611.4	0	0	0	0	0	0	6697.16	3490.13	7866.51	5434.74	13862.2	3403.7
pos_737	mycomass0003642	672.409	-	-	[M+NH4]+	3642	LPI	phosphatidylinositols	lyso	22	1	-	-	-	-	-	-	-	42341.7	44254.5	47279	0	35625	76936.8	13076.4	750.775	40457.9	45078	35046.9	32182.4	94443.6	9804.47	140312
pos_738	mycomass0003659	786.549	-	-	[M+NH4]+	3659	LPI	phosphatidylinositols	lyso	30	0	-	-	-	-	-	-	-	108302	137347	141256	253438	207079	218120	211746	208151	218273	102271	105694	91518.2	98513	84801.4	66931.5
pos_739	mycomass0003665	833.554	-	-	[M+Na]+	3665	LPI	phosphatidylinositols	lyso	33	0	-	-	-	-	-	-	-	54828.2	58879	51808.2	277986	192590	162641	229192	226381	175502	0	0	0	0	0	0
pos_740	mycomass0003686	1059.46	-	-	[M+H]+	3686	Lyso PIM3	phatidyl-myo-inositol-trimanno	lyso	16	0	-	-	-	-	-	-	-	46460.5	48592.5	114803	137190	55465.9	43699.6	74968.3	105540	121669	71152.9	56043.9	82661.7	91574.4	85714.2	67005.2
pos_741	mycomass0003695	1238.54	-	-	[M+NH4]+	3695	Lyso PIM4	hatidyl-myo-inositol-tetramann	lyso	16	0	-	-	-	-	-	-	-	0	137447	82456.2	60255.7	48937.2	149930	111253	72009.8	109598	12106.5	13643.4	12932	0	46713.3	0
pos_742	mycomass0003696	1263.57	-	-	[M+H]+	3696	Lyso PIM4	hatidyl-myo-inositol-tetramann	lyso	19	0	-	-	-	-	-	-	-	82173.3	42909.4	80069.4	131782	84827	52859	91211.5	82061.9	36101.6	13719.2	11406.8	25782.3	85197.7	31664	24583.1
pos_743	mycomass0003720	403.353	-	-	[M+Na]+	3720	FA	phthienoic acids		25	1	-	-	-	-	-	-	-	203921	192603	194062	168088	207163	223605	210944	253379	276802	172422	158559	172920	126933	180807	130764
pos_744	mycomass0003721	417.369	-	-	[M+Na]+	3721	FA	phthienoic acids		26	1	-	-	-	-	-	-	-	111831	106163	111042	45614.7	67401.4	67143.7	52717.4	68102.9	63115.2	46351.2	41028.6	88545	51908.5	42821.5	46128.6
pos_745	mycomass0003722	431.384	-	-	[M+Na]+	3722	FA	phthienoic acids		27	1	-	-	-	-	-	-	-	1.24428e+06	1.29315e+06	1.28702e+06	526503	887919	733593	580065	734427	847108	464990	463315	940921	559909	450364	577003
pos_746	mycomass0003724	459.416	-	-	[M+Na]+	3724	FA	phthienoic acids		29	1	-	-	-	-	-	-	-	9912.82	11325.2	13162.7	2460.41	5634.86	4870.51	2929.34	2840.05	937.746	920.88	1875.4	7396.03	3279.36	284.363	2479.42
pos_747	mycomass0003853	1562.62	-	-	[M+H]+	3853	PDIM B	phthiocerol dimycocerosates	B	73	0	-	-	-	-	-	-	-	128148	123702	234248	135255	147486	322208	134234	156439	174385	51990.7	22850.9	75132	111248	168897	110892
pos_748	mycomass0003878	1782.79	-	-	[M+Na]+	3878	PDIM C16OH	phthiocerol dimycocerosates	C16 phthiotriol	84	0	-	-	-	-	-	-	-	157441	68329	104064	77697.1	28364	104762	110413	123878	59717.3	59833.3	193168	163082	44892.1	24987.6	65180
pos_749	mycomass0003917	1067.73	-	-	[M+H]+	3917	Ac2SGL	sulfoglycolipids	diacylated	44	0	-	-	-	-	-	-	-	54801.5	60129	91168.6	99916.1	0	128004	24994.8	141149	75048.6	41343.1	0	0	44339.3	63911.7	35155.2
pos_750	mycomass0003923	1126.8	-	-	[M+NH4]+	3923	Ac2SGL	sulfoglycolipids	diacylated	47	0	-	-	-	-	-	-	-	5.93858e+06	6.46528e+06	6.59854e+06	8.24868e+06	6.90805e+06	1.00664e+07	7.06552e+06	7.23026e+06	9.60929e+06	3.16146e+06	4.51637e+06	5.01251e+06	4.183e+06	7.81287e+06	5.73382e+06
pos_751	mycomass0003929	1151.82	-	-	[M+H]+	3929	Ac2SGL	sulfoglycolipids	diacylated	50	0	-	-	-	-	-	-	-	941894	937513	921136	578416	453421	537886	477053	617987	499763	860232	796995	902953	1.1331e+06	985505	1.01998e+06
pos_752	mycomass0003930	1170.83	-	-	[M+NH4]+	3930	Ac2SGL	sulfoglycolipids	diacylated	49	0	-	-	-	-	-	-	-	1.74035e+06	1.49336e+06	1.66645e+06	1.85154e+06	1.7991e+06	2.68215e+06	2.0912e+06	1.86315e+06	2.68854e+06	576491	894220	1.07451e+06	585566	1.74032e+06	931226
pos_753	mycomass0003932	1177.83	-	-	[M+H]+	3932	Ac2SGL	sulfoglycolipids	diacylated	52	0	-	-	-	-	-	-	-	1.09828e+08	1.13651e+08	1.08998e+08	1.03483e+08	9.2843e+07	9.44976e+07	9.40487e+07	9.98439e+07	9.40956e+07	1.0708e+08	1.10877e+08	104587020	1.14732e+08	1.07847e+08	1.06129e+08
pos_754	mycomass0003935	1210.89	-	-	[M+NH4]+	3935	Ac2SGL	sulfoglycolipids	diacylated	53	0	-	-	-	-	-	-	-	322589	336982	298579	378322	150213	211021	192121	307026	269249	209116	226770	272425	337990	321088	300291
pos_755	mycomass0003937	1209.86	-	-	[M+H]+	3937	Ac2SGL	sulfoglycolipids	diacylated	53	0	-	-	-	-	-	-	-	1.46245e+07	1.55376e+07	1.39511e+07	1.68545e+07	1.38461e+07	1.43628e+07	1.25316e+07	1.26172e+07	1.45564e+07	1.35815e+07	1.45743e+07	1.39285e+07	1.50758e+07	1.62913e+07	1.48736e+07
pos_756	mycomass0003938	1219.88	-	-	[M+H]+	3938	Ac2SGL	sulfoglycolipids	diacylated	55	0	-	-	-	-	-	-	-	1.73994e+06	1.61262e+06	1.93311e+06	1.87829e+06	1.86734e+06	1.45654e+06	1.69751e+06	1.81583e+06	1.58289e+06	1.68086e+06	1.69662e+06	1.7681e+06	1.54783e+06	1.59246e+06	1.68148e+06
pos_757	mycomass0003939	1221.86	-	-	[M+H]+	3939	Ac2SGL	sulfoglycolipids	diacylated	54	0	-	-	-	-	-	-	-	4.07446e+07	4.11394e+07	4.19851e+07	3.83609e+07	3.0994e+07	3.49273e+07	2.94177e+07	3.17e+07	3.05667e+07	3.79434e+07	4.07363e+07	3.98939e+07	4.46525e+07	4.27844e+07	4.58936e+07
pos_758	mycomass0003940	1252.9	-	-	[M+NH4]+	3940	Ac2SGL	sulfoglycolipids	diacylated	55	0	-	-	-	-	-	-	-	6.67222e+07	5.66129e+07	5.83059e+07	7.48287e+07	6.28633e+07	7.26531e+07	5.88526e+07	5.95095e+07	6.19391e+07	4.57168e+07	5.25293e+07	5.42925e+07	5.89609e+07	6.55331e+07	6.49152e+07
pos_759	mycomass0003941	1235.92	-	-	[M+H]+	3941	Ac2SGL	sulfoglycolipids	diacylated	56	0	-	-	-	-	-	-	-	2.39663e+06	2.51091e+06	2.22588e+06	2.38913e+06	2.33965e+06	2.16007e+06	2.16687e+06	2.30778e+06	1.96508e+06	2.31325e+06	2.9106e+06	2.57995e+06	2.2313e+06	2.45357e+06	2.27256e+06
pos_760	mycomass0003942	1237.9	-	-	[M+H]+	3942	Ac2SGL	sulfoglycolipids	diacylated	55	0	-	-	-	-	-	-	-	8.5075e+06	8.29828e+06	8.482e+06	8.87614e+06	8.96216e+06	7.94179e+06	9.09495e+06	8.96277e+06	7.77347e+06	8.19584e+06	7.60378e+06	7.78668e+06	8.07849e+06	6.06679e+06	6.72027e+06
pos_761	mycomass0003943	1251.91	-	-	[M+H]+	3943	Ac2SGL	sulfoglycolipids	diacylated	56	0	-	-	-	-	-	-	-	1.54556e+06	1.38638e+06	1.52165e+06	1.34976e+06	1.2247e+06	1.09289e+06	1.42733e+06	1.35535e+06	814708	1.73486e+06	1.54637e+06	1.41559e+06	1.47338e+06	1.39187e+06	1.38969e+06
pos_762	mycomass0003944	1261.93	-	-	[M+H]+	3944	Ac2SGL	sulfoglycolipids	diacylated	58	0	-	-	-	-	-	-	-	180526	91008.1	78054.3	86812.6	74187.1	118133	94423.5	74791	75594.6	91054.8	168744	205020	197388	55774.1	159591
pos_763	mycomass0003945	1263.91	-	-	[M+H]+	3945	Ac2SGL	sulfoglycolipids	diacylated	57	0	-	-	-	-	-	-	-	288334	357497	358022	427789	317613	288977	347195	372172	202500	370406	318701	312586	333750	365451	236856
pos_764	mycomass0003946	1277.92	-	-	[M+H]+	3946	Ac2SGL	sulfoglycolipids	diacylated	58	0	-	-	-	-	-	-	-	103979	99625.6	64029.8	96387.5	34522	114056	40135.6	36028.5	33638.3	105478	107275	51978.2	57663.4	90760.2	41867.8
pos_765	mycomass0003948	1279.95	-	-	[M+H]+	3948	Ac2SGL	sulfoglycolipids	diacylated	58	0	-	-	-	-	-	-	-	874781	1.06906e+06	987022	1.05664e+06	747821	730265	894698	611366	901989	1.0403e+06	1.27117e+06	1.00631e+06	975993	1.17187e+06	916741
pos_766	mycomass0003949	1293.95	-	-	[M+H]+	3949	Ac2SGL	sulfoglycolipids	diacylated	59	0	-	-	-	-	-	-	-	2.15535e+06	2.45958e+06	1.795e+06	2.29307e+06	2.03889e+06	1.68371e+06	2.21226e+06	1.9192e+06	1.73867e+06	1.95215e+06	1.905e+06	1.9459e+06	1.93529e+06	1.85593e+06	2.0717e+06
pos_767	mycomass0003950	1303.98	-	-	[M+H]+	3950	Ac2SGL	sulfoglycolipids	diacylated	61	0	-	-	-	-	-	-	-	1.1959e+06	915417	996350	1.0914e+06	1.12114e+06	1.05879e+06	1.15353e+06	1.39539e+06	878749	1.43597e+06	1.5076e+06	1.51323e+06	1.41011e+06	1.00508e+06	1.12831e+06
pos_768	mycomass0003952	1337	-	-	[M+NH4]+	3952	Ac2SGL	sulfoglycolipids	diacylated	61	0	-	-	-	-	-	-	-	34462.1	29435	18951.3	73582.3	23179.2	23607.4	20067.1	30023.6	30787.4	59598.8	23267.8	14480.4	15590.8	6156.52	36546.9
pos_769	mycomass0003954	1321.99	-	-	[M+H]+	3954	Ac2SGL	sulfoglycolipids	diacylated	61	0	-	-	-	-	-	-	-	18883.9	32958.3	37338.9	33606.1	8133.66	8500.65	29268.7	8906.03	8999.73	25786.7	27681.8	25630.9	10989.8	33829.4	32270.6
pos_770	mycomass0003958	1384	-	-	[M+Na]+	3958	Ac2SGL	sulfoglycolipids	diacylated	64	0	-	-	-	-	-	-	-	177436	200132	114807	191405	102263	155899	143812	123397	73601.9	170727	282334	243609	197301	196625	202482
pos_771	mycomass0003960	1364.04	-	-	[M+H]+	3960	Ac2SGL	sulfoglycolipids	diacylated	64	0	-	-	-	-	-	-	-	85442	111834	38972.5	104529	44950.1	66674	121464	100196	31063	73896.1	163138	119611	116437	60336.5	108401
pos_772	mycomass0004856	1193.9	-	-	[M+Na]+	4856	TMM	trehalose monomycolate	carboxy	55	1	-	-	-	-	-	-	-	266516	265126	358576	362680	221186	210867	286841	386701	311660	355236	231421	339392	210722	288233	280903

## Sheet: Δrv2073cdprE2 KD VS dprE2
ID	Metabolite	m/z	Retention time	Mode	Adducts	Number	Abbreation	Class	Subclass	Alkyl length	Unsaturation	Formula	Fragmentation Score	Theoretical Fragmentation Score	Mass Error (ppm)	KEGG Compound ID	Library ID	CAS ID	dprE2 KD1	dprE2 KD2	dprE2 KD3	dprE2 KD4	dprE2 KD5	dprE2 KD6	Δrv2073c::dprE2 KD1	Δrv2073c::dprE2 KD2	Δrv2073c::dprE2 KD3	Δrv2073c::dprE2 KD4	Δrv2073c::dprE2 KD5	Δrv2073c::dprE2 KD6	VIP	fc	pvalue	regulate	Log2FC
neg_11	mycomass0000051	929.695	-	neg	[M-H]-	51	DAT	acyl trehaloses	diacylated	40	0	-	-	-	-	-	-	-	4.26871	4.29419	4.15547	4.29124	4.10184	4.19739	3.83749	3.85847	3.86128	3.8606	3.8676	3.8717	0.997629	0.914983	6.97e-07	nosig	-0.128183
neg_124	mycomass0001629	1033.97	-	neg	[M+HCOO]-	1629	GroMM	glycerol monomycolate	alpha	62	1	-	-	-	-	-	-	-	4.53107	4.61571	4.67312	4.53753	4.51723	4.51497	4.43306	4.45405	4.45685	4.45617	4.46317	4.46727	0.502671	0.975937	0.00218513	nosig	-0.0351395
neg_125	mycomass0001630	1062.01	-	neg	[M+HCOO]-	1630	GroMM	glycerol monomycolate	alpha	64	1	-	-	-	-	-	-	-	4.82959	4.81258	4.78637	5.01293	4.76491	4.86255	4.89453	4.91552	4.91832	4.91764	4.92464	4.92874	0.334275	1.01481	0.0789351	nosig	0.0212079
neg_128	mycomass0001723	1272.2	-	neg	[M+HCOO]-	1723	GroMM	glycerol monomycolate	w1-methoxy	78	0 or 2	-	-	-	-	-	-	-	3.47553	3.23105	3.08371	3.3069	2.69578	3.69226	4.82365	4.59824	4.71813	4.7348	4.63322	4.57724	1.98793	1.44136	1.75e-06	up	0.527432
neg_134	mycomass0001757	1281.83	-	neg	[M-H]-	1757	GPL-serovar 1	glycopeptidolipids	serovar 1	28	0	-	-	-	-	-	-	-	3.60528	3.71245	3.82046	3.3914	3.75394	3.75081	3.2841	3.30507	3.30787	3.3072	3.31419	3.31829	0.968607	0.900264	0.000177876	nosig	-0.15158
neg_135	mycomass0001758	1333.79	-	neg	[M+HCOO]-	1758	GPL-serovar 1	glycopeptidolipids	serovar 1	29	4	-	-	-	-	-	-	-	5.11483	5.10728	5.21682	5.20479	5.10901	5.20624	5.08803	5.10901	5.11182	5.11114	5.11814	5.12224	0.285342	0.990355	0.0533643	nosig	-0.0139821
neg_137	mycomass0001760	1337.82	-	neg	[M+HCOO]-	1760	GPL-serovar 1	glycopeptidolipids	serovar 1	29	2	-	-	-	-	-	-	-	6.10966	6.17259	6.18304	6.07525	6.2055	6.19724	6.08564	6.10663	6.10943	6.10875	6.11575	6.11985	0.291523	0.991955	0.0480524	nosig	-0.0116533
neg_138	mycomass0001761	1293.83	-	neg	[M-H]-	1761	GPL-serovar 1	glycopeptidolipids	serovar 1	29	1	-	-	-	-	-	-	-	6.42129	6.46677	6.48604	6.41104	6.38181	6.43609	6.40338	6.42437	6.42717	6.4265	6.43349	6.4376	0.0647822	0.998691	0.615097	nosig	-0.00188996
neg_14	mycomass0000055	953.695	-	neg	[M-H]-	55	DAT	acyl trehaloses	diacylated	42	2	-	-	-	-	-	-	-	5.29204	5.27207	5.24917	5.26613	5.37804	5.23058	4.03643	3.91974	3.40042	3.67627	3.8348	3.95064	2.04694	0.720092	3.01e-08	down	-0.473747
neg_142	mycomass0001765	1305.83	-	neg	[M-H]-	1765	GPL-serovar 1	glycopeptidolipids	serovar 1	30	2	-	-	-	-	-	-	-	6.39631	6.39086	6.40943	6.38541	6.42899	6.38379	6.3379	6.35888	6.36169	6.36101	6.36801	6.37211	0.305666	0.993874	0.00101776	nosig	-0.00886451
neg_143	mycomass0001768	1361.82	-	neg	[M+HCOO]-	1768	GPL-serovar 1	glycopeptidolipids	serovar 1	31	4	-	-	-	-	-	-	-	5.35776	5.35962	5.36861	5.37756	5.53001	5.32851	5.3447	5.36568	5.36849	5.36781	5.37481	5.37891	0.110384	0.996236	0.511398	nosig	-0.00544102
neg_145	mycomass0001770	1365.85	-	neg	[M+HCOO]-	1770	GPL-serovar 1	glycopeptidolipids	serovar 1	31	2	-	-	-	-	-	-	-	6.45509	6.39016	6.46286	6.36114	6.44495	6.39767	6.40586	6.42684	6.42965	6.42897	6.43597	6.44007	0.0651317	1.00144	0.609703	nosig	0.002077
neg_146	mycomass0001771	1321.86	-	neg	[M-H]-	1771	GPL-serovar 1	glycopeptidolipids	serovar 1	31	1	-	-	-	-	-	-	-	4.96916	4.97985	4.80954	4.97873	4.80151	4.86475	4.73324	4.75423	4.75703	4.75635	4.76335	4.76746	0.576406	0.970348	0.0020528	nosig	-0.0434257
neg_147	mycomass0001772	1369.88	-	neg	[M+HCOO]-	1772	GPL-serovar 1	glycopeptidolipids	serovar 1	31	0	-	-	-	-	-	-	-	5.11902	5.20847	5.11049	5.11413	5.23135	5.15561	4.98406	5.00505	5.00785	5.00717	5.01417	5.01827	0.63017	0.970831	4.28e-05	nosig	-0.0427086
neg_149	mycomass0001774	1377.85	-	neg	[M+HCOO]-	1774	GPL-serovar 1	glycopeptidolipids	serovar 1	32	3	-	-	-	-	-	-	-	6.14012	6.11353	6.1702	6.14857	6.20581	6.13393	6.09783	6.11882	6.12162	6.12094	6.12794	6.13204	0.233108	0.994772	0.0446116	nosig	-0.00756149
neg_150	mycomass0001775	1333.86	-	neg	[M-H]-	1775	GPL-serovar 1	glycopeptidolipids	serovar 1	32	2	-	-	-	-	-	-	-	5.08296	5.12844	5.10862	5.06668	5.1504	5.19776	4.9999	5.02088	5.02369	5.02301	5.03001	5.03411	0.498212	0.980372	0.000524889	nosig	-0.028599
neg_152	mycomass0001778	1343.85	-	neg	[M-H]-	1778	GPL-serovar 1	glycopeptidolipids	serovar 1	33	4	-	-	-	-	-	-	-	4.34302	4.47808	4.41556	4.39885	4.56687	4.56303	4.34047	4.36146	4.36426	4.36358	4.37058	4.37468	0.428428	0.977943	0.0258001	nosig	-0.032178
neg_153	mycomass0001779	1345.86	-	neg	[M-H]-	1779	GPL-serovar 1	glycopeptidolipids	serovar 1	33	3	-	-	-	-	-	-	-	5.69998	5.75746	5.76927	5.74993	5.72815	5.6882	5.88713	5.90812	5.91092	5.91025	5.91724	5.92135	0.704668	1.03088	2e-07	nosig	0.0438748
neg_155	mycomass0001781	1349.89	-	neg	[M-H]-	1781	GPL-serovar 1	glycopeptidolipids	serovar 1	33	1	-	-	-	-	-	-	-	5.07143	5.10648	5.17362	5.07109	5.05625	5.14436	4.95773	4.97871	4.98152	4.98084	4.98784	4.99194	0.568032	0.975684	8.81e-05	nosig	-0.0355148
neg_157	mycomass0001784	1359.87	-	neg	[M-H]-	1784	GPL-serovar 1	glycopeptidolipids	serovar 1	34	3	-	-	-	-	-	-	-	4.96535	5.00314	5.05923	4.85841	4.91785	4.9774	4.93693	4.95791	4.96071	4.96004	4.96703	4.97114	0.0299279	0.999072	0.875861	nosig	-0.00133902
neg_158	mycomass0001785	1361.9	-	neg	[M-H]-	1785	GPL-serovar 1	glycopeptidolipids	serovar 1	34	2	-	-	-	-	-	-	-	4.05676	4.06276	4.1812	4.05485	4.365	4.20684	4.09109	4.11207	4.11487	4.11419	4.12119	4.12529	0.175307	0.990023	0.430463	nosig	-0.0144666
neg_159	mycomass0001790	1375.91	-	neg	[M-H]-	1790	GPL-serovar 1	glycopeptidolipids	serovar 1	35	2	-	-	-	-	-	-	-	4.87301	4.84099	4.68595	4.81472	4.65708	4.75234	4.60263	4.62362	4.62642	4.62574	4.63274	4.63684	0.577069	0.969393	0.00222476	nosig	-0.0448464
neg_160	mycomass0001816	1495.91	-	neg	[M-H]-	1816	GPL-serovar 2	glycopeptidolipids	serovar 2	28	1	-	-	-	-	-	-	-	5.42194	5.43984	5.47462	5.44982	5.55979	5.46995	5.47919	5.50017	5.50298	5.5023	5.5093	5.5134	0.202108	1.00583	0.147938	nosig	0.00838895
neg_161	mycomass0001821	1509.93	-	neg	[M-H]-	1821	GPL-serovar 2	glycopeptidolipids	serovar 2	29	1	-	-	-	-	-	-	-	4.45896	4.31515	4.52773	4.47036	4.64379	4.56063	4.51763	4.53861	4.54142	4.54074	4.54774	4.55184	0.191669	1.00969	0.362283	nosig	0.01391
neg_162	mycomass0001923	1615.99	-	neg	[M-H]-	1923	GPL-serovar 4,20	glycopeptidolipids	serovar 4,20	29	0	-	-	-	-	-	-	-	4.81608	4.80284	4.87819	4.81862	4.63182	4.63775	4.39078	4.78361	4.79452	4.49248	4.58583	4.87285	0.347755	0.976728	0.24169	nosig	-0.0339713
neg_163	mycomass0001924	1613.97	-	neg	[M-H]-	1924	GPL-serovar 4,20	glycopeptidolipids	serovar 4,20	29	1	-	-	-	-	-	-	-	4.64843	4.62837	4.68012	4.41364	4.11667	4.39579	4.32261	4.3436	4.3464	4.34572	4.35272	4.35682	0.416277	0.969678	0.155506	nosig	-0.0444219
neg_165	mycomass0001931	1595.93	-	neg	[M-H]-	1931	GPL-serovar 4,20	glycopeptidolipids	serovar 4,20	28	3	-	-	-	-	-	-	-	5.03148	5.0319	5.08264	4.95152	5.26508	5.09702	5.13752	5.1585	5.16131	5.16063	5.16762	5.17173	0.35022	1.01634	0.0846977	nosig	0.0233806
neg_166	mycomass0002055	1569.88	-	neg	[M+HCOO]-	2055	GPL-serovar 8	glycopeptidolipids	serovar 8	28	2	-	-	-	-	-	-	-	5.27437	5.2315	5.31777	5.27028	5.34605	5.23084	5.35508	5.37607	5.37887	5.37819	5.38519	5.3893	0.49271	1.01869	0.000487574	nosig	0.0267136
neg_169	mycomass0002061	1585.91	-	neg	[M+HCOO]-	2061	GPL-serovar 8	glycopeptidolipids	serovar 8	29	1	-	-	-	-	-	-	-	4.76536	4.63278	4.71048	4.71158	4.74579	4.73255	4.83527	4.85625	4.85905	4.85838	4.86537	4.86948	0.612162	1.02987	2.71e-05	nosig	0.0424614
neg_170	mycomass0002066	1553.92	-	neg	[M-H]-	2066	GPL-serovar 8	glycopeptidolipids	serovar 8	30	1	-	-	-	-	-	-	-	4.04433	3.87936	4.0985	3.96448	4.274	4.10863	4.08183	4.10281	4.10562	4.10494	4.11194	4.11604	0.169068	1.01042	0.463292	nosig	0.0149508
neg_171	mycomass0002071	1613.94	-	neg	[M+HCOO]-	2071	GPL-serovar 8	glycopeptidolipids	serovar 8	31	1	-	-	-	-	-	-	-	4.34313	4.21332	4.30451	4.22945	4.42283	4.30174	4.41543	4.43641	4.43922	4.43854	4.44554	4.44964	0.559604	1.03137	0.00166599	nosig	0.0445616
neg_172	mycomass0002075	1625.94	-	neg	[M+HCOO]-	2075	GPL-serovar 8	glycopeptidolipids	serovar 8	32	2	-	-	-	-	-	-	-	4.51988	4.54344	4.57107	4.49878	4.50763	4.4622	4.66477	4.68575	4.68856	4.68788	4.69488	4.69898	0.685199	1.03755	9.71e-07	nosig	0.053187
neg_174	mycomass0002085	1653.97	-	neg	[M+HCOO]-	2085	GPL-serovar 8	glycopeptidolipids	serovar 8	34	2	-	-	-	-	-	-	-	4.20734	4.20337	4.34117	3.89136	4.13015	4.19576	4.07733	4.09832	4.10112	4.10044	4.10744	4.11154	0.240462	0.985063	0.332933	nosig	-0.0217114
neg_175	mycomass0002115	1229.78	-	neg	[M-H]-	2115	GPL-I	glycopeptidolipids	I	28	2	-	-	-	-	-	-	-	4.08202	4.20237	4.22836	4.11233	4.14606	4.26988	4.00935	4.03033	4.03314	4.03246	4.03946	4.04356	0.588004	0.965947	0.000764033	nosig	-0.0499843
neg_18	mycomass0000059	1015.73	-	neg	[M+HCOO]-	59	DAT	acyl trehaloses	diacylated	43	1	-	-	-	-	-	-	-	5.28838	5.22806	5.19049	5.26433	5.20349	5.27881	5.02412	5.0451	5.04791	5.04723	5.05423	5.05833	0.738641	0.962591	5.14e-07	nosig	-0.0550044
neg_181	mycomass0002124	1255.8	-	neg	[M-H]-	2124	GPL-I	glycopeptidolipids	I	30	3	-	-	-	-	-	-	-	4.65945	4.58379	4.60512	4.60322	4.59665	4.52513	4.53396	4.55495	4.55775	4.55707	4.56407	4.56817	0.252736	0.991391	0.0558201	nosig	-0.0124744
neg_182	mycomass0002125	1257.81	-	neg	[M-H]-	2125	GPL-I	glycopeptidolipids	I	30	2	-	-	-	-	-	-	-	4.9773	4.96598	4.94303	4.93569	4.9903	4.87548	4.784	4.80498	4.80779	4.80711	4.81411	4.81821	0.618441	0.971315	1.01e-05	nosig	-0.0419889
neg_186	mycomass0002131	1273.84	-	neg	[M-H]-	2131	GPL-I	glycopeptidolipids	I	31	1	-	-	-	-	-	-	-	6.1967	6.20352	6.20137	6.20132	6.1979	6.20015	6.17517	6.19615	6.19896	6.19828	6.20528	6.20938	0.0400969	0.999523	0.56383	nosig	-0.000687881
neg_190	mycomass0002146	1315.89	-	neg	[M-H]-	2146	GPL-I	glycopeptidolipids	I	34	1	-	-	-	-	-	-	-	4.15871	4.19386	4.14462	4.22317	4.2656	4.1733	3.99527	4.01625	4.01906	4.01838	4.02537	4.02948	0.6933	0.958049	3.15e-06	nosig	-0.0618284
neg_191	mycomass0002161	1357.94	-	neg	[M-H]-	2161	GPL-I	glycopeptidolipids	I	37	1	-	-	-	-	-	-	-	5.35997	5.36635	5.38261	5.38019	5.37254	5.3422	5.68645	5.6629	5.59502	5.57241	5.65948	5.61349	0.862611	1.04925	7.91e-08	nosig	0.0693516
neg_193	mycomass0002177	1135.77	-	neg	[M-H]-	2177	GPL-IIa/IV	glycopeptidolipids	IIa/IV	28	0	-	-	-	-	-	-	-	4.25212	4.35398	4.33615	4.39712	4.3543	4.32808	4.15718	4.17817	4.18097	4.18029	4.18729	4.19139	0.649725	0.963629	1.43e-05	nosig	-0.0534509
neg_195	mycomass0002180	1145.76	-	neg	[M-H]-	2180	GPL-IIa/IV	glycopeptidolipids	IIa/IV	29	2	-	-	-	-	-	-	-	3.97459	3.90326	3.8087	3.98139	3.98073	3.88679	3.64183	3.66281	3.66562	3.66494	3.67193	3.67604	0.838566	0.934045	4.2e-06	nosig	-0.0984359
neg_197	mycomass0002182	1149.79	-	neg	[M-H]-	2182	GPL-IIa/IV	glycopeptidolipids	IIa/IV	29	0	-	-	-	-	-	-	-	4.83312	4.84681	4.87131	4.83346	4.83232	4.88496	4.65793	4.67892	4.68172	4.68104	4.68804	4.69215	0.696306	0.964877	1.53e-08	nosig	-0.0515834
neg_198	mycomass0002184	1203.76	-	neg	[M+HCOO]-	2184	GPL-IIa/IV	glycopeptidolipids	IIa/IV	30	3	-	-	-	-	-	-	-	4.84077	4.74809	4.87657	4.85678	4.69247	4.77756	4.491	4.51199	4.51479	4.51411	4.52111	4.52522	0.88503	0.94047	2.17e-06	nosig	-0.0885469
neg_2	mycomass0000026	861.556	-	neg	[M+HCOO]-	26	DAT	acyl trehaloses	diacylated	32	1	-	-	-	-	-	-	-	4.25276	3.97027	3.95298	4.11775	3.63015	3.84794	3.41787	3.53023	3.12941	3.54465	3.21949	3.74705	1.10252	0.866096	0.00198444	down	-0.207401
neg_200	mycomass0002186	1161.79	-	neg	[M-H]-	2186	GPL-IIa/IV	glycopeptidolipids	IIa/IV	30	1	-	-	-	-	-	-	-	4.29759	4.26085	4.1011	4.27802	4.23405	4.2072	3.8708	3.89178	3.89458	3.8939	3.9009	3.905	0.968628	0.920333	4.29e-07	nosig	-0.119772
neg_201	mycomass0002187	1163.8	-	neg	[M-H]-	2187	GPL-IIa/IV	glycopeptidolipids	IIa/IV	30	0	-	-	-	-	-	-	-	5.15547	5.11416	5.06039	5.12042	5.12919	5.19459	5.02529	5.04627	5.04908	5.0484	5.0554	5.0595	0.437177	0.984068	0.0015011	nosig	-0.0231697
neg_202	mycomass0002188	1215.76	-	neg	[M+HCOO]-	2188	GPL-IIa/IV	glycopeptidolipids	IIa/IV	31	4	-	-	-	-	-	-	-	4.5597	4.47885	4.65387	4.58328	4.37132	4.40227	4.09268	4.11366	4.11646	4.11579	4.12278	4.12689	1.03313	0.912713	5.47e-06	down	-0.131766
neg_203	mycomass0002189	1217.78	-	neg	[M+HCOO]-	2189	GPL-IIa/IV	glycopeptidolipids	IIa/IV	31	3	-	-	-	-	-	-	-	3.55475	3.8069	3.46749	3.60517	3.63965	3.76917	3.30897	3.32995	3.33275	3.33207	3.33907	3.34317	0.890085	0.914978	0.000157839	nosig	-0.12819
neg_21	mycomass0000063	1031.76	-	neg	[M+HCOO]-	63	DAT	acyl trehaloses	diacylated	44	0	-	-	-	-	-	-	-	3.79323	3.9305	3.82193	3.86318	3.64518	3.95105	3.36051	3.38149	3.38429	3.38361	3.39061	3.39471	1.11675	0.882206	1.69e-06	down	-0.180812
neg_211	mycomass0002210	1229.85	-	neg	[M-H]-	2210	GPL-IIa/IV	glycopeptidolipids	IIa/IV	35	2	-	-	-	-	-	-	-	4.47161	4.55391	4.65829	4.45566	4.46392	4.57785	4.43307	4.45405	4.45686	4.45618	4.46318	4.46728	0.358194	0.983421	0.0478955	nosig	-0.0241194
neg_212	mycomass0002232	1335.96	-	neg	[M+HCOO]-	2232	GPL-IIa/IV	glycopeptidolipids	IIa/IV	39	0	-	-	-	-	-	-	-	5.05015	5.07164	5.03644	5.06224	5.02503	4.98992	5.37495	5.2438	5.37435	5.28014	5.20119	5.16926	0.779675	1.04658	9.07e-05	nosig	0.0656779
neg_216	mycomass0002239	1447.86	-	neg	[M+HCOO]-	2239	GPL-IIb	glycopeptidolipids	IIb	29	3	-	-	-	-	-	-	-	3.62742	4.03531	3.50524	3.23604	3.69106	3.51429	3.42194	3.44292	3.44572	3.44505	3.45204	3.45614	0.444679	0.956244	0.174137	nosig	-0.0645498
neg_230	mycomass0002266	1521.97	-	neg	[M+HCOO]-	2266	GPL-IIb	glycopeptidolipids	IIb	34	1	-	-	-	-	-	-	-	3.89467	3.93064	3.87812	3.97058	4.05018	4.08042	3.60161	3.62259	3.6254	3.62472	3.63172	3.63582	0.974353	0.913347	1.49e-06	nosig	-0.130766
neg_233	mycomass0002297	1319.81	-	neg	[M-H]-	2297	GPL-IIIa	glycopeptidolipids	IIIa	28	0	-	-	-	-	-	-	-	5.17529	5.12755	5.22289	5.19698	5.13441	5.15229	5.07964	5.10063	5.10343	5.10275	5.10975	5.11385	0.390496	0.987122	0.0019004	nosig	-0.0186997
neg_234	mycomass0002299	1327.78	-	neg	[M-H]-	2299	GPL-IIIa	glycopeptidolipids	IIIa	29	3	-	-	-	-	-	-	-	4.07767	4.21087	4.21705	4.14462	4.26798	3.83468	4.03723	4.05821	4.06101	4.06034	4.06733	4.07144	0.242475	0.983949	0.327107	nosig	-0.0233448
neg_239	mycomass0002309	1355.81	-	neg	[M-H]-	2309	GPL-IIIa	glycopeptidolipids	IIIa	31	3	-	-	-	-	-	-	-	4.54946	4.59642	4.65604	4.71871	4.76183	4.55478	4.73661	4.75759	4.7604	4.75972	4.76672	4.77082	0.500658	1.02567	0.00817519	nosig	0.0365672
neg_244	mycomass0002316	1373.85	-	neg	[M-H]-	2316	GPL-IIIa	glycopeptidolipids	IIIa	32	1	-	-	-	-	-	-	-	4.52351	4.46522	4.53212	4.44378	4.72303	4.63221	4.42803	4.44902	4.45182	4.45114	4.45814	4.46225	0.425063	0.977325	0.039132	nosig	-0.0330893
neg_246	mycomass0002321	1387.87	-	neg	[M-H]-	2321	GPL-IIIa	glycopeptidolipids	IIIa	33	1	-	-	-	-	-	-	-	4.56744	4.66733	4.66995	4.61517	4.62078	4.66133	4.67252	4.6935	4.69631	4.69563	4.70263	4.70673	0.360822	1.01314	0.00524649	nosig	0.0188342
neg_250	mycomass0002355	1489.87	-	neg	[M-H]-	2355	GPL-IIIb	glycopeptidolipids	IIIb	28	2	-	-	-	-	-	-	-	3.98899	4.25834	4.21443	4.13451	4.03541	3.97147	4.14388	4.16487	4.16767	4.16699	4.17399	4.17809	0.269501	1.01595	0.214668	nosig	0.022825
neg_253	mycomass0002362	1507.92	-	neg	[M-H]-	2362	GPL-IIIb	glycopeptidolipids	IIIb	29	0	-	-	-	-	-	-	-	3.89664	3.78889	3.78114	3.51466	3.80865	3.89805	3.64284	3.66382	3.66662	3.66595	3.67294	3.67705	0.431088	0.9692	0.0707574	nosig	-0.0451339
neg_254	mycomass0002418	1316.83	-	neg	[M-H]-	2418	GPL-V/VI	glycopeptidolipids	V/VI	29	4	-	-	-	-	-	-	-	4.23818	4.14939	4.41586	4.16943	4.38569	4.18797	4.35187	4.37285	4.37566	4.37498	4.38198	4.38608	0.453753	1.02728	0.0336655	nosig	0.0388283
neg_255	mycomass0002424	1378.86	-	neg	[M+HCOO]-	2424	GPL-V/VI	glycopeptidolipids	V/VI	30	3	-	-	-	-	-	-	-	3.5055	3.31544	3.70541	3.58355	3.55436	3.55662	3.45069	3.47167	3.47448	3.4738	3.48079	3.4849	0.256432	0.981879	0.248329	nosig	-0.026383
neg_256	mycomass0002425	1380.87	-	neg	[M+HCOO]-	2425	GPL-V/VI	glycopeptidolipids	V/VI	30	2	-	-	-	-	-	-	-	3.56823	3.21655	3.87599	3.98627	4.15751	3.84003	3.41893	3.43991	3.44271	3.44204	3.44903	3.45313	0.762059	0.911731	0.035041	nosig	-0.13332
neg_257	mycomass0002428	1344.86	-	neg	[M-H]-	2428	GPL-V/VI	glycopeptidolipids	V/VI	31	4	-	-	-	-	-	-	-	4.43707	4.50995	4.51838	4.52035	4.56678	4.3989	4.60146	4.62245	4.62525	4.62457	4.63157	4.63567	0.569958	1.0293	0.000449528	nosig	0.041657
neg_258	mycomass0002433	1358.88	-	neg	[M-H]-	2433	GPL-V/VI	glycopeptidolipids	V/VI	32	4	-	-	-	-	-	-	-	3.5423	3.5864	3.73007	3.09283	3.77713	3.56371	3.2787	3.29967	3.30248	3.3018	3.30879	3.3129	0.673355	0.930112	0.031453	nosig	-0.104524
neg_259	mycomass0002440	1422.92	-	neg	[M+HCOO]-	2440	GPL-V/VI	glycopeptidolipids	V/VI	33	2	-	-	-	-	-	-	-	4.86757	4.79673	4.9256	4.80727	4.77644	4.7834	4.71411	4.7351	4.7379	4.73722	4.74422	4.74832	0.444695	0.981347	0.00415906	nosig	-0.0271649
neg_26	mycomass0000148	943.674	-	neg	[M-H]-	148	TAT	acyl trehaloses	triacylated	40	0	-	-	-	-	-	-	-	4.77704	4.6898	4.76262	4.77878	4.60796	4.72187	4.53915	4.56013	4.56294	4.56226	4.56926	4.57336	0.640914	0.965736	0.000152996	nosig	-0.0502991
neg_260	mycomass0002444	1434.92	-	neg	[M+HCOO]-	2444	GPL-V/VI	glycopeptidolipids	V/VI	34	3	-	-	-	-	-	-	-	5.18943	5.28049	5.26844	5.18554	5.28656	5.23724	5.19371	5.21469	5.2175	5.21682	5.22382	5.22792	0.172772	0.995127	0.208783	nosig	-0.00704764
neg_262	mycomass0002448	1446.92	-	neg	[M+HCOO]-	2448	GPL-V/VI	glycopeptidolipids	V/VI	35	4	-	-	-	-	-	-	-	3.70806	3.85986	3.87321	3.50546	3.8951	3.77739	3.63285	3.65383	3.65663	3.65596	3.66295	3.66705	0.420216	0.969503	0.0855242	nosig	-0.0446821
neg_266	mycomass0002480	583.533	-	neg	[M+CH3COO]-	2480	HPA	hydroxyphthioceranic acid		34	0	-	-	-	-	-	-	-	4.55484	4.14846	4.68365	4.59726	4.23245	3.81045	4.36422	4.39546	4.64174	4.3563	4.67404	4.24799	0.268376	1.02508	0.494448	nosig	0.0357308
neg_268	mycomass0002484	607.604	-	neg	[M-H]-	2484	HPA	hydroxyphthioceranic acid		40	0	-	-	-	-	-	-	-	4.06336	3.93329	4.00343	3.99367	3.77604	4.00995	2.40346	2.43946	2.42716	2.42648	2.43345	2.43754	2.10355	0.612603	4.9e-12	down	-0.706975
neg_269	mycomass0002485	635.635	-	neg	[M-H]-	2485	HPA	hydroxyphthioceranic acid		42	0	-	-	-	-	-	-	-	3.6178	3.47698	3.39762	3.67692	3.3364	3.5463	3.14413	2.81741	2.32382	3.00911	2.66787	2.71286	1.35257	0.792095	0.000206261	down	-0.336255
neg_277	mycomass0002538	881.576	-	neg	[M-H]-	2538	SO4 MK-9(H2)	menaquinone	sulfo	45	8	-	-	-	-	-	-	-	5.82513	5.66402	5.61596	5.75363	5.5998	5.77538	6.03611	5.91727	5.87331	5.86046	5.89937	5.82655	0.671943	1.03444	0.00214065	nosig	0.0488562
neg_278	mycomass0002685	1132.9	-	neg	[M+HCOO]-	2685	Mono PGL-B1	oglycosylated phenolic glycol	B1	42	0	-	-	-	-	-	-	-	3.71893	4.06563	4.1019	3.72044	4.01421	3.82003	4.20648	4.36978	4.11611	4.04601	4.18481	4.16785	0.749224	1.07039	0.00833574	nosig	0.0981298
neg_282	mycomass0002738	395.389	-	neg	[M-H]-	2738	FA	mycocerosic acids		26	0	-	-	-	-	-	-	-	4.92165	4.84275	4.82492	4.89882	4.76642	4.87501	5.37521	5.21363	5.20095	5.3113	5.2852	5.13636	1.04892	1.08215	2.54e-06	up	0.113905
neg_283	mycomass0002739	409.405	-	neg	[M-H]-	2739	FA	mycocerosic acids		27	0	-	-	-	-	-	-	-	3.04166	2.86489	2.91394	3.01265	2.79613	2.75329	3.46046	3.27988	3.10146	3.25922	3.18732	2.91795	0.808972	1.10492	0.00628238	nosig	0.143939
neg_284	mycomass0002741	437.436	-	neg	[M-H]-	2741	FA	mycocerosic acids		29	0	-	-	-	-	-	-	-	4.38834	4.27161	4.20908	4.37228	4.16917	4.29915	5.03409	4.85662	4.8339	4.89982	4.87052	4.75191	1.28393	1.13758	4.93e-07	up	0.185973
neg_285	mycomass0002742	451.452	-	neg	[M-H]-	2742	FA	mycocerosic acids		30	0	-	-	-	-	-	-	-	4.398	4.26204	4.25267	4.41252	4.17451	4.32663	5.03176	4.83485	4.8146	4.87176	4.86661	4.72813	1.23815	1.1286	1.6e-06	up	0.174537
neg_286	mycomass0002753	823.609	-	neg	[M+HCOO]-	2753	MPM	mycoketides	mannosyl phosph	37	0	-	-	-	-	-	-	-	6.23578	5.94159	5.85353	6.28245	5.84953	6.10394	6.39104	6.16456	6.1603	6.2192	6.20272	6.03864	0.458766	1.02508	0.126025	nosig	0.0357391
neg_287	mycomass0002761	591.478	-	neg	[M+HCOO]-	2761	PM	mycoketides	phopho	32	0	-	-	-	-	-	-	-	3.37914	3.55728	3.55217	3.64159	3.44965	3.55412	3.34636	3.36734	3.37014	3.36946	3.37646	3.38056	0.590874	0.956296	0.00241052	nosig	-0.0644701
neg_290	mycomass0002800	829.839	-	neg	[M-H]-	2800	MA	mycolic acids	alpha	56	1	-	-	-	-	-	-	-	3.41263	2.94759	2.979	3.33525	2.99324	2.88376	3.6417	3.71122	3.55357	3.64843	3.65505	3.56336	1.17013	1.17367	0.000199603	up	0.231029
neg_292	mycomass0002803	913.933	-	neg	[M-H]-	2803	MA	mycolic acids	alpha	62	1	-	-	-	-	-	-	-	5.06817	4.86159	4.83296	5.17681	5.05526	4.96954	5.01799	5.03897	5.04178	5.0411	5.0481	5.0522	0.191634	1.0092	0.414441	nosig	0.0132188
neg_293	mycomass0002804	941.963	-	neg	[M-H]-	2804	MA	mycolic acids	alpha	64	1	-	-	-	-	-	-	-	4.79969	4.54001	4.42073	4.81472	4.92254	4.86242	3.3341	3.14053	3.30168	3.14265	3.14965	3.25761	2.06823	0.681458	1.07e-08	down	-0.553303
neg_294	mycomass0002806	1058.05	-	neg	[M+CH3COO]-	2806	MA	mycolic acids	alpha	68	1	-	-	-	-	-	-	-	4.46524	4.56445	4.69748	4.4196	4.50502	4.48776	4.90007	4.75188	4.81994	4.86122	4.89558	4.69235	0.866066	1.06564	0.000209077	nosig	0.091723
neg_297	mycomass0002927	425.4	-	neg	[M-H]-	2927	FA	mycolipanolic acid		27	0	-	-	-	-	-	-	-	3.44459	3.43184	3.45586	3.49536	3.45382	3.52922	2.72272	2.58505	2.5248	2.78708	2.77049	2.48484	1.5227	0.762828	3.91e-08	down	-0.390571
neg_305	mycomass0002936	353.342	-	neg	[M-H]-	2936	FA	mycosanoic acids		23	0	-	-	-	-	-	-	-	3.86608	3.83872	3.87265	3.89903	3.81872	3.90019	3.53795	3.32785	3.10632	3.1574	3.37879	3.30977	1.23724	0.854398	5.85e-06	down	-0.227019
neg_309	mycomass0002970	671.466	-	neg	[M-H]-	2970	PA	phosphatidic acids		34	2	-	-	-	-	-	-	-	3.6707	3.4132	3.23529	3.32764	2.22901	2.81225	2.55985	2.4549	2.4577	2.45702	2.464	2.46809	1.12645	0.795242	0.0130086	down	-0.330534
neg_310	mycomass0002971	673.481	-	neg	[M-H]-	2971	PA	phosphatidic acids		34	1	-	-	-	-	-	-	-	3.62981	3.53817	3.57218	3.6355	3.27438	3.61836	3.37869	3.34511	3.53902	2.95331	2.97127	3.3867	0.716088	0.920337	0.0322695	nosig	-0.119766
neg_313	mycomass0002982	713.513	-	neg	[M-H]-	2982	PA	phosphatidic acids		37	2	-	-	-	-	-	-	-	4.02058	3.92606	3.89803	3.81673	2.96725	3.61408	3.17302	3.19399	3.19679	3.19612	3.20311	3.20721	1.02908	0.861866	0.00893581	down	-0.214465
neg_316	mycomass0003095	449.267	-	neg	[M-H]-	3095	LPA	phosphatidic acids	lyso	19	1	-	-	-	-	-	-	-	2.33103	2.75929	2.35977	2.85399	2.58585	2.88063	3.53274	3.59358	3.58452	3.81496	3.92871	3.49456	1.6732	1.39177	7.15e-06	up	0.476925
neg_317	mycomass0003105	505.332	-	neg	[M-H]-	3105	LPA	phosphatidic acids	lyso	23	1	-	-	-	-	-	-	-	2.83682	2.50541	3.37664	2.36423	2.91073	2.54974	2.52723	2.61431	3.05657	2.68245	3.70646	2.82895	0.284183	1.05273	0.545808	nosig	0.0741391
neg_32	mycomass0000164	1011.74	-	neg	[M-H]-	164	TAT	acyl trehaloses	triacylated	45	1	-	-	-	-	-	-	-	4.15673	3.95658	4.0689	4.12767	4.30729	3.93991	3.87098	3.89196	3.89477	3.89409	3.90109	3.90519	0.654498	0.951175	0.00517946	nosig	-0.0722169
neg_322	mycomass0003151	686.475	-	neg	[M-H]-	3151	PE	phosphatidylethanolamines		32	2	-	-	-	-	-	-	-	3.28243	2.83222	3.15449	3.47385	2.80865	2.9198	3.62416	2.84019	3.18801	2.80613	3.15488	2.81721	0.00896054	0.997787	0.968997	nosig	-0.00319627
neg_331	mycomass0003163	742.539	-	neg	[M-H]-	3163	PE	phosphatidylethanolamines		36	2	-	-	-	-	-	-	-	3.22941	3.68986	3.96488	2.43427	2.8636	2.76309	3.96382	3.77808	3.8969	3.84649	4.21337	4.00878	1.27325	1.25137	0.00915742	up	0.323514
neg_334	mycomass0003169	816.576	-	neg	[M+HCOO]-	3169	PE	phosphatidylethanolamines		38	2	-	-	-	-	-	-	-	3.61377	3.71193	3.81692	3.79514	3.88086	3.77472	4.07951	3.90191	3.91219	3.94902	4.19492	2.93341	0.142363	1.01671	0.745626	nosig	0.0239128
neg_336	mycomass0003172	830.592	-	neg	[M+HCOO]-	3172	PE	phosphatidylethanolamines		39	2	-	-	-	-	-	-	-	5.39652	5.45088	5.45721	5.42731	5.48968	5.41827	5.9224	5.68642	5.74023	5.71456	5.7742	5.61772	0.892486	1.05563	4.37e-05	nosig	0.0780994
neg_338	mycomass0003178	858.623	-	neg	[M+HCOO]-	3178	PE	phosphatidylethanolamines		41	2	-	-	-	-	-	-	-	4.87547	4.84208	4.84368	4.89171	4.88022	4.86466	5.409	5.12728	5.16614	5.18359	5.20264	5.04223	0.915961	1.06621	8.04e-05	nosig	0.0924858
neg_341	mycomass0003233	1112.92	-	neg	[M+HCOO]-	3233	PE	phosphatidylethanolamines		59	1	-	-	-	-	-	-	-	4.7646	4.80892	4.82866	4.63826	4.77809	4.77771	4.9161	5.04062	5.00831	4.99599	4.99583	4.9808	0.764052	1.04691	3.86e-05	nosig	0.0661356
neg_345	mycomass0003253	1209.01	-	neg	[M+HCOO]-	3253	PE	phosphatidylethanolamines		66	2	-	-	-	-	-	-	-	5.34583	5.34678	5.37107	5.38321	5.35575	5.30214	5.63013	5.54428	5.55714	5.53951	5.58307	5.56479	0.784293	1.04093	2.26e-07	nosig	0.0578774
neg_349	mycomass0003344	719.487	-	neg	[M-H]-	3344	PG	phosphatidylglycerols		32	1	-	-	-	-	-	-	-	4.32685	4.26793	4.30833	4.38295	4.1708	4.31072	4.43063	4.11078	4.18431	4.14664	4.10847	4.03501	0.436177	0.970826	0.0752501	nosig	-0.0427149
neg_351	mycomass0003347	733.503	-	neg	[M-H]-	3347	PG	phosphatidylglycerols		33	1	-	-	-	-	-	-	-	4.49024	4.4495	4.46629	4.45244	4.25371	4.44805	4.41138	4.28889	4.20477	4.1321	4.14362	4.04057	0.69273	0.94959	0.00585801	nosig	-0.0746236
neg_356	mycomass0003353	761.534	-	neg	[M-H]-	3353	PG	phosphatidylglycerols		35	1	-	-	-	-	-	-	-	4.58965	4.4186	4.42929	4.57184	4.44396	4.53636	4.91069	4.76458	4.75361	4.68561	4.68965	4.67482	0.78407	1.05518	0.000408595	nosig	0.0774873
neg_363	mycomass0003418	1067.86	-	neg	[M-H]-	3418	PG	phosphatidylglycerols		57	2	-	-	-	-	-	-	-	2.81762	3.01169	3.10071	2.36295	3.14785	2.34644	3.24919	3.5663	3.32075	3.16099	3.52827	3.43011	1.11269	1.20661	0.00498823	up	0.270956
neg_367	mycomass0003476	655.422	-	neg	[M+HCOO]-	3476	LPG	phosphatidylglycerols	lyso	25	0	-	-	-	-	-	-	-	4.642	5.06219	4.66701	4.71539	4.55552	4.92832	5.0781	4.81033	4.91186	4.84225	5.23123	5.00995	0.593349	1.04597	0.057435	nosig	0.0648374
neg_368	mycomass0003490	707.523	-	neg	[M-H]-	3490	LPG	phosphatidylglycerols	lyso	32	0	-	-	-	-	-	-	-	3.79799	3.51727	3.41538	3.90854	3.84538	3.81654	4.28754	4.14962	3.9136	4.18758	4.14961	3.87593	0.910048	1.10147	0.00501583	nosig	0.139424
neg_37	mycomass0000247	1304.04	-	neg	[M-H]-	247	TAT	acyl trehaloses	triacylated	66	2	-	-	-	-	-	-	-	4.56212	4.34303	4.51967	4.56479	4.15693	4.32043	4.82638	4.84762	4.70279	4.78961	4.80112	4.64544	0.93267	1.08108	0.000718699	nosig	0.112476
neg_372	mycomass0003519	809.519	-	neg	[M-H]-	3519	PI	phosphatidylinositols		32	0	-	-	-	-	-	-	-	3.99273	3.72606	3.68391	3.88391	3.6871	3.93025	2.85999	2.88094	2.88374	2.88307	3.10121	2.89415	1.59115	0.764195	9.22e-08	down	-0.387987
neg_373	mycomass0003522	823.534	-	neg	[M-H]-	3522	PI	phosphatidylinositols		33	0	-	-	-	-	-	-	-	4.37503	4.25228	4.20354	4.07609	3.48137	4.02377	3.39852	3.17362	2.95525	2.95457	2.96156	2.96566	1.62022	0.7541	5.09e-05	down	-0.407171
neg_376	mycomass0003526	847.534	-	neg	[M-H]-	3526	PI	phosphatidylinositols		35	2	-	-	-	-	-	-	-	3.85661	3.71131	3.44934	3.46922	2.78347	3.54861	4.20524	4.21499	4.07562	3.90645	4.08194	3.82791	1.11827	1.16781	0.00529688	up	0.223806
neg_377	mycomass0003527	849.55	-	neg	[M-H]-	3527	PI	phosphatidylinositols		35	1	-	-	-	-	-	-	-	4.84141	4.57425	4.55213	4.61565	4.24708	4.41134	4.64278	4.74398	4.45481	4.63796	4.41685	4.5471	0.104675	1.0074	0.734065	nosig	0.0106389
neg_380	mycomass0003531	865.583	-	neg	[M-H]-	3531	PI	phosphatidylinositols		36	0	-	-	-	-	-	-	-	2.74913	2.73382	2.75125	4.16506	2.73036	2.73374	4.66768	3.30049	2.95977	3.63644	3.07273	2.97019	0.718691	1.15361	0.230301	nosig	0.206152
neg_382	mycomass0003617	1316.02	-	neg	[M+HCOO]-	3617	PI	phosphatidylinositols		65	1	-	-	-	-	-	-	-	5.11222	5.09913	5.08655	5.04872	5.13641	4.9716	5.39207	5.32715	5.2923	5.3486	5.34217	5.20786	0.79994	1.04779	4.22e-05	nosig	0.0673542
neg_385	mycomass0003674	1592.15	-	neg	[M+CH3COO]-	3674	Ac2 PIM1	atidyl-myo-inositol-monoman	diacyl	70	0	-	-	-	-	-	-	-	5.04699	4.96597	4.9034	5.07484	4.80926	4.96993	5.34249	4.91932	4.99226	5.07007	4.9603	4.79341	0.171617	1.01033	0.561846	nosig	0.0148236
neg_39	mycomass0000272	1390.15	-	neg	[M-H]-	272	TAT	acyl trehaloses	triacylated	72	0	-	-	-	-	-	-	-	4.42477	4.6622	4.62479	4.71256	4.623	4.58671	4.61192	4.6329	4.63571	4.63503	4.64202	4.64613	0.133902	1.00614	0.500369	nosig	0.00883121
neg_390	mycomass0003723	421.405	-	neg	[M-H]-	3723	FA	phthienoic acids		28	1	-	-	-	-	-	-	-	4.41704	4.38898	4.38244	4.39034	4.22233	4.38292	3.8123	3.55967	3.37894	3.63336	3.63395	3.36545	1.48741	0.816668	9.05e-07	down	-0.292179
neg_392	mycomass0003725	381.374	-	neg	[M-H]-	3725	FA	phthioceranic acid		25	0	-	-	-	-	-	-	-	3.50702	3.42988	3.44523	3.44578	3.45996	3.46355	2.32135	2.34224	2.34503	2.34436	2.41482	2.35541	1.78644	0.68059	1.76e-14	down	-0.555143
neg_393	mycomass0003726	423.421	-	neg	[M-H]-	3726	FA	phthioceranic acid		28	0	-	-	-	-	-	-	-	4.7397	4.68688	4.66792	4.71099	4.6448	4.7594	4.4243	4.24745	4.23133	4.34212	4.3123	4.1654	1.06726	0.911846	1.58e-06	down	-0.133137
neg_395	mycomass0003728	507.514	-	neg	[M-H]-	3728	FA	phthioceranic acid		34	0	-	-	-	-	-	-	-	2.95249	2.15596	2.17329	3.04091	2.60303	2.72354	3.94198	3.64874	3.53619	3.75185	3.61251	3.50673	1.6615	1.40569	8.71e-05	up	0.491281
neg_46	mycomass0000546	1389.98	-	neg	[M-H]-	546	CL	cardiolipins		67	2	-	-	-	-	-	-	-	5.04349	4.98244	4.87734	5.01699	4.79097	5.01369	4.97831	5.22656	5.08255	4.99653	4.99951	5.26472	0.465151	1.0277	0.0615242	nosig	0.0394132
neg_48	mycomass0000554	1459.99	-	neg	[M+HCOO]-	554	CL	cardiolipins		69	4	-	-	-	-	-	-	-	5.02894	4.93902	4.91823	5.04264	4.94768	5.07609	4.76594	4.35948	4.04968	4.5417	4.44918	3.84026	1.25125	0.868246	0.000851545	down	-0.203824
neg_51	mycomass0000559	1428	-	neg	[M-H]-	559	CL	cardiolipins		70	4	-	-	-	-	-	-	-	4.86577	4.70201	4.74287	4.90405	4.44583	4.7502	4.77256	4.94161	4.91057	4.77876	4.69801	4.93196	0.340556	1.02192	0.213291	nosig	0.0312804
neg_52	mycomass0000560	1430.01	-	neg	[M-H]-	560	CL	cardiolipins		70	3	-	-	-	-	-	-	-	5.32905	5.26415	5.22429	5.45731	5.21092	5.2892	5.50733	5.62588	5.60166	5.60833	5.31114	5.59232	0.747925	1.04632	0.00250147	nosig	0.0653206
neg_63	mycomass0000927	267.233	-	neg	[M-H]-	927	FA	fatty acids		17	1	-	-	-	-	-	-	-	3.20022	3.21955	3.16174	3.21993	3.07153	3.22598	2.67565	2.48763	2.56048	2.10523	2.11218	2.11625	1.50251	0.736031	1.65e-05	down	-0.442162
neg_70	mycomass0000934	463.452	-	neg	[M-H]-	934	FA	fatty acids		31	1	-	-	-	-	-	-	-	3.91694	3.90678	3.85545	3.84648	3.74639	3.83094	2.77301	2.32458	2.32738	2.3267	2.33367	2.33775	2.03089	0.624296	4.48e-09	down	-0.679698
neg_72	mycomass0000936	491.483	-	neg	[M-H]-	936	FA	fatty acids		33	1	-	-	-	-	-	-	-	4.45235	4.47765	4.43954	4.45142	4.38068	4.44633	2.51406	2.48449	2.48729	2.48661	2.49359	2.49768	2.37321	0.561534	8.86e-18	down	-0.832556
neg_73	mycomass0000937	493.499	-	neg	[M-H]-	937	FA	fatty acids		33	0	-	-	-	-	-	-	-	2.08043	2.5591	2.11661	2.03194	2.01217	2.01552	3.70753	3.246	3.23773	3.45872	3.19269	3.00933	1.78853	1.54903	4.42e-06	up	0.631364
neg_76	mycomass0000963	1093.96	-	neg	[M+HCOO]-	963	GMM	glucose monomycolate	alpha	60	1	-	-	-	-	-	-	-	3.91678	3.93357	4.04958	3.91269	3.85811	3.90165	2.25413	2.275	2.27779	2.27711	2.28407	2.28816	2.1853	0.579333	2.99e-14	down	-0.787535
neg_79	mycomass0000982	1176.04	-	neg	[M-H]-	982	GMM	glucose monomycolate	carboxy	67	0	-	-	-	-	-	-	-	4.77977	4.81249	4.88397	4.80316	4.65099	4.71811	5.05992	5.13534	4.81066	4.95388	4.97886	4.93752	0.667571	1.04285	0.00447807	nosig	0.0605366
neg_8	mycomass0000048	961.684	-	neg	[M+HCOO]-	48	DAT	acyl trehaloses	diacylated	39	0	-	-	-	-	-	-	-	4.27805	4.18838	4.03563	4.32658	4.30456	4.20111	3.82364	3.84462	3.84743	3.84675	3.85375	3.85785	1.00905	0.910782	6.38e-06	down	-0.134823
neg_83	mycomass0001068	1428.28	-	neg	[M+HCOO]-	1068	GMM	glucose monomycolate	w1-methoxy	83	0	-	-	-	-	-	-	-	2.72717	3.01495	2.94197	2.72833	2.70841	2.71178	5.12237	4.86609	4.93299	4.9835	4.96442	4.85726	2.48687	1.76601	2.45e-11	up	0.820496
neg_90	mycomass0001107	403.306	-	neg	[M+HCOO]-	1107	MAG	glycerides	monoacylated	18	0	-	-	-	-	-	-	-	2.41543	2.47415	2.46679	2.6481	2.24626	2.45448	2.45128	2.74543	2.47499	2.92055	2.48129	2.48538	0.425231	1.05805	0.16556	nosig	0.0814146
pos_1	mycomass0000009	752.515	-	-	[M+NH4]+	9	DAT	acyl trehaloses	diacylated	26	0	-	-	-	-	-	-	-	5.38262	5.39931	5.45908	5.38199	5.39458	5.31926	5.57979	5.61402	5.61246	5.62302	5.6519	5.71006	0.815037	1.04498	2.83e-06	nosig	0.0634709
pos_101	mycomass0000223	1243.95	-	-	[M+Na]+	223	TAT	acyl trehaloses	triacylated	60	2	-	-	-	-	-	-	-	3.84876	4.3535	4.18418	4.2617	4.38375	3.87033	3.95983	3.94	4.0912	4.26564	3.93435	3.93534	0.355058	0.968844	0.270444	nosig	-0.0456633
pos_105	mycomass0000463	1157.75	-	-	[M+H]+	463	CL	cardiolipins		50	0	-	-	-	-	-	-	-	3.89129	4.2467	4.20848	4.32413	4.44392	3.91286	4.00236	3.98253	3.99271	3.98304	3.97688	3.97787	0.53575	0.95557	0.0699844	nosig	-0.0655673
pos_106	mycomass0000473	1185.79	-	-	[M+H]+	473	CL	cardiolipins		52	0	-	-	-	-	-	-	-	5.10985	4.66944	4.68515	3.08523	4.86379	4.55354	0.00609731	0.00582688	1.52805	0.91842	1.00292	0.0922377	3.28203	0.131774	1.74e-06	down	-2.92386
pos_108	mycomass0000511	1293.89	-	-	[M+H]+	511	CL	cardiolipins		60	2	-	-	-	-	-	-	-	5.11558	5.02603	4.84858	4.89387	4.97214	4.99731	4.84039	4.82055	4.83073	4.82106	4.81491	4.8159	0.584398	0.969519	0.00307597	nosig	-0.0446588
pos_11	mycomass0000037	888.641	-	-	[M+NH4]+	37	DAT	acyl trehaloses	diacylated	36	2	-	-	-	-	-	-	-	3.732	3.70841	3.72325	4.35765	3.73421	3.74495	5.7307	5.4655	5.20197	5.38274	5.16454	5.30147	2.07677	1.40201	4.59e-07	up	0.487498
pos_112	mycomass0000522	1340.96	-	-	[M+NH4]+	522	CL	cardiolipins		62	1	-	-	-	-	-	-	-	5.81141	5.97365	5.83942	6.12237	6.28706	6.10074	6.4264	6.13913	6.5124	6.12385	6.19159	6.33812	0.704712	1.04419	0.0232944	nosig	0.0623863
pos_113	mycomass0000527	1337.95	-	-	[M+H]+	527	CL	cardiolipins		63	1	-	-	-	-	-	-	-	5.10435	5.13525	5.11737	5.23602	5.29907	5.20131	5.11503	5.09519	5.10537	5.0957	5.08955	5.09054	0.39273	0.983856	0.024256	nosig	-0.0234814
pos_114	mycomass0000529	1367.9	-	-	[M+Na]+	529	CL	cardiolipins		64	4	-	-	-	-	-	-	-	6.54064	6.60499	6.55701	6.52802	6.6316	6.59616	6.59728	6.57744	6.58762	6.57795	6.57179	6.57278	0.0296972	1.00067	0.80159	nosig	0.000965615
pos_115	mycomass0000531	1349.95	-	-	[M+H]+	531	CL	cardiolipins		64	2	-	-	-	-	-	-	-	4.97438	4.09612	4.95658	4.68731	4.79038	4.37657	4.22216	4.20233	4.2125	4.20283	4.19668	4.19767	0.941596	0.905056	0.0109897	nosig	-0.143921
pos_116	mycomass0000532	1368.99	-	-	[M+NH4]+	532	CL	cardiolipins		64	1	-	-	-	-	-	-	-	4.99735	4.99504	5.21383	4.97736	4.84405	5.3113	5.15955	4.98654	4.85344	5.0025	4.83761	4.9129	0.311823	0.980672	0.279544	nosig	-0.028158
pos_117	mycomass0000533	1353.98	-	-	[M+H]+	533	CL	cardiolipins		64	0	-	-	-	-	-	-	-	4.67377	4.92049	5.05692	4.91877	4.78979	5.02607	5.16123	4.69492	4.56024	5.08616	4.51377	4.64029	0.313608	0.975186	0.36383	nosig	-0.0362503
pos_118	mycomass0000545	1407.01	-	-	[M+NH4]+	545	CL	cardiolipins		67	3	-	-	-	-	-	-	-	4.83998	4.7522	4.70601	4.67948	4.21427	4.60709	4.43643	4.37897	4.36512	4.26409	3.91546	4.413	0.808246	0.927121	0.0182967	nosig	-0.10917
pos_120	mycomass0000550	1425.98	-	-	[M+Na]+	550	CL	cardiolipins		68	3	-	-	-	-	-	-	-	6.57716	6.71233	6.63064	6.45174	6.3297	6.43894	5.57722	5.88726	6.24106	5.74581	5.80364	6.08529	1.26713	0.902908	0.000236048	down	-0.147349
pos_121	mycomass0000551	1427.99	-	-	[M+Na]+	551	CL	cardiolipins		68	2	-	-	-	-	-	-	-	6.23098	6.27157	6.21439	6.31592	6.19104	6.21023	6.26722	6.39053	6.34053	6.33092	6.11241	6.35198	0.258827	1.0096	0.211849	nosig	0.0137878
pos_122	mycomass0000552	1408.02	-	-	[M+H]+	552	CL	cardiolipins		68	1	-	-	-	-	-	-	-	6.33398	6.19186	6.23881	6.27705	6.2382	6.26276	6.36959	6.20953	6.19985	6.2787	6.36294	6.21591	0.0816934	1.0025	0.68253	nosig	0.00360217
pos_123	mycomass0000555	1435.04	-	-	[M+NH4]+	555	CL	cardiolipins		69	3	-	-	-	-	-	-	-	5.22657	5.28697	5.21932	5.14483	5.09564	5.13926	4.88673	5.16258	5.00267	4.89087	4.96712	4.99348	0.682044	0.961137	0.00247541	nosig	-0.0571864
pos_124	mycomass0000556	1420.03	-	-	[M+H]+	556	CL	cardiolipins		69	2	-	-	-	-	-	-	-	5.44248	5.28834	5.20388	5.33492	5.1137	5.35355	5.30052	5.42965	5.41551	5.37564	5.17198	5.53719	0.287124	1.01555	0.264709	nosig	0.0222663
pos_125	mycomass0000561	1451.07	-	-	[M+NH4]+	561	CL	cardiolipins		70	2	-	-	-	-	-	-	-	4.84457	4.56348	4.69556	4.79202	4.59561	5.2525	4.41736	4.92186	4.98247	4.57715	4.45798	4.39287	0.404555	0.965417	0.289431	nosig	-0.0507759
pos_126	mycomass0000875	569.435	-	-	[M+H]+	875	PR	carotenes	zeaxanthin		9	-	-	-	-	-	-	-	5.73812	5.70597	5.71756	5.69277	5.68955	5.70326	5.9654	5.99375	5.96507	5.97852	6.01038	5.95688	0.880756	1.04738	2.97e-10	nosig	0.0667904
pos_127	mycomass0000876	933.636	-	-	[M+Na]+	876	DPPR	decaprenylphosphoribose		50	10	-	-	-	-	-	-	-	5.22991	5.14494	5.07297	5.05828	4.76284	4.94405	5.18702	5.02882	4.91715	4.90804	4.89038	4.87915	0.220056	0.98668	0.437276	nosig	-0.0193463
pos_129	mycomass0000878	900.662	-	-	[M+NH4]+	878	DGlcDAG	diglycosylated diacylglycerol		31	0	-	-	-	-	-	-	-	5.96009	5.86222	5.9028	5.94196	5.8594	5.90176	6.06412	6.02365	6.07377	6.08848	6.03517	6.01421	0.621656	1.02459	3.55e-05	nosig	0.0350465
pos_130	mycomass0000880	928.693	-	-	[M+NH4]+	880	DGlcDAG	diglycosylated diacylglycerol		33	0	-	-	-	-	-	-	-	6.31206	6.28027	6.25521	6.3458	6.33857	6.37227	5.89673	6.08169	5.94919	5.8111	5.80764	5.8303	1.07465	0.933318	4.27e-06	down	-0.0995599
pos_131	mycomass0000920	216.196	-	-	[M+NH4]+	920	FA	fatty acids		12	1	-	-	-	-	-	-	-	4.53858	4.43506	4.5062	4.43633	4.5436	4.34914	4.60351	4.54686	4.72763	4.66842	4.71296	4.76555	0.692893	1.04536	0.0012368	nosig	0.0639988
pos_132	mycomass0000921	218.211	-	-	[M+NH4]+	921	FA	fatty acids		12	0	-	-	-	-	-	-	-	5.37827	5.36094	5.43617	5.4082	5.41469	5.3896	5.54476	5.65053	5.57116	5.62586	5.69004	5.70407	0.793545	1.04318	8.94e-06	nosig	0.0609901
pos_133	mycomass0000922	244.227	-	-	[M+NH4]+	922	FA	fatty acids		14	1	-	-	-	-	-	-	-	3.70816	3.47157	3.70659	3.70262	3.82003	3.68338	3.83302	3.79193	3.82128	3.85155	3.69732	3.71981	0.400449	1.02818	0.0799707	nosig	0.040092
pos_134	mycomass0000923	246.243	-	-	[M+NH4]+	923	FA	fatty acids		14	0	-	-	-	-	-	-	-	6.35113	6.36746	6.41328	6.41501	6.39935	6.4003	6.52126	6.60495	6.56076	6.61578	6.62261	6.66662	0.752605	1.03248	4.58e-06	nosig	0.0461117
pos_135	mycomass0000924	241.216	-	-	[M+H]+	924	FA	fatty acids		15	1	-	-	-	-	-	-	-	3.00273	2.97989	2.9642	3.04252	2.9599	2.99862	3.29312	3.30078	3.26202	3.24084	3.25817	3.19922	0.86903	1.0895	8.41e-08	nosig	0.123663
pos_137	mycomass0000926	272.258	-	-	[M+NH4]+	926	FA	fatty acids		16	1	-	-	-	-	-	-	-	6.46114	6.5351	6.54859	6.47595	6.5782	6.54168	6.69759	6.80245	6.7708	6.77897	6.81283	6.8054	0.836498	1.03902	1.54e-06	nosig	0.0552269
pos_138	mycomass0000928	283.263	-	-	[M+H]+	928	FA	fatty acids		18	1	-	-	-	-	-	-	-	5.44007	5.45399	5.46618	5.49442	5.49008	5.49394	5.40629	5.35478	5.35409	5.36387	5.36834	5.36118	0.532763	0.980811	6.89e-06	nosig	-0.0279531
pos_139	mycomass0000929	328.321	-	-	[M+NH4]+	929	FA	fatty acids		20	1	-	-	-	-	-	-	-	4.5267	4.62473	4.59284	4.60662	4.46911	4.53017	4.69428	4.67065	4.73282	4.73405	4.76465	4.75968	0.65441	1.03678	0.000157794	nosig	0.0521105
pos_14	mycomass0000040	907.615	-	-	[M+Na]+	40	DAT	acyl trehaloses	diacylated	37	2	-	-	-	-	-	-	-	5.73646	5.58184	5.6429	5.83455	5.75132	5.87983	5.31119	4.90324	4.94937	5.00134	5.182	5.08626	1.34131	0.884	6.43e-06	down	-0.177881
pos_140	mycomass0000930	325.31	-	-	[M+H]+	930	FA	fatty acids		21	1	-	-	-	-	-	-	-	4.27501	4.30181	4.2401	4.13351	4.19382	4.33549	4.35516	4.60335	4.51217	4.58727	4.55637	4.64467	0.864097	1.06983	0.000184562	nosig	0.0973813
pos_141	mycomass0000931	356.352	-	-	[M+NH4]+	931	FA	fatty acids		22	1	-	-	-	-	-	-	-	6.39962	6.39628	6.43057	6.46292	6.41231	6.44399	6.51851	6.59867	6.58226	6.62337	6.62208	6.68792	0.693508	1.0282	2.93e-05	nosig	0.0401263
pos_142	mycomass0000932	389.337	-	-	[M+Na]+	932	FA	fatty acids		24	1	-	-	-	-	-	-	-	3.94976	3.74207	3.91461	3.86568	3.91237	3.58449	4.09616	4.13886	4.26125	4.16383	4.18061	4.36045	0.964863	1.09718	0.000308399	nosig	0.133803
pos_143	mycomass0000933	468.478	-	-	[M+NH4]+	933	FA	fatty acids		30	1	-	-	-	-	-	-	-	2.18444	2.23938	1.84783	2.52763	1.82722	2.6272	3.63601	3.24955	3.31076	3.31077	3.28673	3.08077	1.71065	1.49955	3.15e-05	up	0.58453
pos_144	mycomass0000935	496.509	-	-	[M+NH4]+	935	FA	fatty acids		32	1	-	-	-	-	-	-	-	2.76277	2.83805	2.79118	2.83918	2.79779	2.84442	3.96755	3.70544	3.7057	3.81179	3.74439	3.435	1.60522	1.32575	1.76e-07	up	0.406808
pos_147	mycomass0000964	1099.98	-	-	[M+Na]+	964	GMM	glucose monomycolate	alpha	62	1	-	-	-	-	-	-	-	3.59598	3.65397	3.77534	3.56027	3.67722	3.338	2.49463	2.51555	2.51834	2.51767	2.52464	2.52874	1.75676	0.699029	6.51e-09	down	-0.516576
pos_148	mycomass0000965	1128.01	-	-	[M+Na]+	965	GMM	glucose monomycolate	alpha	64	1	-	-	-	-	-	-	-	4.62803	4.57131	4.62531	4.78223	4.91766	4.4276	4.51711	4.49727	4.50745	4.49778	4.49163	4.49262	0.511924	0.966075	0.0468667	nosig	-0.0497925
pos_15	mycomass0000041	909.631	-	-	[M+Na]+	41	DAT	acyl trehaloses	diacylated	37	1	-	-	-	-	-	-	-	4.82827	4.6355	4.98109	5.2107	5.21049	5.21171	3.86845	3.84862	3.85879	3.84912	3.84297	3.84396	1.79832	0.768405	3.72e-07	down	-0.380061
pos_150	mycomass0001024	1279.21	-	-	[M+NH4]+	1024	GMM	glucose monomycolate	methoxy	74	0 or 1	-	-	-	-	-	-	-	5.31401	5.34252	5.27626	5.33165	5.25843	5.29848	5.38408	5.40506	5.40786	5.40719	5.41418	5.41829	0.521953	1.01934	2.62e-05	nosig	0.0276305
pos_153	mycomass0001088	778.604	-	-	[M+NH4]+	1088	GlcADAG	glucuronosyl diacylglycerol		32	0	-	-	-	-	-	-	-	7.22705	7.12746	7.1223	7.18839	7.12115	7.17549	7.30506	7.27541	7.23788	7.29947	7.27299	7.24178	0.528972	1.01561	0.000359477	nosig	0.0223509
pos_155	mycomass0001090	803.625	-	-	[M+H]+	1090	GlcADAG	glucuronosyl diacylglycerol		35	0	-	-	-	-	-	-	-	6.84538	6.94092	6.91021	6.9456	6.91546	6.93006	3.91884	2.55469	1.6941	2.46617	3.30707	0.799596	3.49992	0.355298	1.91e-06	down	-1.4929
pos_156	mycomass0001091	817.641	-	-	[M+H]+	1091	GlcADAG	glucuronosyl diacylglycerol		36	0	-	-	-	-	-	-	-	4.34835	4.20927	4.1367	4.38575	4.25061	4.22559	4.03575	4.05673	4.05954	4.05886	4.06586	4.06996	0.704477	0.95267	0.000346436	nosig	-0.0699515
pos_157	mycomass0001092	831.657	-	-	[M+H]+	1092	GlcADAG	glucuronosyl diacylglycerol		37	0	-	-	-	-	-	-	-	7.05846	7.14737	7.08834	7.11519	7.11216	7.14877	4.9774	4.90736	4.76396	4.7612	4.83007	4.76729	2.56531	0.6798	5.89e-14	down	-0.556818
pos_158	mycomass0001093	845.672	-	-	[M+H]+	1093	GlcADAG	glucuronosyl diacylglycerol		38	0	-	-	-	-	-	-	-	6.23036	6.11463	6.1467	6.19728	6.24033	6.22164	3.31757	3.29774	3.30791	3.29825	3.2921	3.29308	2.89113	0.53314	1.01e-17	down	-0.907414
pos_159	mycomass0001094	273.206	-	-	[M+H]+	1094	MAG	glycerides	monoacylated	12	1	-	-	-	-	-	-	-	3.03	3.44934	3.46142	3.5245	3.47463	2.98106	3.48717	3.74867	3.74355	3.73272	3.54752	3.8222	0.859703	1.10847	0.0100365	nosig	0.148574
pos_160	mycomass0001096	287.221	-	-	[M+H]+	1096	MAG	glycerides	monoacylated	13	1	-	-	-	-	-	-	-	6.98425	6.99292	7.03067	6.98489	7.04642	6.98472	7.1528	7.27753	7.27664	7.24199	7.24911	7.32339	0.827096	1.03564	2.19e-06	nosig	0.0505173
pos_161	mycomass0001100	337.235	-	-	[M+Na]+	1100	MAG	glycerides	monoacylated	15	1	-	-	-	-	-	-	-	5.9662	5.97499	6.02963	5.96498	6.02682	5.96499	6.10653	6.23079	6.23215	6.20217	6.19325	6.29405	0.770226	1.03706	1.39e-05	nosig	0.052493
pos_162	mycomass0001101	339.25	-	-	[M+Na]+	1101	MAG	glycerides	monoacylated	15	0	-	-	-	-	-	-	-	5.21965	5.04623	5.03774	5.3127	4.9356	5.14244	5.22117	5.01013	5.02067	5.15081	5.22048	5.05441	0.00256149	0.999456	0.96842	nosig	-0.000784723
pos_163	mycomass0001105	362.326	-	-	[M+NH4]+	1105	MAG	glycerides	monoacylated	17	0	-	-	-	-	-	-	-	6.44586	6.47081	6.53712	6.44344	6.47651	6.44332	6.70744	6.82871	6.77954	6.8109	6.82331	6.93113	0.974519	1.05317	1.16e-06	nosig	0.0747409
pos_164	mycomass0001106	374.326	-	-	[M+NH4]+	1106	MAG	glycerides	monoacylated	18	1	-	-	-	-	-	-	-	3.91729	3.97246	4.18579	3.96624	4.09561	4.11672	4.10115	4.25011	4.27206	4.22629	4.23961	4.28665	0.637858	1.04625	0.0042324	nosig	0.0652283
pos_165	mycomass0001108	393.297	-	-	[M+Na]+	1108	MAG	glycerides	monoacylated	19	1	-	-	-	-	-	-	-	4.59558	4.61506	4.66693	4.60616	4.62619	4.62396	4.79784	4.87747	4.77313	4.85737	4.79262	4.9379	0.762395	1.04696	1.36e-05	nosig	0.0662099
pos_166	mycomass0001109	390.357	-	-	[M+NH4]+	1109	MAG	glycerides	monoacylated	19	0	-	-	-	-	-	-	-	4.87481	4.8377	4.88073	4.74561	4.84246	4.81378	4.97807	5.27532	5.12853	5.13789	5.11369	5.31605	0.910674	1.06741	0.00012094	nosig	0.09411
pos_167	mycomass0001110	402.358	-	-	[M+NH4]+	1110	MAG	glycerides	monoacylated	20	1	-	-	-	-	-	-	-	4.81744	4.90727	4.91267	4.86462	4.91457	4.89086	5.04014	5.10259	5.13848	5.08674	5.09747	5.15174	0.773411	1.04469	2e-06	nosig	0.063074
pos_168	mycomass0001112	416.373	-	-	[M+NH4]+	1112	MAG	glycerides	monoacylated	21	1	-	-	-	-	-	-	-	4.31665	4.47413	4.4851	4.44088	4.46853	4.45125	4.63501	4.8474	4.77272	4.77618	4.71746	4.86033	0.935961	1.07405	1.62e-05	nosig	0.103067
pos_169	mycomass0001113	423.345	-	-	[M+Na]+	1113	MAG	glycerides	monoacylated	21	0	-	-	-	-	-	-	-	4.27251	4.37422	4.41618	4.41729	4.38225	4.43787	4.55883	4.50892	4.59509	4.58759	4.64432	4.66369	0.736717	1.04784	9.17e-05	nosig	0.0674141
pos_17	mycomass0000043	921.63	-	-	[M+Na]+	43	DAT	acyl trehaloses	diacylated	38	2	-	-	-	-	-	-	-	5.99604	5.91241	5.94951	6.10143	6.10938	6.07831	5.48657	5.22894	5.20915	5.25124	5.36652	5.29982	1.41871	0.880907	1.25e-07	down	-0.182938
pos_170	mycomass0001114	413.362	-	-	[M+H]+	1114	MAG	glycerides	monoacylated	22	1	-	-	-	-	-	-	-	3.89384	3.93433	3.90884	3.91591	3.94759	4.00648	3.31558	2.93643	3.11414	3.07637	2.98507	3.11472	1.5453	0.785458	3.47e-08	down	-0.348393
pos_171	mycomass0001116	427.378	-	-	[M+H]+	1116	MAG	glycerides	monoacylated	23	1	-	-	-	-	-	-	-	8.30836	8.34421	8.35813	8.3186	8.37044	8.33086	8.45664	8.57346	8.5477	8.55893	8.53675	8.63168	0.757399	1.02548	7.33e-06	nosig	0.0362929
pos_172	mycomass0001118	458.42	-	-	[M+NH4]+	1118	MAG	glycerides	monoacylated	24	1	-	-	-	-	-	-	-	6.81629	6.80777	6.86246	6.78997	6.85993	6.76458	6.92135	7.04376	7.05302	7.03004	7.0358	7.11711	0.756174	1.03179	3.1e-05	nosig	0.0451436
pos_173	mycomass0001120	455.409	-	-	[M+H]+	1120	MAG	glycerides	monoacylated	25	1	-	-	-	-	-	-	-	5.91498	5.94455	5.92472	5.90038	5.96304	5.85065	6.18781	6.28306	6.35783	6.26971	6.3001	6.37718	1.02914	1.06415	3.21e-07	up	0.0897071
pos_174	mycomass0001123	493.425	-	-	[M+Na]+	1123	MAG	glycerides	monoacylated	26	0	-	-	-	-	-	-	-	3.43553	3.488	3.53946	3.52284	3.47701	3.51227	3.26686	3.28783	3.29063	3.28996	3.29695	3.30105	0.76258	0.940795	1.42e-07	nosig	-0.0880472
pos_175	mycomass0001124	500.467	-	-	[M+NH4]+	1124	MAG	glycerides	monoacylated	27	1	-	-	-	-	-	-	-	5.59881	5.59711	5.66305	5.4621	5.59396	5.51075	5.8509	6.04477	6.00648	5.95789	5.95382	6.10886	1.06241	1.0747	4.39e-06	up	0.103936
pos_176	mycomass0001126	514.483	-	-	[M+NH4]+	1126	MAG	glycerides	monoacylated	28	1	-	-	-	-	-	-	-	7.33276	7.33157	7.36879	7.32646	7.38335	7.32708	7.46686	7.58988	7.59396	7.5577	7.57315	7.64309	0.782318	1.03074	5.53e-06	nosig	0.0436774
pos_177	mycomass0001127	521.457	-	-	[M+Na]+	1127	MAG	glycerides	monoacylated	28	0	-	-	-	-	-	-	-	4.34473	4.39052	4.26779	4.12005	4.36755	4.23395	3.66269	3.94002	3.80491	3.64336	4.32572	4.22365	0.833337	0.917424	0.0173196	nosig	-0.124339
pos_178	mycomass0001128	528.499	-	-	[M+NH4]+	1128	MAG	glycerides	monoacylated	29	1	-	-	-	-	-	-	-	7.0343	7.04499	7.07972	7.03134	7.08999	7.03599	7.17467	7.30392	7.30824	7.26624	7.28412	7.35559	0.787472	1.03253	6.57e-06	nosig	0.0461798
pos_18	mycomass0000044	923.646	-	-	[M+Na]+	44	DAT	acyl trehaloses	diacylated	38	1	-	-	-	-	-	-	-	7.36088	7.36681	7.41349	7.43147	7.52069	7.45663	7.18499	7.13426	7.21684	7.14846	7.14585	7.20967	0.82813	0.966108	4.65e-06	nosig	-0.0497441
pos_180	mycomass0001130	547.472	-	-	[M+Na]+	1130	MAG	glycerides	monoacylated	30	1	-	-	-	-	-	-	-	5.42141	5.38917	5.34296	5.29922	5.2319	5.35221	4.9866	5.00053	4.76968	4.95578	4.95127	5.04874	1.02251	0.927451	1.06e-05	down	-0.108657
pos_181	mycomass0001131	549.488	-	-	[M+Na]+	1131	MAG	glycerides	monoacylated	30	0	-	-	-	-	-	-	-	6.27209	6.15735	6.25349	6.20093	6.24324	6.24148	5.74508	5.7551	5.73866	5.71784	5.81963	5.79424	1.15476	0.925124	1.91e-09	down	-0.112282
pos_182	mycomass0001132	556.53	-	-	[M+NH4]+	1132	MAG	glycerides	monoacylated	31	1	-	-	-	-	-	-	-	5.66159	5.76918	5.78831	5.67505	5.78321	5.75476	5.9029	5.93296	5.94645	6.01945	5.97437	6.0504	0.784148	1.0405	2.82e-05	nosig	0.0572744
pos_183	mycomass0001133	563.504	-	-	[M+Na]+	1133	MAG	glycerides	monoacylated	31	0	-	-	-	-	-	-	-	5.48916	5.32713	5.36585	5.41256	5.38233	5.38154	5.20602	5.35006	5.28561	5.21766	5.30334	5.26337	0.524322	0.977362	0.00302035	nosig	-0.0330352
pos_185	mycomass0001135	577.519	-	-	[M+Na]+	1135	MAG	glycerides	monoacylated	32	0	-	-	-	-	-	-	-	3.28169	3.01265	2.99764	3.26208	2.84391	3.23533	4.39969	4.20221	4.23893	4.26838	4.21602	4.07196	1.78331	1.363	1.15e-07	up	0.446786
pos_186	mycomass0001136	584.561	-	-	[M+NH4]+	1136	MAG	glycerides	monoacylated	33	1	-	-	-	-	-	-	-	5.24966	5.3764	5.39507	5.32276	5.30637	5.35984	5.65923	5.76777	5.86356	5.76899	5.76697	5.89268	1.11958	1.08463	5.51e-07	up	0.117207
pos_187	mycomass0001137	591.535	-	-	[M+Na]+	1137	MAG	glycerides	monoacylated	33	0	-	-	-	-	-	-	-	5.49957	5.361	5.35713	5.45847	5.36386	5.53753	5.29414	5.34972	5.22549	5.2898	5.31824	5.25824	0.557651	0.974156	0.00356489	nosig	-0.0377753
pos_188	mycomass0001138	453.357	-	-	[M+H]+	1138	DAG	glycerides	diacylated	24	2	-	-	-	-	-	-	-	4.38933	4.37437	4.38921	4.3984	4.40018	4.41091	4.73553	4.73948	4.65734	4.67522	4.71706	4.47592	0.845488	1.06214	5.4e-05	nosig	0.0869732
pos_189	mycomass0001139	472.4	-	-	[M+NH4]+	1139	DAG	glycerides	diacylated	24	1	-	-	-	-	-	-	-	4.7936	4.83595	4.89756	4.84339	4.91444	4.81676	4.98681	5.11169	5.09448	5.08265	5.07595	5.17529	0.795205	1.04897	1.92e-05	nosig	0.0689762
pos_19	mycomass0000046	930.69	-	-	[M+NH4]+	46	DAT	acyl trehaloses	diacylated	39	2	-	-	-	-	-	-	-	6.21265	6.24114	6.30338	6.25547	6.24354	6.22932	6.28919	6.30487	6.30446	6.29401	6.27169	6.26924	0.284701	1.00661	0.0152004	nosig	0.00951182
pos_190	mycomass0001143	488.431	-	-	[M+NH4]+	1143	DAG	glycerides	diacylated	25	0	-	-	-	-	-	-	-	5.05686	5.10736	5.14764	5.04757	5.14301	5.11599	5.23818	5.40336	5.36031	5.35173	5.32678	5.46208	0.817766	1.04977	2.9e-05	nosig	0.0700799
pos_191	mycomass0001144	498.416	-	-	[M+NH4]+	1144	DAG	glycerides	diacylated	26	2	-	-	-	-	-	-	-	5.08766	5.09423	5.13317	5.09485	5.11532	5.07224	5.35117	5.36363	5.36739	5.35182	5.34809	5.37121	0.862856	1.05085	1.17e-10	nosig	0.0715551
pos_192	mycomass0001145	500.431	-	-	[M+NH4]+	1145	DAG	glycerides	diacylated	26	1	-	-	-	-	-	-	-	4.2383	4.14741	4.35811	4.29839	4.40579	4.01533	4.33932	4.57598	4.51555	4.55822	4.44316	4.62041	0.763495	1.06242	0.00431873	nosig	0.0873486
pos_193	mycomass0001147	495.402	-	-	[M+H]+	1147	DAG	glycerides	diacylated	27	2	-	-	-	-	-	-	-	4.26083	4.30374	4.2811	4.14746	4.15288	4.27096	3.89474	3.9916	4.05084	3.76867	3.9732	3.91927	0.889735	0.928447	9.64e-05	nosig	-0.107108
pos_194	mycomass0001148	514.447	-	-	[M+NH4]+	1148	DAG	glycerides	diacylated	27	1	-	-	-	-	-	-	-	4.28552	4.33693	4.23915	4.35582	4.36111	4.32228	4.36725	4.50443	4.44247	4.4778	4.53612	4.54036	0.62623	1.03736	0.000617978	nosig	0.0529146
pos_195	mycomass0001150	526.447	-	-	[M+NH4]+	1150	DAG	glycerides	diacylated	28	2	-	-	-	-	-	-	-	4.82418	4.82214	4.85475	4.80574	4.82187	4.80332	5.05222	5.16922	5.16868	5.11794	5.12473	5.18832	0.94207	1.06529	4.72e-08	nosig	0.0912527
pos_196	mycomass0001151	528.463	-	-	[M+NH4]+	1151	DAG	glycerides	diacylated	28	1	-	-	-	-	-	-	-	5.16269	5.11559	5.14471	5.13731	5.13277	5.1433	5.27588	5.38891	5.39596	5.37227	5.38527	5.45525	0.811236	1.04661	2.01e-06	nosig	0.0657196
pos_197	mycomass0001152	513.452	-	-	[M+H]+	1152	DAG	glycerides	diacylated	28	0	-	-	-	-	-	-	-	5.0347	4.79154	4.66506	5.0084	4.72282	4.92477	4.28971	4.18077	4.17334	4.16176	4.23972	4.1167	1.35016	0.863271	1.87e-06	down	-0.212114
pos_198	mycomass0001153	540.462	-	-	[M+NH4]+	1153	DAG	glycerides	diacylated	29	2	-	-	-	-	-	-	-	4.78766	4.76889	4.8756	4.85661	4.88473	4.71708	5.12765	5.20528	5.22363	5.09422	5.17608	5.23909	0.999673	1.0753	1.48e-06	nosig	0.104736
pos_199	mycomass0001155	527.467	-	-	[M+H]+	1155	DAG	glycerides	diacylated	29	0	-	-	-	-	-	-	-	5.23235	5.03962	4.95391	5.2643	5.06799	5.20231	1.83702	2.81695	1.8275	1.81798	2.05964	1.81289	2.97413	0.395702	5.32e-09	down	-1.33752
pos_2	mycomass0000012	766.531	-	-	[M+NH4]+	12	DAT	acyl trehaloses	diacylated	27	0	-	-	-	-	-	-	-	5.1343	5.0866	5.1331	5.1805	5.17631	5.14712	5.05954	5.11065	5.15021	5.11034	5.12903	5.13082	0.183283	0.994577	0.170338	nosig	-0.007845
pos_20	mycomass0000047	937.662	-	-	[M+Na]+	47	DAT	acyl trehaloses	diacylated	39	1	-	-	-	-	-	-	-	7.24125	7.20618	7.31264	7.29786	7.42198	7.3425	7.21903	7.11046	7.18089	7.07799	7.1327	7.14644	0.608708	0.97821	0.00163042	nosig	-0.031784
pos_200	mycomass0001157	556.494	-	-	[M+NH4]+	1157	DAG	glycerides	diacylated	30	1	-	-	-	-	-	-	-	3.86393	4.17187	4.06082	3.95572	4.35328	3.44449	4.51044	4.54249	4.69225	4.43083	4.57211	4.71567	1.1916	1.15152	0.00118424	up	0.203536
pos_205	mycomass0001163	584.525	-	-	[M+NH4]+	1163	DAG	glycerides	diacylated	32	1	-	-	-	-	-	-	-	6.18308	6.08383	6.00749	6.07319	5.80307	5.99956	5.57006	5.58969	5.52132	5.48949	5.46928	5.46938	1.17673	0.915879	3.99e-06	down	-0.126771
pos_206	mycomass0001164	591.496	-	-	[M+Na]+	1164	DAG	glycerides	diacylated	32	0	-	-	-	-	-	-	-	6.11546	5.99306	5.91698	6.03827	5.83539	5.92295	6.61178	6.63478	6.60873	6.62554	6.664	6.69392	1.37855	1.11213	2.34e-08	up	0.153323
pos_207	mycomass0001166	598.54	-	-	[M+NH4]+	1166	DAG	glycerides	diacylated	33	1	-	-	-	-	-	-	-	3.70706	3.38525	2.99733	3.68021	3.23516	3.5771	4.20085	3.86226	3.91277	3.98749	3.93219	3.83774	1.10547	1.1531	0.00189726	up	0.205522
pos_208	mycomass0001167	600.556	-	-	[M+NH4]+	1167	DAG	glycerides	diacylated	33	0	-	-	-	-	-	-	-	3.04376	2.99253	3.00146	3.23775	2.77724	3.16523	4.18764	4.04038	4.06844	4.13658	4.12665	4.00971	1.7333	1.34864	3.54e-08	up	0.431501
pos_209	mycomass0001168	610.541	-	-	[M+NH4]+	1168	DAG	glycerides	diacylated	34	2	-	-	-	-	-	-	-	6.16399	6.10667	6.02572	6.10196	5.86471	6.00669	6.72491	6.71451	6.6799	6.71995	6.66924	6.67087	1.35823	1.10779	4.23e-08	up	0.147688
pos_21	mycomass0000049	949.662	-	-	[M+Na]+	49	DAT	acyl trehaloses	diacylated	40	2	-	-	-	-	-	-	-	5.44131	5.28395	5.19532	5.31185	5.50297	5.53605	5.4879	5.23057	5.43969	5.35622	5.4638	5.38525	0.0577985	1.00285	0.823961	nosig	0.00410614
pos_210	mycomass0001169	612.556	-	-	[M+NH4]+	1169	DAG	glycerides	diacylated	34	1	-	-	-	-	-	-	-	7.5311	7.43653	7.33986	7.41621	7.14579	7.26055	7.44696	7.48087	7.45959	7.4511	7.47215	7.52322	0.430227	1.01595	0.0675295	nosig	0.0228279
pos_211	mycomass0001170	619.527	-	-	[M+Na]+	1170	DAG	glycerides	diacylated	34	0	-	-	-	-	-	-	-	6.63396	6.53885	6.65308	6.58528	6.64662	6.57647	7.19127	7.28065	7.28821	7.28048	7.27579	7.31817	1.38377	1.10093	1.55e-10	up	0.138724
pos_213	mycomass0001172	631.527	-	-	[M+Na]+	1172	DAG	glycerides	diacylated	35	1	-	-	-	-	-	-	-	5.97744	5.76404	5.56288	5.70309	5.27946	5.57991	6.23446	6.35169	6.36443	6.26463	6.32434	6.23946	1.30488	1.11552	5.78e-05	up	0.157712
pos_214	mycomass0001173	633.543	-	-	[M+Na]+	1173	DAG	glycerides	diacylated	35	0	-	-	-	-	-	-	-	6.04116	5.86023	5.88007	5.92505	5.92145	5.91617	6.78253	6.86799	6.811	6.85286	6.86708	6.87494	1.62639	1.15508	3.11e-11	up	0.207996
pos_215	mycomass0001174	638.572	-	-	[M+NH4]+	1174	DAG	glycerides	diacylated	36	2	-	-	-	-	-	-	-	7.20462	7.19812	7.21033	7.18582	7.20702	7.15564	7.54955	7.68299	7.65271	7.63261	7.61991	7.71642	1.1299	1.06238	5.86e-09	up	0.0873067
pos_216	mycomass0001175	640.588	-	-	[M+NH4]+	1175	DAG	glycerides	diacylated	36	1	-	-	-	-	-	-	-	6.14344	5.98189	5.9686	6.06599	5.92173	5.99219	6.54884	6.5833	6.59678	6.59439	6.59955	6.57887	1.27604	1.09502	9.6e-09	up	0.130962
pos_217	mycomass0001176	647.558	-	-	[M+Na]+	1176	DAG	glycerides	diacylated	36	0	-	-	-	-	-	-	-	6.42479	6.32875	6.31358	6.2788	6.26365	6.34933	6.93643	6.97927	6.97346	7.07433	6.97948	7.01905	1.38256	1.10546	8.79e-10	up	0.144646
pos_218	mycomass0001177	652.587	-	-	[M+NH4]+	1177	DAG	glycerides	diacylated	37	2	-	-	-	-	-	-	-	4.95776	4.82568	4.98154	4.77601	5.02168	4.62363	6.03723	6.23615	6.1699	6.17603	6.14027	6.2251	1.9255	1.26719	3.52e-09	up	0.341637
pos_219	mycomass0001179	661.574	-	-	[M+Na]+	1179	DAG	glycerides	diacylated	37	0	-	-	-	-	-	-	-	4.41253	4.48441	4.30938	4.34073	4.03882	4.45397	5.50011	5.67397	5.59134	5.62345	5.62831	5.63672	1.90036	1.2924	5.88e-09	up	0.370053
pos_22	mycomass0000053	943.708	-	-	[M+H]+	53	DAT	acyl trehaloses	diacylated	41	1	-	-	-	-	-	-	-	4.59678	4.40535	4.36956	4.50425	4.45744	4.48117	3.92687	3.94785	3.95065	3.94997	3.95697	3.96107	1.21364	0.883602	2.11e-08	down	-0.178531
pos_220	mycomass0001180	666.603	-	-	[M+NH4]+	1180	DAG	glycerides	diacylated	38	2	-	-	-	-	-	-	-	6.37551	6.30056	6.39759	6.26177	6.46181	6.27598	7.01944	7.20239	7.17384	7.13971	7.15166	7.23004	1.51599	1.12723	4.87e-09	up	0.172776
pos_221	mycomass0001181	668.619	-	-	[M+NH4]+	1181	DAG	glycerides	diacylated	38	1	-	-	-	-	-	-	-	5.02354	4.92163	4.84347	4.79067	4.66492	5.04583	5.03475	5.10391	5.04949	5.25756	5.07508	5.11075	0.683541	1.0458	0.00799788	nosig	0.0646069
pos_222	mycomass0001182	675.59	-	-	[M+Na]+	1182	DAG	glycerides	diacylated	38	0	-	-	-	-	-	-	-	4.41483	4.46664	4.28711	4.62319	4.38208	4.16124	5.31135	5.32992	5.38548	5.45164	5.4132	5.26583	1.65775	1.22109	7.65e-08	up	0.288166
pos_224	mycomass0001185	667.623	-	-	[M+H]+	1185	DAG	glycerides	diacylated	39	0	-	-	-	-	-	-	-	5.11155	4.58087	4.43151	5.15279	4.61059	4.90095	2.28342	2.06562	2.65703	1.53878	2.4822	2.2394	2.69675	0.460828	1.46e-07	down	-1.1177
pos_225	mycomass0001188	681.639	-	-	[M+H]+	1188	DAG	glycerides	diacylated	40	0	-	-	-	-	-	-	-	5.31998	4.57165	4.42204	5.13551	4.85706	5.117	4.53324	4.51341	4.52358	4.51392	4.50776	4.50875	0.847669	0.921063	0.0223805	nosig	-0.118628
pos_227	mycomass0001194	726.697	-	-	[M+NH4]+	1194	DAG	glycerides	diacylated	42	0	-	-	-	-	-	-	-	4.97277	4.18281	4.66123	4.61913	4.58036	4.35254	5.50007	5.75074	5.58679	5.61467	5.59262	5.5482	1.68411	1.22742	4.48e-06	up	0.29563
pos_228	mycomass0001199	752.713	-	-	[M+NH4]+	1199	DAG	glycerides	diacylated	44	1	-	-	-	-	-	-	-	4.75731	3.74168	3.99292	4.44808	4.26003	4.41906	5.168	5.36001	5.2976	5.42474	5.08085	5.29268	1.61607	1.23439	7.54e-05	up	0.303795
pos_23	mycomass0000054	967.706	-	-	[M+Na]+	54	DAT	acyl trehaloses	diacylated	41	0	-	-	-	-	-	-	-	5.36674	5.24702	5.20677	5.37984	5.2552	5.23619	5.18727	5.20826	5.21106	5.21038	5.21738	5.22148	0.353544	0.986245	0.0363856	nosig	-0.0199823
pos_233	mycomass0001257	1004	-	-	[M+H]+	1257	DAG	glycerides	diacylated	63	0	-	-	-	-	-	-	-	5.97985	5.96163	6.02759	5.98006	6.0062	6.04391	6.14902	6.12019	6.01042	6.11813	6.09735	6.08459	0.472003	1.01612	0.00199625	nosig	0.0230764
pos_234	mycomass0001267	655.491	-	-	[M+Na]+	1267	TAG	glycerides	triacylated	36	3	-	-	-	-	-	-	-	5.39726	5.42769	5.46109	5.38758	5.49108	5.3935	6.18987	6.3939	6.3595	6.33536	6.31733	6.44443	1.61723	1.16838	4.78e-10	up	0.224511
pos_236	mycomass0001269	654.567	-	-	[M+NH4]+	1269	TAG	glycerides	triacylated	36	1	-	-	-	-	-	-	-	6.15395	6.15071	6.2053	6.13302	6.22882	6.11428	6.48041	6.54112	6.57119	6.52231	6.54582	6.6287	1.0403	1.06228	5.94e-08	up	0.0871638
pos_237	mycomass0001272	666.567	-	-	[M+NH4]+	1272	TAG	glycerides	triacylated	37	2	-	-	-	-	-	-	-	4.18867	4.35766	4.42536	4.03383	4.1428	4.14172	4.9564	5.00821	4.9623	5.12592	4.92336	5.16312	1.49815	1.19175	5.74e-07	up	0.253077
pos_238	mycomass0001273	651.553	-	-	[M+H]+	1273	TAG	glycerides	triacylated	37	1	-	-	-	-	-	-	-	5.36154	5.0545	5.07813	5.31403	5.177	5.24881	4.26098	4.53058	4.50906	4.22797	4.30844	4.11019	1.56231	0.830736	1.07e-06	down	-0.267537
pos_239	mycomass0001275	661.539	-	-	[M+H]+	1275	TAG	glycerides	triacylated	38	3	-	-	-	-	-	-	-	4.02392	3.94632	4.47066	4.053	4.26261	4.28984	5.25619	5.4009	5.4299	5.35794	5.43611	5.39582	1.84299	1.28868	6.51e-08	up	0.365899
pos_24	mycomass0000056	974.75	-	-	[M+NH4]+	56	DAT	acyl trehaloses	diacylated	42	1	-	-	-	-	-	-	-	3.69068	4.39535	3.82456	3.87864	3.63642	4.15759	6.10846	5.97393	5.91765	5.94813	5.92011	5.81228	2.39002	1.51296	1.8e-08	up	0.597376
pos_240	mycomass0001276	680.582	-	-	[M+NH4]+	1276	TAG	glycerides	triacylated	38	2	-	-	-	-	-	-	-	5.74447	5.74093	5.77712	5.59812	5.7765	5.63205	6.03195	6.20927	6.17282	6.09455	6.09329	6.24832	1.08276	1.07532	2.86e-06	up	0.104761
pos_241	mycomass0001279	694.598	-	-	[M+NH4]+	1279	TAG	glycerides	triacylated	39	2	-	-	-	-	-	-	-	3.38032	3.36536	3.3802	3.38938	3.39116	3.40188	4.37534	4.60606	4.60602	4.43825	4.36833	4.4633	1.76828	1.32248	2.55e-10	up	0.403245
pos_242	mycomass0001281	711.55	-	-	[M+Na]+	1281	TAG	glycerides	triacylated	40	3	-	-	-	-	-	-	-	3.45419	3.53201	3.56036	4.06412	3.69501	4.11008	3.56525	3.54541	3.55559	3.54592	3.53977	3.54076	0.493256	0.949898	0.136797	nosig	-0.0741555
pos_243	mycomass0001284	725.572	-	-	[M+Na]+	1284	TAG	glycerides	triacylated	41	3	-	-	-	-	-	-	-	5.88577	5.73518	5.75584	5.84303	5.65973	5.83096	6.08386	6.01892	5.98853	6.07091	6.06238	5.96162	0.799201	1.04252	9.79e-05	nosig	0.0600685
pos_246	mycomass0001295	766.692	-	-	[M+NH4]+	1295	TAG	glycerides	triacylated	44	1	-	-	-	-	-	-	-	6.06935	5.98138	5.93488	6.00178	5.95823	6.01396	5.6912	5.85834	5.81502	5.77597	5.82629	5.84431	0.70205	0.968063	0.000118992	nosig	-0.0468273
pos_247	mycomass0001296	768.708	-	-	[M+NH4]+	1296	TAG	glycerides	triacylated	44	0	-	-	-	-	-	-	-	5.63736	5.62849	5.63264	5.52005	5.57955	5.54003	5.24694	5.498	5.41173	5.35168	5.55307	5.51796	0.571846	0.971414	0.0115596	nosig	-0.0418424
pos_248	mycomass0001299	780.708	-	-	[M+NH4]+	1299	TAG	glycerides	triacylated	45	1	-	-	-	-	-	-	-	5.68155	5.5513	5.53349	5.57258	5.53306	5.59284	5.55879	5.88152	5.79904	5.63227	5.75591	5.77799	0.551757	1.02811	0.0147085	nosig	0.0399952
pos_249	mycomass0001300	782.723	-	-	[M+NH4]+	1300	TAG	glycerides	triacylated	45	0	-	-	-	-	-	-	-	5.45298	5.37054	5.49269	5.34876	5.44595	5.41318	5.48443	5.76695	5.64894	5.61663	5.63754	5.77909	0.748584	1.04334	0.000782886	nosig	0.0612046
pos_25	mycomass0000057	976.765	-	-	[M+NH4]+	57	DAT	acyl trehaloses	diacylated	42	0	-	-	-	-	-	-	-	7.06376	7.04159	7.025	7.05699	6.97734	7.00894	7.24438	7.20785	7.17692	7.20741	7.21516	7.17519	0.698013	1.02497	1.13e-06	nosig	0.0355886
pos_250	mycomass0001301	795.646	-	-	[M+Na]+	1301	TAG	glycerides	triacylated	46	3	-	-	-	-	-	-	-	3.50905	3.49409	3.55675	3.51812	3.51989	3.53062	3.88265	3.87429	3.67202	3.84015	3.79786	3.87797	0.908164	1.08597	4.85e-06	nosig	0.118985
pos_251	mycomass0001302	792.708	-	-	[M+NH4]+	1302	TAG	glycerides	triacylated	46	2	-	-	-	-	-	-	-	6.37718	6.31905	6.29432	6.27982	6.25469	6.35133	6.0042	6.06504	6.12448	6.03761	6.0848	6.11583	0.812519	0.961864	3.86e-06	nosig	-0.0560947
pos_252	mycomass0001303	794.723	-	-	[M+NH4]+	1303	TAG	glycerides	triacylated	46	1	-	-	-	-	-	-	-	6.60866	6.55131	6.60006	6.54807	6.50091	6.54407	6.17049	6.39351	6.34212	6.32939	6.3861	6.37668	0.761044	0.965573	0.000136321	nosig	-0.0505424
pos_253	mycomass0001304	801.694	-	-	[M+Na]+	1304	TAG	glycerides	triacylated	46	0	-	-	-	-	-	-	-	4.81888	4.7885	4.9592	4.75956	4.90935	4.96331	4.26484	4.41327	4.25992	4.34268	4.57514	4.79702	1.00739	0.912807	0.00102564	down	-0.131618
pos_254	mycomass0001306	806.723	-	-	[M+NH4]+	1306	TAG	glycerides	triacylated	47	2	-	-	-	-	-	-	-	5.77068	5.67749	5.68788	5.69819	5.61651	5.77839	5.63489	5.96532	5.92662	5.88355	5.89179	5.97112	0.589802	1.03051	0.0119064	nosig	0.0433516
pos_255	mycomass0001307	808.739	-	-	[M+NH4]+	1307	TAG	glycerides	triacylated	47	1	-	-	-	-	-	-	-	6.15011	6.07693	6.09802	6.06954	6.12763	6.09583	6.10756	6.32801	6.30222	6.25093	6.25508	6.35799	0.615703	1.02687	0.00157934	nosig	0.0382466
pos_256	mycomass0001308	810.755	-	-	[M+NH4]+	1308	TAG	glycerides	triacylated	47	0	-	-	-	-	-	-	-	5.87746	5.89048	5.89738	5.80691	5.88093	5.87208	5.91031	6.00279	6.01486	6.0352	6.01937	6.1004	0.590282	1.02435	0.000507496	nosig	0.0347074
pos_257	mycomass0001309	818.723	-	-	[M+NH4]+	1309	TAG	glycerides	triacylated	48	3	-	-	-	-	-	-	-	6.30028	6.20555	6.1541	6.21085	6.09951	6.24034	6.12857	6.14636	6.14013	6.08472	6.14214	6.0876	0.385844	0.987071	0.0253105	nosig	-0.0187749
pos_259	mycomass0001311	822.755	-	-	[M+NH4]+	1311	TAG	glycerides	triacylated	48	1	-	-	-	-	-	-	-	7.18209	7.08707	7.19342	7.1327	7.17854	7.18583	6.66526	6.68711	6.70188	6.67843	6.76018	6.78394	1.12823	0.937549	9.18e-09	down	-0.0930334
pos_26	mycomass0000058	991.709	-	-	[M+Na]+	58	DAT	acyl trehaloses	diacylated	43	2	-	-	-	-	-	-	-	4.9795	4.83554	4.59164	4.46678	4.51545	4.48867	5.09606	4.94011	4.78581	4.69082	4.9021	4.74446	0.57279	1.04598	0.0709313	nosig	0.0648542
pos_260	mycomass0001312	829.725	-	-	[M+Na]+	1312	TAG	glycerides	triacylated	48	0	-	-	-	-	-	-	-	5.29074	5.21785	5.31043	5.23169	5.39632	5.36224	5.0953	5.18758	5.24308	5.28689	5.20645	5.33066	0.326166	0.98556	0.114016	nosig	-0.0209842
pos_262	mycomass0001314	834.754	-	-	[M+NH4]+	1314	TAG	glycerides	triacylated	49	2	-	-	-	-	-	-	-	6.26901	6.14117	6.21408	6.23577	6.23282	6.21196	6.12059	6.30391	6.25918	6.21057	6.17518	6.29802	0.0523947	1.00168	0.767245	nosig	0.00242086
pos_263	mycomass0001315	836.77	-	-	[M+NH4]+	1315	TAG	glycerides	triacylated	49	1	-	-	-	-	-	-	-	6.59042	6.49743	6.50659	6.48789	6.48516	6.5182	6.38371	6.48734	6.48049	6.4674	6.49154	6.49908	0.264964	0.992935	0.080864	nosig	-0.0102283
pos_264	mycomass0001316	838.786	-	-	[M+NH4]+	1316	TAG	glycerides	triacylated	49	0	-	-	-	-	-	-	-	5.9615	5.93173	5.97983	6.05437	5.94898	5.96646	6.03743	6.13346	6.12013	6.13052	6.06708	6.04924	0.5288	1.01939	0.000889338	nosig	0.0277063
pos_265	mycomass0001317	846.754	-	-	[M+NH4]+	1317	TAG	glycerides	triacylated	50	3	-	-	-	-	-	-	-	6.86253	6.79855	6.79192	6.79164	6.72746	6.78675	6.61978	6.63343	6.59797	6.59982	6.59848	6.61377	0.709673	0.97312	1.77e-06	nosig	-0.0393105
pos_266	mycomass0001318	853.725	-	-	[M+Na]+	1318	TAG	glycerides	triacylated	50	2	-	-	-	-	-	-	-	6.04232	6.03193	6.12834	6.03875	6.14401	6.06699	5.68348	5.69278	5.75314	5.6458	5.78894	5.79557	0.985604	0.942593	7.25e-07	nosig	-0.0852934
pos_267	mycomass0001319	855.741	-	-	[M+Na]+	1319	TAG	glycerides	triacylated	50	1	-	-	-	-	-	-	-	5.95408	5.89842	6.05625	5.92797	6.04404	6.05166	5.80402	5.88253	5.88275	5.95818	5.8887	5.92118	0.435648	0.98344	0.0189295	nosig	-0.0240911
pos_268	mycomass0001320	852.801	-	-	[M+NH4]+	1320	TAG	glycerides	triacylated	50	0	-	-	-	-	-	-	-	6.93794	6.98001	6.90642	6.99105	6.8933	6.94723	6.66209	6.78962	6.70501	6.78439	6.69485	6.71834	0.765201	0.968752	8.6e-06	nosig	-0.0458002
pos_269	mycomass0001321	860.77	-	-	[M+NH4]+	1321	TAG	glycerides	triacylated	51	3	-	-	-	-	-	-	-	5.91863	5.77414	5.81114	5.79904	5.84834	5.8825	5.76992	5.84476	5.71256	5.7966	5.77492	5.81636	0.278409	0.990903	0.0965277	nosig	-0.013184
pos_27	mycomass0000061	1005.72	-	-	[M+Na]+	61	DAT	acyl trehaloses	diacylated	44	2	-	-	-	-	-	-	-	5.50076	5.5147	5.4482	5.51304	5.43575	5.42606	5.40281	5.42379	5.4266	5.42592	5.43292	5.43702	0.302451	0.991185	0.0193916	nosig	-0.0127737
pos_270	mycomass0001322	862.786	-	-	[M+NH4]+	1322	TAG	glycerides	triacylated	51	2	-	-	-	-	-	-	-	5.28821	5.16302	5.13813	5.26866	5.07603	5.20982	5.45952	5.2431	5.18287	5.31606	5.24952	5.0744	0.242605	1.01225	0.33087	nosig	0.0175693
pos_271	mycomass0001323	864.801	-	-	[M+NH4]+	1323	TAG	glycerides	triacylated	51	1	-	-	-	-	-	-	-	6.86914	6.78328	6.80667	6.85908	6.76626	6.91422	6.72825	6.76921	6.73157	6.789	6.75143	6.74305	0.407695	0.988142	0.00908893	nosig	-0.0172093
pos_272	mycomass0001324	866.817	-	-	[M+NH4]+	1324	TAG	glycerides	triacylated	51	0	-	-	-	-	-	-	-	6.10111	5.93088	5.96285	6.04145	5.94518	5.8825	6.2401	6.21252	6.25988	6.11208	6.17699	6.11524	0.716158	1.03493	0.000505748	nosig	0.0495372
pos_273	mycomass0001325	874.786	-	-	[M+NH4]+	1325	TAG	glycerides	triacylated	52	3	-	-	-	-	-	-	-	7.26018	7.14872	7.16109	7.18734	7.13442	7.20287	7.13563	7.0573	7.06094	7.07096	7.09977	7.09035	0.474429	0.986549	0.0014227	nosig	-0.0195373
pos_274	mycomass0001326	881.756	-	-	[M+Na]+	1326	TAG	glycerides	triacylated	52	2	-	-	-	-	-	-	-	6.03699	6.05723	6.10255	6.07435	6.10869	6.07039	6.08899	6.22508	6.14566	6.23974	6.13615	6.16291	0.444918	1.01504	0.00524302	nosig	0.0215411
pos_275	mycomass0001327	878.818	-	-	[M+NH4]+	1327	TAG	glycerides	triacylated	52	1	-	-	-	-	-	-	-	7.62004	7.63168	7.56653	7.61981	7.5029	7.59577	7.24647	7.19472	7.16951	7.27311	7.26672	7.16665	1.01857	0.951258	1.16e-07	down	-0.0720914
pos_276	mycomass0001328	880.833	-	-	[M+NH4]+	1328	TAG	glycerides	triacylated	52	0	-	-	-	-	-	-	-	6.94724	6.88502	6.83456	6.84424	6.81977	6.836	6.72788	6.74653	6.84036	6.75963	6.79813	6.70994	0.457968	0.985805	0.00546766	nosig	-0.0206253
pos_277	mycomass0001329	888.802	-	-	[M+NH4]+	1329	TAG	glycerides	triacylated	53	3	-	-	-	-	-	-	-	6.12567	5.98989	6.01995	6.02265	5.94093	6.06569	6.0012	5.9831	5.93974	5.98543	6.00876	5.98616	0.235265	0.9928	0.147781	nosig	-0.0104248
pos_278	mycomass0001330	890.817	-	-	[M+NH4]+	1330	TAG	glycerides	triacylated	53	2	-	-	-	-	-	-	-	6.75476	6.57602	6.59158	6.68753	6.60309	6.70439	6.58165	6.58556	6.54671	6.57949	6.59242	6.52271	0.395849	0.987253	0.0232086	nosig	-0.0185081
pos_279	mycomass0001331	892.833	-	-	[M+NH4]+	1331	TAG	glycerides	triacylated	53	1	-	-	-	-	-	-	-	6.68349	6.56286	6.56321	6.67833	6.53262	6.57842	6.52107	6.44222	6.42694	6.38339	6.39717	6.37984	0.65431	0.973527	0.000449898	nosig	-0.0387073
pos_28	mycomass0000062	1007.74	-	-	[M+Na]+	62	DAT	acyl trehaloses	diacylated	44	1	-	-	-	-	-	-	-	6.9385	7.00948	7.02104	6.96822	7.00696	6.96569	6.83506	6.98509	6.96474	6.94822	6.89931	7.03223	0.215858	0.994149	0.217887	nosig	-0.00846669
pos_280	mycomass0001332	894.849	-	-	[M+NH4]+	1332	TAG	glycerides	triacylated	53	0	-	-	-	-	-	-	-	5.83682	5.81336	5.65802	5.78323	5.56754	5.84527	5.94202	6.10574	5.97683	5.97438	6.04899	5.94595	0.769784	1.04317	0.000871156	nosig	0.0609786
pos_281	mycomass0001333	902.817	-	-	[M+NH4]+	1333	TAG	glycerides	triacylated	54	3	-	-	-	-	-	-	-	7.02708	6.89584	6.88749	7.01877	6.90054	7.00105	7.11291	7.12356	7.00338	7.12271	7.05855	7.06424	0.529918	1.01808	0.00379917	nosig	0.0258537
pos_282	mycomass0001334	904.832	-	-	[M+NH4]+	1334	TAG	glycerides	triacylated	54	2	-	-	-	-	-	-	-	6.41842	6.41264	6.37355	6.48	6.39187	6.47982	6.43819	6.44476	6.36954	6.46329	6.37464	6.29116	0.149782	0.995468	0.384748	nosig	-0.0065528
pos_283	mycomass0001335	906.848	-	-	[M+NH4]+	1335	TAG	glycerides	triacylated	54	1	-	-	-	-	-	-	-	7.63167	7.61567	7.61824	7.59457	7.54294	7.59023	7.18724	7.14713	7.16026	7.09711	7.14285	7.04083	1.15792	0.938195	3.84e-09	down	-0.0920404
pos_284	mycomass0001336	908.864	-	-	[M+NH4]+	1336	TAG	glycerides	triacylated	54	0	-	-	-	-	-	-	-	6.99064	6.97836	6.82939	6.83067	6.79965	6.92358	6.39313	6.5828	6.53356	6.60266	6.45389	6.40628	1.03312	0.942447	1.28e-05	down	-0.0855173
pos_285	mycomass0001337	916.832	-	-	[M+NH4]+	1337	TAG	glycerides	triacylated	55	3	-	-	-	-	-	-	-	5.13386	5.08355	4.98028	5.18795	4.93509	5.08085	5.31066	5.28562	5.09281	5.29585	5.26329	5.16857	0.595365	1.03339	0.0088938	nosig	0.0473899
pos_286	mycomass0001338	918.849	-	-	[M+NH4]+	1338	TAG	glycerides	triacylated	55	2	-	-	-	-	-	-	-	6.32015	6.19241	6.25027	6.29316	6.17566	6.20882	6.02062	5.95107	5.96873	5.86668	5.87606	5.9199	0.91474	0.950925	3.67e-06	nosig	-0.0725972
pos_287	mycomass0001339	920.863	-	-	[M+NH4]+	1339	TAG	glycerides	triacylated	55	1	-	-	-	-	-	-	-	5.69241	5.6773	5.57165	5.67603	5.59187	5.63106	5.61753	5.59062	5.55205	5.62782	5.57693	5.42925	0.340565	0.986817	0.0649907	nosig	-0.0191453
pos_288	mycomass0001340	922.88	-	-	[M+NH4]+	1340	TAG	glycerides	triacylated	55	0	-	-	-	-	-	-	-	5.88436	5.78765	5.74612	5.81036	5.6234	5.79156	5.70676	5.78444	5.80495	5.76116	5.85316	5.68382	0.0366251	0.998581	0.854869	nosig	-0.00204915
pos_289	mycomass0001341	930.849	-	-	[M+NH4]+	1341	TAG	glycerides	triacylated	56	3	-	-	-	-	-	-	-	6.44604	6.39394	6.36285	6.43413	6.31413	6.40139	5.76393	5.6904	5.61381	5.65653	5.57458	5.60528	1.45627	0.884024	1.01e-09	down	-0.177842
pos_29	mycomass0000064	1019.74	-	-	[M+Na]+	64	DAT	acyl trehaloses	diacylated	45	2	-	-	-	-	-	-	-	6.59688	6.61378	6.59579	6.64258	6.54952	6.53128	6.55127	6.55383	6.42093	6.6308	6.58477	6.52815	0.214013	0.993421	0.221897	nosig	-0.00952299
pos_290	mycomass0001342	937.82	-	-	[M+Na]+	1342	TAG	glycerides	triacylated	56	2	-	-	-	-	-	-	-	5.7607	5.62435	5.7334	5.64664	5.65153	5.59537	4.62859	4.01171	4.52473	4.10361	4.18454	4.46725	1.94571	0.762097	1.75e-07	down	-0.391954
pos_291	mycomass0001343	934.879	-	-	[M+NH4]+	1343	TAG	glycerides	triacylated	56	1	-	-	-	-	-	-	-	7.74899	7.71962	7.64291	7.67793	7.55407	7.68861	6.9152	6.90417	6.858	6.87425	6.87859	6.77881	1.51813	0.895223	4.35e-10	down	-0.159681
pos_292	mycomass0001344	936.896	-	-	[M+NH4]+	1344	TAG	glycerides	triacylated	56	0	-	-	-	-	-	-	-	7.13276	7.06701	7.01074	7.05744	7.0622	7.07233	6.29931	6.33614	6.37829	6.32122	6.33322	6.25174	1.4665	0.894285	2.22e-11	down	-0.161193
pos_293	mycomass0001345	944.864	-	-	[M+NH4]+	1345	TAG	glycerides	triacylated	57	3	-	-	-	-	-	-	-	6.04798	5.92873	5.98784	5.94651	5.86538	5.87535	5.38676	5.08347	5.29506	5.15221	5.17082	4.94522	1.46192	0.870463	6.16e-07	down	-0.200146
pos_294	mycomass0001346	951.835	-	-	[M+Na]+	1346	TAG	glycerides	triacylated	57	2	-	-	-	-	-	-	-	4.74281	4.5957	4.59578	4.68859	4.41669	4.8648	3.69673	3.6769	3.68707	3.6774	3.67125	3.67224	1.6586	0.791331	2.49e-08	down	-0.337647
pos_295	mycomass0001347	948.895	-	-	[M+NH4]+	1347	TAG	glycerides	triacylated	57	1	-	-	-	-	-	-	-	6.87931	6.72695	6.803	6.71456	6.67826	6.80281	6.30369	6.32163	6.31157	6.31629	6.34748	6.15824	1.15038	0.92991	4.09e-07	down	-0.104837
pos_296	mycomass0001348	950.911	-	-	[M+NH4]+	1348	TAG	glycerides	triacylated	57	0	-	-	-	-	-	-	-	5.50891	5.47211	5.41844	5.44972	5.3803	5.37214	5.56628	5.54059	5.51472	5.56031	5.69405	5.38319	0.438371	1.02017	0.0394352	nosig	0.0288068
pos_297	mycomass0001349	958.88	-	-	[M+NH4]+	1349	TAG	glycerides	triacylated	58	3	-	-	-	-	-	-	-	7.0475	6.95957	6.96563	6.95637	6.86232	6.91331	6.32473	6.30441	6.3219	6.25463	6.31063	6.16055	1.38353	0.90342	4.38e-09	down	-0.146532
pos_299	mycomass0001351	962.911	-	-	[M+NH4]+	1351	TAG	glycerides	triacylated	58	1	-	-	-	-	-	-	-	7.84051	7.80235	7.75117	7.78693	7.69347	7.67433	7.03026	6.9973	6.93239	6.99333	7.11024	6.86629	1.47975	0.900772	6.38e-09	down	-0.150766
pos_3	mycomass0000015	780.551	-	-	[M+NH4]+	15	DAT	acyl trehaloses	diacylated	28	0	-	-	-	-	-	-	-	5.30703	5.25136	5.34045	5.28743	5.28369	5.13012	5.96599	5.85862	5.88164	5.85279	5.87289	5.84362	1.32144	1.11631	7.76e-09	up	0.15874
pos_30	mycomass0000065	1021.76	-	-	[M+Na]+	65	DAT	acyl trehaloses	diacylated	45	1	-	-	-	-	-	-	-	7.80545	7.79748	7.79626	7.80012	7.78785	7.78059	7.62991	7.69226	7.65456	7.65968	7.64168	7.65865	0.626398	0.982231	3.96e-08	nosig	-0.0258653
pos_300	mycomass0001352	964.927	-	-	[M+NH4]+	1352	TAG	glycerides	triacylated	58	0	-	-	-	-	-	-	-	6.74124	6.64708	6.69093	6.66863	6.77307	6.67992	6.37946	6.56301	6.67793	6.56879	6.53184	6.49924	0.599168	0.975607	0.00423697	nosig	-0.0356273
pos_301	mycomass0001353	972.896	-	-	[M+NH4]+	1353	TAG	glycerides	triacylated	59	3	-	-	-	-	-	-	-	6.43946	6.38087	6.30817	6.35463	6.17593	6.35628	5.54879	5.62385	5.42218	5.53538	5.47757	5.40286	1.53986	0.86835	1.24e-08	down	-0.203651
pos_302	mycomass0001354	974.911	-	-	[M+NH4]+	1354	TAG	glycerides	triacylated	59	2	-	-	-	-	-	-	-	7.07245	6.99056	6.92897	6.89931	6.82012	7.01538	6.33056	6.32735	6.31168	6.27469	6.366	6.15668	1.3651	0.905101	7.36e-08	down	-0.143849
pos_303	mycomass0001355	976.927	-	-	[M+NH4]+	1355	TAG	glycerides	triacylated	59	1	-	-	-	-	-	-	-	6.63473	6.55182	6.52205	6.52226	6.50094	6.54633	6.55081	6.5274	6.44881	6.49735	6.56048	6.36964	0.259913	0.99176	0.157281	nosig	-0.0119368
pos_304	mycomass0001356	978.942	-	-	[M+NH4]+	1356	TAG	glycerides	triacylated	59	0	-	-	-	-	-	-	-	5.75138	5.51092	5.47859	5.54947	5.46903	5.4464	5.77742	5.70109	5.80643	5.83632	5.76351	5.62265	0.701872	1.0392	0.00299518	nosig	0.055472
pos_305	mycomass0001357	986.911	-	-	[M+NH4]+	1357	TAG	glycerides	triacylated	60	3	-	-	-	-	-	-	-	6.77417	6.73677	6.62772	6.65983	6.53511	6.70242	6.16678	6.18944	6.09041	6.14425	6.15028	6.00418	1.23999	0.917807	2.22e-07	down	-0.123737
pos_307	mycomass0001359	990.943	-	-	[M+NH4]+	1359	TAG	glycerides	triacylated	60	1	-	-	-	-	-	-	-	7.30028	7.07935	7.00746	7.08682	7.02613	7.03676	7.3144	7.27376	7.32888	7.36645	7.31185	7.21438	0.707108	1.02993	0.00146505	nosig	0.0425393
pos_308	mycomass0001360	992.958	-	-	[M+NH4]+	1360	TAG	glycerides	triacylated	60	0	-	-	-	-	-	-	-	6.22869	6.0815	6.13227	6.11471	6.14645	6.25804	6.14571	6.34901	6.31605	6.35733	6.36471	6.40274	0.589134	1.02635	0.00583319	nosig	0.0375207
pos_309	mycomass0001361	1000.93	-	-	[M+NH4]+	1361	TAG	glycerides	triacylated	61	3	-	-	-	-	-	-	-	5.39257	5.38675	5.45019	5.33405	5.40452	5.35501	5.64983	5.63893	5.60312	5.63582	5.671	5.64206	0.843441	1.04695	9.88e-08	nosig	0.0661966
pos_310	mycomass0001362	1002.94	-	-	[M+NH4]+	1362	TAG	glycerides	triacylated	61	2	-	-	-	-	-	-	-	6.57953	6.47069	6.41509	6.43879	6.40777	6.43412	6.38425	6.34928	6.27544	6.32571	6.4023	6.17571	0.535403	0.978493	0.00873604	nosig	-0.0313666
pos_311	mycomass0001363	1004.96	-	-	[M+NH4]+	1363	TAG	glycerides	triacylated	61	1	-	-	-	-	-	-	-	6.28418	6.10125	6.02401	6.1535	6.05478	6.14155	6.45843	6.4996	6.5401	6.52858	6.52875	6.36081	0.98256	1.05868	1.63e-05	nosig	0.0822656
pos_312	mycomass0001364	1006.97	-	-	[M+NH4]+	1364	TAG	glycerides	triacylated	61	0	-	-	-	-	-	-	-	5.5827	5.34317	5.32523	5.52023	5.37989	5.47138	6.06967	6.03288	5.98454	6.03713	6.06762	6.01205	1.29841	1.10978	1e-07	up	0.150273
pos_313	mycomass0001365	1014.94	-	-	[M+NH4]+	1365	TAG	glycerides	triacylated	62	3	-	-	-	-	-	-	-	6.43115	6.28936	6.28898	6.31029	6.18986	6.27374	6.2973	6.21295	6.16276	6.20654	6.27775	6.06135	0.379139	0.985053	0.0736605	nosig	-0.0217265
pos_314	mycomass0001366	1016.96	-	-	[M+NH4]+	1366	TAG	glycerides	triacylated	62	2	-	-	-	-	-	-	-	6.77481	6.60357	6.54568	6.60361	6.52939	6.63305	6.72699	6.68471	6.6686	6.78225	6.72378	6.59175	0.346682	1.01229	0.0969818	nosig	0.0176294
pos_315	mycomass0001367	1018.97	-	-	[M+NH4]+	1367	TAG	glycerides	triacylated	62	1	-	-	-	-	-	-	-	6.07876	5.88334	5.78271	5.82407	5.74772	5.79427	6.14623	6.07835	6.12524	6.21574	6.10249	6.01269	0.793491	1.04471	0.000921396	nosig	0.0631042
pos_316	mycomass0001368	1020.99	-	-	[M+NH4]+	1368	TAG	glycerides	triacylated	62	0	-	-	-	-	-	-	-	4.97331	4.92378	4.89052	5.0852	4.78659	5.00639	4.14289	4.48656	4.55155	4.47958	4.08192	4.34852	1.24663	0.879499	5.98e-05	down	-0.185247
pos_317	mycomass0001369	1028.96	-	-	[M+NH4]+	1369	TAG	glycerides	triacylated	63	3	-	-	-	-	-	-	-	5.56498	5.35676	5.35093	5.43899	5.34945	5.37489	5.48918	5.43844	5.28898	5.39295	5.39579	5.12873	0.185468	0.990691	0.443966	nosig	-0.0134929
pos_318	mycomass0001370	1030.97	-	-	[M+NH4]+	1370	TAG	glycerides	triacylated	63	2	-	-	-	-	-	-	-	6.17497	5.97598	5.91036	5.99376	5.93308	5.96504	6.07038	5.97127	6.05444	6.08223	6.05064	5.88511	0.118493	1.00447	0.600376	nosig	0.00644109
pos_319	mycomass0001371	1032.99	-	-	[M+NH4]+	1371	TAG	glycerides	triacylated	63	1	-	-	-	-	-	-	-	5.47179	5.26168	5.11619	5.46241	5.20814	5.34156	5.79947	5.66221	5.69329	5.67451	5.73044	5.56448	0.98018	1.07101	0.000196656	nosig	0.0989773
pos_32	mycomass0000067	1033.76	-	-	[M+Na]+	67	DAT	acyl trehaloses	diacylated	46	2	-	-	-	-	-	-	-	8.16979	8.20029	8.19629	8.19048	8.17873	8.17028	8.23025	8.29014	8.25861	8.25578	8.27762	8.28819	0.468327	1.01008	1.81e-05	nosig	0.0144626
pos_321	mycomass0001373	1042.97	-	-	[M+NH4]+	1373	TAG	glycerides	triacylated	64	3	-	-	-	-	-	-	-	5.9924	5.86397	5.77906	5.82461	5.74134	5.85527	5.80034	5.67732	5.51897	5.78779	5.64446	5.5069	0.60584	0.968027	0.0136828	nosig	-0.0468802
pos_322	mycomass0001374	1044.99	-	-	[M+NH4]+	1374	TAG	glycerides	triacylated	64	2	-	-	-	-	-	-	-	5.4373	5.4289	5.23746	5.22212	5.1165	5.40874	3.72299	3.70315	3.71333	3.7963	3.69751	3.69849	2.13588	0.701132	8.37e-11	down	-0.512242
pos_323	mycomass0001375	1047.01	-	-	[M+NH4]+	1375	TAG	glycerides	triacylated	64	1	-	-	-	-	-	-	-	5.77168	5.75527	5.67898	5.67484	5.61667	5.557	5.35625	5.12244	4.75785	5.12475	5.26957	4.84696	1.23022	0.894973	0.000153086	down	-0.160084
pos_324	mycomass0001376	1049.02	-	-	[M+NH4]+	1376	TAG	glycerides	triacylated	64	0	-	-	-	-	-	-	-	4.55039	4.47564	4.53345	4.59054	4.81707	4.52831	4.87393	4.784	4.99443	4.88128	4.51701	4.58979	0.556604	1.04164	0.059998	nosig	0.0588631
pos_325	mycomass0001377	1056.99	-	-	[M+NH4]+	1377	TAG	glycerides	triacylated	65	3	-	-	-	-	-	-	-	5.49135	5.35011	5.23122	5.24515	5.09473	5.17581	4.49993	4.24087	4.20655	4.4219	4.11778	4.11876	1.66597	0.810608	4.2e-07	down	-0.302924
pos_326	mycomass0001378	1059.01	-	-	[M+NH4]+	1378	TAG	glycerides	triacylated	65	2	-	-	-	-	-	-	-	5.09009	4.97796	4.97593	4.89008	4.79005	5.05556	4.20039	4.15562	3.79018	4.15542	4.66946	3.77535	1.46191	0.830984	0.00014347	down	-0.267108
pos_327	mycomass0001379	1061.02	-	-	[M+NH4]+	1379	TAG	glycerides	triacylated	65	1	-	-	-	-	-	-	-	4.88401	4.56867	4.67866	4.41355	4.3998	4.87845	3.96108	3.94125	4.04694	3.94176	3.9356	3.93659	1.34617	0.854081	1.96e-05	down	-0.227556
pos_328	mycomass0001380	1046.01	-	-	[M+H]+	1380	TAG	glycerides	triacylated	65	0	-	-	-	-	-	-	-	5.80588	5.80432	5.83992	5.75571	5.82156	5.81418	5.88463	6.0275	6.015	5.97327	5.97621	6.08784	0.692151	1.03223	9.74e-05	nosig	0.0457616
pos_329	mycomass0001381	1071	-	-	[M+NH4]+	1381	TAG	glycerides	triacylated	66	3	-	-	-	-	-	-	-	5.49692	5.36195	5.33403	5.35283	5.41396	5.33162	4.69264	4.28078	4.97737	4.50538	4.57786	3.92211	1.50455	0.83478	0.00014385	down	-0.260532
pos_33	mycomass0000068	1035.77	-	-	[M+Na]+	68	DAT	acyl trehaloses	diacylated	46	1	-	-	-	-	-	-	-	7.86903	7.87669	7.86627	7.84479	7.81618	7.87242	7.63776	7.65855	7.6075	7.67455	7.65608	7.65137	0.771651	0.973283	2.14e-08	nosig	-0.0390686
pos_330	mycomass0001382	1073.02	-	-	[M+NH4]+	1382	TAG	glycerides	triacylated	66	2	-	-	-	-	-	-	-	6.04739	5.89541	5.89653	6.00402	5.86289	5.97848	5.43636	5.3002	5.21309	5.36271	5.38097	5.18918	1.3314	0.89345	1.68e-07	down	-0.162542
pos_331	mycomass0001383	1075.04	-	-	[M+NH4]+	1383	TAG	glycerides	triacylated	66	1	-	-	-	-	-	-	-	4.54904	3.88091	4.21713	4.44915	4.15575	4.19053	5.40202	5.28511	5.18946	5.26791	5.33671	5.32247	1.71767	1.25002	9.86e-07	up	0.321952
pos_333	mycomass0001386	1087.04	-	-	[M+NH4]+	1386	TAG	glycerides	triacylated	67	2	-	-	-	-	-	-	-	5.94613	5.76019	5.7962	5.77009	5.62546	5.89126	5.02408	5.14967	4.76016	5.08891	5.00825	4.72542	1.51935	0.855334	1.79e-06	down	-0.22544
pos_336	mycomass0001390	1101.05	-	-	[M+NH4]+	1390	TAG	glycerides	triacylated	68	2	-	-	-	-	-	-	-	6.17831	6.03195	6.10256	6.00275	5.85687	6.06617	5.3437	5.38661	5.39934	5.41804	5.31795	5.11339	1.40512	0.882457	5.84e-07	down	-0.180402
pos_338	mycomass0001394	1115.07	-	-	[M+NH4]+	1394	TAG	glycerides	triacylated	69	2	-	-	-	-	-	-	-	5.78728	5.70099	5.76816	5.71131	5.55085	5.69177	4.50833	4.53393	4.23882	4.4581	4.15879	4.1496	1.96657	0.761394	1.09e-08	down	-0.393285
pos_34	mycomass0000070	1047.77	-	-	[M+Na]+	70	DAT	acyl trehaloses	diacylated	47	2	-	-	-	-	-	-	-	7.97332	7.90711	7.91675	7.93032	7.90629	7.90549	8.01533	7.98786	7.94755	7.9867	7.97549	7.93574	0.327949	1.00651	0.00914957	nosig	0.00935875
pos_340	mycomass0001398	1129.08	-	-	[M+NH4]+	1398	TAG	glycerides	triacylated	70	2	-	-	-	-	-	-	-	5.20616	5.21015	5.14287	4.9776	5.41466	4.9496	5.55546	5.77747	5.72983	5.41959	5.566	5.67861	1.07698	1.09145	0.000333109	up	0.126247
pos_341	mycomass0001401	1124.06	-	-	[M+H]+	1401	TAG	glycerides	triacylated	71	3	-	-	-	-	-	-	-	5.86894	5.8455	5.95857	5.98255	6.05951	6.05941	6.22839	5.90989	6.22234	5.9695	6.09207	5.98993	0.37342	1.01782	0.140983	nosig	0.0254881
pos_343	mycomass0001405	1155.1	-	-	[M+NH4]+	1405	TAG	glycerides	triacylated	72	3	-	-	-	-	-	-	-	5.98844	5.86087	5.84328	5.84724	5.63517	5.84446	4.86723	4.69122	4.37857	4.67027	4.68886	4.24288	1.86512	0.786392	3.33e-07	down	-0.346679
pos_344	mycomass0001409	1169.11	-	-	[M+NH4]+	1409	TAG	glycerides	triacylated	73	3	-	-	-	-	-	-	-	4.97433	5.66952	5.65406	5.55092	5.75999	5.18591	5.30942	3.94362	3.9538	3.94413	3.93797	3.93896	1.77597	0.763168	0.000571835	down	-0.389927
pos_345	mycomass0001413	1183.13	-	-	[M+NH4]+	1413	TAG	glycerides	triacylated	74	3	-	-	-	-	-	-	-	5.42248	5.78498	5.77747	5.70994	5.86476	5.18199	5.71198	4.7226	4.41873	4.48836	4.34109	4.25533	1.47582	0.828001	0.00280628	down	-0.272296
pos_348	mycomass0001447	1282.25	-	-	[M+H]+	1447	TAG	glycerides	triacylated	82	1	-	-	-	-	-	-	-	7.30305	7.36724	7.42076	7.46449	7.54717	7.54693	7.71736	7.56866	7.70427	7.52912	7.54959	7.58974	0.58915	1.0226	0.00881185	nosig	0.0322426
pos_349	mycomass0001463	1338.32	-	-	[M+H]+	1463	TAG	glycerides	triacylated	86	1	-	-	-	-	-	-	-	6.0353	6.06986	6.11237	6.01907	6.01791	6.11502	6.20827	6.09812	6.12178	6.14759	6.13168	6.09815	0.377938	1.01199	0.0147939	nosig	0.0171947
pos_35	mycomass0000071	1049.79	-	-	[M+Na]+	71	DAT	acyl trehaloses	diacylated	47	1	-	-	-	-	-	-	-	7.32429	7.34009	7.30262	7.34789	7.33689	7.3547	7.11381	7.15195	7.05225	7.11269	7.13923	7.07353	0.799192	0.969027	1.26e-07	nosig	-0.0453916
pos_352	mycomass0001608	1156.15	-	-	[M+H]+	1608	GroMM	glycerol monomycolate	alpha	74	0, 1 or 2	-	-	-	-	-	-	-	6.16198	6.33484	6.39548	6.26682	6.57742	6.46434	6.73633	6.68145	6.84151	6.70031	6.67431	6.8345	0.973352	1.05936	0.000224244	nosig	0.0831905
pos_353	mycomass0001610	1184.19	-	-	[M+H]+	1610	GroMM	glycerol monomycolate	alpha	76	0, 1 or 2	-	-	-	-	-	-	-	4.2219	4.20693	4.65081	4.23096	4.24619	4.24347	4.78717	4.44053	4.59743	4.31365	4.47972	4.49691	0.606301	1.05097	0.0457364	nosig	0.0717264
pos_354	mycomass0001613	1248.22	-	-	[M+Na]+	1613	GroMM	glycerol monomycolate	alpha	79	1 or 2	-	-	-	-	-	-	-	5.4084	5.58184	5.68171	5.75758	5.49158	5.72105	6.17565	5.94752	6.1314	6.0029	6.02302	6.01312	1.07582	1.07881	5.6e-05	up	0.109445
pos_355	mycomass0001617	1299.32	-	-	[M+NH4]+	1617	GroMM	glycerol monomycolate	alpha	83	1 or 2	-	-	-	-	-	-	-	5.02657	5.39322	5.46606	5.23267	5.20101	5.04815	5.13766	5.71125	5.98034	5.73236	5.80692	5.72344	0.972786	1.08685	0.00784648	nosig	0.120153
pos_356	mycomass0001695	1258.27	-	-	[M+H]+	1695	GroMM	glycerol monomycolate	methoxy	80	0 or 1	-	-	-	-	-	-	-	5.76968	5.72073	5.77592	5.82525	5.78312	5.82541	6.01639	5.87631	5.83633	5.93858	5.9142	5.8685	0.538015	1.02162	0.00219795	nosig	0.0308583
pos_357	mycomass0001712	1166.19	-	-	[M+H]+	1712	GroMM	glycerol monomycolate	w1-methoxy	73	0	-	-	-	-	-	-	-	6.49636	6.5164	6.58433	6.5595	6.61406	6.56783	6.79155	6.6861	6.72529	6.66978	6.73532	6.74335	0.66456	1.02575	5.18e-05	nosig	0.0366776
pos_358	mycomass0001754	1277.8	-	-	[M+H]+	1754	GPL-serovar 1	glycopeptidolipids	serovar 1	28	3	-	-	-	-	-	-	-	5.91554	5.99748	6.00342	5.90172	6.13349	5.9668	6.00374	5.98391	5.99408	5.98441	5.97826	5.97925	0.00226528	1.00015	0.980251	nosig	0.00020922
pos_359	mycomass0001762	1297.86	-	-	[M+H]+	1762	GPL-serovar 1	glycopeptidolipids	serovar 1	29	0	-	-	-	-	-	-	-	5.14216	5.05974	5.07842	5.09455	5.12801	5.12832	5.02443	5.04541	5.04822	5.04754	5.05454	5.05864	0.367144	0.988495	0.00199378	nosig	-0.0166949
pos_36	mycomass0000073	1061.79	-	-	[M+Na]+	73	DAT	acyl trehaloses	diacylated	48	2	-	-	-	-	-	-	-	6.71842	6.6695	6.75638	6.71943	6.72068	6.71757	6.93564	6.86494	6.80649	6.85297	6.86935	6.87207	0.631905	1.02232	2.42e-05	nosig	0.0318443
pos_360	mycomass0001763	1303.82	-	-	[M+H]+	1763	GPL-serovar 1	glycopeptidolipids	serovar 1	30	4	-	-	-	-	-	-	-	6.51985	6.48863	6.53753	6.48701	6.62757	6.45732	6.48312	6.46329	6.47346	6.4638	6.45764	6.45863	0.29294	0.991871	0.0578389	nosig	-0.011775
pos_361	mycomass0001764	1305.83	-	-	[M+H]+	1764	GPL-serovar 1	glycopeptidolipids	serovar 1	30	3	-	-	-	-	-	-	-	5.14592	5.15165	5.09576	5.18479	5.14287	5.30533	4.87684	4.857	4.86718	4.85751	4.85136	4.85234	0.928034	0.93992	9.99e-07	nosig	-0.0893909
pos_362	mycomass0001769	1319.84	-	-	[M+H]+	1769	GPL-serovar 1	glycopeptidolipids	serovar 1	31	3	-	-	-	-	-	-	-	5.89176	5.88818	5.8631	5.87826	5.85721	5.86708	5.96297	5.98395	5.98676	5.98608	5.99308	5.99718	0.559685	1.01885	4.06e-08	nosig	0.0269434
pos_363	mycomass0001773	1331.85	-	-	[M+H]+	1773	GPL-serovar 1	glycopeptidolipids	serovar 1	32	4	-	-	-	-	-	-	-	5.14075	5.18171	5.14257	5.11933	5.34724	5.15336	5.04012	5.0611	5.0639	5.06323	5.07022	5.07433	0.503225	0.977093	0.00648478	nosig	-0.0334322
pos_364	mycomass0001780	1349.89	-	-	[M+H]+	1780	GPL-serovar 1	glycopeptidolipids	serovar 1	33	2	-	-	-	-	-	-	-	5.81311	5.87174	5.81138	5.79735	5.88446	5.89772	5.83204	5.8122	5.82238	5.81271	5.80655	5.80754	0.205143	0.994801	0.126035	nosig	-0.00752029
pos_365	mycomass0001782	1370.96	-	-	[M+NH4]+	1782	GPL-serovar 1	glycopeptidolipids	serovar 1	33	0	-	-	-	-	-	-	-	6.07638	6.01884	5.95522	5.84627	5.93215	5.88272	6.5668	6.70309	6.66627	6.7106	6.70762	6.90676	1.45951	1.1274	1.1e-07	up	0.172996
pos_366	mycomass0001783	1359.88	-	-	[M+H]+	1783	GPL-serovar 1	glycopeptidolipids	serovar 1	34	4	-	-	-	-	-	-	-	5.34679	5.45216	5.01037	5.36784	5.50343	5.37533	5.12158	5.10175	5.11192	5.10225	5.0961	5.09709	0.706991	0.955539	0.00731297	nosig	-0.065613
pos_368	mycomass0002114	1229.78	-	-	[M+H]+	2114	GPL-I	glycopeptidolipids	I	28	3	-	-	-	-	-	-	-	6.32231	6.0718	6.21119	6.13431	6.22239	6.07699	6.16651	6.14667	6.15685	6.14718	6.14102	6.14201	0.108158	0.996254	0.574531	nosig	-0.00541425
pos_369	mycomass0002116	1233.81	-	-	[M+H]+	2116	GPL-I	glycopeptidolipids	I	28	1	-	-	-	-	-	-	-	7.58984	7.56427	7.59362	7.57239	7.6096	7.54182	3.76055	3.87595	3.59529	3.64791	3.67353	3.41867	3.36407	0.483201	3.23e-14	down	-1.0493
pos_370	mycomass0002117	1235.83	-	-	[M+H]+	2117	GPL-I	glycopeptidolipids	I	28	0	-	-	-	-	-	-	-	7.99848	8.08862	8.03774	8.07598	8.05858	8.09527	4.55233	4.52849	4.47697	4.48744	4.51136	4.11584	3.23007	0.5516	1.44e-13	down	-0.858305
pos_371	mycomass0002118	1241.78	-	-	[M+H]+	2118	GPL-I	glycopeptidolipids	I	29	4	-	-	-	-	-	-	-	6.78551	6.64015	6.76228	6.66238	6.76618	6.62843	6.71795	6.69811	6.70829	6.69862	6.69246	6.69345	0.0326853	0.999104	0.841924	nosig	-0.00129253
pos_372	mycomass0002119	1243.79	-	-	[M+H]+	2119	GPL-I	glycopeptidolipids	I	29	3	-	-	-	-	-	-	-	6.89071	6.78537	6.8109	6.74241	6.82015	6.73884	4.57651	4.75978	4.61673	4.63469	4.71116	4.78243	2.47361	0.688464	1.82e-13	down	-0.538548
pos_373	mycomass0002120	1245.81	-	-	[M+H]+	2120	GPL-I	glycopeptidolipids	I	29	2	-	-	-	-	-	-	-	7.57231	7.45749	7.48816	7.53541	7.51916	7.53181	7.44922	7.42938	7.43956	7.42989	7.42373	7.42472	0.453837	0.988741	0.00051045	nosig	-0.0163352
pos_374	mycomass0002121	1247.83	-	-	[M+H]+	2121	GPL-I	glycopeptidolipids	I	29	1	-	-	-	-	-	-	-	7.28412	7.23839	7.29138	7.22254	7.20694	7.1599	3.90575	3.49409	3.53243	3.4946	3.48845	3.48943	3.25346	0.49316	1.77e-13	down	-1.01987
pos_375	mycomass0002122	1249.84	-	-	[M+H]+	2122	GPL-I	glycopeptidolipids	I	29	0	-	-	-	-	-	-	-	7.74268	7.79703	7.75512	7.75249	7.78052	7.79719	3.90718	3.51873	3.49155	3.12314	3.11699	3.48469	3.53436	0.44273	6.69e-12	down	-1.1755
pos_376	mycomass0002123	1255.79	-	-	[M+H]+	2123	GPL-I	glycopeptidolipids	I	30	4	-	-	-	-	-	-	-	5.56262	5.26942	5.55316	5.26664	5.39228	5.24822	4.66334	4.44371	4.57592	4.45123	4.26672	4.26771	1.61184	0.82585	9.19e-07	down	-0.276049
pos_377	mycomass0002126	1261.84	-	-	[M+H]+	2126	GPL-I	glycopeptidolipids	I	30	1	-	-	-	-	-	-	-	6.41427	6.4205	6.41414	6.39145	6.46407	6.37126	6.3395	6.36048	6.36329	6.36261	6.36961	6.37371	0.336357	0.992034	0.00380499	nosig	-0.0115388
pos_378	mycomass0002127	1263.86	-	-	[M+H]+	2127	GPL-I	glycopeptidolipids	I	30	0	-	-	-	-	-	-	-	5.57611	5.49021	5.58259	5.50756	5.47494	5.61289	5.50292	5.5239	5.52671	5.52603	5.53303	5.53713	0.0979298	0.997155	0.521522	nosig	-0.00411076
pos_379	mycomass0002128	1269.81	-	-	[M+H]+	2128	GPL-I	glycopeptidolipids	I	31	4	-	-	-	-	-	-	-	5.65381	5.31877	5.59511	5.46487	5.63437	5.36882	5.44483	5.42499	5.43517	5.4255	5.41934	5.42033	0.292504	0.985906	0.213447	nosig	-0.0204775
pos_38	mycomass0000075	1065.82	-	-	[M+Na]+	75	DAT	acyl trehaloses	diacylated	48	0	-	-	-	-	-	-	-	4.89017	4.821	4.79147	4.91607	4.75994	4.78345	4.46007	4.37244	4.57321	4.11344	4.10729	4.10827	1.17718	0.888566	0.000115407	down	-0.170449
pos_380	mycomass0002129	1271.82	-	-	[M+H]+	2129	GPL-I	glycopeptidolipids	I	31	3	-	-	-	-	-	-	-	6.54864	6.57882	6.53123	6.55269	6.58606	6.56537	6.64244	6.6226	6.63278	6.62311	6.61695	6.61794	0.415545	1.00998	3.3e-05	nosig	0.0143328
pos_381	mycomass0002130	1273.84	-	-	[M+H]+	2130	GPL-I	glycopeptidolipids	I	31	2	-	-	-	-	-	-	-	7.26567	7.27426	7.22724	7.23354	7.24428	7.25927	2.92771	2.06547	2.46977	1.47482	1.46887	1.46983	3.88489	0.272996	1.45e-09	down	-1.87305
pos_382	mycomass0002132	1277.87	-	-	[M+H]+	2132	GPL-I	glycopeptidolipids	I	31	0	-	-	-	-	-	-	-	7.63954	7.73478	7.61807	7.72228	7.57168	7.64469	4.271	4.27703	4.95123	4.25167	4.24551	4.2465	3.07181	0.571355	8.67e-11	down	-0.80754
pos_383	mycomass0002133	1283.82	-	-	[M+H]+	2133	GPL-I	glycopeptidolipids	I	32	4	-	-	-	-	-	-	-	6.37052	6.40812	6.37326	6.38773	6.37484	6.39437	4.80836	4.90583	4.52717	4.76533	4.50821	4.29894	2.23355	0.726042	4.11e-09	down	-0.461874
pos_384	mycomass0002134	1302.87	-	-	[M+NH4]+	2134	GPL-I	glycopeptidolipids	I	32	3	-	-	-	-	-	-	-	6.08868	6.14648	6.07621	6.11801	5.98696	6.05015	5.96897	5.94913	5.95931	5.94964	5.94349	5.94448	0.559307	0.979393	0.000288485	nosig	-0.0300404
pos_385	mycomass0002136	1289.87	-	-	[M+H]+	2136	GPL-I	glycopeptidolipids	I	32	1	-	-	-	-	-	-	-	7.4094	7.46431	7.41754	7.42201	7.42927	7.45988	5.32878	5.06061	5.20627	4.99296	5.0918	5.0342	2.58492	0.688632	8.05e-13	down	-0.538196
pos_386	mycomass0002137	1291.89	-	-	[M+H]+	2137	GPL-I	glycopeptidolipids	I	32	0	-	-	-	-	-	-	-	6.51262	6.455	6.37074	6.38854	6.25907	6.33401	6.10393	6.08409	6.09427	6.0846	6.07845	6.07944	0.898297	0.953152	9.89e-06	nosig	-0.0692212
pos_387	mycomass0002138	1297.84	-	-	[M+H]+	2138	GPL-I	glycopeptidolipids	I	33	4	-	-	-	-	-	-	-	5.5277	5.46947	5.50346	5.45125	5.46631	5.48003	5.55328	5.53344	5.54362	5.53395	5.52779	5.52878	0.355534	1.00981	0.00123246	nosig	0.0140799
pos_388	mycomass0002139	1299.85	-	-	[M+H]+	2139	GPL-I	glycopeptidolipids	I	33	3	-	-	-	-	-	-	-	6.79905	6.84011	6.81994	6.8502	6.75505	6.7954	6.8553	6.83546	6.84564	6.83597	6.82982	6.83081	0.210897	1.00424	0.0773772	nosig	0.00610411
pos_389	mycomass0002140	1323.85	-	-	[M+Na]+	2140	GPL-I	glycopeptidolipids	I	33	2	-	-	-	-	-	-	-	5.93295	5.91996	5.89682	5.95001	5.77519	5.81486	5.87544	5.8556	5.86578	5.85611	5.84995	5.85094	0.123393	0.996147	0.45305	nosig	-0.00556977
pos_39	mycomass0000076	1075.8	-	-	[M+Na]+	76	DAT	acyl trehaloses	diacylated	49	2	-	-	-	-	-	-	-	6.0678	6.01643	5.98451	6.01513	5.9886	6.02616	6.28136	6.13337	6.15739	6.19355	6.16737	6.11548	0.636705	1.02631	0.000157525	nosig	0.0374722
pos_390	mycomass0002141	1303.89	-	-	[M+H]+	2141	GPL-I	glycopeptidolipids	I	33	1	-	-	-	-	-	-	-	6.65603	6.66891	6.65311	6.63784	6.6338	6.72737	6.64822	6.62838	6.63856	6.62889	6.62274	6.62372	0.226599	0.995333	0.0573629	nosig	-0.00674833
pos_391	mycomass0002142	1322.93	-	-	[M+NH4]+	2142	GPL-I	glycopeptidolipids	I	33	0	-	-	-	-	-	-	-	6.65283	6.69299	6.64272	6.67965	6.64238	6.5476	6.63712	6.61728	6.62746	6.61779	6.61163	6.61262	0.141647	0.996631	0.316646	nosig	-0.00486843
pos_394	mycomass0002147	1336.95	-	-	[M+NH4]+	2147	GPL-I	glycopeptidolipids	I	34	0	-	-	-	-	-	-	-	5.1577	4.91524	4.43971	4.68185	4.80266	4.40461	4.49413	4.47429	4.48447	4.4748	4.46864	4.46963	0.64667	0.945925	0.0546756	nosig	-0.0802022
pos_395	mycomass0002149	1327.89	-	-	[M+H]+	2149	GPL-I	glycopeptidolipids	I	35	3	-	-	-	-	-	-	-	4.70974	5.52918	5.65109	4.9513	5.73437	5.53619	4.82083	4.80099	4.81117	4.8015	4.79535	4.79633	1.06855	0.89768	0.00937356	down	-0.155727
pos_397	mycomass0002151	1348.95	-	-	[M+NH4]+	2151	GPL-I	glycopeptidolipids	I	35	1	-	-	-	-	-	-	-	5.24822	5.19861	5.15592	4.90858	5.39357	5.31486	5.0106	4.99077	5.00094	4.99128	4.98512	4.98611	0.653103	0.959803	0.0120704	nosig	-0.0591895
pos_398	mycomass0002152	1350.96	-	-	[M+NH4]+	2152	GPL-I	glycopeptidolipids	I	35	0	-	-	-	-	-	-	-	5.83295	5.67712	5.78328	5.67929	5.74918	5.70693	5.69396	5.67412	5.6843	5.67463	5.66847	5.66946	0.32398	0.989433	0.0399054	nosig	-0.0153264
pos_4	mycomass0000028	846.596	-	-	[M+NH4]+	28	DAT	acyl trehaloses	diacylated	33	2	-	-	-	-	-	-	-	4.87878	4.89252	5.22205	5.14754	5.40022	5.27156	5.73453	5.52426	5.62198	5.49347	5.63568	5.55106	1.05596	1.08919	0.000606749	up	0.123261
pos_40	mycomass0000078	1079.84	-	-	[M+Na]+	78	DAT	acyl trehaloses	diacylated	49	0	-	-	-	-	-	-	-	6.25243	6.24865	6.19439	6.25	6.17521	6.20941	6.36105	6.33289	6.32177	6.32195	6.33296	6.28583	0.519446	1.01678	0.000101281	nosig	0.0240061
pos_400	mycomass0002157	1364.98	-	-	[M+NH4]+	2157	GPL-I	glycopeptidolipids	I	36	0	-	-	-	-	-	-	-	5.70265	5.59685	5.6843	5.41623	5.58386	5.63903	5.4679	5.44806	5.45824	5.44857	5.44242	5.4434	0.579057	0.972806	0.00480731	nosig	-0.0397754
pos_402	mycomass0002173	1129.72	-	-	[M+H]+	2173	GPL-IIa/IV	glycopeptidolipids	IIa/IV	28	4	-	-	-	-	-	-	-	5.05412	5.06517	5.06634	4.94731	5.00781	4.75673	4.84624	4.8264	4.83658	4.82691	4.82076	4.82174	0.557596	0.969267	0.0108949	nosig	-0.045034
pos_403	mycomass0002175	1133.76	-	-	[M+H]+	2175	GPL-IIa/IV	glycopeptidolipids	IIa/IV	28	2	-	-	-	-	-	-	-	5.9037	5.95005	5.97275	5.90474	5.9978	5.81787	4.57497	4.59426	4.24223	4.41519	4.15059	4.5055	2.0775	0.745008	3.24e-09	down	-0.424671
pos_404	mycomass0002176	1135.77	-	-	[M+H]+	2176	GPL-IIa/IV	glycopeptidolipids	IIa/IV	28	1	-	-	-	-	-	-	-	5.9375	5.71223	5.86012	5.74317	5.8281	5.68539	5.6601	5.36924	5.5043	5.57446	5.4881	5.27515	0.862708	0.945489	0.00102931	nosig	-0.0808667
pos_405	mycomass0002185	1161.79	-	-	[M+H]+	2185	GPL-IIa/IV	glycopeptidolipids	IIa/IV	30	2	-	-	-	-	-	-	-	6.7555	6.7811	6.78217	6.7821	6.75355	6.82937	5.9639	5.82507	5.86519	5.84014	5.81227	5.79444	1.63711	0.862777	1.07e-11	down	-0.212941
pos_406	mycomass0002190	1175.8	-	-	[M+H]+	2190	GPL-IIa/IV	glycopeptidolipids	IIa/IV	31	2	-	-	-	-	-	-	-	5.92206	5.77424	5.82211	5.84588	5.83564	5.82112	5.82406	5.80422	5.8144	5.80473	5.79857	5.79956	0.185782	0.994988	0.177719	nosig	-0.00724841
pos_407	mycomass0002191	1177.82	-	-	[M+H]+	2191	GPL-IIa/IV	glycopeptidolipids	IIa/IV	31	1	-	-	-	-	-	-	-	4.71574	4.67252	4.66787	4.71479	4.63635	4.77586	4.59701	4.618	4.6208	4.62012	4.62712	4.63122	0.416651	0.983364	0.0035135	nosig	-0.024202
pos_408	mycomass0002192	1179.84	-	-	[M+H]+	2192	GPL-IIa/IV	glycopeptidolipids	IIa/IV	31	0	-	-	-	-	-	-	-	5.29796	5.24763	5.20903	5.30367	5.21079	5.22693	5.20701	5.22799	5.2308	5.23012	5.23712	5.24122	0.138261	0.996135	0.283982	nosig	-0.00558749
pos_409	mycomass0002195	1189.82	-	-	[M+H]+	2195	GPL-IIa/IV	glycopeptidolipids	IIa/IV	32	2	-	-	-	-	-	-	-	5.60807	5.6055	5.74525	5.61662	5.64977	5.64025	5.67884	5.69983	5.70263	5.70195	5.70895	5.71305	0.320843	1.01003	0.0277066	nosig	0.0144042
pos_411	mycomass0002197	1210.88	-	-	[M+NH4]+	2197	GPL-IIa/IV	glycopeptidolipids	IIa/IV	32	0	-	-	-	-	-	-	-	4.17271	4.24989	4.18884	4.25104	4.18517	4.08455	4.05715	4.07813	4.08094	4.08026	4.08726	4.09136	0.503857	0.973854	0.0015588	nosig	-0.0382221
pos_412	mycomass0002200	1203.84	-	-	[M+H]+	2200	GPL-IIa/IV	glycopeptidolipids	IIa/IV	33	2	-	-	-	-	-	-	-	5.01737	5.08383	5.09859	5.01218	5.02704	5.08841	4.96647	4.98746	4.99026	4.98959	4.99658	5.00069	0.387799	0.98693	0.00293352	nosig	-0.0189798
pos_413	mycomass0002202	1224.89	-	-	[M+NH4]+	2202	GPL-IIa/IV	glycopeptidolipids	IIa/IV	33	0	-	-	-	-	-	-	-	5.54451	5.34397	5.10731	5.29737	5.25944	5.26332	5.21323	5.13524	5.122	5.26313	5.15199	4.73797	0.55691	0.962523	0.0653406	nosig	-0.0551065
pos_414	mycomass0002205	1217.85	-	-	[M+H]+	2205	GPL-IIa/IV	glycopeptidolipids	IIa/IV	34	2	-	-	-	-	-	-	-	5.72745	5.77128	5.76272	5.78419	5.72598	5.67668	5.73083	5.75181	5.75462	5.75394	5.76094	5.76504	0.0850961	1.002	0.51088	nosig	0.00288143
pos_417	mycomass0002211	1250.91	-	-	[M+NH4]+	2211	GPL-IIa/IV	glycopeptidolipids	IIa/IV	35	1	-	-	-	-	-	-	-	6.64627	6.56816	6.62064	6.56203	6.48013	6.55662	6.70844	6.62084	6.55923	6.66681	6.60587	6.5854	0.26315	1.00793	0.139677	nosig	0.0113964
pos_418	mycomass0002212	1252.92	-	-	[M+NH4]+	2212	GPL-IIa/IV	glycopeptidolipids	IIa/IV	35	0	-	-	-	-	-	-	-	6.63853	6.64233	6.65334	6.59442	6.55752	6.59501	6.70783	6.6286	6.59964	6.69088	6.61943	6.58608	0.149865	1.00381	0.341805	nosig	0.00549043
pos_419	mycomass0002215	1245.89	-	-	[M+H]+	2215	GPL-IIa/IV	glycopeptidolipids	IIa/IV	36	2	-	-	-	-	-	-	-	5.50077	5.58547	5.53604	5.43052	5.49213	5.5944	5.33872	5.3351	5.57998	5.57379	5.43278	5.44498	0.292932	0.986904	0.184612	nosig	-0.0190177
pos_420	mycomass0002217	1266.94	-	-	[M+NH4]+	2217	GPL-IIa/IV	glycopeptidolipids	IIa/IV	36	0	-	-	-	-	-	-	-	8.3215	8.31506	8.28765	8.33705	8.2824	8.29985	8.414	8.35442	8.31125	8.36504	8.34128	8.29986	0.258431	1.00486	0.0572773	nosig	0.00699706
pos_422	mycomass0002221	1261.91	-	-	[M+H]+	2221	GPL-IIa/IV	glycopeptidolipids	IIa/IV	37	1	-	-	-	-	-	-	-	5.25133	5.37365	5.60621	5.60104	5.65544	5.40651	5.80698	5.41446	5.61921	5.30299	5.56659	5.58786	0.204423	1.01228	0.503468	nosig	0.017607
pos_426	mycomass0002233	1404.87	-	-	[M+NH4]+	2233	GPL-IIb	glycopeptidolipids	IIb	28	4	-	-	-	-	-	-	-	4.81924	4.76841	4.78231	4.67955	4.98331	4.78532	4.78157	4.76174	4.77191	4.76225	4.75609	4.75708	0.177274	0.992106	0.376876	nosig	-0.0114342
pos_427	mycomass0002234	1389.85	-	-	[M+H]+	2234	GPL-IIb	glycopeptidolipids	IIb	28	3	-	-	-	-	-	-	-	6.35385	6.24047	6.3279	6.22002	6.36221	6.25939	6.32205	6.30221	6.31239	6.30272	6.29656	6.29755	0.0686249	1.00184	0.657907	nosig	0.00265765
pos_428	mycomass0002235	1413.85	-	-	[M+Na]+	2235	GPL-IIb	glycopeptidolipids	IIb	28	2	-	-	-	-	-	-	-	5.35257	5.35911	5.42944	5.34662	5.44122	5.38469	5.34698	5.36797	5.37077	5.37009	5.37709	5.3812	0.119072	0.99692	0.361561	nosig	-0.00445101
pos_429	mycomass0002236	1393.88	-	-	[M+H]+	2236	GPL-IIb	glycopeptidolipids	IIb	28	1	-	-	-	-	-	-	-	5.05909	4.93763	4.89833	5.04582	4.97775	4.82394	5.02651	5.04749	5.0503	5.04962	5.05662	5.06072	0.407411	1.01845	0.0328362	nosig	0.0263734
pos_43	mycomass0000087	1131.87	-	-	[M+Na]+	87	DAT	acyl trehaloses	diacylated	53	2	-	-	-	-	-	-	-	6.09051	6.10845	5.98671	6.13586	5.99663	6.03873	6.03834	5.88361	5.92253	5.8887	6.02482	5.83426	0.50327	0.978969	0.0124218	nosig	-0.0306654
pos_430	mycomass0002237	1395.9	-	-	[M+H]+	2237	GPL-IIb	glycopeptidolipids	IIb	28	0	-	-	-	-	-	-	-	6.72841	6.78437	6.83075	6.76146	6.79503	6.70066	6.71265	6.69282	6.70299	6.69332	6.68717	6.68816	0.391735	0.989568	0.00487148	nosig	-0.0151299
pos_431	mycomass0002238	1401.85	-	-	[M+H]+	2238	GPL-IIb	glycopeptidolipids	IIb	29	4	-	-	-	-	-	-	-	6.24925	6.22965	6.31273	6.23878	6.40744	6.23619	6.32571	6.30587	6.31605	6.30638	6.30022	6.30121	0.165969	1.00482	0.318543	nosig	0.00693026
pos_432	mycomass0002240	1405.88	-	-	[M+H]+	2240	GPL-IIb	glycopeptidolipids	IIb	29	2	-	-	-	-	-	-	-	6.03216	5.99963	6.05013	6.05047	6.07463	5.93779	6.14037	6.16135	6.16415	6.16348	6.17047	6.17458	0.602915	1.02295	5.31e-05	nosig	0.0327378
pos_433	mycomass0002241	1424.93	-	-	[M+NH4]+	2241	GPL-IIb	glycopeptidolipids	IIb	29	1	-	-	-	-	-	-	-	6.03407	6.04855	6.10732	5.9754	6.13192	6.11411	6.05065	6.03082	6.041	6.03133	6.02517	6.02616	0.202991	0.994336	0.19467	nosig	-0.00819491
pos_434	mycomass0002242	1409.91	-	-	[M+H]+	2242	GPL-IIb	glycopeptidolipids	IIb	29	0	-	-	-	-	-	-	-	7.89734	7.94791	7.90713	7.88967	7.98205	7.93947	7.94205	7.92222	7.9324	7.92273	7.91657	7.91756	0.0150229	0.999789	0.91344	nosig	-0.000304901
pos_436	mycomass0002244	1417.88	-	-	[M+H]+	2244	GPL-IIb	glycopeptidolipids	IIb	30	3	-	-	-	-	-	-	-	6.06284	6.11304	6.06774	6.08263	6.20456	6.11779	6.17393	6.15409	6.16427	6.1546	6.14844	6.14943	0.28758	1.00808	0.0468732	nosig	0.0116118
pos_437	mycomass0002245	1419.9	-	-	[M+H]+	2245	GPL-IIb	glycopeptidolipids	IIb	30	2	-	-	-	-	-	-	-	5.88293	5.89916	5.92598	5.8959	5.91684	6.04212	5.80287	5.78303	5.79321	5.78354	5.77739	5.77837	0.59954	0.976253	0.000167427	nosig	-0.0346733
pos_438	mycomass0002246	1438.94	-	-	[M+NH4]+	2246	GPL-IIb	glycopeptidolipids	IIb	30	1	-	-	-	-	-	-	-	5.5993	5.66101	5.62605	5.63316	5.74507	5.61478	5.7043	5.68446	5.69464	5.68497	5.67881	5.6798	0.247395	1.00731	0.0874404	nosig	0.0105056
pos_439	mycomass0002247	1423.93	-	-	[M+H]+	2247	GPL-IIb	glycopeptidolipids	IIb	30	0	-	-	-	-	-	-	-	6.99216	7.14023	7.09876	7.07445	7.19004	7.1622	7.10325	7.08341	7.09359	7.08392	7.07776	7.07875	0.128062	0.996785	0.453805	nosig	-0.00464583
pos_44	mycomass0000090	1145.88	-	-	[M+Na]+	90	DAT	acyl trehaloses	diacylated	54	2	-	-	-	-	-	-	-	6.10697	5.90954	6.01783	6.1198	6.0953	5.99613	5.95359	5.94305	5.86156	5.83416	5.88503	5.83877	0.588796	0.974357	0.00283418	nosig	-0.0374771
pos_440	mycomass0002248	1429.88	-	-	[M+H]+	2248	GPL-IIb	glycopeptidolipids	IIb	31	4	-	-	-	-	-	-	-	5.76862	5.8255	5.82643	5.8465	5.87348	5.73592	5.82544	5.8056	5.81578	5.80611	5.79995	5.80094	0.0232437	0.999351	0.862421	nosig	-0.000936816
pos_441	mycomass0002250	1433.91	-	-	[M+H]+	2250	GPL-IIb	glycopeptidolipids	IIb	31	2	-	-	-	-	-	-	-	4.85843	5.09588	4.97587	5.1624	5.27216	5.24343	4.70714	4.6873	4.69748	4.68781	4.68165	4.68264	1.03019	0.919494	9.16e-05	down	-0.121088
pos_442	mycomass0002251	1435.93	-	-	[M+H]+	2251	GPL-IIb	glycopeptidolipids	IIb	31	1	-	-	-	-	-	-	-	6.83149	6.8748	6.84253	6.83078	6.91866	6.89709	6.82645	6.80661	6.81679	6.80712	6.80096	6.80195	0.349881	0.991856	0.00494142	nosig	-0.0117967
pos_443	mycomass0002252	1454.97	-	-	[M+NH4]+	2252	GPL-IIb	glycopeptidolipids	IIb	31	0	-	-	-	-	-	-	-	5.20887	5.30218	5.30022	5.26174	5.27004	5.26781	5.15216	5.17314	5.17595	5.17527	5.18227	5.18637	0.495775	0.982104	7.54e-05	nosig	-0.0260522
pos_444	mycomass0002255	1447.93	-	-	[M+H]+	2255	GPL-IIb	glycopeptidolipids	IIb	32	2	-	-	-	-	-	-	-	4.70565	4.63628	4.69979	4.61745	4.85889	4.79658	4.7191	4.74009	4.74289	4.74222	4.74921	4.75332	0.104927	1.00467	0.577814	nosig	0.00671916
pos_445	mycomass0002256	1449.94	-	-	[M+H]+	2256	GPL-IIb	glycopeptidolipids	IIb	32	1	-	-	-	-	-	-	-	5.83037	5.87444	5.68309	5.77905	5.80151	5.8518	5.55163	5.53179	5.54197	5.5323	5.52614	5.52713	0.859119	0.953783	2.42e-06	nosig	-0.068267
pos_447	mycomass0002258	1457.91	-	-	[M+H]+	2258	GPL-IIb	glycopeptidolipids	IIb	33	4	-	-	-	-	-	-	-	5.35654	5.41331	5.19306	5.26966	5.55223	5.54421	5.30427	5.28443	5.29461	5.28494	5.27878	5.27977	0.372958	0.981373	0.121418	nosig	-0.0271266
pos_449	mycomass0002261	1480.99	-	-	[M+NH4]+	2261	GPL-IIb	glycopeptidolipids	IIb	33	1	-	-	-	-	-	-	-	5.24354	5.29685	5.36059	5.21745	5.28878	5.34916	5.24522	5.2662	5.26901	5.26833	5.27533	5.27943	0.157897	0.995187	0.30449	nosig	-0.00695983
pos_45	mycomass0000093	1159.9	-	-	[M+Na]+	93	DAT	acyl trehaloses	diacylated	55	2	-	-	-	-	-	-	-	5.65433	5.53781	5.51445	5.61048	5.49693	5.64996	5.27877	5.31312	5.36945	5.37196	5.42906	5.38031	0.751217	0.960516	0.000108091	nosig	-0.0581181
pos_451	mycomass0002272	1511.03	-	-	[M+NH4]+	2272	GPL-IIb	glycopeptidolipids	IIb	35	0	-	-	-	-	-	-	-	4.86259	4.76892	4.73565	4.82729	5.08773	5.05746	4.80154	4.7817	4.79188	4.78221	4.77606	4.77705	0.38179	0.978555	0.115129	nosig	-0.0312752
pos_452	mycomass0002294	1315.78	-	-	[M+H]+	2294	GPL-IIIa	glycopeptidolipids	IIIa	28	3	-	-	-	-	-	-	-	6.16966	6.13913	6.16946	6.0793	6.18725	6.08031	6.08131	6.06147	6.07165	6.06198	6.05583	6.05682	0.400263	0.988159	0.00421812	nosig	-0.0171848
pos_453	mycomass0002295	1317.79	-	-	[M+H]+	2295	GPL-IIIa	glycopeptidolipids	IIIa	28	2	-	-	-	-	-	-	-	4.7922	4.61857	4.8547	4.82626	4.89875	4.71364	4.82106	4.84204	4.84485	4.84417	4.85117	4.85527	0.266603	1.01235	0.190347	nosig	0.0177049
pos_454	mycomass0002296	1319.81	-	-	[M+H]+	2296	GPL-IIIa	glycopeptidolipids	IIIa	28	1	-	-	-	-	-	-	-	5.0112	4.98716	5.04959	5.01711	5.07611	5.08486	4.85319	4.87418	4.87698	4.8763	4.8833	4.8874	0.669133	0.967754	1.89e-06	nosig	-0.0472877
pos_456	mycomass0002301	1333.83	-	-	[M+H]+	2301	GPL-IIIa	glycopeptidolipids	IIIa	29	1	-	-	-	-	-	-	-	5.65307	5.62527	5.71822	5.54336	5.61726	5.48494	5.49518	5.47534	5.48552	5.47585	5.4697	5.47068	0.534529	0.977117	0.00353712	nosig	-0.0333971
pos_457	mycomass0002302	1335.84	-	-	[M+H]+	2302	GPL-IIIa	glycopeptidolipids	IIIa	29	0	-	-	-	-	-	-	-	5.53114	5.49958	5.50992	5.50368	5.52351	5.50628	5.50867	5.52965	5.53245	5.53178	5.53877	5.54288	0.184273	1.00333	0.0252698	nosig	0.00479407
pos_458	mycomass0002304	1343.81	-	-	[M+H]+	2304	GPL-IIIa	glycopeptidolipids	IIIa	30	3	-	-	-	-	-	-	-	5.59831	5.70835	5.75912	5.65197	5.66139	5.64478	5.7094	5.68957	5.69974	5.69007	5.68392	5.68491	0.135442	1.00393	0.358311	nosig	0.00565823
pos_459	mycomass0002305	1345.82	-	-	[M+H]+	2305	GPL-IIIa	glycopeptidolipids	IIIa	30	2	-	-	-	-	-	-	-	4.74317	4.74512	4.91164	4.75394	4.81988	4.74305	4.93032	4.95131	4.95411	4.95343	4.96043	4.96453	0.650332	1.03473	0.000156245	nosig	0.0492546
pos_46	mycomass0000142	934.681	-	-	[M+NH4]+	142	TAT	acyl trehaloses	triacylated	38	0	-	-	-	-	-	-	-	6.07277	5.91475	5.98334	5.94306	5.88628	5.81389	6.16556	6.27881	6.08124	6.22975	6.22222	6.1936	0.811881	1.04372	0.000191227	nosig	0.0617361
pos_460	mycomass0002306	1347.84	-	-	[M+H]+	2306	GPL-IIIa	glycopeptidolipids	IIIa	30	1	-	-	-	-	-	-	-	5.17578	5.1877	5.22566	5.14275	5.24741	5.26137	5.11758	5.13857	5.14137	5.14069	5.14769	5.15179	0.381623	0.987101	0.005834	nosig	-0.0187297
pos_461	mycomass0002307	1349.86	-	-	[M+H]+	2307	GPL-IIIa	glycopeptidolipids	IIIa	30	0	-	-	-	-	-	-	-	5.80652	5.80568	5.83822	5.78715	5.85915	5.80167	5.8514	5.87239	5.87519	5.87451	5.88151	5.88561	0.370106	1.00981	0.000758817	nosig	0.0140787
pos_463	mycomass0002311	1361.86	-	-	[M+H]+	2311	GPL-IIIa	glycopeptidolipids	IIIa	31	1	-	-	-	-	-	-	-	4.9737	4.95138	4.96498	4.98055	5.00099	4.96298	5.02862	5.04961	5.05241	5.05174	5.05873	5.06284	0.463212	1.01573	3.44e-06	nosig	0.0225204
pos_464	mycomass0002312	1363.87	-	-	[M+H]+	2312	GPL-IIIa	glycopeptidolipids	IIIa	31	0	-	-	-	-	-	-	-	7.12786	7.19439	7.23145	7.19045	7.25569	7.20927	7.18634	7.1665	7.17668	7.16701	7.16085	7.16184	0.210701	0.995605	0.113185	nosig	-0.00635508
pos_466	mycomass0002315	1373.86	-	-	[M+H]+	2315	GPL-IIIa	glycopeptidolipids	IIIa	32	2	-	-	-	-	-	-	-	4.95813	5.07268	5.06421	5.06501	5.02864	4.9068	5.10937	5.13035	5.13316	5.13248	5.13948	5.14358	0.514645	1.02303	0.00222539	nosig	0.0328421
pos_467	mycomass0002317	1377.89	-	-	[M+H]+	2317	GPL-IIIa	glycopeptidolipids	IIIa	32	0	-	-	-	-	-	-	-	7.15784	7.26201	7.25242	7.1772	7.24562	7.1891	7.16009	7.14025	7.15043	7.14076	7.1346	7.13559	0.397104	0.99024	0.00358226	nosig	-0.0141506
pos_468	mycomass0002322	1391.9	-	-	[M+H]+	2322	GPL-IIIa	glycopeptidolipids	IIIa	33	0	-	-	-	-	-	-	-	6.41261	6.43883	6.41398	6.37919	6.45459	6.54316	6.35886	6.33903	6.3492	6.33954	6.33338	6.33437	0.477818	0.984784	0.00187799	nosig	-0.0221204
pos_469	mycomass0002327	1405.92	-	-	[M+H]+	2327	GPL-IIIa	glycopeptidolipids	IIIa	34	0	-	-	-	-	-	-	-	6.94754	7.08897	7.0346	7.0208	7.08601	7.09353	7.03476	7.01492	7.0251	7.01543	7.00928	7.01026	0.165167	0.996175	0.279183	nosig	-0.00552961
pos_47	mycomass0000144	944.668	-	-	[M+NH4]+	144	TAT	acyl trehaloses	triacylated	39	2	-	-	-	-	-	-	-	4.68118	4.96757	4.97885	4.9212	5.11343	4.85228	4.96383	5.38461	5.472	5.42775	5.22884	5.42972	0.952215	1.08105	0.00232544	nosig	0.112438
pos_470	mycomass0002329	1413.89	-	-	[M+H]+	2329	GPL-IIIa	glycopeptidolipids	IIIa	35	3	-	-	-	-	-	-	-	5.86717	5.88636	5.85076	5.86057	5.97062	5.81956	5.90907	5.88923	5.89941	5.88974	5.88359	5.88457	0.108285	1.00285	0.450714	nosig	0.00410977
pos_471	mycomass0002332	1419.93	-	-	[M+H]+	2332	GPL-IIIa	glycopeptidolipids	IIIa	35	0	-	-	-	-	-	-	-	6.42598	6.52409	6.49011	6.51214	6.53809	6.6398	6.44476	6.42492	6.4351	6.42543	6.41927	6.42026	0.441213	0.985677	0.00888842	nosig	-0.0208137
pos_472	mycomass0002334	1427.9	-	-	[M+H]+	2334	GPL-IIIa	glycopeptidolipids	IIIa	36	3	-	-	-	-	-	-	-	5.68503	5.87261	5.81604	5.79376	5.9082	5.83846	5.79612	5.77629	5.78646	5.77679	5.77064	5.77163	0.205778	0.993236	0.2437	nosig	-0.0097917
pos_474	mycomass0002339	1441.92	-	-	[M+H]+	2339	GPL-IIIa	glycopeptidolipids	IIIa	37	3	-	-	-	-	-	-	-	5.00926	5.1561	5.11543	5.18569	5.29953	5.45681	5.12035	5.10052	5.11069	5.10102	5.09487	5.09586	0.360077	0.980799	0.148103	nosig	-0.0279705
pos_476	mycomass0002344	1455.94	-	-	[M+H]+	2344	GPL-IIIa	glycopeptidolipids	IIIa	38	3	-	-	-	-	-	-	-	4.10835	4.0838	4.34416	4.16723	4.1096	4.53383	4.20985	4.19001	4.20019	4.19052	4.18436	4.18535	0.11193	0.992634	0.679307	nosig	-0.0106662
pos_477	mycomass0002445	1414.92	-	-	[M+Na]+	2445	GPL-V/VI	glycopeptidolipids	V/VI	34	2	-	-	-	-	-	-	-	5.68164	5.63449	5.64844	5.80882	5.83519	5.51399	5.70376	5.60755	5.57245	5.53756	5.59355	5.55163	0.353298	0.983704	0.119095	nosig	-0.0237037
pos_478	mycomass0002457	1442.04	-	-	[M+NH4]+	2457	GPL-V/VI	glycopeptidolipids	V/VI	36	0	-	-	-	-	-	-	-	6.06979	6.16596	6.25632	6.19387	6.05934	6.10683	6.19437	6.05194	5.94518	6.16871	6.08515	5.82905	0.340158	0.984324	0.167414	nosig	-0.0227946
pos_479	mycomass0002477	491.446	-	-	[M+Na]+	2477	HPA	hydroxyphthioceranic acid		30	0	-	-	-	-	-	-	-	3.34714	3.33218	3.34702	3.3562	3.35798	3.36871	4.4804	4.29795	4.48741	4.38075	4.31305	4.28027	1.71391	1.30486	1.16e-10	up	0.3839
pos_48	mycomass0000147	941.656	-	-	[M+H]+	147	TAT	acyl trehaloses	triacylated	40	2	-	-	-	-	-	-	-	4.73034	4.886	4.97708	5.00886	5.09023	4.78951	3.73371	3.71387	4.84008	4.59232	4.10934	4.70291	1.11652	0.871454	0.0134028	down	-0.198503
pos_480	mycomass0002482	567.573	-	-	[M+H]+	2482	HPA	hydroxyphthioceranic acid		37	0	-	-	-	-	-	-	-	5.213	4.81993	5.30597	5.18115	4.8872	4.19949	5.06862	5.36943	5.51387	5.25228	5.53552	5.35458	0.84285	1.08402	0.0449307	nosig	0.116391
pos_481	mycomass0002483	595.605	-	-	[M+H]+	2483	HPA	hydroxyphthioceranic acid		39	0	-	-	-	-	-	-	-	4.94312	4.92163	4.94841	4.89375	4.94937	4.88537	5.08236	5.15007	5.13963	5.2056	5.10939	5.21753	0.788887	1.04614	3.16e-06	nosig	0.0650697
pos_482	mycomass0002486	651.667	-	-	[M+H]+	2486	HPA	hydroxyphthioceranic acid		43	0	-	-	-	-	-	-	-	4.23763	3.69896	4.14779	3.75935	4.02954	3.90482	4.17926	4.4246	4.35111	4.3223	4.17277	4.25992	0.821062	1.08125	0.00744796	nosig	0.112695
pos_483	mycomass0002498	848.593	-	-	[M+H]+	2498	L5P	lipopentapeptide		16	0	-	-	-	-	-	-	-	4.86878	4.60909	4.88329	4.94727	5.09201	4.9346	5.50754	5.26456	5.54028	5.28043	5.46089	5.42007	1.16873	1.107	6.64e-05	up	0.146649
pos_484	mycomass0002502	904.654	-	-	[M+H]+	2502	L5P	lipopentapeptide		20	0	-	-	-	-	-	-	-	6.33174	6.36291	6.3732	6.33937	6.27684	6.36718	6.47646	6.53091	6.47506	6.52865	6.52924	6.5642	0.689711	1.02768	6.24e-06	nosig	0.0393922
pos_485	mycomass0002503	935.692	-	-	[M+NH4]+	2503	L5P	lipopentapeptide		21	0	-	-	-	-	-	-	-	4.05061	4.31692	4.13779	4.20887	4.2074	4.1642	4.35037	4.14186	4.15203	4.66934	4.43402	4.27279	0.475556	1.03726	0.109272	nosig	0.0527736
pos_486	mycomass0002504	445.31	-	-	[M+H]+	2504	MK-4	menaquinone		20	4	-	-	-	-	-	-	-	4.6526	4.64918	4.45175	4.52276	4.60253	4.65669	4.88306	4.92919	4.90535	4.85369	4.973	4.76725	0.876887	1.0645	6.19e-05	nosig	0.0901755
pos_487	mycomass0002505	447.326	-	-	[M+H]+	2505	MK-4 (II-H2)	menaquinone		20	3	-	-	-	-	-	-	-	4.8304	4.73323	4.7973	4.87282	4.78547	4.77875	5.07318	5.1235	5.17489	5.06297	5.17486	5.07897	0.93694	1.06564	6.27e-07	nosig	0.0917241
pos_488	mycomass0002506	535.354	-	-	[M+Na]+	2506	MK-5	menaquinone		25	5	-	-	-	-	-	-	-	3.89943	3.88879	4.27322	4.26017	4.22898	4.14399	4.16946	4.25452	4.45586	4.36596	4.46278	4.54915	0.709837	1.0633	0.0186653	nosig	0.0885488
pos_489	mycomass0002507	515.388	-	-	[M+H]+	2507	MK-5 (II-H2)	menaquinone		25	4	-	-	-	-	-	-	-	4.97972	4.85072	4.87472	4.85474	4.92732	4.92164	5.15046	5.24066	5.20845	5.14799	5.25121	5.17467	0.901964	1.06	8.59e-07	nosig	0.0840666
pos_49	mycomass0000150	972.699	-	-	[M+NH4]+	150	TAT	acyl trehaloses	triacylated	41	2	-	-	-	-	-	-	-	5.88334	5.78223	5.8563	5.89746	5.88337	5.88837	6.16263	6.09822	6.0872	6.09115	6.01653	6.01153	0.753085	1.03626	2.5e-05	nosig	0.0513922
pos_490	mycomass0002508	581.435	-	-	[M+H]+	2508	MK-6	menaquinone		30	6	-	-	-	-	-	-	-	3.87002	3.72183	3.76666	3.74644	3.58874	3.67881	3.23408	2.72865	2.73308	2.68887	3.02769	2.69995	1.5435	0.764881	5.22e-06	down	-0.386692
pos_491	mycomass0002509	583.451	-	-	[M+H]+	2509	MK-6 (II-H2)	menaquinone		30	5	-	-	-	-	-	-	-	5.11242	5.02987	5.07617	4.99859	5.05835	5.02464	5.29686	5.27493	5.30271	5.34107	5.33682	5.29202	0.85134	1.05097	1.37e-07	nosig	0.0717202
pos_492	mycomass0002510	649.498	-	-	[M+H]+	2510	MK-7	menaquinone		35	7	-	-	-	-	-	-	-	4.74953	4.71166	4.7055	4.54768	4.76052	4.7657	5.01978	5.05829	5.19516	5.10511	5.20322	4.9874	1.01863	1.08245	1.44e-05	up	0.114297
pos_493	mycomass0002511	651.514	-	-	[M+H]+	2511	MK-7 (II-H2)	menaquinone		35	6	-	-	-	-	-	-	-	5.26411	5.23475	5.15817	5.23093	5.25548	5.17136	5.46849	5.51931	5.50918	5.52846	5.54027	5.40622	0.874518	1.05292	1.4e-06	nosig	0.0743929
pos_494	mycomass0002512	717.561	-	-	[M+H]+	2512	MK-8	menaquinone		40	8	-	-	-	-	-	-	-	6.52637	6.37738	6.26735	6.56107	6.23389	6.48456	6.67586	6.57911	6.55865	6.65291	6.57328	6.48649	0.594427	1.02798	0.0169031	nosig	0.0398062
pos_495	mycomass0002513	736.603	-	-	[M+NH4]+	2513	MK-8 (II-H2)	menaquinone		40	7	-	-	-	-	-	-	-	3.16533	2.77094	2.55346	2.86142	2.14303	3.01639	4.26708	4.09328	4.06455	4.11708	4.10099	3.97009	1.9182	1.49075	5.17e-06	up	0.576035
pos_496	mycomass0002514	802.65	-	-	[M+NH4]+	2514	MK-9	menaquinone		45	9	-	-	-	-	-	-	-	6.19677	6.12086	6.09276	6.07319	6.05783	6.09533	6.75077	6.73434	6.745	6.74213	6.80047	6.73979	1.36286	1.10579	5.96e-11	up	0.145076
pos_497	mycomass0002515	804.665	-	-	[M+NH4]+	2515	MK-9 (II-H2)	menaquinone		45	8	-	-	-	-	-	-	-	6.34191	6.31233	6.30447	6.71075	6.43146	6.51835	6.78097	6.61078	6.60536	6.65318	6.57458	6.61484	0.634178	1.0316	0.0166834	nosig	0.0448866
pos_498	mycomass0002516	870.713	-	-	[M+NH4]+	2516	MK-10	menaquinone		50	10	-	-	-	-	-	-	-	5.15111	4.96092	5.10348	4.99409	5.06131	5.14542	5.76503	5.85188	5.77317	5.85217	5.86175	5.80957	1.46375	1.14786	1.71e-09	up	0.198942
pos_499	mycomass0002517	872.728	-	-	[M+NH4]+	2517	MK-10 (II-H2)	menaquinone		50	9	-	-	-	-	-	-	-	4.40186	4.37481	4.3473	4.84275	4.43698	4.60789	4.70858	4.45041	4.38654	4.46989	4.21615	4.21033	0.264378	0.97891	0.402585	nosig	-0.0307523
pos_50	mycomass0000151	976.725	-	-	[M+NH4]+	151	TAT	acyl trehaloses	triacylated	41	0	-	-	-	-	-	-	-	4.81247	4.79931	4.9327	4.83107	5.02244	5.02938	5.13343	5.15668	4.93399	4.81952	5.08828	5.0344	0.414954	1.02511	0.100391	nosig	0.0357788
pos_500	mycomass0002518	943.731	-	-	[M+Na]+	2518	MK-11	menaquinone		55	11	-	-	-	-	-	-	-	5.98145	5.89387	5.79439	5.84283	5.74449	5.7984	6.13969	6.16631	6.0556	6.16846	6.16191	6.08966	0.874618	1.04924	2.67e-05	nosig	0.0693476
pos_501	mycomass0002519	945.747	-	-	[M+Na]+	2519	MK-11 (II-H2)	menaquinone		55	10	-	-	-	-	-	-	-	7.49911	7.41483	7.40223	7.47066	7.3967	7.4382	7.67847	7.67633	7.62194	7.67399	7.65449	7.60638	0.772481	1.02891	1.22e-06	nosig	0.0411121
pos_504	mycomass0002682	998.778	-	-	[M+Na]+	2682	Mono PGL-B1	oglycosylated phenolic glycol	B1	34	0	-	-	-	-	-	-	-	7.1069	7.07445	7.05281	7.10234	7.01797	7.08175	7.25532	7.2499	7.19539	7.25459	7.21903	7.16566	0.634462	1.02129	2.26e-05	nosig	0.0303991
pos_507	mycomass0002696	867.407	-	-	[M+Fe-2H]+	2696	MB	mycobactins		16	1	-	-	-	-	-	-	-	3.15594	2.93127	3.01669	3.09453	2.92781	2.99201	3.13357	3.15454	3.15734	3.15667	3.16366	3.16776	0.547453	1.045	0.00456879	nosig	0.0635
pos_509	mycomass0002699	883.439	-	-	[M+Fe-2H]+	2699	MB	mycobactins		17	0	-	-	-	-	-	-	-	5.11364	4.92899	4.93708	5.05799	4.99066	5.09632	6.24994	6.13283	6.17136	6.18923	6.1615	6.05299	1.81021	1.22683	1.12e-10	up	0.294935
pos_51	mycomass0000152	967.672	-	-	[M+H]+	152	TAT	acyl trehaloses	triacylated	42	3	-	-	-	-	-	-	-	7.0703	7.09899	7.14101	7.156	7.307	7.18672	6.84342	6.81578	6.87852	6.80901	6.84431	6.87729	0.926542	0.955966	5.23e-06	nosig	-0.0649684
pos_510	mycomass0002701	861.568	-	-	[M+NH4]+	2701	MB	mycobactins		18	0	-	-	-	-	-	-	-	5.15725	4.92557	4.95091	4.94263	4.98354	4.97627	5.30364	5.59467	5.60319	5.62368	5.57916	5.64101	1.24644	1.11388	3.59e-06	up	0.155596
pos_511	mycomass0002702	856.543	-	-	[M+H]+	2702	MB	mycobactins		19	1	-	-	-	-	-	-	-	4.01888	4.23125	4.26925	4.21548	3.99987	4.04011	4.81897	4.69623	4.80912	4.80501	4.68879	4.78611	1.33532	1.15457	4.21e-07	up	0.207353
pos_512	mycomass0002703	858.559	-	-	[M+H]+	2703	MB	mycobactins		19	0	-	-	-	-	-	-	-	3.76514	3.77197	3.6689	4.12936	3.51308	3.72217	5.24964	5.09747	5.05194	5.09122	5.0072	4.88984	1.91879	1.34632	9.25e-08	up	0.429023
pos_515	mycomass0002707	886.59	-	-	[M+H]+	2707	MB	mycobactins		21	0	-	-	-	-	-	-	-	5.34022	5.07087	5.05694	5.25921	5.04355	5.26634	6.16931	6.05818	6.02102	6.07584	5.98351	6.00596	1.57874	1.17001	4.16e-08	up	0.226523
pos_516	mycomass0002716	840.548	-	-	[M+H]+	2716	MDM	mycobactins	monodeoxy	19	1	-	-	-	-	-	-	-	3.23256	3.2176	3.23244	3.69552	3.24339	3.25412	4.85958	4.55975	4.58931	4.76491	4.39259	4.55297	1.92035	1.39463	1.66e-07	up	0.479881
pos_517	mycomass0002718	854.563	-	-	[M+H]+	2718	MDM	mycobactins	monodeoxy	20	1	-	-	-	-	-	-	-	3.95243	3.79074	2.72998	4.26783	3.21579	4.12407	5.46817	5.36904	5.27114	5.36994	5.33231	5.16963	2.08219	1.44833	5.12e-05	up	0.534386
pos_519	mycomass0002720	885.602	-	-	[M+NH4]+	2720	MDM	mycobactins	monodeoxy	21	1	-	-	-	-	-	-	-	5.69992	5.53521	5.53612	5.82069	5.72013	5.80339	5.23302	4.75614	4.73647	4.84657	4.95346	4.74855	1.47695	0.858092	6.09e-06	down	-0.220796
pos_520	mycomass0002721	887.618	-	-	[M+NH4]+	2721	MDM	mycobactins	monodeoxy	21	0	-	-	-	-	-	-	-	5.11579	5.22628	5.27541	5.42338	5.45343	5.40299	4.44979	4.18514	4.25636	3.80458	4.0135	3.81472	1.84598	0.768846	1.09e-06	down	-0.379234
pos_521	mycomass0002722	899.617	-	-	[M+NH4]+	2722	MDM	mycobactins	monodeoxy	22	1	-	-	-	-	-	-	-	5.97778	5.90204	5.9479	6.08819	6.07047	6.04647	5.47276	5.1637	5.24658	5.23067	5.37334	5.33528	1.40192	0.883148	1.59e-07	down	-0.179273
pos_522	mycomass0002723	901.633	-	-	[M+NH4]+	2723	MDM	mycobactins	monodeoxy	22	0	-	-	-	-	-	-	-	7.39533	7.38828	7.42555	7.46654	7.5378	7.47647	7.24278	7.20249	7.29738	7.18135	7.18945	7.2436	0.770594	0.970174	1.84e-05	nosig	-0.0436841
pos_523	mycomass0002729	829.576	-	-	[M+NH4]+	2729	DDM	mycobactins	dideoxy	18	0	-	-	-	-	-	-	-	4.55771	4.54585	4.5386	4.86791	4.68542	4.73603	3.88512	3.86528	3.87546	3.86579	3.85963	3.86062	1.48891	0.831029	4.83e-08	down	-0.267029
pos_524	mycomass0002735	871.622	-	-	[M+NH4]+	2735	DDM	mycobactins	dideoxy	21	0	-	-	-	-	-	-	-	7.23548	7.20475	7.24687	7.28207	7.29367	7.29043	7.22733	7.13369	7.13478	7.0941	7.12897	7.13525	0.533645	0.983947	0.000535177	nosig	-0.0233472
pos_525	mycomass0002736	883.623	-	-	[M+NH4]+	2736	DDM	mycobactins	dideoxy	22	1	-	-	-	-	-	-	-	5.48999	5.4303	5.48067	5.4456	5.50723	5.4285	5.49624	5.36281	5.38616	5.41035	5.34638	5.30882	0.38016	0.985616	0.0242632	nosig	-0.0209024
pos_526	mycomass0002737	885.64	-	-	[M+NH4]+	2737	DDM	mycobactins	dideoxy	22	0	-	-	-	-	-	-	-	6.38878	6.37544	6.40541	6.44243	6.46809	6.46592	6.52098	6.40092	6.40138	6.3787	6.40018	6.35988	0.0783932	0.99782	0.631495	nosig	-0.00314852
pos_528	mycomass0002772	744.54	-	-	[M+NH4]+	2772	PK	mycolactone		19	7	-	-	-	-	-	-	-	6.19382	6.20708	6.13095	6.17947	6.15443	6.19631	6.15759	6.16432	6.156	6.20935	6.19153	6.12081	0.0733219	0.998314	0.559872	nosig	-0.00243381
pos_529	mycomass0002774	760.54	-	-	[M+NH4]+	2774	PK	mycolactone		19	7	-	-	-	-	-	-	-	6.56247	6.49523	6.51997	6.55237	6.50608	6.53575	6.74935	6.69298	6.66023	6.68927	6.65407	6.61746	0.62738	1.02276	3.64e-05	nosig	0.0324659
pos_53	mycomass0000154	973.72	-	-	[M+H]+	154	TAT	acyl trehaloses	triacylated	42	0	-	-	-	-	-	-	-	5.39146	5.63139	5.57599	5.4388	5.51405	5.58528	4.7859	4.59998	4.55514	4.50227	4.53522	4.4411	1.64541	0.827463	2.51e-08	down	-0.273233
pos_530	mycomass0002776	776.529	-	-	[M+NH4]+	2776	PK	mycolactone		19	6	-	-	-	-	-	-	-	5.2699	5.4095	5.3803	5.27459	5.42517	5.48012	4.77751	5.04227	5.02737	4.80831	4.71912	5.27926	1.02044	0.919795	0.000957601	down	-0.120615
pos_532	mycomass0002783	1113.16	-	-	[M+NH4]+	2783	MA	mycolic acids	alpha	75	1 or 2	-	-	-	-	-	-	-	5.74239	5.77025	5.85632	5.72593	5.72927	5.77867	5.94338	5.79937	5.89219	5.93649	5.87636	5.84363	0.507329	1.0199	0.00334829	nosig	0.0284275
pos_535	mycomass0002790	1216.22	-	-	[M+Na]+	2790	MA	mycolic acids	alpha	82	0, 1 or 2	-	-	-	-	-	-	-	5.64587	5.62148	5.7147	5.79411	5.8003	5.81006	5.96467	5.88256	5.95666	5.69886	5.7671	5.75637	0.394148	1.0186	0.0912728	nosig	0.0265922
pos_536	mycomass0002792	1244.26	-	-	[M+Na]+	2792	MA	mycolic acids	alpha	84	0, 1 or 2	-	-	-	-	-	-	-	6.72543	6.71053	6.74994	6.74497	6.70977	6.70353	6.92322	6.81415	6.79331	6.87584	6.81991	6.79141	0.525311	1.0167	0.00060982	nosig	0.0238916
pos_537	mycomass0002802	904.941	-	-	[M+NH4]+	2802	MA	mycolic acids	alpha	60	1	-	-	-	-	-	-	-	5.42205	5.40713	5.46406	5.38933	5.42554	5.38762	5.57261	5.66231	5.67848	5.65132	5.6122	5.6969	0.796457	1.04241	1.06e-06	nosig	0.0599206
pos_538	mycomass0002826	1112.13	-	-	[M+H]+	2826	MA	mycolic acids	epoxy	75	0 or 1	-	-	-	-	-	-	-	6.77868	6.85128	6.92039	6.89897	7.15317	7.03008	7.27725	7.14418	7.34947	7.15265	7.15372	7.26872	0.817521	1.04116	0.00133949	nosig	0.0581863
pos_539	mycomass0002862	1086.11	-	-	[M+H]+	2862	MA	mycolic acids	methoxy	73	1	-	-	-	-	-	-	-	5.64311	5.75912	5.67502	5.70822	6.02708	5.93761	6.18663	5.97546	6.27352	5.92414	6.1276	6.11486	0.822238	1.0533	0.00391046	nosig	0.0749108
pos_54	mycomass0000155	998.715	-	-	[M+NH4]+	155	TAT	acyl trehaloses	triacylated	43	3	-	-	-	-	-	-	-	5.48234	5.63442	5.62477	5.69187	5.84648	5.75856	6.11573	5.75336	6.25218	5.83287	5.86776	6.04966	0.79643	1.05385	0.00834198	nosig	0.075676
pos_540	mycomass0002865	1150.15	-	-	[M+Na]+	2865	MA	mycolic acids	methoxy	76	0 or 1	-	-	-	-	-	-	-	6.12675	6.2257	6.36363	6.30088	6.54724	6.40791	6.66518	6.63872	6.80179	6.57453	6.53616	6.71727	0.879414	1.05166	0.00103297	nosig	0.0726648
pos_542	mycomass0002869	1206.21	-	-	[M+Na]+	2869	MA	mycolic acids	methoxy	80	0 or 1	-	-	-	-	-	-	-	6.33272	6.36381	6.39579	6.42435	6.4598	6.4043	6.60217	6.50558	6.5238	6.48012	6.45621	6.49785	0.512819	1.01785	0.00195495	nosig	0.0255195
pos_543	mycomass0002872	1248.25	-	-	[M+Na]+	2872	MA	mycolic acids	methoxy	83	0 or 1	-	-	-	-	-	-	-	5.62546	5.68586	5.72558	5.82878	5.97261	5.89746	6.14639	5.91717	6.04567	5.9258	5.98987	5.95387	0.653078	1.03578	0.00964844	nosig	0.0507244
pos_544	mycomass0002883	1095.17	-	-	[M+NH4]+	2883	MA	mycolic acids	w1-methoxy	72	1	-	-	-	-	-	-	-	5.14614	5.06539	4.93571	5.11997	5.07032	5.03894	4.8808	4.18319	4.27219	4.27767	4.27525	4.56718	1.28687	0.870946	0.000170744	down	-0.199344
pos_545	mycomass0002885	1090.15	-	-	[M+H]+	2885	MA	mycolic acids	w1-methoxy	73	2	-	-	-	-	-	-	-	4.41523	4.48527	4.2933	4.1866	4.55462	4.6114	3.89633	3.89927	2.73653	2.72688	4.23124	3.8237	1.34631	0.802894	0.00974237	down	-0.316719
pos_546	mycomass0002896	1144.19	-	-	[M+H]+	2896	MA	mycolic acids	w1-methoxy	77	0	-	-	-	-	-	-	-	5.63567	5.70315	5.71355	5.80136	5.83769	5.87447	5.23369	5.19488	5.18709	5.12897	4.84987	5.04628	1.34069	0.886446	2.53e-06	down	-0.173896
pos_547	mycomass0002902	1194.2	-	-	[M+H]+	2902	MA	mycolic acids	w1-methoxy	81	2	-	-	-	-	-	-	-	7.9212	7.96242	7.96954	7.95564	7.95235	7.96661	8.13238	8.06088	8.08036	8.05599	8.06084	8.04066	0.560364	1.01474	1.45e-05	nosig	0.0211052
pos_548	mycomass0002907	1222.24	-	-	[M+H]+	2907	MA	mycolic acids	w1-methoxy	83	0	-	-	-	-	-	-	-	6.33618	6.32705	6.34762	6.35131	6.30571	6.29005	6.54666	6.47944	6.4641	6.4931	6.43856	6.40707	0.617134	1.02295	5.86e-05	nosig	0.0327313
pos_549	mycomass0002914	1260.25	-	-	[M+H]+	2914	MA	mycolic acids	w1-methoxy	86	1	-	-	-	-	-	-	-	5.04289	5.19884	5.41393	5.18458	5.32339	5.31694	5.52226	5.31377	5.35613	5.04579	5.0773	5.14013	0.0188914	0.9992	0.964863	nosig	-0.00115489
pos_55	mycomass0000156	1000.73	-	-	[M+NH4]+	156	TAT	acyl trehaloses	triacylated	43	2	-	-	-	-	-	-	-	4.14895	4.55447	4.42819	4.72266	4.17769	4.93693	4.2671	4.7236	4.79277	4.24071	4.23455	4.95689	0.0836959	1.00915	0.826698	nosig	0.0131383
pos_550	mycomass0002928	429.369	-	-	[M+Na]+	2928	PHA	mycolipodienic acid		27	2	-	-	-	-	-	-	-	3.54795	3.69462	4.14696	3.80638	3.84491	3.80144	3.78385	3.99766	3.75573	3.76871	3.9333	3.85298	0.128783	1.01094	0.654894	nosig	0.0157027
pos_551	mycomass0002929	274.274	-	-	[M+NH4]+	2929	FA	mycosanoic acids		16	0	-	-	-	-	-	-	-	7.9346	7.99468	8.03014	7.98032	8.00286	7.98358	8.17296	8.26222	8.2507	8.2554	8.29486	8.3565	0.874511	1.03477	1.55e-06	nosig	0.0493123
pos_552	mycomass0002930	288.289	-	-	[M+NH4]+	2930	FA	mycosanoic acids		17	0	-	-	-	-	-	-	-	6.09944	6.176	6.37037	6.18114	5.968	6.08897	6.12465	6.27674	6.25543	6.08728	6.34047	6.20826	0.242234	1.01109	0.334109	nosig	0.0159056
pos_553	mycomass0002931	302.305	-	-	[M+NH4]+	2931	FA	mycosanoic acids		18	0	-	-	-	-	-	-	-	6.98193	7.00243	7.04649	7.05657	7.02197	7.03952	7.10793	7.20318	7.18921	7.22028	7.22452	7.28601	0.688511	1.02568	4.54e-05	nosig	0.0365757
pos_554	mycomass0002932	316.321	-	-	[M+NH4]+	2932	FA	mycosanoic acids		19	0	-	-	-	-	-	-	-	4.64812	4.56563	4.53252	4.65426	4.58945	4.70622	4.50575	4.63416	4.49879	4.55262	4.4718	4.51913	0.388898	0.981443	0.0354466	nosig	-0.0270231
pos_555	mycomass0002933	330.336	-	-	[M+NH4]+	2933	FA	mycosanoic acids		20	0	-	-	-	-	-	-	-	6.69444	6.68802	6.75546	6.77244	6.71316	6.74394	6.6901	6.80355	6.84992	6.83043	6.83964	6.91425	0.423938	1.01388	0.0187287	nosig	0.0198914
pos_556	mycomass0002934	344.352	-	-	[M+NH4]+	2934	FA	mycosanoic acids		21	0	-	-	-	-	-	-	-	4.62256	4.66387	4.67466	4.59289	4.67276	4.60277	4.8383	4.95012	4.87326	4.89757	4.86231	4.91711	0.835406	1.05423	5.13e-07	nosig	0.0761878
pos_557	mycomass0002935	358.368	-	-	[M+NH4]+	2935	FA	mycosanoic acids		22	0	-	-	-	-	-	-	-	6.33992	6.36165	6.46222	6.44909	6.35302	6.46512	6.21373	6.38641	6.49528	6.41155	6.36895	6.48186	0.0537973	0.998094	0.804412	nosig	-0.00275189
pos_558	mycomass0002937	386.399	-	-	[M+NH4]+	2937	FA	mycosanoic acids		24	0	-	-	-	-	-	-	-	5.70322	5.70318	5.67586	5.68976	5.60309	5.69549	4.56362	4.4603	4.47199	4.4937	4.47221	4.4464	1.85623	0.789778	1.79e-13	down	-0.340481
pos_56	mycomass0000157	987.732	-	-	[M+H]+	157	TAT	acyl trehaloses	triacylated	43	0	-	-	-	-	-	-	-	5.3386	5.33239	5.21638	5.33957	5.22052	5.2222	5.13506	5.15604	5.15885	5.15817	5.16517	5.16927	0.535005	0.977041	0.00106852	nosig	-0.0335085
pos_560	mycomass0002973	704.526	-	-	[M+NH4]+	2973	PA	phosphatidic acids		35	2	-	-	-	-	-	-	-	5.99797	5.91743	5.91007	5.92629	5.95431	5.8259	6.0623	6.00145	6.00992	6.03897	5.9608	5.97991	0.422689	1.01467	0.0107821	nosig	0.021016
pos_562	mycomass0002986	740.52	-	-	[M+NH4]+	2986	PA	phosphatidic acids		38	5	-	-	-	-	-	-	-	3.60546	4.70604	4.95812	3.61453	3.83142	3.90609	5.73741	5.9225	5.85582	5.78656	5.90744	6.11089	2.16949	1.43454	2.53e-05	up	0.520583
pos_564	mycomass0002993	767.557	-	-	[M+Na]+	2993	PA	phosphatidic acids		39	1	-	-	-	-	-	-	-	6.47456	6.47856	6.49013	6.49112	6.46507	6.47791	6.49104	6.38799	6.38806	6.44574	6.45812	6.41508	0.302696	0.992506	0.018631	nosig	-0.0108518
pos_566	mycomass0003001	793.574	-	-	[M+Na]+	3001	PA	phosphatidic acids		41	2	-	-	-	-	-	-	-	5.81612	5.67423	5.59756	5.81067	5.59776	5.76735	5.86863	5.78375	5.78092	5.87322	5.78762	5.75117	0.398295	1.01697	0.0623846	nosig	0.0242835
pos_567	mycomass0003002	790.632	-	-	[M+NH4]+	3002	PA	phosphatidic acids		41	1	-	-	-	-	-	-	-	5.96787	5.96433	5.91635	5.96269	5.99719	6.01117	6.11432	6.06135	6.0235	6.10082	6.02949	6.00235	0.43607	1.0143	0.00372924	nosig	0.0204849
pos_569	mycomass0003021	857.695	-	-	[M+H]+	3021	PA	phosphatidic acids		47	1	-	-	-	-	-	-	-	5.77422	5.65236	5.68222	5.73965	5.66314	5.72433	6.07682	5.99224	6.00979	6.02383	6.0278	5.98166	0.939418	1.0548	1.26e-07	nosig	0.0769734
pos_570	mycomass0003107	543.343	-	-	[M+Na]+	3107	LPA	phosphatidic acids	lyso	24	1	-	-	-	-	-	-	-	4.94736	4.94435	4.94997	4.78467	4.92161	4.92036	5.04405	4.98336	5.19248	5.1924	5.18307	5.10834	0.701959	1.04192	0.000924466	nosig	0.0592474
pos_574	mycomass0003125	647.503	-	-	[M+H]+	3125	LPA	phosphatidic acids	lyso	33	1	-	-	-	-	-	-	-	4.86831	4.88997	4.92655	4.90149	4.96309	4.8695	5.19698	5.31991	5.1641	5.19744	5.26252	5.30748	0.968996	1.06899	5.72e-07	nosig	0.096244
pos_576	mycomass0003134	606.414	-	-	[M+H]+	3134	PE	phosphatidylethanolamines		26	1	-	-	-	-	-	-	-	4.58083	4.40149	4.45979	4.61556	4.38391	4.6595	4.75262	4.62519	4.65178	4.59071	4.61325	4.65085	0.483062	1.0289	0.0335962	nosig	0.041108
pos_578	mycomass0003138	644.427	-	-	[M+Na]+	3138	PE	phosphatidylethanolamines		27	0	-	-	-	-	-	-	-	4.58869	4.35234	4.18539	4.67516	4.12894	4.59025	5.51597	5.36478	5.37339	5.44997	5.3867	5.32885	1.64983	1.22242	1.59e-06	up	0.289746
pos_579	mycomass0003139	632.427	-	-	[M+H]+	3139	PE	phosphatidylethanolamines		28	2	-	-	-	-	-	-	-	4.05576	3.6491	3.65053	4.18421	3.48296	4.10015	5.00229	4.73439	4.78123	4.94786	4.78007	4.73674	1.61982	1.25342	1.88e-05	up	0.325875
pos_580	mycomass0003141	658.443	-	-	[M+Na]+	3141	PE	phosphatidylethanolamines		28	0	-	-	-	-	-	-	-	4.16957	3.74863	3.66144	4.2672	3.6724	4.10023	5.13962	5.0327	5.03702	5.08761	5.01125	4.83661	1.72849	1.27627	3.58e-06	up	0.351933
pos_581	mycomass0003142	646.443	-	-	[M+H]+	3142	PE	phosphatidylethanolamines		29	2	-	-	-	-	-	-	-	4.90378	4.67839	4.4435	5.0431	4.66875	4.9014	5.47622	5.29897	5.33363	5.42065	5.29163	5.30333	1.228	1.1217	0.000102777	up	0.165693
pos_582	mycomass0003144	672.458	-	-	[M+Na]+	3144	PE	phosphatidylethanolamines		29	0	-	-	-	-	-	-	-	5.38653	5.25138	5.04528	5.44433	5.16556	5.35808	6.30379	6.15965	6.13146	6.24692	6.14844	6.11677	1.60231	1.17237	1.12e-07	up	0.229434
pos_583	mycomass0003145	660.458	-	-	[M+H]+	3145	PE	phosphatidylethanolamines		30	2	-	-	-	-	-	-	-	4.81954	4.4213	4.26029	4.82398	4.43231	4.74382	4.97442	4.67751	4.92163	4.92866	4.83584	4.58475	0.614529	1.05169	0.07157	nosig	0.0727111
pos_584	mycomass0003146	679.505	-	-	[M+NH4]+	3146	PE	phosphatidylethanolamines		30	1	-	-	-	-	-	-	-	4.59441	4.32921	4.21325	4.1638	4.26887	4.26973	5.65582	5.58108	5.55025	5.57381	5.5241	5.42779	1.8836	1.28923	5.97e-09	up	0.366514
pos_585	mycomass0003147	686.474	-	-	[M+Na]+	3147	PE	phosphatidylethanolamines		30	0	-	-	-	-	-	-	-	4.00956	3.9946	4.00944	4.01863	4.02041	4.03114	4.9213	4.7967	4.91547	4.88561	4.68351	4.65019	1.50324	1.19802	1.61e-08	up	0.260648
pos_586	mycomass0003148	674.474	-	-	[M+H]+	3148	PE	phosphatidylethanolamines		31	2	-	-	-	-	-	-	-	7.42646	7.50917	7.53536	7.5133	7.68013	7.56201	7.32441	7.34836	7.39682	7.36941	7.39773	7.43521	0.607725	0.978895	0.00175374	nosig	-0.0307738
pos_587	mycomass0003149	676.491	-	-	[M+H]+	3149	PE	phosphatidylethanolamines		31	1	-	-	-	-	-	-	-	4.17368	3.91505	3.82095	4.16132	3.93077	4.18719	3.82983	3.11289	3.47706	3.26553	3.81893	3.44001	1.10423	0.86586	0.00251753	down	-0.207794
pos_588	mycomass0003150	700.492	-	-	[M+Na]+	3150	PE	phosphatidylethanolamines		31	0	-	-	-	-	-	-	-	5.38847	5.31813	5.27255	5.39655	5.27871	5.38426	5.0034	4.73965	4.66428	4.8271	4.93779	4.3762	1.2199	0.891062	0.00010849	down	-0.166403
pos_589	mycomass0003152	690.507	-	-	[M+H]+	3152	PE	phosphatidylethanolamines		32	1	-	-	-	-	-	-	-	4.85793	5.0657	5.15994	4.28483	3.9525	4.23478	2.58611	3.07248	2.60984	2.60916	2.9181	2.78971	2.22849	0.601887	8.31e-06	down	-0.732435
pos_59	mycomass0000161	1001.75	-	-	[M+H]+	161	TAT	acyl trehaloses	triacylated	44	0	-	-	-	-	-	-	-	6.2589	6.26365	6.20203	6.22868	6.21435	6.24273	4.16873	3.08723	3.83706	3.85954	3.84184	3.74042	2.65168	0.602369	1.1e-08	down	-0.731281
pos_590	mycomass0003153	692.523	-	-	[M+H]+	3153	PE	phosphatidylethanolamines		32	0	-	-	-	-	-	-	-	4.95569	5.1847	5.15998	4.25391	4.25568	4.29618	4.62488	4.74236	4.80228	4.46528	4.70761	5.11669	0.112939	1.01256	0.78369	nosig	0.0180045
pos_591	mycomass0003154	702.51	-	-	[M+H]+	3154	PE	phosphatidylethanolamines		33	2	-	-	-	-	-	-	-	5.22796	5.18718	4.99265	5.06848	4.97218	4.93351	5.08986	4.91815	5.07127	4.98528	5.166	4.88521	0.161035	0.991238	0.517467	nosig	-0.0126965
pos_592	mycomass0003155	721.547	-	-	[M+NH4]+	3155	PE	phosphatidylethanolamines		33	1	-	-	-	-	-	-	-	4.12581	4.28797	4.32833	3.589	2.78451	3.3774	3.10232	3.30012	3.01396	3.14134	3.1324	3.65579	0.900419	0.860086	0.0772479	nosig	-0.217447
pos_593	mycomass0003156	728.52	-	-	[M+Na]+	3156	PE	phosphatidylethanolamines		33	0	-	-	-	-	-	-	-	5.41079	5.26416	5.26854	5.44334	5.18908	5.38309	5.76023	5.56654	5.59976	5.62563	5.66813	5.57765	0.890176	1.05754	0.000118265	nosig	0.0807133
pos_594	mycomass0003157	716.523	-	-	[M+H]+	3157	PE	phosphatidylethanolamines		34	2	-	-	-	-	-	-	-	6.97959	6.93549	6.93956	6.95651	6.90009	6.9204	6.94437	6.85699	6.8493	6.9008	6.90479	6.82098	0.331517	0.991487	0.0209304	nosig	-0.0123344
pos_595	mycomass0003158	718.538	-	-	[M+H]+	3158	PE	phosphatidylethanolamines		34	1	-	-	-	-	-	-	-	6.63032	6.8101	6.86565	6.21785	5.99272	6.22123	6.38127	6.50185	6.48155	6.40885	6.51928	6.7089	0.100537	1.00681	0.781848	nosig	0.00979277
pos_596	mycomass0003159	720.554	-	-	[M+H]+	3159	PE	phosphatidylethanolamines		34	0	-	-	-	-	-	-	-	4.45449	4.57763	4.60677	4.22235	3.78052	4.1476	4.94164	4.99638	5.08127	4.94667	4.9419	5.14542	1.32705	1.16534	0.000327658	up	0.220748
pos_597	mycomass0003160	730.536	-	-	[M+H]+	3160	PE	phosphatidylethanolamines		35	2	-	-	-	-	-	-	-	6.06411	6.06307	6.02238	6.01967	6.04853	6.02856	5.95473	6.11885	6.09475	6.06953	6.12598	6.2583	0.278557	1.01037	0.156346	nosig	0.0148814
pos_598	mycomass0003161	732.554	-	-	[M+H]+	3161	PE	phosphatidylethanolamines		35	1	-	-	-	-	-	-	-	4.44554	4.66189	4.64847	3.91634	3.46194	3.91056	4.83657	4.87298	4.83322	4.78133	4.88226	5.06784	1.2237	1.16888	0.00589238	up	0.225121
pos_599	mycomass0003162	734.571	-	-	[M+H]+	3162	PE	phosphatidylethanolamines		35	0	-	-	-	-	-	-	-	5.11958	5.22166	5.23759	4.7271	4.28402	4.65029	4.97952	5.10221	5.13015	4.99158	5.13269	5.25908	0.508549	1.04634	0.193328	nosig	0.0653519
pos_6	mycomass0000030	833.596	-	-	[M+H]+	30	DAT	acyl trehaloses	diacylated	33	0	-	-	-	-	-	-	-	6.36717	6.36622	6.35213	6.39636	6.41064	6.376	6.2608	6.18652	6.21263	6.23867	6.25558	6.20245	0.645691	0.976172	1.53e-06	nosig	-0.0347926
pos_60	mycomass0000162	1026.74	-	-	[M+NH4]+	162	TAT	acyl trehaloses	triacylated	45	3	-	-	-	-	-	-	-	6.94186	6.94707	7.01248	6.99239	6.9849	7.00244	7.11306	7.02878	7.02878	7.04683	7.05218	6.98109	0.348606	1.00882	0.0157649	nosig	0.0126753
pos_600	mycomass0003164	746.57	-	-	[M+H]+	3164	PE	phosphatidylethanolamines		36	1	-	-	-	-	-	-	-	5.38486	5.4757	5.5346	5.41583	5.53867	5.38195	5.63485	5.59423	5.55504	5.53196	5.63343	5.55137	0.530658	1.0235	0.00386158	nosig	0.0335143
pos_601	mycomass0003166	780.553	-	-	[M+Na]+	3166	PE	phosphatidylethanolamines		37	2	-	-	-	-	-	-	-	5.24556	5.20626	5.31649	5.27705	5.29774	5.21334	5.49233	5.40486	5.33356	5.39277	5.35941	5.24445	0.470457	1.02126	0.0153613	nosig	0.0303533
pos_602	mycomass0003167	760.585	-	-	[M+H]+	3167	PE	phosphatidylethanolamines		37	1	-	-	-	-	-	-	-	6.79473	6.81012	6.88682	6.78258	6.88576	6.87771	6.97336	6.95255	6.96047	6.93663	7.00188	6.95675	0.557891	1.01813	0.000210584	nosig	0.0259182
pos_603	mycomass0003170	774.601	-	-	[M+H]+	3170	PE	phosphatidylethanolamines		38	1	-	-	-	-	-	-	-	5.85654	5.94301	5.96562	5.87332	5.98215	5.97102	6.02807	6.01446	6.00629	6.02433	6.00905	6.00484	0.424283	1.01392	0.00407598	nosig	0.0199417
pos_604	mycomass0003173	810.601	-	-	[M+Na]+	3173	PE	phosphatidylethanolamines		39	1	-	-	-	-	-	-	-	6.0568	6.07262	6.11969	6.00153	6.16027	6.11052	6.36796	6.32372	6.28946	6.32548	6.29389	6.31398	0.79536	1.03814	3.64e-06	nosig	0.0540061
pos_605	mycomass0003174	812.616	-	-	[M+Na]+	3174	PE	phosphatidylethanolamines		39	0	-	-	-	-	-	-	-	6.21122	6.2829	6.27982	6.22908	6.32956	6.30917	6.44869	6.41951	6.36525	6.42085	6.37956	6.38061	0.569218	1.02053	0.000210417	nosig	0.0293166
pos_606	mycomass0003177	826.632	-	-	[M+Na]+	3177	PE	phosphatidylethanolamines		40	0	-	-	-	-	-	-	-	6.76755	6.6639	6.66768	6.70794	6.59644	6.69419	6.97169	6.90248	6.88252	6.96437	6.91994	6.87337	0.800808	1.03533	8.89e-06	nosig	0.0500911
pos_607	mycomass0003179	816.65	-	-	[M+H]+	3179	PE	phosphatidylethanolamines		41	1	-	-	-	-	-	-	-	4.71141	4.72852	4.71574	4.82598	4.7768	4.74486	5.11818	4.82019	4.89396	5.05344	4.83706	4.73217	0.540715	1.03339	0.030369	nosig	0.0473826
pos_608	mycomass0003180	840.649	-	-	[M+Na]+	3180	PE	phosphatidylethanolamines		41	0	-	-	-	-	-	-	-	4.33796	4.29802	4.31321	4.3159	4.25486	4.36694	4.40819	4.17405	4.08655	4.2269	4.21552	4.08435	0.437537	0.973295	0.0478102	nosig	-0.0390516
pos_609	mycomass0003184	859.688	-	-	[M+NH4]+	3184	PE	phosphatidylethanolamines		43	2	-	-	-	-	-	-	-	7.10169	7.04261	7.03695	6.98654	7.01563	7.06063	6.98391	6.96408	6.97425	6.96458	6.95843	6.95942	0.416692	0.989599	0.0012646	nosig	-0.0150839
pos_61	mycomass0000163	1033.71	-	-	[M+Na]+	163	TAT	acyl trehaloses	triacylated	45	2	-	-	-	-	-	-	-	6.03977	6.17905	6.18985	6.14079	6.34819	6.23003	5.76505	5.8065	5.82099	5.70162	5.75041	5.76599	1.07442	0.932204	3.01e-06	down	-0.101283
pos_610	mycomass0003187	878.664	-	-	[M+Na]+	3187	PE	phosphatidylethanolamines		44	2	-	-	-	-	-	-	-	5.6896	5.84504	5.76799	5.85356	5.77772	5.82608	5.3869	5.59107	5.36953	5.48103	5.47511	5.51986	0.929994	0.94429	1.73e-05	nosig	-0.0826984
pos_611	mycomass0003195	910.726	-	-	[M+Na]+	3195	PE	phosphatidylethanolamines		46	0	-	-	-	-	-	-	-	6.7071	6.56754	6.61108	6.69324	6.60837	6.59363	6.89497	6.89349	6.81806	6.88039	6.85732	6.82421	0.79461	1.03488	6.34e-06	nosig	0.0494614
pos_612	mycomass0003198	924.742	-	-	[M+Na]+	3198	PE	phosphatidylethanolamines		47	0	-	-	-	-	-	-	-	6.35029	6.26214	6.28721	6.33874	6.24036	6.33049	6.56097	6.4751	6.47393	6.52988	6.53285	6.44191	0.735655	1.03188	1.65e-05	nosig	0.0452768
pos_613	mycomass0003200	936.742	-	-	[M+Na]+	3200	PE	phosphatidylethanolamines		48	1	-	-	-	-	-	-	-	5.89024	5.76747	5.84079	5.90695	5.72491	5.83451	6.27296	6.13806	6.1379	6.19329	6.18688	6.13253	0.98283	1.05997	2.16e-06	nosig	0.0840197
pos_614	mycomass0003201	938.758	-	-	[M+Na]+	3201	PE	phosphatidylethanolamines		48	0	-	-	-	-	-	-	-	4.95418	4.67334	4.53434	4.83456	4.79207	4.86154	5.32866	5.1953	5.06714	5.29027	5.26326	5.17656	1.07414	1.09323	0.00010545	up	0.128602
pos_615	mycomass0003206	964.766	-	-	[M+Na]+	3206	PE	phosphatidylethanolamines		50	1	-	-	-	-	-	-	-	5.71067	5.67266	5.7525	5.63567	5.68443	5.70326	6.04229	5.99473	6.02105	6.07424	6.05186	6.06814	0.99657	1.06128	8.91e-09	nosig	0.0857991
pos_616	mycomass0003209	978.782	-	-	[M+Na]+	3209	PE	phosphatidylethanolamines		51	1	-	-	-	-	-	-	-	5.76236	5.7789	5.82719	5.81729	5.73048	5.83563	6.16089	6.18896	6.19918	6.28871	6.13893	6.1826	1.06666	1.06927	3.84e-08	up	0.0966326
pos_617	mycomass0003212	992.797	-	-	[M+Na]+	3212	PE	phosphatidylethanolamines		52	1	-	-	-	-	-	-	-	5.5058	5.51085	5.54719	5.58998	5.57723	5.52402	5.89147	5.92045	5.93725	6.01129	5.83458	5.91667	1.03124	1.06786	8.88e-08	up	0.0947202
pos_618	mycomass0003214	1004.8	-	-	[M+Na]+	3214	PE	phosphatidylethanolamines		53	2	-	-	-	-	-	-	-	3.78106	3.7661	3.78094	3.79013	3.7919	3.80263	5.02248	4.90001	4.97063	4.9393	4.86812	4.60677	1.77096	1.29035	5.03e-09	up	0.367758
pos_62	mycomass0000165	1015.77	-	-	[M+H]+	165	TAT	acyl trehaloses	triacylated	45	0	-	-	-	-	-	-	-	5.31737	5.27352	5.24566	5.32343	5.21319	5.26097	5.20257	5.22356	5.22636	5.22568	5.23268	5.23678	0.296321	0.990943	0.0239924	nosig	-0.0131256
pos_625	mycomass0003306	630.447	-	-	[M+Na]+	3306	LPE	phosphatidylethanolamines	lyso	27	0	-	-	-	-	-	-	-	6.81485	6.84563	6.8529	6.89587	6.97606	6.91122	6.74002	6.71294	6.79737	6.72024	6.74404	6.78032	0.570311	0.980589	0.000604948	nosig	-0.0282795
pos_626	mycomass0003308	639.51	-	-	[M+NH4]+	3308	LPE	phosphatidylethanolamines	lyso	28	0	-	-	-	-	-	-	-	4.68632	4.7274	4.75469	4.48351	4.71583	4.76036	2.31881	2.12836	2.87131	2.12886	3.22052	3.23295	2.36622	0.5653	2.9e-06	down	-0.822912
pos_627	mycomass0003309	656.466	-	-	[M+Na]+	3309	LPE	phosphatidylethanolamines	lyso	29	1	-	-	-	-	-	-	-	5.384	5.28296	5.2406	5.41023	5.22976	5.38547	5.12359	4.7881	4.91856	4.99193	5.04445	4.8936	0.961483	0.931958	0.000103701	nosig	-0.101664
pos_628	mycomass0003310	658.481	-	-	[M+Na]+	3310	LPE	phosphatidylethanolamines	lyso	29	0	-	-	-	-	-	-	-	6.89638	6.79266	6.74451	6.87072	6.75679	6.81364	6.79698	6.70018	6.70001	6.73456	6.7273	6.64447	0.430133	0.986026	0.0144743	nosig	-0.0203024
pos_629	mycomass0003312	650.514	-	-	[M+H]+	3312	LPE	phosphatidylethanolamines	lyso	30	0	-	-	-	-	-	-	-	6.07288	5.77914	5.65002	6.07187	5.85095	5.98113	6.31061	6.11577	6.07962	6.15796	6.10143	6.06402	0.692719	1.0402	0.0131264	nosig	0.0568649
pos_63	mycomass0000166	1045.71	-	-	[M+Na]+	166	TAT	acyl trehaloses	triacylated	46	3	-	-	-	-	-	-	-	6.47354	6.60229	6.61844	6.53618	6.79652	6.66382	6.36263	6.41126	6.35541	6.46066	6.43404	6.4363	0.689843	0.968998	0.00176683	nosig	-0.0454337
pos_630	mycomass0003313	662.511	-	-	[M+H]+	3313	LPE	phosphatidylethanolamines	lyso	31	1	-	-	-	-	-	-	-	3.83575	3.6685	3.68334	3.69253	3.6943	3.70503	3.79453	4.35636	4.26342	4.0745	4.12084	4.50317	1.05474	1.12717	0.00107148	up	0.172711
pos_632	mycomass0003316	695.573	-	-	[M+NH4]+	3316	LPE	phosphatidylethanolamines	lyso	32	0	-	-	-	-	-	-	-	4.17875	4.38137	2.72764	4.49355	4.08713	4.62378	5.36214	5.22712	5.15912	5.2986	5.11969	5.29085	1.63071	1.28439	0.00224291	up	0.361081
pos_633	mycomass0003318	714.543	-	-	[M+Na]+	3318	LPE	phosphatidylethanolamines	lyso	33	0	-	-	-	-	-	-	-	4.48496	3.86344	3.8203	4.40863	4.12121	4.1564	4.38047	3.91167	4.51964	4.6345	4.1867	4.27247	0.428028	1.04227	0.27827	nosig	0.0597225
pos_636	mycomass0003324	642.437	-	-	[M+NH4]+	3324	PG	phosphatidylglycerols		25	0	-	-	-	-	-	-	-	4.78059	4.67279	4.71719	4.62466	4.60397	4.64182	4.83411	5.00096	4.9015	4.93033	4.93071	4.98404	0.821923	1.05494	3.41e-05	nosig	0.0771632
pos_637	mycomass0003325	635.392	-	-	[M+H]+	3325	PG	phosphatidylglycerols		26	2	-	-	-	-	-	-	-	4.70523	4.77796	4.90245	4.76898	4.97386	4.81956	4.81632	4.79648	4.80666	4.79699	4.79084	4.79183	0.118561	0.994856	0.550296	nosig	-0.00744095
pos_638	mycomass0003327	656.452	-	-	[M+NH4]+	3327	PG	phosphatidylglycerols		26	0	-	-	-	-	-	-	-	4.34811	4.10116	4.15918	4.0907	4.07349	4.02805	4.1869	4.42793	4.51634	4.34606	4.37766	4.65406	0.783467	1.06888	0.00503366	nosig	0.0960991
pos_639	mycomass0003328	649.408	-	-	[M+H]+	3328	PG	phosphatidylglycerols		27	2	-	-	-	-	-	-	-	4.90442	4.7932	4.92919	4.64499	4.73528	4.66447	4.74701	4.72717	4.73735	4.72768	4.72152	4.72251	0.204885	0.989945	0.349678	nosig	-0.0145801
pos_64	mycomass0000168	1049.75	-	-	[M+Na]+	168	TAT	acyl trehaloses	triacylated	46	1	-	-	-	-	-	-	-	6.62351	6.64642	6.60827	6.63782	6.6041	6.67978	6.65737	6.59046	6.57011	6.6384	6.61043	6.52436	0.207589	0.994754	0.156759	nosig	-0.00758769
pos_640	mycomass0003329	668.452	-	-	[M+NH4]+	3329	PG	phosphatidylglycerols		27	1	-	-	-	-	-	-	-	5.33592	5.3145	5.34914	5.31377	5.37369	5.28342	5.51323	5.61058	5.58206	5.547	5.55418	5.64014	0.825407	1.04619	7.77e-07	nosig	0.0651463
pos_641	mycomass0003330	670.468	-	-	[M+NH4]+	3330	PG	phosphatidylglycerols		27	0	-	-	-	-	-	-	-	6.08561	6.07104	6.1194	6.03175	6.07822	6.06813	6.20295	6.29983	6.28595	6.29432	6.26658	6.34017	0.750213	1.0339	2.78e-06	nosig	0.0480907
pos_642	mycomass0003334	694.466	-	-	[M+NH4]+	3334	PG	phosphatidylglycerols		29	2	-	-	-	-	-	-	-	5.21131	5.14587	5.0129	5.27348	5.2097	5.30059	5.21694	5.31444	5.30339	5.36233	5.40069	5.27286	0.459997	1.02301	0.0373492	nosig	0.0328179
pos_643	mycomass0003335	696.483	-	-	[M+NH4]+	3335	PG	phosphatidylglycerols		29	1	-	-	-	-	-	-	-	4.8064	4.88794	4.96989	4.77967	4.70415	4.72216	5.04023	5.27091	5.18379	5.12945	5.19065	5.32321	0.988349	1.07856	7.02e-05	nosig	0.109105
pos_644	mycomass0003336	698.499	-	-	[M+NH4]+	3336	PG	phosphatidylglycerols		29	0	-	-	-	-	-	-	-	5.5815	5.46243	5.59884	5.47607	5.53605	5.45103	5.69194	5.81188	5.75239	5.69355	5.7646	5.89482	0.800736	1.04541	0.000108531	nosig	0.0640651
pos_645	mycomass0003339	712.515	-	-	[M+NH4]+	3339	PG	phosphatidylglycerols		30	0	-	-	-	-	-	-	-	4.43042	4.26789	4.30234	4.4847	4.49703	4.4659	4.44489	4.52343	4.49257	4.60213	4.56235	4.69432	0.525353	1.03295	0.0225163	nosig	0.046767
pos_646	mycomass0003345	740.546	-	-	[M+NH4]+	3345	PG	phosphatidylglycerols		32	0	-	-	-	-	-	-	-	5.33995	5.32563	5.33627	5.27145	5.38502	5.39095	5.7366	5.75361	5.71965	5.72815	5.72285	5.59278	1.01396	1.06878	2.19e-07	up	0.0959663
pos_647	mycomass0003348	737.529	-	-	[M+H]+	3348	PG	phosphatidylglycerols		33	0	-	-	-	-	-	-	-	4.56466	4.32328	4.46948	4.73794	4.48953	4.75099	4.62384	4.34429	4.33497	4.62427	4.34046	4.27913	0.385657	0.97114	0.18784	nosig	-0.0422491
[truncated: 134 more rows]
