# Supplementary material for: CRISPR Screening and Comparative LC‐MS Analysis Identify Genes Mediating Efficacy of Delamanid and Pretomanid against Mycobacterium tuberculosis
Source: Adv Sci (Weinh). 2024 Aug 20;11(39):2400176. doi: 10.1002/advs.202400176 (PMC11497083; doi:10.1002/advs.202400176)
Supplement: Supplementary file 7 — Supporting Table 6 [file ADVS-11-2400176-s002.xlsx]

## Sheet: Sheet1
Supplementary Table 6. List of identified nonsynonymous mutations in rv0078 from clinical isolate WGS database
Position	Wild nucleotide	Mutated nucleotide	Type	Wld type amio acid	Mutated amio acid	Wld type codon	Mutated condon	Gene Name	Strain name
86529	T	C	Nonsynonymous	Met/M	Thr/T	ATG	ACG	Rv0078	DRR034397
86529	T	C	Nonsynonymous	Met/M	Thr/T	ATG	ACG	Rv0078	DRR034422
86529	T	C	Nonsynonymous	Met/M	Thr/T	ATG	ACG	Rv0078	DRR034449
86529	T	C	Nonsynonymous	Met/M	Thr/T	ATG	ACG	Rv0078	DRR130109
86726	G	C	Nonsynonymous	GlT/E	Gln/Q	GAG	CAG	Rv0078	DRR130131
86529	T	C	Nonsynonymous	Met/M	Thr/T	ATG	ACG	Rv0078	DRR130199
86552	G	A	Nonsynonymous	GlT/E	Lys/K	GAG	AAG	Rv0078	DRR130238
86529	T	C	Nonsynonymous	Met/M	Thr/T	ATG	ACG	Rv0078	DRR188493
86529	T	C	Nonsynonymous	Met/M	Thr/T	ATG	ACG	Rv0078	DRR188529
86529	T	C	Nonsynonymous	Met/M	Thr/T	ATG	ACG	Rv0078	DRR188550
86529	T	C	Nonsynonymous	Met/M	Thr/T	ATG	ACG	Rv0078	DRR188584
86529	T	C	Nonsynonymous	Met/M	Thr/T	ATG	ACG	Rv0078	DRR188585
86529	T	C	Nonsynonymous	Met/M	Thr/T	ATG	ACG	Rv0078	DRR188625
86529	T	C	Nonsynonymous	Met/M	Thr/T	ATG	ACG	Rv0078	DRR188657
86552	G	A	Nonsynonymous	GlT/E	Lys/K	GAG	AAG	Rv0078	DRR188710
86529	T	C	Nonsynonymous	Met/M	Thr/T	ATG	ACG	Rv0078	DRR188727
86529	T	C	Nonsynonymous	Met/M	Thr/T	ATG	ACG	Rv0078	DRR188756
86781	G	A	Nonsynonymous	Gly/G	GlT/E	GGG	GAG	Rv0078	DRR188785
86529	T	C	Nonsynonymous	Met/M	Thr/T	ATG	ACG	Rv0078	DRR188888
86529	T	C	Nonsynonymous	Met/M	Thr/T	ATG	ACG	Rv0078	DRR188893
86529	T	C	Nonsynonymous	Met/M	Thr/T	ATG	ACG	Rv0078	DRR189021
86529	T	C	Nonsynonymous	Met/M	Thr/T	ATG	ACG	Rv0078	DRR189087
86529	T	C	Nonsynonymous	Met/M	Thr/T	ATG	ACG	Rv0078	DRR290121
87080	C	T	Nonsynonymous	Arg/R	Trp/W	CGG	TGG	Rv0078	ERR037540
86568	C	T	Nonsynonymous	Ala/A	Val/V	GCG	GTG	Rv0078	ERR1023319
86568	C	A	Nonsynonymous	Ala/A	GlT/E	GCG	GAG	Rv0078	ERR1034712
86568	C	A	Nonsynonymous	Ala/A	GlT/E	GCG	GAG	Rv0078	ERR1034734
86811	C	T	Nonsynonymous	Ala/A	Val/V	GCA	GTA	Rv0078	ERR1034927
86576	G	A	Nonsynonymous	GlT/E	Lys/K	GAG	AAG	Rv0078	ERR1034953
86811	C	T	Nonsynonymous	Ala/A	Val/V	GCA	GTA	Rv0078	ERR1034969
86576	G	A	Nonsynonymous	GlT/E	Lys/K	GAG	AAG	Rv0078	ERR1035000
86811	C	T	Nonsynonymous	Ala/A	Val/V	GCA	GTA	Rv0078	ERR1035009
86687	C	T	Nonsynonymous	Gln/Q	stop	CAA	TAA	Rv0078	ERR1035018	4.1.1.1
86576	G	A	Nonsynonymous	GlT/E	Lys/K	GAG	AAG	Rv0078	ERR1035052
87117	G	A	Nonsynonymous	Gly/G	GlT/E	GGG	GAG	Rv0078	ERR1035191
86811	C	T	Nonsynonymous	Ala/A	Val/V	GCA	GTA	Rv0078	ERR1035289
87107	C	T	Nonsynonymous	LeT/L	Phe/F	CTC	TTC	Rv0078	ERR1035306
86811	C	T	Nonsynonymous	Ala/A	Val/V	GCA	GTA	Rv0078	ERR108127
86718	A	G	Nonsynonymous	Asp/D	Gly/G	GAT	GGT	Rv0078	ERR1193839
87066	C	T	Nonsynonymous	Pro/P	LeT/L	CCC	CTC	Rv0078	ERR1193890
86718	A	G	Nonsynonymous	Asp/D	Gly/G	GAT	GGT	Rv0078	ERR1193905
86714	C	G	Nonsynonymous	Arg/R	Gly/G	CGC	GGC	Rv0078	ERR1199020
86828	C	T	Nonsynonymous	LeT/L	Phe/F	CTC	TTC	Rv0078	ERR1213834
86583	T	A	Nonsynonymous	LeT/L	Gln/Q	CTG	CAG	Rv0078	ERR1213878
86919	A	T	Nonsynonymous	Gln/Q	LeT/L	CAG	CTG	Rv0078	ERR1213919
86576	G	A	Nonsynonymous	GlT/E	Lys/K	GAG	AAG	Rv0078	ERR126642
86912	G	T	Nonsynonymous	Val/V	Phe/F	GTC	TTC	Rv0078	ERR1367639
86912	G	T	Nonsynonymous	Val/V	Phe/F	GTC	TTC	Rv0078	ERR1367644
86912	G	T	Nonsynonymous	Val/V	Phe/F	GTC	TTC	Rv0078	ERR1465753
86984	C	T	Nonsynonymous	Arg/R	Cys/C	CGT	TGT	Rv0078	ERR1465766
86726	G	A	Nonsynonymous	GlT/E	Lys/K	GAG	AAG	Rv0078	ERR1465851
87023	G	A	Nonsynonymous	Ala/A	Thr/T	GCG	ACG	Rv0078	ERR1465914
86726	G	A	Nonsynonymous	GlT/E	Lys/K	GAG	AAG	Rv0078	ERR1465971
86953	C	G	Nonsynonymous	Ile/I	Met/M	ATC	ATG	Rv0078	ERR1555040
86576	G	A	Nonsynonymous	GlT/E	Lys/K	GAG	AAG	Rv0078	ERR161102
86576	G	A	Nonsynonymous	GlT/E	Lys/K	GAG	AAG	Rv0078	ERR161179
86576	G	A	Nonsynonymous	GlT/E	Lys/K	GAG	AAG	Rv0078	ERR1633789
86576	G	A	Nonsynonymous	GlT/E	Lys/K	GAG	AAG	Rv0078	ERR1633798
86576	G	A	Nonsynonymous	GlT/E	Lys/K	GAG	AAG	Rv0078	ERR1633805
86576	G	A	Nonsynonymous	GlT/E	Lys/K	GAG	AAG	Rv0078	ERR1633810
86576	G	A	Nonsynonymous	GlT/E	Lys/K	GAG	AAG	Rv0078	ERR1633817
86576	G	A	Nonsynonymous	GlT/E	Lys/K	GAG	AAG	Rv0078	ERR1633821
86576	G	A	Nonsynonymous	GlT/E	Lys/K	GAG	AAG	Rv0078	ERR1633848
87080	C	T	Nonsynonymous	Arg/R	Trp/W	CGG	TGG	Rv0078	ERR1633908
86576	G	A	Nonsynonymous	GlT/E	Lys/K	GAG	AAG	Rv0078	ERR1633919
86576	G	A	Nonsynonymous	GlT/E	Lys/K	GAG	AAG	Rv0078	ERR1633931
86576	G	A	Nonsynonymous	GlT/E	Lys/K	GAG	AAG	Rv0078	ERR1633949
87043	G	C	Nonsynonymous	Met/M	Ile/I	ATG	ATC	Rv0078	ERR1633950
86966	C	T	Nonsynonymous	Arg/R	Trp/W	CGG	TGG	Rv0078	ERR1750873
86966	C	T	Nonsynonymous	Arg/R	Trp/W	CGG	TGG	Rv0078	ERR1750874
86576	G	A	Nonsynonymous	GlT/E	Lys/K	GAG	AAG	Rv0078	ERR1750881
86576	G	A	Nonsynonymous	GlT/E	Lys/K	GAG	AAG	Rv0078	ERR1750882
86966	C	T	Nonsynonymous	Arg/R	Trp/W	CGG	TGG	Rv0078	ERR1750887
86966	C	T	Nonsynonymous	Arg/R	Trp/W	CGG	TGG	Rv0078	ERR1750888
86576	G	A	Nonsynonymous	GlT/E	Lys/K	GAG	AAG	Rv0078	ERR1750897
86576	G	A	Nonsynonymous	GlT/E	Lys/K	GAG	AAG	Rv0078	ERR1750898
86576	G	A	Nonsynonymous	GlT/E	Lys/K	GAG	AAG	Rv0078	ERR1750899
86576	G	A	Nonsynonymous	GlT/E	Lys/K	GAG	AAG	Rv0078	ERR1750900
86576	G	A	Nonsynonymous	GlT/E	Lys/K	GAG	AAG	Rv0078	ERR1750914
86576	G	A	Nonsynonymous	GlT/E	Lys/K	GAG	AAG	Rv0078	ERR1750929
86576	G	A	Nonsynonymous	GlT/E	Lys/K	GAG	AAG	Rv0078	ERR1750930
86757	T	G	Nonsynonymous	Met/M	Arg/R	ATG	AGG	Rv0078	ERR181823
86576	G	A	Nonsynonymous	GlT/E	Lys/K	GAG	AAG	Rv0078	ERR182055
86576	G	A	Nonsynonymous	GlT/E	Lys/K	GAG	AAG	Rv0078	ERR1873392
86576	G	A	Nonsynonymous	GlT/E	Lys/K	GAG	AAG	Rv0078	ERR1873405
86576	G	A	Nonsynonymous	GlT/E	Lys/K	GAG	AAG	Rv0078	ERR1873506
86576	G	A	Nonsynonymous	GlT/E	Lys/K	GAG	AAG	Rv0078	ERR1873531
86777	T	G	Nonsynonymous	Ser/S	Ala/A	TCG	GCG	Rv0078	ERR2027280
86576	G	A	Nonsynonymous	GlT/E	Lys/K	GAG	AAG	Rv0078	ERR212092
86576	G	A	Nonsynonymous	GlT/E	Lys/K	GAG	AAG	Rv0078	ERR212095
86568	C	A	Nonsynonymous	Ala/A	GlT/E	GCG	GAG	Rv0078	ERR2124102
86576	G	A	Nonsynonymous	GlT/E	Lys/K	GAG	AAG	Rv0078	ERR216954
87032	G	C	Nonsynonymous	GlT/E	Gln/Q	GAG	CAG	Rv0078	ERR2184205
86576	G	A	Nonsynonymous	GlT/E	Lys/K	GAG	AAG	Rv0078	ERR2199751
86576	G	A	Nonsynonymous	GlT/E	Lys/K	GAG	AAG	Rv0078	ERR2199778
86576	G	A	Nonsynonymous	GlT/E	Lys/K	GAG	AAG	Rv0078	ERR2199805
86718	A	G	Nonsynonymous	Asp/D	Gly/G	GAT	GGT	Rv0078	ERR2199808
86718	A	G	Nonsynonymous	Asp/D	Gly/G	GAT	GGT	Rv0078	ERR2199809
86718	A	G	Nonsynonymous	Asp/D	Gly/G	GAT	GGT	Rv0078	ERR2199817
86718	A	G	Nonsynonymous	Asp/D	Gly/G	GAT	GGT	Rv0078	ERR2199823
86576	G	A	Nonsynonymous	GlT/E	Lys/K	GAG	AAG	Rv0078	ERR2199924
86576	G	A	Nonsynonymous	GlT/E	Lys/K	GAG	AAG	Rv0078	ERR2199935
86576	G	A	Nonsynonymous	GlT/E	Lys/K	GAG	AAG	Rv0078	ERR2199939
86576	G	A	Nonsynonymous	GlT/E	Lys/K	GAG	AAG	Rv0078	ERR2200001
86576	G	A	Nonsynonymous	GlT/E	Lys/K	GAG	AAG	Rv0078	ERR2200033
86576	G	A	Nonsynonymous	GlT/E	Lys/K	GAG	AAG	Rv0078	ERR2200060
86576	G	A	Nonsynonymous	GlT/E	Lys/K	GAG	AAG	Rv0078	ERR2200061
86576	G	A	Nonsynonymous	GlT/E	Lys/K	GAG	AAG	Rv0078	ERR2200064
86576	G	A	Nonsynonymous	GlT/E	Lys/K	GAG	AAG	Rv0078	ERR2200065
87066	C	T	Nonsynonymous	Pro/P	LeT/L	CCC	CTC	Rv0078	ERR2200117
86864	A	G	Nonsynonymous	Ile/I	Val/V	ATC	GTC	Rv0078	ERR2200122
86576	G	A	Nonsynonymous	GlT/E	Lys/K	GAG	AAG	Rv0078	ERR2200139
86576	G	A	Nonsynonymous	GlT/E	Lys/K	GAG	AAG	Rv0078	ERR221533
86576	G	A	Nonsynonymous	GlT/E	Lys/K	GAG	AAG	Rv0078	ERR221534
86781	G	A	Nonsynonymous	Gly/G	GlT/E	GGG	GAG	Rv0078	ERR2229321
86781	G	A	Nonsynonymous	Gly/G	GlT/E	GGG	GAG	Rv0078	ERR2229394
86784	C	G	Nonsynonymous	Ala/A	Gly/G	GCG	GGG	Rv0078	ERR2229554
86811	C	T	Nonsynonymous	Ala/A	Val/V	GCA	GTA	Rv0078	ERR2433000
86576	G	A	Nonsynonymous	GlT/E	Lys/K	GAG	AAG	Rv0078	ERR2433008
87026	C	T	Nonsynonymous	LeT/L	Phe/F	CTC	TTC	Rv0078	ERR2446112
87083	G	A	Nonsynonymous	GlT/E	Lys/K	GAG	AAG	Rv0078	ERR2446302
86726	G	A	Nonsynonymous	GlT/E	Lys/K	GAG	AAG	Rv0078	ERR2446451
86742	A	G	Nonsynonymous	Asp/D	Gly/G	GAC	GGC	Rv0078	ERR2503509
86790	C	T	Nonsynonymous	Thr/T	Met/M	ACG	ATG	Rv0078	ERR2503565
86814	C	A	Nonsynonymous	Ala/A	GlT/E	GCG	GAG	Rv0078	ERR2510326
87084	A	C	Nonsynonymous	GlT/E	Ala/A	GAG	GCG	Rv0078	ERR2510385
87084	A	C	Nonsynonymous	GlT/E	Ala/A	GAG	GCG	Rv0078	ERR2510536
86568	C	A	Nonsynonymous	Ala/A	GlT/E	GCG	GAG	Rv0078	ERR2510695
86568	C	A	Nonsynonymous	Ala/A	GlT/E	GCG	GAG	Rv0078	ERR2510734
86639	C	T	Nonsynonymous	Pro/P	Ser/S	CCG	TCG	Rv0078	ERR2510759
86568	C	A	Nonsynonymous	Ala/A	GlT/E	GCG	GAG	Rv0078	ERR2510793
86568	C	A	Nonsynonymous	Ala/A	GlT/E	GCG	GAG	Rv0078	ERR2510872
86568	C	A	Nonsynonymous	Ala/A	GlT/E	GCG	GAG	Rv0078	ERR2510874
86568	C	A	Nonsynonymous	Ala/A	GlT/E	GCG	GAG	Rv0078	ERR2510875
86987	C	G	Nonsynonymous	Gln/Q	GlT/E	CAA	GAA	Rv0078	ERR2512525
87084	A	C	Nonsynonymous	GlT/E	Ala/A	GAG	GCG	Rv0078	ERR2512577
86576	G	A	Nonsynonymous	GlT/E	Lys/K	GAG	AAG	Rv0078	ERR2512626
87084	A	C	Nonsynonymous	GlT/E	Ala/A	GAG	GCG	Rv0078	ERR2512663
86982	C	T	Nonsynonymous	Ala/A	Val/V	GCT	GTT	Rv0078	ERR2512666
87084	A	C	Nonsynonymous	GlT/E	Ala/A	GAG	GCG	Rv0078	ERR2512757
86768	G	C	Nonsynonymous	Val/V	LeT/L	GTC	CTC	Rv0078	ERR2512770
86768	G	C	Nonsynonymous	Val/V	LeT/L	GTC	CTC	Rv0078	ERR2512817
87008	C	A	Nonsynonymous	Gln/Q	Lys/K	CAG	AAG	Rv0078	ERR2512831
86982	C	T	Nonsynonymous	Ala/A	Val/V	GCT	GTT	Rv0078	ERR2512998
86592	G	C	Nonsynonymous	Gly/G	Ala/A	GGG	GCG	Rv0078	ERR2513001
86768	G	C	Nonsynonymous	Val/V	LeT/L	GTC	CTC	Rv0078	ERR2513040
86576	G	A	Nonsynonymous	GlT/E	Lys/K	GAG	AAG	Rv0078	ERR2513103
86882	G	T	Nonsynonymous	Val/V	Phe/F	GTC	TTC	Rv0078	ERR2513318
86768	G	C	Nonsynonymous	Val/V	LeT/L	GTC	CTC	Rv0078	ERR2513334
87084	A	C	Nonsynonymous	GlT/E	Ala/A	GAG	GCG	Rv0078	ERR2513372
86576	G	A	Nonsynonymous	GlT/E	Lys/K	GAG	AAG	Rv0078	ERR2513498
86768	G	C	Nonsynonymous	Val/V	LeT/L	GTC	CTC	Rv0078	ERR2513529
86982	C	T	Nonsynonymous	Ala/A	Val/V	GCT	GTT	Rv0078	ERR2513540
86987	C	G	Nonsynonymous	Gln/Q	GlT/E	CAA	GAA	Rv0078	ERR2513657
86592	G	A	Nonsynonymous	Gly/G	GlT/E	GGG	GAG	Rv0078	ERR2513749
86576	G	A	Nonsynonymous	GlT/E	Lys/K	GAG	AAG	Rv0078	ERR2513791
86982	C	T	Nonsynonymous	Ala/A	Val/V	GCT	GTT	Rv0078	ERR2513982
87101	C	T	Nonsynonymous	Arg/R	Cys/C	CGC	TGC	Rv0078	ERR2514038
87101	C	T	Nonsynonymous	Arg/R	Cys/C	CGC	TGC	Rv0078	ERR2514125
87081	G	C	Nonsynonymous	Arg/R	Pro/P	CGG	CCG	Rv0078	ERR2514264
86586	T	C	Nonsynonymous	Ile/I	Thr/T	ATC	ACC	Rv0078	ERR2514287
87101	C	T	Nonsynonymous	Arg/R	Cys/C	CGC	TGC	Rv0078	ERR2514305
86576	G	A	Nonsynonymous	GlT/E	Lys/K	GAG	AAG	Rv0078	ERR2514400
86592	G	A	Nonsynonymous	Gly/G	GlT/E	GGG	GAG	Rv0078	ERR2514538
87084	A	C	Nonsynonymous	GlT/E	Ala/A	GAG	GCG	Rv0078	ERR2514622
86768	G	C	Nonsynonymous	Val/V	LeT/L	GTC	CTC	Rv0078	ERR2514638
87084	A	C	Nonsynonymous	GlT/E	Ala/A	GAG	GCG	Rv0078	ERR2514760
86576	G	A	Nonsynonymous	GlT/E	Lys/K	GAG	AAG	Rv0078	ERR2514826
87084	A	C	Nonsynonymous	GlT/E	Ala/A	GAG	GCG	Rv0078	ERR2514863
86955	C	T	Nonsynonymous	Thr/T	Ile/I	ACC	ATC	Rv0078	ERR2514964
86750	G	A	Nonsynonymous	Ala/A	Thr/T	GCC	ACC	Rv0078	ERR2515005
87084	A	C	Nonsynonymous	GlT/E	Ala/A	GAG	GCG	Rv0078	ERR2515046
86576	G	A	Nonsynonymous	GlT/E	Lys/K	GAG	AAG	Rv0078	ERR2515154
86576	G	A	Nonsynonymous	GlT/E	Lys/K	GAG	AAG	Rv0078	ERR2515196
86576	G	A	Nonsynonymous	GlT/E	Lys/K	GAG	AAG	Rv0078	ERR2515203
86576	G	A	Nonsynonymous	GlT/E	Lys/K	GAG	AAG	Rv0078	ERR2515208
86576	G	A	Nonsynonymous	GlT/E	Lys/K	GAG	AAG	Rv0078	ERR2515212
86684	C	T	Nonsynonymous	His/H	Tyr/Y	CAC	TAC	Rv0078	ERR2515260
86576	G	A	Nonsynonymous	GlT/E	Lys/K	GAG	AAG	Rv0078	ERR2515262
86576	G	A	Nonsynonymous	GlT/E	Lys/K	GAG	AAG	Rv0078	ERR2515290
86576	G	A	Nonsynonymous	GlT/E	Lys/K	GAG	AAG	Rv0078	ERR2515294
86576	G	A	Nonsynonymous	GlT/E	Lys/K	GAG	AAG	Rv0078	ERR2515312
86576	G	A	Nonsynonymous	GlT/E	Lys/K	GAG	AAG	Rv0078	ERR2515315
86576	G	A	Nonsynonymous	GlT/E	Lys/K	GAG	AAG	Rv0078	ERR2515345
86576	G	A	Nonsynonymous	GlT/E	Lys/K	GAG	AAG	Rv0078	ERR2515346
87017	A	G	Nonsynonymous	Ile/I	Val/V	ATT	GTT	Rv0078	ERR2515352
86576	G	A	Nonsynonymous	GlT/E	Lys/K	GAG	AAG	Rv0078	ERR2515383
86576	G	A	Nonsynonymous	GlT/E	Lys/K	GAG	AAG	Rv0078	ERR2515386
86576	G	A	Nonsynonymous	GlT/E	Lys/K	GAG	AAG	Rv0078	ERR2515425
86576	G	A	Nonsynonymous	GlT/E	Lys/K	GAG	AAG	Rv0078	ERR2515474
86576	G	A	Nonsynonymous	GlT/E	Lys/K	GAG	AAG	Rv0078	ERR2515479
86576	G	A	Nonsynonymous	GlT/E	Lys/K	GAG	AAG	Rv0078	ERR2515515
87000	C	T	Nonsynonymous	Pro/P	LeT/L	CCG	CTG	Rv0078	ERR2515536
86576	G	A	Nonsynonymous	GlT/E	Lys/K	GAG	AAG	Rv0078	ERR2515552
86576	G	A	Nonsynonymous	GlT/E	Lys/K	GAG	AAG	Rv0078	ERR2515559
86576	G	A	Nonsynonymous	GlT/E	Lys/K	GAG	AAG	Rv0078	ERR2515594
86576	G	A	Nonsynonymous	GlT/E	Lys/K	GAG	AAG	Rv0078	ERR2515597
86576	G	A	Nonsynonymous	GlT/E	Lys/K	GAG	AAG	Rv0078	ERR2515598
86576	G	A	Nonsynonymous	GlT/E	Lys/K	GAG	AAG	Rv0078	ERR2515615
86576	G	A	Nonsynonymous	GlT/E	Lys/K	GAG	AAG	Rv0078	ERR2515663
86576	G	A	Nonsynonymous	GlT/E	Lys/K	GAG	AAG	Rv0078	ERR2515731
86576	G	A	Nonsynonymous	GlT/E	Lys/K	GAG	AAG	Rv0078	ERR2515747
86576	G	A	Nonsynonymous	GlT/E	Lys/K	GAG	AAG	Rv0078	ERR2515791
86576	G	A	Nonsynonymous	GlT/E	Lys/K	GAG	AAG	Rv0078	ERR2515794
86576	G	A	Nonsynonymous	GlT/E	Lys/K	GAG	AAG	Rv0078	ERR2515806
86576	G	A	Nonsynonymous	GlT/E	Lys/K	GAG	AAG	Rv0078	ERR2515826
86576	G	A	Nonsynonymous	GlT/E	Lys/K	GAG	AAG	Rv0078	ERR2515832
86576	G	A	Nonsynonymous	GlT/E	Lys/K	GAG	AAG	Rv0078	ERR2515850
86920	G	C	Nonsynonymous	Gln/Q	His/H	CAG	CAC	Rv0078	ERR2515856
86576	G	A	Nonsynonymous	GlT/E	Lys/K	GAG	AAG	Rv0078	ERR2515870
86576	G	A	Nonsynonymous	GlT/E	Lys/K	GAG	AAG	Rv0078	ERR2515872
86576	G	A	Nonsynonymous	GlT/E	Lys/K	GAG	AAG	Rv0078	ERR2515881
86576	G	A	Nonsynonymous	GlT/E	Lys/K	GAG	AAG	Rv0078	ERR2515890
86576	G	A	Nonsynonymous	GlT/E	Lys/K	GAG	AAG	Rv0078	ERR2515912
86576	G	A	Nonsynonymous	GlT/E	Lys/K	GAG	AAG	Rv0078	ERR2515961
86576	G	A	Nonsynonymous	GlT/E	Lys/K	GAG	AAG	Rv0078	ERR2515990
86576	G	A	Nonsynonymous	GlT/E	Lys/K	GAG	AAG	Rv0078	ERR2516020
86576	G	A	Nonsynonymous	GlT/E	Lys/K	GAG	AAG	Rv0078	ERR2516025
86576	G	A	Nonsynonymous	GlT/E	Lys/K	GAG	AAG	Rv0078	ERR2516029
86576	G	A	Nonsynonymous	GlT/E	Lys/K	GAG	AAG	Rv0078	ERR2516035
86576	G	A	Nonsynonymous	GlT/E	Lys/K	GAG	AAG	Rv0078	ERR2516061
86576	G	A	Nonsynonymous	GlT/E	Lys/K	GAG	AAG	Rv0078	ERR2516081
86576	G	A	Nonsynonymous	GlT/E	Lys/K	GAG	AAG	Rv0078	ERR2516085
86639	C	T	Nonsynonymous	Pro/P	Ser/S	CCG	TCG	Rv0078	ERR2516105
86629	G	C	Nonsynonymous	GlT/E	Asp/D	GAG	GAC	Rv0078	ERR2516394
86568	C	A	Nonsynonymous	Ala/A	GlT/E	GCG	GAG	Rv0078	ERR2516429
86568	C	A	Nonsynonymous	Ala/A	GlT/E	GCG	GAG	Rv0078	ERR2516460
86568	C	A	Nonsynonymous	Ala/A	GlT/E	GCG	GAG	Rv0078	ERR2516544
86568	C	A	Nonsynonymous	Ala/A	GlT/E	GCG	GAG	Rv0078	ERR2516595
86568	C	A	Nonsynonymous	Ala/A	GlT/E	GCG	GAG	Rv0078	ERR2516608
86568	C	A	Nonsynonymous	Ala/A	GlT/E	GCG	GAG	Rv0078	ERR2516614
86568	C	A	Nonsynonymous	Ala/A	GlT/E	GCG	GAG	Rv0078	ERR2516646
86568	C	A	Nonsynonymous	Ala/A	GlT/E	GCG	GAG	Rv0078	ERR2516649
86568	C	A	Nonsynonymous	Ala/A	GlT/E	GCG	GAG	Rv0078	ERR2516690
86568	C	A	Nonsynonymous	Ala/A	GlT/E	GCG	GAG	Rv0078	ERR2516705
87084	A	C	Nonsynonymous	GlT/E	Ala/A	GAG	GCG	Rv0078	ERR2516839
86726	G	A	Nonsynonymous	GlT/E	Lys/K	GAG	AAG	Rv0078	ERR2517247
87026	C	T	Nonsynonymous	LeT/L	Phe/F	CTC	TTC	Rv0078	ERR2517522
87083	G	A	Nonsynonymous	GlT/E	Lys/K	GAG	AAG	Rv0078	ERR2517617
86680	G	T	Nonsynonymous	Met/M	Ile/I	ATG	ATT	Rv0078	ERR2652942
86953	C	G	Nonsynonymous	Ile/I	Met/M	ATC	ATG	Rv0078	ERR2653001
86811	C	T	Nonsynonymous	Ala/A	Val/V	GCA	GTA	Rv0078	ERR2653065
86811	C	T	Nonsynonymous	Ala/A	Val/V	GCA	GTA	Rv0078	ERR2653083
86811	C	T	Nonsynonymous	Ala/A	Val/V	GCA	GTA	Rv0078	ERR2653158
86811	C	T	Nonsynonymous	Ala/A	Val/V	GCA	GTA	Rv0078	ERR2653181
86811	C	T	Nonsynonymous	Ala/A	Val/V	GCA	GTA	Rv0078	ERR2660430
86576	G	A	Nonsynonymous	GlT/E	Lys/K	GAG	AAG	Rv0078	ERR2660454
86576	G	A	Nonsynonymous	GlT/E	Lys/K	GAG	AAG	Rv0078	ERR2660497
86576	G	A	Nonsynonymous	GlT/E	Lys/K	GAG	AAG	Rv0078	ERR2660512
86576	G	A	Nonsynonymous	GlT/E	Lys/K	GAG	AAG	Rv0078	ERR2660514
86576	G	A	Nonsynonymous	GlT/E	Lys/K	GAG	AAG	Rv0078	ERR2660543
86784	C	G	Nonsynonymous	Ala/A	Gly/G	GCG	GGG	Rv0078	ERR2679307
86811	C	T	Nonsynonymous	Ala/A	Val/V	GCA	GTA	Rv0078	ERR2707212
86568	C	A	Nonsynonymous	Ala/A	GlT/E	GCG	GAG	Rv0078	ERR3132202
86576	G	A	Nonsynonymous	GlT/E	Lys/K	GAG	AAG	Rv0078	ERR3132266
86828	C	T	Nonsynonymous	LeT/L	Phe/F	CTC	TTC	Rv0078	ERR3132286
87066	C	G	Nonsynonymous	Pro/P	Arg/R	CCC	CGC	Rv0078	ERR3256172
86954	A	G	Nonsynonymous	Thr/T	Ala/A	ACC	GCC	Rv0078	ERR3275885
86742	A	G	Nonsynonymous	Asp/D	Gly/G	GAC	GGC	Rv0078	ERR3275886
86952	T	C	Nonsynonymous	Ile/I	Thr/T	ATC	ACC	Rv0078	ERR3275934
86541	G	A	Nonsynonymous	Arg/R	Lys/K	AGA	AAA	Rv0078	ERR3275982
86742	A	G	Nonsynonymous	Asp/D	Gly/G	GAC	GGC	Rv0078	ERR3276078
86568	C	A	Nonsynonymous	Ala/A	GlT/E	GCG	GAG	Rv0078	ERR3287506
86568	C	A	Nonsynonymous	Ala/A	GlT/E	GCG	GAG	Rv0078	ERR3287508
86568	C	A	Nonsynonymous	Ala/A	GlT/E	GCG	GAG	Rv0078	ERR3287510
86568	C	A	Nonsynonymous	Ala/A	GlT/E	GCG	GAG	Rv0078	ERR3287518
86568	C	A	Nonsynonymous	Ala/A	GlT/E	GCG	GAG	Rv0078	ERR3287520
86568	C	A	Nonsynonymous	Ala/A	GlT/E	GCG	GAG	Rv0078	ERR3287525
86568	C	A	Nonsynonymous	Ala/A	GlT/E	GCG	GAG	Rv0078	ERR3287526
86568	C	A	Nonsynonymous	Ala/A	GlT/E	GCG	GAG	Rv0078	ERR3287582
86568	C	A	Nonsynonymous	Ala/A	GlT/E	GCG	GAG	Rv0078	ERR3287614
86568	C	A	Nonsynonymous	Ala/A	GlT/E	GCG	GAG	Rv0078	ERR3287710
86568	C	A	Nonsynonymous	Ala/A	GlT/E	GCG	GAG	Rv0078	ERR3287764
86568	C	A	Nonsynonymous	Ala/A	GlT/E	GCG	GAG	Rv0078	ERR3287765
86568	C	A	Nonsynonymous	Ala/A	GlT/E	GCG	GAG	Rv0078	ERR3287775
86568	C	A	Nonsynonymous	Ala/A	GlT/E	GCG	GAG	Rv0078	ERR3287779
86568	C	A	Nonsynonymous	Ala/A	GlT/E	GCG	GAG	Rv0078	ERR3287794
86568	C	A	Nonsynonymous	Ala/A	GlT/E	GCG	GAG	Rv0078	ERR3287816
86568	C	A	Nonsynonymous	Ala/A	GlT/E	GCG	GAG	Rv0078	ERR3287817
86568	C	A	Nonsynonymous	Ala/A	GlT/E	GCG	GAG	Rv0078	ERR3287823
86568	C	A	Nonsynonymous	Ala/A	GlT/E	GCG	GAG	Rv0078	ERR3287824
86568	C	A	Nonsynonymous	Ala/A	GlT/E	GCG	GAG	Rv0078	ERR3287831
86568	C	A	Nonsynonymous	Ala/A	GlT/E	GCG	GAG	Rv0078	ERR3287833
86568	C	A	Nonsynonymous	Ala/A	GlT/E	GCG	GAG	Rv0078	ERR3287834
86568	C	A	Nonsynonymous	Ala/A	GlT/E	GCG	GAG	Rv0078	ERR3287836
86568	C	A	Nonsynonymous	Ala/A	GlT/E	GCG	GAG	Rv0078	ERR3287839
86568	C	A	Nonsynonymous	Ala/A	GlT/E	GCG	GAG	Rv0078	ERR3287849
86568	C	A	Nonsynonymous	Ala/A	GlT/E	GCG	GAG	Rv0078	ERR3287860
86568	C	A	Nonsynonymous	Ala/A	GlT/E	GCG	GAG	Rv0078	ERR3287865
86568	C	A	Nonsynonymous	Ala/A	GlT/E	GCG	GAG	Rv0078	ERR3287882
86714	C	A	Nonsynonymous	Arg/R	Ser/S	CGC	AGC	Rv0078	ERR3324325
86714	C	A	Nonsynonymous	Arg/R	Ser/S	CGC	AGC	Rv0078	ERR3324344
87084	A	C	Nonsynonymous	GlT/E	Ala/A	GAG	GCG	Rv0078	ERR3335727
87084	A	C	Nonsynonymous	GlT/E	Ala/A	GAG	GCG	Rv0078	ERR3335780
87084	A	C	Nonsynonymous	GlT/E	Ala/A	GAG	GCG	Rv0078	ERR3335789
87084	A	C	Nonsynonymous	GlT/E	Ala/A	GAG	GCG	Rv0078	ERR3335792
87084	A	C	Nonsynonymous	GlT/E	Ala/A	GAG	GCG	Rv0078	ERR3335796
87084	A	C	Nonsynonymous	GlT/E	Ala/A	GAG	GCG	Rv0078	ERR3335799
87084	A	C	Nonsynonymous	GlT/E	Ala/A	GAG	GCG	Rv0078	ERR3335803
86576	G	A	Nonsynonymous	GlT/E	Lys/K	GAG	AAG	Rv0078	ERR3340700
86576	G	A	Nonsynonymous	GlT/E	Lys/K	GAG	AAG	Rv0078	ERR3340710
86576	G	A	Nonsynonymous	GlT/E	Lys/K	GAG	AAG	Rv0078	ERR3340711
86576	G	A	Nonsynonymous	GlT/E	Lys/K	GAG	AAG	Rv0078	ERR3340712
86576	G	A	Nonsynonymous	GlT/E	Lys/K	GAG	AAG	Rv0078	ERR3340717
86576	G	A	Nonsynonymous	GlT/E	Lys/K	GAG	AAG	Rv0078	ERR3340724
86615	C	T	Nonsynonymous	Arg/R	Trp/W	CGG	TGG	Rv0078	ERR3470573
86792	C	G	Nonsynonymous	Pro/P	Ala/A	CCG	GCG	Rv0078	ERR3470599
86615	C	T	Nonsynonymous	Arg/R	Trp/W	CGG	TGG	Rv0078	ERR3470613
86929	C	G	Nonsynonymous	Ser/S	Arg/R	AGC	AGG	Rv0078	ERR3470657
86781	G	A	Nonsynonymous	Gly/G	GlT/E	GGG	GAG	Rv0078	ERR3639776
86784	C	G	Nonsynonymous	Ala/A	Gly/G	GCG	GGG	Rv0078	ERR3803809
86655	A	C	Nonsynonymous	GlT/E	Ala/A	GAG	GCG	Rv0078	ERR3804154
86799	A	C	Nonsynonymous	Asp/D	Ala/A	GAT	GCT	Rv0078	ERR3806625
86987	C	G	Nonsynonymous	Gln/Q	GlT/E	CAA	GAA	Rv0078	ERR400338
86576	G	A	Nonsynonymous	GlT/E	Lys/K	GAG	AAG	Rv0078	ERR4011975
86576	G	A	Nonsynonymous	GlT/E	Lys/K	GAG	AAG	Rv0078	ERR4011977
86576	G	A	Nonsynonymous	GlT/E	Lys/K	GAG	AAG	Rv0078	ERR4020190
86777	T	G	Nonsynonymous	Ser/S	Ala/A	TCG	GCG	Rv0078	ERR4020190
86576	G	A	Nonsynonymous	GlT/E	Lys/K	GAG	AAG	Rv0078	ERR4020191
86576	G	A	Nonsynonymous	GlT/E	Lys/K	GAG	AAG	Rv0078	ERR4020192
86576	G	A	Nonsynonymous	GlT/E	Lys/K	GAG	AAG	Rv0078	ERR4020193
86777	T	G	Nonsynonymous	Ser/S	Ala/A	TCG	GCG	Rv0078	ERR4020193
86576	G	A	Nonsynonymous	GlT/E	Lys/K	GAG	AAG	Rv0078	ERR4020194
86576	G	A	Nonsynonymous	GlT/E	Lys/K	GAG	AAG	Rv0078	ERR4020195
86576	G	A	Nonsynonymous	GlT/E	Lys/K	GAG	AAG	Rv0078	ERR4020196
86943	A	G	Nonsynonymous	GlT/E	Gly/G	GAA	GGA	Rv0078	ERR4024556
86568	C	A	Nonsynonymous	Ala/A	GlT/E	GCG	GAG	Rv0078	ERR4024561
86568	C	A	Nonsynonymous	Ala/A	GlT/E	GCG	GAG	Rv0078	ERR4024587
86568	C	A	Nonsynonymous	Ala/A	GlT/E	GCG	GAG	Rv0078	ERR4024592
86568	C	A	Nonsynonymous	Ala/A	GlT/E	GCG	GAG	Rv0078	ERR4024833
86568	C	A	Nonsynonymous	Ala/A	GlT/E	GCG	GAG	Rv0078	ERR4024862
86568	C	A	Nonsynonymous	Ala/A	GlT/E	GCG	GAG	Rv0078	ERR4024992
86778	C	T	Nonsynonymous	Ser/S	LeT/L	TCG	TTG	Rv0078	ERR4025031
86568	C	A	Nonsynonymous	Ala/A	GlT/E	GCG	GAG	Rv0078	ERR4025147
86576	G	A	Nonsynonymous	GlT/E	Lys/K	GAG	AAG	Rv0078	ERR4095819
86576	G	A	Nonsynonymous	GlT/E	Lys/K	GAG	AAG	Rv0078	ERR4095820
86568	C	A	Nonsynonymous	Ala/A	GlT/E	GCG	GAG	Rv0078	ERR4178160
86568	C	A	Nonsynonymous	Ala/A	GlT/E	GCG	GAG	Rv0078	ERR4178198
86568	C	A	Nonsynonymous	Ala/A	GlT/E	GCG	GAG	Rv0078	ERR4178276
86777	T	G	Nonsynonymous	Ser/S	Ala/A	TCG	GCG	Rv0078	ERR4383953
86718	A	G	Nonsynonymous	Asp/D	Gly/G	GAT	GGT	Rv0078	ERR4407454
86576	G	A	Nonsynonymous	GlT/E	Lys/K	GAG	AAG	Rv0078	ERR4423709
86576	G	A	Nonsynonymous	GlT/E	Lys/K	GAG	AAG	Rv0078	ERR4423717
86982	C	T	Nonsynonymous	Ala/A	Val/V	GCT	GTT	Rv0078	ERR4423720
86576	G	A	Nonsynonymous	GlT/E	Lys/K	GAG	AAG	Rv0078	ERR4423723
86576	G	A	Nonsynonymous	GlT/E	Lys/K	GAG	AAG	Rv0078	ERR4423734
86576	G	A	Nonsynonymous	GlT/E	Lys/K	GAG	AAG	Rv0078	ERR4423740
86576	G	A	Nonsynonymous	GlT/E	Lys/K	GAG	AAG	Rv0078	ERR4423763
86576	G	A	Nonsynonymous	GlT/E	Lys/K	GAG	AAG	Rv0078	ERR4423764
87084	A	C	Nonsynonymous	GlT/E	Ala/A	GAG	GCG	Rv0078	ERR4553559
86706	C	T	Nonsynonymous	Ala/A	Val/V	GCA	GTA	Rv0078	ERR4553699
86777	T	G	Nonsynonymous	Ser/S	Ala/A	TCG	GCG	Rv0078	ERR4553699
87084	A	C	Nonsynonymous	GlT/E	Ala/A	GAG	GCG	Rv0078	ERR4553819
86706	C	T	Nonsynonymous	Ala/A	Val/V	GCA	GTA	Rv0078	ERR4553941
86864	A	G	Nonsynonymous	Ile/I	Val/V	ATC	GTC	Rv0078	ERR4618952
86864	A	G	Nonsynonymous	Ile/I	Val/V	ATC	GTC	Rv0078	ERR4627394
86864	A	G	Nonsynonymous	Ile/I	Val/V	ATC	GTC	Rv0078	ERR4627395
86864	A	G	Nonsynonymous	Ile/I	Val/V	ATC	GTC	Rv0078	ERR4627396
86576	G	A	Nonsynonymous	GlT/E	Lys/K	GAG	AAG	Rv0078	ERR473286
86864	A	G	Nonsynonymous	Ile/I	Val/V	ATC	GTC	Rv0078	ERR4769516
86864	A	G	Nonsynonymous	Ile/I	Val/V	ATC	GTC	Rv0078	ERR4769546
86982	C	T	Nonsynonymous	Ala/A	Val/V	GCT	GTT	Rv0078	ERR4796309
86777	T	G	Nonsynonymous	Ser/S	Ala/A	TCG	GCG	Rv0078	ERR4796327
87084	A	C	Nonsynonymous	GlT/E	Ala/A	GAG	GCG	Rv0078	ERR4796476
86777	T	G	Nonsynonymous	Ser/S	Ala/A	TCG	GCG	Rv0078	ERR4796568
86777	T	G	Nonsynonymous	Ser/S	Ala/A	TCG	GCG	Rv0078	ERR4796594
86777	T	G	Nonsynonymous	Ser/S	Ala/A	TCG	GCG	Rv0078	ERR4796609
86777	T	G	Nonsynonymous	Ser/S	Ala/A	TCG	GCG	Rv0078	ERR4796695
87112	C	G	Nonsynonymous	Ile/I	Met/M	ATC	ATG	Rv0078	ERR4796728
86777	T	G	Nonsynonymous	Ser/S	Ala/A	TCG	GCG	Rv0078	ERR4796734
86777	T	G	Nonsynonymous	Ser/S	Ala/A	TCG	GCG	Rv0078	ERR4796758
86777	T	G	Nonsynonymous	Ser/S	Ala/A	TCG	GCG	Rv0078	ERR4796761
86777	T	G	Nonsynonymous	Ser/S	Ala/A	TCG	GCG	Rv0078	ERR4796939
86777	T	G	Nonsynonymous	Ser/S	Ala/A	TCG	GCG	Rv0078	ERR4797152
86777	T	G	Nonsynonymous	Ser/S	Ala/A	TCG	GCG	Rv0078	ERR4797167
86777	T	G	Nonsynonymous	Ser/S	Ala/A	TCG	GCG	Rv0078	ERR4797176
86777	T	G	Nonsynonymous	Ser/S	Ala/A	TCG	GCG	Rv0078	ERR4797189
86777	T	G	Nonsynonymous	Ser/S	Ala/A	TCG	GCG	Rv0078	ERR4797194
86777	T	G	Nonsynonymous	Ser/S	Ala/A	TCG	GCG	Rv0078	ERR4797195
86777	T	G	Nonsynonymous	Ser/S	Ala/A	TCG	GCG	Rv0078	ERR4797214
86777	T	G	Nonsynonymous	Ser/S	Ala/A	TCG	GCG	Rv0078	ERR4797257
87084	A	C	Nonsynonymous	GlT/E	Ala/A	GAG	GCG	Rv0078	ERR4797312
86696	G	A	Nonsynonymous	Asp/D	Asn/N	GAT	AAT	Rv0078	ERR4797424
86696	G	A	Nonsynonymous	Asp/D	Asn/N	GAT	AAT	Rv0078	ERR4797532
86766	T	C	Nonsynonymous	LeT/L	Ser/S	TTG	TCG	Rv0078	ERR4797576
86777	T	G	Nonsynonymous	Ser/S	Ala/A	TCG	GCG	Rv0078	ERR4797600
86711	T	C	Nonsynonymous	Phe/F	LeT/L	TTC	CTC	Rv0078	ERR4797958
87084	A	C	Nonsynonymous	GlT/E	Ala/A	GAG	GCG	Rv0078	ERR4798083
86711	T	C	Nonsynonymous	Phe/F	LeT/L	TTC	CTC	Rv0078	ERR4798118
86939	A	T	Nonsynonymous	Thr/T	Ser/S	ACC	TCC	Rv0078	ERR4798263
86777	T	G	Nonsynonymous	Ser/S	Ala/A	TCG	GCG	Rv0078	ERR4798370
86777	T	G	Nonsynonymous	Ser/S	Ala/A	TCG	GCG	Rv0078	ERR4798426
86592	G	A	Nonsynonymous	Gly/G	GlT/E	GGG	GAG	Rv0078	ERR4798437
86777	T	G	Nonsynonymous	Ser/S	Ala/A	TCG	GCG	Rv0078	ERR4798439
86777	T	G	Nonsynonymous	Ser/S	Ala/A	TCG	GCG	Rv0078	ERR4798440
86777	T	G	Nonsynonymous	Ser/S	Ala/A	TCG	GCG	Rv0078	ERR4798451
86777	T	G	Nonsynonymous	Ser/S	Ala/A	TCG	GCG	Rv0078	ERR4798485
86777	T	G	Nonsynonymous	Ser/S	Ala/A	TCG	GCG	Rv0078	ERR4798492
86777	T	G	Nonsynonymous	Ser/S	Ala/A	TCG	GCG	Rv0078	ERR4798499
86777	T	G	Nonsynonymous	Ser/S	Ala/A	TCG	GCG	Rv0078	ERR4798513
86777	T	G	Nonsynonymous	Ser/S	Ala/A	TCG	GCG	Rv0078	ERR4798522
87084	A	C	Nonsynonymous	GlT/E	Ala/A	GAG	GCG	Rv0078	ERR4798552
87099	T	G	Nonsynonymous	LeT/L	Arg/R	CTG	CGG	Rv0078	ERR4798629
87099	T	G	Nonsynonymous	LeT/L	Arg/R	CTG	CGG	Rv0078	ERR4798678
86672	G	T	Nonsynonymous	Gly/G	Trp/W	GGG	TGG	Rv0078	ERR4798713
86901	G	C	Nonsynonymous	Gly/G	Ala/A	GGT	GCT	Rv0078	ERR4798841
87084	A	C	Nonsynonymous	GlT/E	Ala/A	GAG	GCG	Rv0078	ERR4798965
86940	C	G	Nonsynonymous	Thr/T	Ser/S	ACC	AGC	Rv0078	ERR4798971
86696	G	A	Nonsynonymous	Asp/D	Asn/N	GAT	AAT	Rv0078	ERR4799105
86802	C	T	Nonsynonymous	Ala/A	Val/V	GCA	GTA	Rv0078	ERR4799197
86777	T	G	Nonsynonymous	Ser/S	Ala/A	TCG	GCG	Rv0078	ERR4799215
86777	T	G	Nonsynonymous	Ser/S	Ala/A	TCG	GCG	Rv0078	ERR4799250
86777	T	G	Nonsynonymous	Ser/S	Ala/A	TCG	GCG	Rv0078	ERR4799294
86982	C	T	Nonsynonymous	Ala/A	Val/V	GCT	GTT	Rv0078	ERR4799832
86750	G	A	Nonsynonymous	Ala/A	Thr/T	GCC	ACC	Rv0078	ERR4799905
86982	C	T	Nonsynonymous	Ala/A	Val/V	GCT	GTT	Rv0078	ERR4799940
87054	C	G	Nonsynonymous	Thr/T	Ser/S	ACC	AGC	Rv0078	ERR4799954
86849	G	A	Nonsynonymous	GlT/E	Lys/K	GAG	AAG	Rv0078	ERR4799998
86592	G	A	Nonsynonymous	Gly/G	GlT/E	GGG	GAG	Rv0078	ERR4800133
86939	A	T	Nonsynonymous	Thr/T	Ser/S	ACC	TCC	Rv0078	ERR4800154
86586	T	C	Nonsynonymous	Ile/I	Thr/T	ATC	ACC	Rv0078	ERR4800329
87084	A	C	Nonsynonymous	GlT/E	Ala/A	GAG	GCG	Rv0078	ERR4800355
86777	T	G	Nonsynonymous	Ser/S	Ala/A	TCG	GCG	Rv0078	ERR4800537
86777	T	G	Nonsynonymous	Ser/S	Ala/A	TCG	GCG	Rv0078	ERR4800602
86777	T	G	Nonsynonymous	Ser/S	Ala/A	TCG	GCG	Rv0078	ERR4800608
86777	T	G	Nonsynonymous	Ser/S	Ala/A	TCG	GCG	Rv0078	ERR4800654
86777	T	G	Nonsynonymous	Ser/S	Ala/A	TCG	GCG	Rv0078	ERR4800660
86777	T	G	Nonsynonymous	Ser/S	Ala/A	TCG	GCG	Rv0078	ERR4800679
86777	T	G	Nonsynonymous	Ser/S	Ala/A	TCG	GCG	Rv0078	ERR4800681
86777	T	G	Nonsynonymous	Ser/S	Ala/A	TCG	GCG	Rv0078	ERR4800686
86777	T	G	Nonsynonymous	Ser/S	Ala/A	TCG	GCG	Rv0078	ERR4800700
86777	T	G	Nonsynonymous	Ser/S	Ala/A	TCG	GCG	Rv0078	ERR4800702
86777	T	G	Nonsynonymous	Ser/S	Ala/A	TCG	GCG	Rv0078	ERR4800710
86576	G	A	Nonsynonymous	GlT/E	Lys/K	GAG	AAG	Rv0078	ERR4809065
86576	G	A	Nonsynonymous	GlT/E	Lys/K	GAG	AAG	Rv0078	ERR4809071
86576	G	A	Nonsynonymous	GlT/E	Lys/K	GAG	AAG	Rv0078	ERR4809073
86576	G	A	Nonsynonymous	GlT/E	Lys/K	GAG	AAG	Rv0078	ERR4809085
86576	G	A	Nonsynonymous	GlT/E	Lys/K	GAG	AAG	Rv0078	ERR4809087
87080	C	T	Nonsynonymous	Arg/R	Trp/W	CGG	TGG	Rv0078	ERR4809093
86576	G	A	Nonsynonymous	GlT/E	Lys/K	GAG	AAG	Rv0078	ERR4809094
87080	C	T	Nonsynonymous	Arg/R	Trp/W	CGG	TGG	Rv0078	ERR4809095
86576	G	A	Nonsynonymous	GlT/E	Lys/K	GAG	AAG	Rv0078	ERR4809101
86576	G	A	Nonsynonymous	GlT/E	Lys/K	GAG	AAG	Rv0078	ERR4809121
86576	G	A	Nonsynonymous	GlT/E	Lys/K	GAG	AAG	Rv0078	ERR4809125
86911	C	G	Nonsynonymous	Asp/D	GlT/E	GAC	GAG	Rv0078	ERR4809126
87080	C	T	Nonsynonymous	Arg/R	Trp/W	CGG	TGG	Rv0078	ERR4809142
86576	G	A	Nonsynonymous	GlT/E	Lys/K	GAG	AAG	Rv0078	ERR4809144
86576	G	A	Nonsynonymous	GlT/E	Lys/K	GAG	AAG	Rv0078	ERR4809172
86966	C	T	Nonsynonymous	Arg/R	Trp/W	CGG	TGG	Rv0078	ERR4809180
86576	G	A	Nonsynonymous	GlT/E	Lys/K	GAG	AAG	Rv0078	ERR4809200
86576	G	A	Nonsynonymous	GlT/E	Lys/K	GAG	AAG	Rv0078	ERR4809202
86576	G	A	Nonsynonymous	GlT/E	Lys/K	GAG	AAG	Rv0078	ERR4809230
86576	G	A	Nonsynonymous	GlT/E	Lys/K	GAG	AAG	Rv0078	ERR4809273
86576	G	A	Nonsynonymous	GlT/E	Lys/K	GAG	AAG	Rv0078	ERR4809291
86970	C	A	Nonsynonymous	Ala/A	Asp/D	GCC	GAC	Rv0078	ERR4810510
86625	C	T	Nonsynonymous	Ala/A	Val/V	GCG	GTG	Rv0078	ERR4810528
86578	G	C	Nonsynonymous	GlT/E	Asp/D	GAG	GAC	Rv0078	ERR4810539
86919	A	C	Nonsynonymous	Gln/Q	Pro/P	CAG	CCG	Rv0078	ERR4810569
86865	T	C	Nonsynonymous	Ile/I	Thr/T	ATC	ACC	Rv0078	ERR4810821
86625	C	T	Nonsynonymous	Ala/A	Val/V	GCG	GTG	Rv0078	ERR4810854
87047	A	G	Nonsynonymous	Ile/I	Val/V	ATC	GTC	Rv0078	ERR4810859
87047	A	G	Nonsynonymous	Ile/I	Val/V	ATC	GTC	Rv0078	ERR4810862
86680	G	T	Nonsynonymous	Met/M	Ile/I	ATG	ATT	Rv0078	ERR4810981
87047	A	G	Nonsynonymous	Ile/I	Val/V	ATC	GTC	Rv0078	ERR4811002
86784	C	G	Nonsynonymous	Ala/A	Gly/G	GCG	GGG	Rv0078	ERR4811398
86784	C	G	Nonsynonymous	Ala/A	Gly/G	GCG	GGG	Rv0078	ERR4811415
86784	C	G	Nonsynonymous	Ala/A	Gly/G	GCG	GGG	Rv0078	ERR4811420
86784	C	G	Nonsynonymous	Ala/A	Gly/G	GCG	GGG	Rv0078	ERR4811421
86784	C	G	Nonsynonymous	Ala/A	Gly/G	GCG	GGG	Rv0078	ERR4811442
86784	C	G	Nonsynonymous	Ala/A	Gly/G	GCG	GGG	Rv0078	ERR4811449
86784	C	G	Nonsynonymous	Ala/A	Gly/G	GCG	GGG	Rv0078	ERR4811458
86568	C	A	Nonsynonymous	Ala/A	GlT/E	GCG	GAG	Rv0078	ERR4811959
86904	T	G	Nonsynonymous	Phe/F	Cys/C	TTC	TGC	Rv0078	ERR4812009
87034	G	C	Nonsynonymous	GlT/E	Asp/D	GAG	GAC	Rv0078	ERR4812088
87034	G	C	Nonsynonymous	GlT/E	Asp/D	GAG	GAC	Rv0078	ERR4812119
86568	C	A	Nonsynonymous	Ala/A	GlT/E	GCG	GAG	Rv0078	ERR4812171
86597	C	T	Nonsynonymous	Arg/R	Cys/C	CGC	TGC	Rv0078	ERR4812206
86568	C	A	Nonsynonymous	Ala/A	GlT/E	GCG	GAG	Rv0078	ERR4812593
86568	C	A	Nonsynonymous	Ala/A	GlT/E	GCG	GAG	Rv0078	ERR4812815
87062	G	T	Nonsynonymous	Asp/D	Tyr/Y	GAC	TAC	Rv0078	ERR4812835
86568	C	A	Nonsynonymous	Ala/A	GlT/E	GCG	GAG	Rv0078	ERR4812980
86568	C	A	Nonsynonymous	Ala/A	GlT/E	GCG	GAG	Rv0078	ERR4813026
86568	C	A	Nonsynonymous	Ala/A	GlT/E	GCG	GAG	Rv0078	ERR4813083
86568	C	A	Nonsynonymous	Ala/A	GlT/E	GCG	GAG	Rv0078	ERR4813097
86568	C	A	Nonsynonymous	Ala/A	GlT/E	GCG	GAG	Rv0078	ERR4813101
86568	C	A	Nonsynonymous	Ala/A	GlT/E	GCG	GAG	Rv0078	ERR4813105
86568	C	A	Nonsynonymous	Ala/A	GlT/E	GCG	GAG	Rv0078	ERR4813141
86568	C	A	Nonsynonymous	Ala/A	GlT/E	GCG	GAG	Rv0078	ERR4813142
86568	C	A	Nonsynonymous	Ala/A	GlT/E	GCG	GAG	Rv0078	ERR4813144
86568	C	A	Nonsynonymous	Ala/A	GlT/E	GCG	GAG	Rv0078	ERR4813165
86568	C	A	Nonsynonymous	Ala/A	GlT/E	GCG	GAG	Rv0078	ERR4813166
86568	C	A	Nonsynonymous	Ala/A	GlT/E	GCG	GAG	Rv0078	ERR4813167
86568	C	A	Nonsynonymous	Ala/A	GlT/E	GCG	GAG	Rv0078	ERR4813191
86568	C	A	Nonsynonymous	Ala/A	GlT/E	GCG	GAG	Rv0078	ERR4813196
86568	C	A	Nonsynonymous	Ala/A	GlT/E	GCG	GAG	Rv0078	ERR4813197
86568	C	A	Nonsynonymous	Ala/A	GlT/E	GCG	GAG	Rv0078	ERR4813209
86568	C	A	Nonsynonymous	Ala/A	GlT/E	GCG	GAG	Rv0078	ERR4813422
86778	C	T	Nonsynonymous	Ser/S	LeT/L	TCG	TTG	Rv0078	ERR4813434
86568	C	A	Nonsynonymous	Ala/A	GlT/E	GCG	GAG	Rv0078	ERR4813610
86897	G	A	Nonsynonymous	Ala/A	Thr/T	GCG	ACG	Rv0078	ERR4814040
87084	A	C	Nonsynonymous	GlT/E	Ala/A	GAG	GCG	Rv0078	ERR4814387
87084	A	C	Nonsynonymous	GlT/E	Ala/A	GAG	GCG	Rv0078	ERR4814509
86539	G	T	Nonsynonymous	Lys/K	Asn/N	AAG	AAT	Rv0078	ERR4814516
86856	G	A	Nonsynonymous	Arg/R	His/H	CGT	CAT	Rv0078	ERR4814533
86856	G	A	Nonsynonymous	Arg/R	His/H	CGT	CAT	Rv0078	ERR4814558
87084	A	C	Nonsynonymous	GlT/E	Ala/A	GAG	GCG	Rv0078	ERR4814698
87084	A	C	Nonsynonymous	GlT/E	Ala/A	GAG	GCG	Rv0078	ERR4814718
86576	G	A	Nonsynonymous	GlT/E	Lys/K	GAG	AAG	Rv0078	ERR4814887
86994	T	G	Nonsynonymous	Val/V	Gly/G	GTG	GGG	Rv0078	ERR4814992
86639	C	T	Nonsynonymous	Pro/P	Ser/S	CCG	TCG	Rv0078	ERR4815085
86726	G	A	Nonsynonymous	GlT/E	Lys/K	GAG	AAG	Rv0078	ERR4815091
87084	A	C	Nonsynonymous	GlT/E	Ala/A	GAG	GCG	Rv0078	ERR4815106
87084	A	C	Nonsynonymous	GlT/E	Ala/A	GAG	GCG	Rv0078	ERR4815206
86994	T	G	Nonsynonymous	Val/V	Gly/G	GTG	GGG	Rv0078	ERR4815211
87084	A	C	Nonsynonymous	GlT/E	Ala/A	GAG	GCG	Rv0078	ERR4815267
86864	A	G	Nonsynonymous	Ile/I	Val/V	ATC	GTC	Rv0078	ERR4815315
86592	G	A	Nonsynonymous	Gly/G	GlT/E	GGG	GAG	Rv0078	ERR4815375
86576	G	A	Nonsynonymous	GlT/E	Lys/K	GAG	AAG	Rv0078	ERR4815395
86864	A	G	Nonsynonymous	Ile/I	Val/V	ATC	GTC	Rv0078	ERR4815529
86982	C	T	Nonsynonymous	Ala/A	Val/V	GCT	GTT	Rv0078	ERR4815942
86864	A	G	Nonsynonymous	Ile/I	Val/V	ATC	GTC	Rv0078	ERR4816083
86982	C	T	Nonsynonymous	Ala/A	Val/V	GCT	GTT	Rv0078	ERR4816101
86864	A	G	Nonsynonymous	Ile/I	Val/V	ATC	GTC	Rv0078	ERR4816200
86982	C	T	Nonsynonymous	Ala/A	Val/V	GCT	GTT	Rv0078	ERR4816293
86576	G	A	Nonsynonymous	GlT/E	Lys/K	GAG	AAG	Rv0078	ERR4816520
86718	A	G	Nonsynonymous	Asp/D	Gly/G	GAT	GGT	Rv0078	ERR4816558
86576	G	A	Nonsynonymous	GlT/E	Lys/K	GAG	AAG	Rv0078	ERR4816633
86742	A	G	Nonsynonymous	Asp/D	Gly/G	GAC	GGC	Rv0078	ERR4816636
86864	A	G	Nonsynonymous	Ile/I	Val/V	ATC	GTC	Rv0078	ERR4816690
87084	A	C	Nonsynonymous	GlT/E	Ala/A	GAG	GCG	Rv0078	ERR4816773
86798	G	A	Nonsynonymous	Asp/D	Asn/N	GAT	AAT	Rv0078	ERR4816798
86576	G	A	Nonsynonymous	GlT/E	Lys/K	GAG	AAG	Rv0078	ERR4816920
86576	G	A	Nonsynonymous	GlT/E	Lys/K	GAG	AAG	Rv0078	ERR4816925
86864	A	G	Nonsynonymous	Ile/I	Val/V	ATC	GTC	Rv0078	ERR4817032
86982	C	T	Nonsynonymous	Ala/A	Val/V	GCT	GTT	Rv0078	ERR4817174
86750	G	A	Nonsynonymous	Ala/A	Thr/T	GCC	ACC	Rv0078	ERR4817187
86576	G	A	Nonsynonymous	GlT/E	Lys/K	GAG	AAG	Rv0078	ERR4817431
86591	G	T	Nonsynonymous	Gly/G	Trp/W	GGG	TGG	Rv0078	ERR4817435
86864	A	G	Nonsynonymous	Ile/I	Val/V	ATC	GTC	Rv0078	ERR4817596
87084	A	C	Nonsynonymous	GlT/E	Ala/A	GAG	GCG	Rv0078	ERR4817686
86759	G	A	Nonsynonymous	Ala/A	Thr/T	GCC	ACC	Rv0078	ERR4817741
87084	A	C	Nonsynonymous	GlT/E	Ala/A	GAG	GCG	Rv0078	ERR4817960
86576	G	A	Nonsynonymous	GlT/E	Lys/K	GAG	AAG	Rv0078	ERR4817984
87084	A	C	Nonsynonymous	GlT/E	Ala/A	GAG	GCG	Rv0078	ERR4818048
86994	T	G	Nonsynonymous	Val/V	Gly/G	GTG	GGG	Rv0078	ERR4818378
86982	C	T	Nonsynonymous	Ala/A	Val/V	GCT	GTT	Rv0078	ERR4818396
86966	C	T	Nonsynonymous	Arg/R	Trp/W	CGG	TGG	Rv0078	ERR4818515
86856	G	A	Nonsynonymous	Arg/R	His/H	CGT	CAT	Rv0078	ERR4818596
87017	A	G	Nonsynonymous	Ile/I	Val/V	ATT	GTT	Rv0078	ERR4818596
87084	A	C	Nonsynonymous	GlT/E	Ala/A	GAG	GCG	Rv0078	ERR4818803
86864	A	G	Nonsynonymous	Ile/I	Val/V	ATC	GTC	Rv0078	ERR4818896
86982	C	T	Nonsynonymous	Ala/A	Val/V	GCT	GTT	Rv0078	ERR4819075
86987	C	G	Nonsynonymous	Gln/Q	GlT/E	CAA	GAA	Rv0078	ERR4819133
86798	G	A	Nonsynonymous	Asp/D	Asn/N	GAT	AAT	Rv0078	ERR4819143
86864	A	G	Nonsynonymous	Ile/I	Val/V	ATC	GTC	Rv0078	ERR4819186
87084	A	C	Nonsynonymous	GlT/E	Ala/A	GAG	GCG	Rv0078	ERR4819425
86994	T	G	Nonsynonymous	Val/V	Gly/G	GTG	GGG	Rv0078	ERR4819432
86726	G	A	Nonsynonymous	GlT/E	Lys/K	GAG	AAG	Rv0078	ERR4819470
86576	G	A	Nonsynonymous	GlT/E	Lys/K	GAG	AAG	Rv0078	ERR4819508
86639	C	T	Nonsynonymous	Pro/P	Ser/S	CCG	TCG	Rv0078	ERR4819552
87084	A	C	Nonsynonymous	GlT/E	Ala/A	GAG	GCG	Rv0078	ERR4819563
86994	T	G	Nonsynonymous	Val/V	Gly/G	GTG	GGG	Rv0078	ERR4819594
86864	A	G	Nonsynonymous	Ile/I	Val/V	ATC	GTC	Rv0078	ERR4819660
86576	G	A	Nonsynonymous	GlT/E	Lys/K	GAG	AAG	Rv0078	ERR4819695
86576	G	A	Nonsynonymous	GlT/E	Lys/K	GAG	AAG	Rv0078	ERR4819719
86591	G	T	Nonsynonymous	Gly/G	Trp/W	GGG	TGG	Rv0078	ERR4819772
86742	A	G	Nonsynonymous	Asp/D	Gly/G	GAC	GGC	Rv0078	ERR4819916
86576	G	A	Nonsynonymous	GlT/E	Lys/K	GAG	AAG	Rv0078	ERR4820048
86994	T	G	Nonsynonymous	Val/V	Gly/G	GTG	GGG	Rv0078	ERR4820115
86639	C	T	Nonsynonymous	Pro/P	Ser/S	CCG	TCG	Rv0078	ERR4820321
86576	G	A	Nonsynonymous	GlT/E	Lys/K	GAG	AAG	Rv0078	ERR4820485
87084	A	C	Nonsynonymous	GlT/E	Ala/A	GAG	GCG	Rv0078	ERR4820567
86576	G	A	Nonsynonymous	GlT/E	Lys/K	GAG	AAG	Rv0078	ERR4820604
87084	A	C	Nonsynonymous	GlT/E	Ala/A	GAG	GCG	Rv0078	ERR4820630
86576	G	A	Nonsynonymous	GlT/E	Lys/K	GAG	AAG	Rv0078	ERR4820800
86982	C	T	Nonsynonymous	Ala/A	Val/V	GCT	GTT	Rv0078	ERR4821194
86568	C	T	Nonsynonymous	Ala/A	Val/V	GCG	GTG	Rv0078	ERR4821205
86982	C	T	Nonsynonymous	Ala/A	Val/V	GCT	GTT	Rv0078	ERR4821270
86609	G	A	Nonsynonymous	Gly/G	Arg/R	GGG	AGG	Rv0078	ERR4821308
87084	A	C	Nonsynonymous	GlT/E	Ala/A	GAG	GCG	Rv0078	ERR4821358
86994	T	G	Nonsynonymous	Val/V	Gly/G	GTG	GGG	Rv0078	ERR4821372
86592	G	A	Nonsynonymous	Gly/G	GlT/E	GGG	GAG	Rv0078	ERR4821669
87084	A	C	Nonsynonymous	GlT/E	Ala/A	GAG	GCG	Rv0078	ERR4821721
86742	A	G	Nonsynonymous	Asp/D	Gly/G	GAC	GGC	Rv0078	ERR4821880
86576	G	A	Nonsynonymous	GlT/E	Lys/K	GAG	AAG	Rv0078	ERR4821986
86864	A	G	Nonsynonymous	Ile/I	Val/V	ATC	GTC	Rv0078	ERR4821993
86726	G	A	Nonsynonymous	GlT/E	Lys/K	GAG	AAG	Rv0078	ERR4822108
86576	G	A	Nonsynonymous	GlT/E	Lys/K	GAG	AAG	Rv0078	ERR4822170
86726	G	C	Nonsynonymous	GlT/E	Gln/Q	GAG	CAG	Rv0078	ERR4822342
86529	T	C	Nonsynonymous	Met/M	Thr/T	ATG	ACG	Rv0078	ERR4822350
86777	T	G	Nonsynonymous	Ser/S	Ala/A	TCG	GCG	Rv0078	ERR4822379
86777	T	G	Nonsynonymous	Ser/S	Ala/A	TCG	GCG	Rv0078	ERR4822505
86777	T	G	Nonsynonymous	Ser/S	Ala/A	TCG	GCG	Rv0078	ERR4822514
86777	T	G	Nonsynonymous	Ser/S	Ala/A	TCG	GCG	Rv0078	ERR4822519
86784	C	G	Nonsynonymous	Ala/A	Gly/G	GCG	GGG	Rv0078	ERR4822528
86777	T	G	Nonsynonymous	Ser/S	Ala/A	TCG	GCG	Rv0078	ERR4822542
86777	T	G	Nonsynonymous	Ser/S	Ala/A	TCG	GCG	Rv0078	ERR4822574
86777	T	G	Nonsynonymous	Ser/S	Ala/A	TCG	GCG	Rv0078	ERR4822582
86777	T	G	Nonsynonymous	Ser/S	Ala/A	TCG	GCG	Rv0078	ERR4822588
86777	T	G	Nonsynonymous	Ser/S	Ala/A	TCG	GCG	Rv0078	ERR4827501
86777	T	G	Nonsynonymous	Ser/S	Ala/A	TCG	GCG	Rv0078	ERR4827512
86778	C	G	Nonsynonymous	Ser/S	Trp/W	TCG	TGG	Rv0078	ERR4827517
86777	T	G	Nonsynonymous	Ser/S	Ala/A	TCG	GCG	Rv0078	ERR4827521
86777	T	G	Nonsynonymous	Ser/S	Ala/A	TCG	GCG	Rv0078	ERR4827738
86777	T	G	Nonsynonymous	Ser/S	Ala/A	TCG	GCG	Rv0078	ERR4827764
86777	T	G	Nonsynonymous	Ser/S	Ala/A	TCG	GCG	Rv0078	ERR4827853
86777	T	G	Nonsynonymous	Ser/S	Ala/A	TCG	GCG	Rv0078	ERR4827854
86777	T	G	Nonsynonymous	Ser/S	Ala/A	TCG	GCG	Rv0078	ERR4827860
86889	T	C	Nonsynonymous	LeT/L	Pro/P	CTG	CCG	Rv0078	ERR4828153
86741	G	A	Nonsynonymous	Asp/D	Asn/N	GAC	AAC	Rv0078	ERR4828416
86652	C	T	Nonsynonymous	Thr/T	Ile/I	ACC	ATC	Rv0078	ERR4828768
86568	C	A	Nonsynonymous	Ala/A	GlT/E	GCG	GAG	Rv0078	ERR4828776
86568	C	A	Nonsynonymous	Ala/A	GlT/E	GCG	GAG	Rv0078	ERR4828832
86784	C	G	Nonsynonymous	Ala/A	Gly/G	GCG	GGG	Rv0078	ERR4828842
86953	C	G	Nonsynonymous	Ile/I	Met/M	ATC	ATG	Rv0078	ERR4829020
86568	C	A	Nonsynonymous	Ala/A	GlT/E	GCG	GAG	Rv0078	ERR4829043
86568	C	A	Nonsynonymous	Ala/A	GlT/E	GCG	GAG	Rv0078	ERR4829044
86592	G	C	Nonsynonymous	Gly/G	Ala/A	GGG	GCG	Rv0078	ERR4829072
86777	T	G	Nonsynonymous	Ser/S	Ala/A	TCG	GCG	Rv0078	ERR4829123
86625	C	A	Nonsynonymous	Ala/A	GlT/E	GCG	GAG	Rv0078	ERR4829158
86625	C	A	Nonsynonymous	Ala/A	GlT/E	GCG	GAG	Rv0078	ERR4829162
86625	C	A	Nonsynonymous	Ala/A	GlT/E	GCG	GAG	Rv0078	ERR4829163
86625	C	A	Nonsynonymous	Ala/A	GlT/E	GCG	GAG	Rv0078	ERR4829177
86625	C	A	Nonsynonymous	Ala/A	GlT/E	GCG	GAG	Rv0078	ERR4829178
86625	C	A	Nonsynonymous	Ala/A	GlT/E	GCG	GAG	Rv0078	ERR4829179
86568	C	A	Nonsynonymous	Ala/A	GlT/E	GCG	GAG	Rv0078	ERR4829247
86686	C	G	Nonsynonymous	His/H	Gln/Q	CAC	CAG	Rv0078	ERR4829286
86568	C	A	Nonsynonymous	Ala/A	GlT/E	GCG	GAG	Rv0078	ERR4829369
86777	T	G	Nonsynonymous	Ser/S	Ala/A	TCG	GCG	Rv0078	ERR4829384
87032	G	C	Nonsynonymous	GlT/E	Gln/Q	GAG	CAG	Rv0078	ERR4829413
87032	G	C	Nonsynonymous	GlT/E	Gln/Q	GAG	CAG	Rv0078	ERR4829464
86777	T	G	Nonsynonymous	Ser/S	Ala/A	TCG	GCG	Rv0078	ERR4829468
86723	G	A	Nonsynonymous	Val/V	Met/M	GTG	ATG	Rv0078	ERR4829495
86777	T	G	Nonsynonymous	Ser/S	Ala/A	TCG	GCG	Rv0078	ERR4829608
86777	T	G	Nonsynonymous	Ser/S	Ala/A	TCG	GCG	Rv0078	ERR4829647
86777	T	G	Nonsynonymous	Ser/S	Ala/A	TCG	GCG	Rv0078	ERR4829695
86777	T	G	Nonsynonymous	Ser/S	Ala/A	TCG	GCG	Rv0078	ERR4829739
87026	C	T	Nonsynonymous	LeT/L	Phe/F	CTC	TTC	Rv0078	ERR4829800
86568	C	A	Nonsynonymous	Ala/A	GlT/E	GCG	GAG	Rv0078	ERR4829825
86568	C	A	Nonsynonymous	Ala/A	GlT/E	GCG	GAG	Rv0078	ERR4829828
86568	C	A	Nonsynonymous	Ala/A	GlT/E	GCG	GAG	Rv0078	ERR4829829
87084	A	C	Nonsynonymous	GlT/E	Ala/A	GAG	GCG	Rv0078	ERR4829969
87084	A	C	Nonsynonymous	GlT/E	Ala/A	GAG	GCG	Rv0078	ERR4829972
87098	C	G	Nonsynonymous	LeT/L	Val/V	CTG	GTG	Rv0078	ERR4830128
86777	T	G	Nonsynonymous	Ser/S	Ala/A	TCG	GCG	Rv0078	ERR4830131
86652	C	T	Nonsynonymous	Thr/T	Ile/I	ACC	ATC	Rv0078	ERR4830436
86576	G	A	Nonsynonymous	GlT/E	Lys/K	GAG	AAG	Rv0078	ERR4830531
86576	G	A	Nonsynonymous	GlT/E	Lys/K	GAG	AAG	Rv0078	ERR4830532
86576	G	A	Nonsynonymous	GlT/E	Lys/K	GAG	AAG	Rv0078	ERR4830536
86576	G	A	Nonsynonymous	GlT/E	Lys/K	GAG	AAG	Rv0078	ERR4830549
86658	C	T	Nonsynonymous	Ala/A	Val/V	GCG	GTG	Rv0078	ERR4830699
86619	G	C	Nonsynonymous	Gly/G	Ala/A	GGT	GCT	Rv0078	ERR4830743
86999	C	T	Nonsynonymous	Pro/P	Ser/S	CCG	TCG	Rv0078	ERR4830882
86796	C	A	Nonsynonymous	Ala/A	Asp/D	GCC	GAC	Rv0078	ERR4830904
86777	T	G	Nonsynonymous	Ser/S	Ala/A	TCG	GCG	Rv0078	ERR4830948
86777	T	G	Nonsynonymous	Ser/S	Ala/A	TCG	GCG	Rv0078	ERR4830950
86777	T	G	Nonsynonymous	Ser/S	Ala/A	TCG	GCG	Rv0078	ERR4830976
86777	T	G	Nonsynonymous	Ser/S	Ala/A	TCG	GCG	Rv0078	ERR4830984
86777	T	G	Nonsynonymous	Ser/S	Ala/A	TCG	GCG	Rv0078	ERR4831003
86777	T	G	Nonsynonymous	Ser/S	Ala/A	TCG	GCG	Rv0078	ERR4831012
86777	T	G	Nonsynonymous	Ser/S	Ala/A	TCG	GCG	Rv0078	ERR4831015
87057	C	A	Nonsynonymous	Ala/A	Asp/D	GCC	GAC	Rv0078	ERR4831033
86777	T	G	Nonsynonymous	Ser/S	Ala/A	TCG	GCG	Rv0078	ERR4831043
86943	A	C	Nonsynonymous	GlT/E	Ala/A	GAA	GCA	Rv0078	ERR4831052
86777	T	G	Nonsynonymous	Ser/S	Ala/A	TCG	GCG	Rv0078	ERR4831105
86777	T	G	Nonsynonymous	Ser/S	Ala/A	TCG	GCG	Rv0078	ERR4831136
86777	T	G	Nonsynonymous	Ser/S	Ala/A	TCG	GCG	Rv0078	ERR4831154
86777	T	G	Nonsynonymous	Ser/S	Ala/A	TCG	GCG	Rv0078	ERR4831163
86777	T	G	Nonsynonymous	Ser/S	Ala/A	TCG	GCG	Rv0078	ERR4831169
86777	T	G	Nonsynonymous	Ser/S	Ala/A	TCG	GCG	Rv0078	ERR4831186
86777	T	G	Nonsynonymous	Ser/S	Ala/A	TCG	GCG	Rv0078	ERR4831188
86615	C	T	Nonsynonymous	Arg/R	Trp/W	CGG	TGG	Rv0078	ERR4831191
86726	G	A	Nonsynonymous	GlT/E	Lys/K	GAG	AAG	Rv0078	ERR4831194
86777	T	G	Nonsynonymous	Ser/S	Ala/A	TCG	GCG	Rv0078	ERR4831208
86777	T	G	Nonsynonymous	Ser/S	Ala/A	TCG	GCG	Rv0078	ERR4831234
86777	T	G	Nonsynonymous	Ser/S	Ala/A	TCG	GCG	Rv0078	ERR4831269
86777	T	G	Nonsynonymous	Ser/S	Ala/A	TCG	GCG	Rv0078	ERR4831277
86777	T	G	Nonsynonymous	Ser/S	Ala/A	TCG	GCG	Rv0078	ERR4831284
86777	T	G	Nonsynonymous	Ser/S	Ala/A	TCG	GCG	Rv0078	ERR4831288
86777	T	G	Nonsynonymous	Ser/S	Ala/A	TCG	GCG	Rv0078	ERR4831309
86777	T	G	Nonsynonymous	Ser/S	Ala/A	TCG	GCG	Rv0078	ERR4831313
86777	T	G	Nonsynonymous	Ser/S	Ala/A	TCG	GCG	Rv0078	ERR4831354
86726	G	A	Nonsynonymous	GlT/E	Lys/K	GAG	AAG	Rv0078	ERR4831371
86777	T	G	Nonsynonymous	Ser/S	Ala/A	TCG	GCG	Rv0078	ERR4831379
86768	G	C	Nonsynonymous	Val/V	LeT/L	GTC	CTC	Rv0078	ERR4831406
86777	T	G	Nonsynonymous	Ser/S	Ala/A	TCG	GCG	Rv0078	ERR4831417
87084	A	C	Nonsynonymous	GlT/E	Ala/A	GAG	GCG	Rv0078	ERR4831512
86777	T	G	Nonsynonymous	Ser/S	Ala/A	TCG	GCG	Rv0078	ERR4972476
86777	T	G	Nonsynonymous	Ser/S	Ala/A	TCG	GCG	Rv0078	ERR4972490
86777	T	G	Nonsynonymous	Ser/S	Ala/A	TCG	GCG	Rv0078	ERR4972523
86777	T	G	Nonsynonymous	Ser/S	Ala/A	TCG	GCG	Rv0078	ERR4972530
86898	C	G	Nonsynonymous	Ala/A	Gly/G	GCG	GGG	Rv0078	ERR4972539
86786	G	C	Nonsynonymous	Ala/A	Pro/P	GCG	CCG	Rv0078	ERR4972573
86898	C	G	Nonsynonymous	Ala/A	Gly/G	GCG	GGG	Rv0078	ERR4972586
86777	T	G	Nonsynonymous	Ser/S	Ala/A	TCG	GCG	Rv0078	ERR4972591
86663	G	A	Nonsynonymous	Val/V	Ile/I	GTC	ATC	Rv0078	ERR502885
86576	G	A	Nonsynonymous	GlT/E	Lys/K	GAG	AAG	Rv0078	ERR550619
86576	G	A	Nonsynonymous	GlT/E	Lys/K	GAG	AAG	Rv0078	ERR550636
86846	C	T	Nonsynonymous	Pro/P	Ser/S	CCG	TCG	Rv0078	ERR550702
86576	G	A	Nonsynonymous	GlT/E	Lys/K	GAG	AAG	Rv0078	ERR550734
87075	C	T	Nonsynonymous	Ala/A	Val/V	GCC	GTC	Rv0078	ERR550746
86576	G	A	Nonsynonymous	GlT/E	Lys/K	GAG	AAG	Rv0078	ERR550813
86576	G	A	Nonsynonymous	GlT/E	Lys/K	GAG	AAG	Rv0078	ERR550863
86576	G	A	Nonsynonymous	GlT/E	Lys/K	GAG	AAG	Rv0078	ERR550864
86576	G	A	Nonsynonymous	GlT/E	Lys/K	GAG	AAG	Rv0078	ERR550959
86999	C	A	Nonsynonymous	Pro/P	Thr/T	CCG	ACG	Rv0078	ERR551097
86864	A	G	Nonsynonymous	Ile/I	Val/V	ATC	GTC	Rv0078	ERR551111
86864	A	G	Nonsynonymous	Ile/I	Val/V	ATC	GTC	Rv0078	ERR551112
86864	A	G	Nonsynonymous	Ile/I	Val/V	ATC	GTC	Rv0078	ERR551113
86718	A	G	Nonsynonymous	Asp/D	Gly/G	GAT	GGT	Rv0078	ERR551120
86864	A	G	Nonsynonymous	Ile/I	Val/V	ATC	GTC	Rv0078	ERR551134
86864	A	G	Nonsynonymous	Ile/I	Val/V	ATC	GTC	Rv0078	ERR551135
86864	A	G	Nonsynonymous	Ile/I	Val/V	ATC	GTC	Rv0078	ERR551136
86576	G	A	Nonsynonymous	GlT/E	Lys/K	GAG	AAG	Rv0078	ERR551240
86576	G	A	Nonsynonymous	GlT/E	Lys/K	GAG	AAG	Rv0078	ERR551241
86576	G	A	Nonsynonymous	GlT/E	Lys/K	GAG	AAG	Rv0078	ERR551246
86999	C	A	Nonsynonymous	Pro/P	Thr/T	CCG	ACG	Rv0078	ERR551358
86999	C	A	Nonsynonymous	Pro/P	Thr/T	CCG	ACG	Rv0078	ERR551374
86576	G	A	Nonsynonymous	GlT/E	Lys/K	GAG	AAG	Rv0078	ERR551393
86726	G	A	Nonsynonymous	GlT/E	Lys/K	GAG	AAG	Rv0078	ERR551420
86999	C	A	Nonsynonymous	Pro/P	Thr/T	CCG	ACG	Rv0078	ERR551614
86576	G	A	Nonsynonymous	GlT/E	Lys/K	GAG	AAG	Rv0078	ERR551692
86576	G	A	Nonsynonymous	GlT/E	Lys/K	GAG	AAG	Rv0078	ERR551937
86576	G	A	Nonsynonymous	GlT/E	Lys/K	GAG	AAG	Rv0078	ERR551938
86576	G	A	Nonsynonymous	GlT/E	Lys/K	GAG	AAG	Rv0078	ERR551941
86576	G	A	Nonsynonymous	GlT/E	Lys/K	GAG	AAG	Rv0078	ERR551942
86864	A	G	Nonsynonymous	Ile/I	Val/V	ATC	GTC	Rv0078	ERR552037
86864	A	G	Nonsynonymous	Ile/I	Val/V	ATC	GTC	Rv0078	ERR552038
86864	A	G	Nonsynonymous	Ile/I	Val/V	ATC	GTC	Rv0078	ERR552039
86576	G	A	Nonsynonymous	GlT/E	Lys/K	GAG	AAG	Rv0078	ERR552073
86576	G	A	Nonsynonymous	GlT/E	Lys/K	GAG	AAG	Rv0078	ERR552074
86576	G	A	Nonsynonymous	GlT/E	Lys/K	GAG	AAG	Rv0078	ERR552075
86576	G	A	Nonsynonymous	GlT/E	Lys/K	GAG	AAG	Rv0078	ERR552108
86576	G	A	Nonsynonymous	GlT/E	Lys/K	GAG	AAG	Rv0078	ERR552109
86576	G	A	Nonsynonymous	GlT/E	Lys/K	GAG	AAG	Rv0078	ERR552151
86576	G	A	Nonsynonymous	GlT/E	Lys/K	GAG	AAG	Rv0078	ERR552181
86576	G	A	Nonsynonymous	GlT/E	Lys/K	GAG	AAG	Rv0078	ERR552182
86576	G	A	Nonsynonymous	GlT/E	Lys/K	GAG	AAG	Rv0078	ERR552288
86576	G	A	Nonsynonymous	GlT/E	Lys/K	GAG	AAG	Rv0078	ERR552289
86576	G	A	Nonsynonymous	GlT/E	Lys/K	GAG	AAG	Rv0078	ERR552295
86576	G	A	Nonsynonymous	GlT/E	Lys/K	GAG	AAG	Rv0078	ERR552296
86576	G	A	Nonsynonymous	GlT/E	Lys/K	GAG	AAG	Rv0078	ERR552361
86576	G	A	Nonsynonymous	GlT/E	Lys/K	GAG	AAG	Rv0078	ERR552518
86576	G	A	Nonsynonymous	GlT/E	Lys/K	GAG	AAG	Rv0078	ERR552619
86576	G	A	Nonsynonymous	GlT/E	Lys/K	GAG	AAG	Rv0078	ERR552620
86576	G	A	Nonsynonymous	GlT/E	Lys/K	GAG	AAG	Rv0078	ERR552621
86576	G	A	Nonsynonymous	GlT/E	Lys/K	GAG	AAG	Rv0078	ERR552622
86999	C	A	Nonsynonymous	Pro/P	Thr/T	CCG	ACG	Rv0078	ERR552686
86576	G	A	Nonsynonymous	GlT/E	Lys/K	GAG	AAG	Rv0078	ERR552720
86576	G	A	Nonsynonymous	GlT/E	Lys/K	GAG	AAG	Rv0078	ERR552751
86864	A	G	Nonsynonymous	Ile/I	Val/V	ATC	GTC	Rv0078	ERR552768
86864	A	G	Nonsynonymous	Ile/I	Val/V	ATC	GTC	Rv0078	ERR552769
86718	A	G	Nonsynonymous	Asp/D	Gly/G	GAT	GGT	Rv0078	ERR552829
86576	G	A	Nonsynonymous	GlT/E	Lys/K	GAG	AAG	Rv0078	ERR552916
86576	G	A	Nonsynonymous	GlT/E	Lys/K	GAG	AAG	Rv0078	ERR552917
86999	C	A	Nonsynonymous	Pro/P	Thr/T	CCG	ACG	Rv0078	ERR552961
86576	G	A	Nonsynonymous	GlT/E	Lys/K	GAG	AAG	Rv0078	ERR552993
86576	G	A	Nonsynonymous	GlT/E	Lys/K	GAG	AAG	Rv0078	ERR552994
86576	G	A	Nonsynonymous	GlT/E	Lys/K	GAG	AAG	Rv0078	ERR553028
86576	G	A	Nonsynonymous	GlT/E	Lys/K	GAG	AAG	Rv0078	ERR553029
86576	G	A	Nonsynonymous	GlT/E	Lys/K	GAG	AAG	Rv0078	ERR553105
86999	C	A	Nonsynonymous	Pro/P	Thr/T	CCG	ACG	Rv0078	ERR553144
86718	A	G	Nonsynonymous	Asp/D	Gly/G	GAT	GGT	Rv0078	ERR553154
86576	G	A	Nonsynonymous	GlT/E	Lys/K	GAG	AAG	Rv0078	ERR553185
86576	G	A	Nonsynonymous	GlT/E	Lys/K	GAG	AAG	Rv0078	ERR553186
86576	G	A	Nonsynonymous	GlT/E	Lys/K	GAG	AAG	Rv0078	ERR553204
86576	G	A	Nonsynonymous	GlT/E	Lys/K	GAG	AAG	Rv0078	ERR553205
86796	C	T	Nonsynonymous	Ala/A	Val/V	GCC	GTC	Rv0078	ERR553258
86576	G	A	Nonsynonymous	GlT/E	Lys/K	GAG	AAG	Rv0078	ERR553264
86576	G	A	Nonsynonymous	GlT/E	Lys/K	GAG	AAG	Rv0078	ERR553328
86576	G	A	Nonsynonymous	GlT/E	Lys/K	GAG	AAG	Rv0078	ERR553329
86576	G	A	Nonsynonymous	GlT/E	Lys/K	GAG	AAG	Rv0078	ERR553330
86576	G	A	Nonsynonymous	GlT/E	Lys/K	GAG	AAG	Rv0078	ERR553342
86576	G	A	Nonsynonymous	GlT/E	Lys/K	GAG	AAG	Rv0078	ERR553343
86576	G	A	Nonsynonymous	GlT/E	Lys/K	GAG	AAG	Rv0078	ERR553354
86576	G	A	Nonsynonymous	GlT/E	Lys/K	GAG	AAG	Rv0078	ERR553355
86864	A	G	Nonsynonymous	Ile/I	Val/V	ATC	GTC	Rv0078	ERR553376
86864	A	G	Nonsynonymous	Ile/I	Val/V	ATC	GTC	Rv0078	ERR553377
86576	G	A	Nonsynonymous	GlT/E	Lys/K	GAG	AAG	Rv0078	ERR5758322
86781	G	A	Nonsynonymous	Gly/G	GlT/E	GGG	GAG	Rv0078	ERR5863884
86781	G	A	Nonsynonymous	Gly/G	GlT/E	GGG	GAG	Rv0078	ERR5863885
86781	G	A	Nonsynonymous	Gly/G	GlT/E	GGG	GAG	Rv0078	ERR5863886
86781	G	A	Nonsynonymous	Gly/G	GlT/E	GGG	GAG	Rv0078	ERR5863887
86781	G	A	Nonsynonymous	Gly/G	GlT/E	GGG	GAG	Rv0078	ERR5863888
86781	G	A	Nonsynonymous	Gly/G	GlT/E	GGG	GAG	Rv0078	ERR5863889
86781	G	A	Nonsynonymous	Gly/G	GlT/E	GGG	GAG	Rv0078	ERR5863890
86781	G	A	Nonsynonymous	Gly/G	GlT/E	GGG	GAG	Rv0078	ERR5863891
86781	G	A	Nonsynonymous	Gly/G	GlT/E	GGG	GAG	Rv0078	ERR5863892
86781	G	A	Nonsynonymous	Gly/G	GlT/E	GGG	GAG	Rv0078	ERR5863893
86781	G	A	Nonsynonymous	Gly/G	GlT/E	GGG	GAG	Rv0078	ERR5863894
86781	G	A	Nonsynonymous	Gly/G	GlT/E	GGG	GAG	Rv0078	ERR5863895
86781	G	A	Nonsynonymous	Gly/G	GlT/E	GGG	GAG	Rv0078	ERR5863896
86781	G	A	Nonsynonymous	Gly/G	GlT/E	GGG	GAG	Rv0078	ERR5863897
86781	G	A	Nonsynonymous	Gly/G	GlT/E	GGG	GAG	Rv0078	ERR5863898
86781	G	A	Nonsynonymous	Gly/G	GlT/E	GGG	GAG	Rv0078	ERR5863899
86781	G	A	Nonsynonymous	Gly/G	GlT/E	GGG	GAG	Rv0078	ERR5863900
86781	G	A	Nonsynonymous	Gly/G	GlT/E	GGG	GAG	Rv0078	ERR5863901
86781	G	A	Nonsynonymous	Gly/G	GlT/E	GGG	GAG	Rv0078	ERR5864716
86781	G	A	Nonsynonymous	Gly/G	GlT/E	GGG	GAG	Rv0078	ERR5864717
86781	G	A	Nonsynonymous	Gly/G	GlT/E	GGG	GAG	Rv0078	ERR5864718
86781	G	A	Nonsynonymous	Gly/G	GlT/E	GGG	GAG	Rv0078	ERR5864719
86781	G	A	Nonsynonymous	Gly/G	GlT/E	GGG	GAG	Rv0078	ERR5864720
86781	G	A	Nonsynonymous	Gly/G	GlT/E	GGG	GAG	Rv0078	ERR5864721
86781	G	A	Nonsynonymous	Gly/G	GlT/E	GGG	GAG	Rv0078	ERR5864722
86781	G	A	Nonsynonymous	Gly/G	GlT/E	GGG	GAG	Rv0078	ERR5864723
86781	G	A	Nonsynonymous	Gly/G	GlT/E	GGG	GAG	Rv0078	ERR5864724
86781	G	A	Nonsynonymous	Gly/G	GlT/E	GGG	GAG	Rv0078	ERR5864959
86781	G	A	Nonsynonymous	Gly/G	GlT/E	GGG	GAG	Rv0078	ERR5864960
86781	G	A	Nonsynonymous	Gly/G	GlT/E	GGG	GAG	Rv0078	ERR5864961
86781	G	A	Nonsynonymous	Gly/G	GlT/E	GGG	GAG	Rv0078	ERR5864962
86781	G	A	Nonsynonymous	Gly/G	GlT/E	GGG	GAG	Rv0078	ERR5864963
86781	G	A	Nonsynonymous	Gly/G	GlT/E	GGG	GAG	Rv0078	ERR5865267
86781	G	A	Nonsynonymous	Gly/G	GlT/E	GGG	GAG	Rv0078	ERR5865268
86781	G	A	Nonsynonymous	Gly/G	GlT/E	GGG	GAG	Rv0078	ERR5865269
86781	G	A	Nonsynonymous	Gly/G	GlT/E	GGG	GAG	Rv0078	ERR5865270
86781	G	A	Nonsynonymous	Gly/G	GlT/E	GGG	GAG	Rv0078	ERR5865889
87084	A	C	Nonsynonymous	GlT/E	Ala/A	GAG	GCG	Rv0078	ERR5897076
87084	A	C	Nonsynonymous	GlT/E	Ala/A	GAG	GCG	Rv0078	ERR5897077
87084	A	C	Nonsynonymous	GlT/E	Ala/A	GAG	GCG	Rv0078	ERR5897099
86576	G	A	Nonsynonymous	GlT/E	Lys/K	GAG	AAG	Rv0078	ERR5917974
86576	G	A	Nonsynonymous	GlT/E	Lys/K	GAG	AAG	Rv0078	ERR5917988
86576	G	A	Nonsynonymous	GlT/E	Lys/K	GAG	AAG	Rv0078	ERR5918029
86576	G	A	Nonsynonymous	GlT/E	Lys/K	GAG	AAG	Rv0078	ERR5918046
86576	G	A	Nonsynonymous	GlT/E	Lys/K	GAG	AAG	Rv0078	ERR5918050
86576	G	A	Nonsynonymous	GlT/E	Lys/K	GAG	AAG	Rv0078	ERR5918051
86576	G	A	Nonsynonymous	GlT/E	Lys/K	GAG	AAG	Rv0078	ERR5918132
86777	T	G	Nonsynonymous	Ser/S	Ala/A	TCG	GCG	Rv0078	ERR5979567
86777	T	G	Nonsynonymous	Ser/S	Ala/A	TCG	GCG	Rv0078	ERR5979588
86777	T	G	Nonsynonymous	Ser/S	Ala/A	TCG	GCG	Rv0078	ERR5979604
86777	T	G	Nonsynonymous	Ser/S	Ala/A	TCG	GCG	Rv0078	ERR5979616
86777	T	G	Nonsynonymous	Ser/S	Ala/A	TCG	GCG	Rv0078	ERR5979624
86777	T	G	Nonsynonymous	Ser/S	Ala/A	TCG	GCG	Rv0078	ERR5979633
86777	T	G	Nonsynonymous	Ser/S	Ala/A	TCG	GCG	Rv0078	ERR5979679
86777	T	G	Nonsynonymous	Ser/S	Ala/A	TCG	GCG	Rv0078	ERR5979687
86777	T	G	Nonsynonymous	Ser/S	Ala/A	TCG	GCG	Rv0078	ERR5979692
86777	T	G	Nonsynonymous	Ser/S	Ala/A	TCG	GCG	Rv0078	ERR5979695
86777	T	G	Nonsynonymous	Ser/S	Ala/A	TCG	GCG	Rv0078	ERR5979718
86777	T	G	Nonsynonymous	Ser/S	Ala/A	TCG	GCG	Rv0078	ERR5979732
86777	T	G	Nonsynonymous	Ser/S	Ala/A	TCG	GCG	Rv0078	ERR5979739
86777	T	G	Nonsynonymous	Ser/S	Ala/A	TCG	GCG	Rv0078	ERR5979743
86777	T	G	Nonsynonymous	Ser/S	Ala/A	TCG	GCG	Rv0078	ERR5979761
86777	T	G	Nonsynonymous	Ser/S	Ala/A	TCG	GCG	Rv0078	ERR5979764
86576	G	A	Nonsynonymous	GlT/E	Lys/K	GAG	AAG	Rv0078	ERR5987244
86576	G	A	Nonsynonymous	GlT/E	Lys/K	GAG	AAG	Rv0078	ERR5987362
86576	G	A	Nonsynonymous	GlT/E	Lys/K	GAG	AAG	Rv0078	ERR5987445
86576	G	A	Nonsynonymous	GlT/E	Lys/K	GAG	AAG	Rv0078	ERR6052027
86576	G	A	Nonsynonymous	GlT/E	Lys/K	GAG	AAG	Rv0078	ERR6052035
86576	G	A	Nonsynonymous	GlT/E	Lys/K	GAG	AAG	Rv0078	ERR6052041
86576	G	A	Nonsynonymous	GlT/E	Lys/K	GAG	AAG	Rv0078	ERR6052043
86576	G	A	Nonsynonymous	GlT/E	Lys/K	GAG	AAG	Rv0078	ERR6052053
86576	G	A	Nonsynonymous	GlT/E	Lys/K	GAG	AAG	Rv0078	ERR6052059
86680	G	T	Nonsynonymous	Met/M	Ile/I	ATG	ATT	Rv0078	ERR6358710
87110	A	G	Nonsynonymous	Ile/I	Val/V	ATC	GTC	Rv0078	ERR6358835
86680	G	T	Nonsynonymous	Met/M	Ile/I	ATG	ATT	Rv0078	ERR6358864
86680	G	T	Nonsynonymous	Met/M	Ile/I	ATG	ATT	Rv0078	ERR6358867
86576	G	A	Nonsynonymous	GlT/E	Lys/K	GAG	AAG	Rv0078	ERR6361956
86576	G	A	Nonsynonymous	GlT/E	Lys/K	GAG	AAG	Rv0078	ERR6361982
86576	G	A	Nonsynonymous	GlT/E	Lys/K	GAG	AAG	Rv0078	ERR6362016
86576	G	A	Nonsynonymous	GlT/E	Lys/K	GAG	AAG	Rv0078	ERR6362024
86576	G	A	Nonsynonymous	GlT/E	Lys/K	GAG	AAG	Rv0078	ERR6362026
86576	G	A	Nonsynonymous	GlT/E	Lys/K	GAG	AAG	Rv0078	ERR6362029
86576	G	A	Nonsynonymous	GlT/E	Lys/K	GAG	AAG	Rv0078	ERR6362030
86576	G	A	Nonsynonymous	GlT/E	Lys/K	GAG	AAG	Rv0078	ERR6362052
86576	G	A	Nonsynonymous	GlT/E	Lys/K	GAG	AAG	Rv0078	ERR6362080
86576	G	A	Nonsynonymous	GlT/E	Lys/K	GAG	AAG	Rv0078	ERR6362091
86576	G	A	Nonsynonymous	GlT/E	Lys/K	GAG	AAG	Rv0078	ERR6362097
86576	G	A	Nonsynonymous	GlT/E	Lys/K	GAG	AAG	Rv0078	ERR6362107
86576	G	A	Nonsynonymous	GlT/E	Lys/K	GAG	AAG	Rv0078	ERR6362149
86576	G	A	Nonsynonymous	GlT/E	Lys/K	GAG	AAG	Rv0078	ERR6362152
86576	G	A	Nonsynonymous	GlT/E	Lys/K	GAG	AAG	Rv0078	ERR6362181
86576	G	A	Nonsynonymous	GlT/E	Lys/K	GAG	AAG	Rv0078	ERR6362240
86576	G	A	Nonsynonymous	GlT/E	Lys/K	GAG	AAG	Rv0078	ERR6362260
86576	G	A	Nonsynonymous	GlT/E	Lys/K	GAG	AAG	Rv0078	ERR6362291
86576	G	A	Nonsynonymous	GlT/E	Lys/K	GAG	AAG	Rv0078	ERR6362307
86576	G	A	Nonsynonymous	GlT/E	Lys/K	GAG	AAG	Rv0078	ERR6362324
86576	G	A	Nonsynonymous	GlT/E	Lys/K	GAG	AAG	Rv0078	ERR6362355
86576	G	A	Nonsynonymous	GlT/E	Lys/K	GAG	AAG	Rv0078	ERR6362496
86811	C	T	Nonsynonymous	Ala/A	Val/V	GCA	GTA	Rv0078	ERR6362533
86576	G	A	Nonsynonymous	GlT/E	Lys/K	GAG	AAG	Rv0078	ERR6362584
86576	G	A	Nonsynonymous	GlT/E	Lys/K	GAG	AAG	Rv0078	ERR6362620
86576	G	A	Nonsynonymous	GlT/E	Lys/K	GAG	AAG	Rv0078	ERR6362626
86576	G	A	Nonsynonymous	GlT/E	Lys/K	GAG	AAG	Rv0078	ERR6362632
86576	G	A	Nonsynonymous	GlT/E	Lys/K	GAG	AAG	Rv0078	ERR6362642
86576	G	A	Nonsynonymous	GlT/E	Lys/K	GAG	AAG	Rv0078	ERR6362677
86576	G	A	Nonsynonymous	GlT/E	Lys/K	GAG	AAG	Rv0078	ERR6362741
86576	G	A	Nonsynonymous	GlT/E	Lys/K	GAG	AAG	Rv0078	ERR6362759
86576	G	A	Nonsynonymous	GlT/E	Lys/K	GAG	AAG	Rv0078	ERR6362778
86576	G	A	Nonsynonymous	GlT/E	Lys/K	GAG	AAG	Rv0078	ERR6362784
86576	G	A	Nonsynonymous	GlT/E	Lys/K	GAG	AAG	Rv0078	ERR6362798
86576	G	A	Nonsynonymous	GlT/E	Lys/K	GAG	AAG	Rv0078	ERR6362818
86576	G	A	Nonsynonymous	GlT/E	Lys/K	GAG	AAG	Rv0078	ERR6362864
86966	C	T	Nonsynonymous	Arg/R	Trp/W	CGG	TGG	Rv0078	ERR6362872
86576	G	A	Nonsynonymous	GlT/E	Lys/K	GAG	AAG	Rv0078	ERR6362896
86576	G	A	Nonsynonymous	GlT/E	Lys/K	GAG	AAG	Rv0078	ERR6362899
86576	G	A	Nonsynonymous	GlT/E	Lys/K	GAG	AAG	Rv0078	ERR6362916
86576	G	A	Nonsynonymous	GlT/E	Lys/K	GAG	AAG	Rv0078	ERR6362932
86576	G	A	Nonsynonymous	GlT/E	Lys/K	GAG	AAG	Rv0078	ERR6362950
86568	C	A	Nonsynonymous	Ala/A	GlT/E	GCG	GAG	Rv0078	ERR6865403
86568	C	A	Nonsynonymous	Ala/A	GlT/E	GCG	GAG	Rv0078	ERR6865533
86568	C	A	Nonsynonymous	Ala/A	GlT/E	GCG	GAG	Rv0078	ERR6865550
86778	C	T	Nonsynonymous	Ser/S	LeT/L	TCG	TTG	Rv0078	ERR6865598
86943	A	G	Nonsynonymous	GlT/E	Gly/G	GAA	GGA	Rv0078	ERR6865680
86568	C	A	Nonsynonymous	Ala/A	GlT/E	GCG	GAG	Rv0078	ERR6865694
86568	C	A	Nonsynonymous	Ala/A	GlT/E	GCG	GAG	Rv0078	ERR6865704
86568	C	A	Nonsynonymous	Ala/A	GlT/E	GCG	GAG	Rv0078	ERR6865753
86568	C	A	Nonsynonymous	Ala/A	GlT/E	GCG	GAG	Rv0078	ERR6865888
86568	C	A	Nonsynonymous	Ala/A	GlT/E	GCG	GAG	Rv0078	ERR6865918
86568	C	A	Nonsynonymous	Ala/A	GlT/E	GCG	GAG	Rv0078	ERR6865919
86568	C	A	Nonsynonymous	Ala/A	GlT/E	GCG	GAG	Rv0078	ERR6865948
86568	C	A	Nonsynonymous	Ala/A	GlT/E	GCG	GAG	Rv0078	ERR6866137
87034	G	C	Nonsynonymous	GlT/E	Asp/D	GAG	GAC	Rv0078	ERR6866230
86541	G	A	Nonsynonymous	Arg/R	Lys/K	AGA	AAA	Rv0078	ERR6866297
86852	G	A	Nonsynonymous	Val/V	Met/M	GTG	ATG	Rv0078	ERR6866364
86568	C	A	Nonsynonymous	Ala/A	GlT/E	GCG	GAG	Rv0078	ERR6879029
86912	G	A	Nonsynonymous	Val/V	Ile/I	GTC	ATC	Rv0078	ERR718262
87083	G	A	Nonsynonymous	GlT/E	Lys/K	GAG	AAG	Rv0078	ERR718408
86912	G	A	Nonsynonymous	Val/V	Ile/I	GTC	ATC	Rv0078	ERR718497
86781	G	A	Nonsynonymous	Gly/G	GlT/E	GGG	GAG	Rv0078	ERR718562
86568	C	A	Nonsynonymous	Ala/A	GlT/E	GCG	GAG	Rv0078	ERR751402
86568	C	A	Nonsynonymous	Ala/A	GlT/E	GCG	GAG	Rv0078	ERR751444
86568	C	A	Nonsynonymous	Ala/A	GlT/E	GCG	GAG	Rv0078	ERR751448
86568	C	A	Nonsynonymous	Ala/A	GlT/E	GCG	GAG	Rv0078	ERR751492
86568	C	A	Nonsynonymous	Ala/A	GlT/E	GCG	GAG	Rv0078	ERR751504
86568	C	A	Nonsynonymous	Ala/A	GlT/E	GCG	GAG	Rv0078	ERR751528
86942	G	A	Nonsynonymous	GlT/E	Lys/K	GAA	AAA	Rv0078	ERR751808
86990	C	T	Nonsynonymous	Pro/P	Ser/S	CCG	TCG	Rv0078	ERR751857
86781	G	A	Nonsynonymous	Gly/G	GlT/E	GGG	GAG	Rv0078	ERR751907
86942	G	A	Nonsynonymous	GlT/E	Lys/K	GAA	AAA	Rv0078	ERR751909
86990	C	T	Nonsynonymous	Pro/P	Ser/S	CCG	TCG	Rv0078	ERR751975
86568	C	T	Nonsynonymous	Ala/A	Val/V	GCG	GTG	Rv0078	ERR752003
87083	G	A	Nonsynonymous	GlT/E	Lys/K	GAG	AAG	Rv0078	ERR752118
87083	G	A	Nonsynonymous	GlT/E	Lys/K	GAG	AAG	Rv0078	ERR752230
86568	C	A	Nonsynonymous	Ala/A	GlT/E	GCG	GAG	Rv0078	ERR775360
86568	C	A	Nonsynonymous	Ala/A	GlT/E	GCG	GAG	Rv0078	ERR775365
86781	G	A	Nonsynonymous	Gly/G	GlT/E	GGG	GAG	Rv0078	ERR775765
87083	G	A	Nonsynonymous	GlT/E	Lys/K	GAG	AAG	Rv0078	ERR775780
86576	G	A	Nonsynonymous	GlT/E	Lys/K	GAG	AAG	Rv0078	ERR779667
86576	G	A	Nonsynonymous	GlT/E	Lys/K	GAG	AAG	Rv0078	ERR8025647
86864	A	G	Nonsynonymous	Ile/I	Val/V	ATC	GTC	Rv0078	ERR841383
86576	G	A	Nonsynonymous	GlT/E	Lys/K	GAG	AAG	Rv0078	ERR841459
87084	A	C	Nonsynonymous	GlT/E	Ala/A	GAG	GCG	Rv0078	ERR867539
87084	A	C	Nonsynonymous	GlT/E	Ala/A	GAG	GCG	Rv0078	ERR867547
87084	A	C	Nonsynonymous	GlT/E	Ala/A	GAG	GCG	Rv0078	ERR867567
86576	G	A	Nonsynonymous	GlT/E	Lys/K	GAG	AAG	Rv0078	ERR8686204
86576	G	A	Nonsynonymous	GlT/E	Lys/K	GAG	AAG	Rv0078	ERR8686213
86576	G	A	Nonsynonymous	GlT/E	Lys/K	GAG	AAG	Rv0078	ERR8686562
86576	G	A	Nonsynonymous	GlT/E	Lys/K	GAG	AAG	Rv0078	ERR8686568
86576	G	A	Nonsynonymous	GlT/E	Lys/K	GAG	AAG	Rv0078	ERR8686569
86576	G	A	Nonsynonymous	GlT/E	Lys/K	GAG	AAG	Rv0078	ERR8686589
86576	G	A	Nonsynonymous	GlT/E	Lys/K	GAG	AAG	Rv0078	ERR8686595
86576	G	A	Nonsynonymous	GlT/E	Lys/K	GAG	AAG	Rv0078	ERR8699118
86576	G	A	Nonsynonymous	GlT/E	Lys/K	GAG	AAG	Rv0078	ERR8699134
87080	C	T	Nonsynonymous	Arg/R	Trp/W	CGG	TGG	Rv0078	ERR8699139
86576	G	A	Nonsynonymous	GlT/E	Lys/K	GAG	AAG	Rv0078	ERR8699141
86576	G	A	Nonsynonymous	GlT/E	Lys/K	GAG	AAG	Rv0078	ERR8699190
86576	G	A	Nonsynonymous	GlT/E	Lys/K	GAG	AAG	Rv0078	ERR8699200
86576	G	A	Nonsynonymous	GlT/E	Lys/K	GAG	AAG	Rv0078	ERR8699208
86576	G	A	Nonsynonymous	GlT/E	Lys/K	GAG	AAG	Rv0078	ERR8699740
86576	G	A	Nonsynonymous	GlT/E	Lys/K	GAG	AAG	Rv0078	ERR8699743
86576	G	A	Nonsynonymous	GlT/E	Lys/K	GAG	AAG	Rv0078	ERR8699752
86576	G	A	Nonsynonymous	GlT/E	Lys/K	GAG	AAG	Rv0078	ERR8699757
86576	G	A	Nonsynonymous	GlT/E	Lys/K	GAG	AAG	Rv0078	ERR8699777
86576	G	A	Nonsynonymous	GlT/E	Lys/K	GAG	AAG	Rv0078	ERR8699809
86576	G	A	Nonsynonymous	GlT/E	Lys/K	GAG	AAG	Rv0078	ERR8699826
86576	G	A	Nonsynonymous	GlT/E	Lys/K	GAG	AAG	Rv0078	ERR8699827
86576	G	A	Nonsynonymous	GlT/E	Lys/K	GAG	AAG	Rv0078	ERR8699828
86576	G	A	Nonsynonymous	GlT/E	Lys/K	GAG	AAG	Rv0078	ERR8699841
87080	C	T	Nonsynonymous	Arg/R	Trp/W	CGG	TGG	Rv0078	ERR8699846
86576	G	A	Nonsynonymous	GlT/E	Lys/K	GAG	AAG	Rv0078	ERR8700388
86576	G	A	Nonsynonymous	GlT/E	Lys/K	GAG	AAG	Rv0078	ERR8700412
86576	G	A	Nonsynonymous	GlT/E	Lys/K	GAG	AAG	Rv0078	ERR8975025
86576	G	A	Nonsynonymous	GlT/E	Lys/K	GAG	AAG	Rv0078	ERR8975089
87066	C	T	Nonsynonymous	Pro/P	LeT/L	CCC	CTC	Rv0078	ERR8975097
86576	G	A	Nonsynonymous	GlT/E	Lys/K	GAG	AAG	Rv0078	ERR8975119
86576	G	A	Nonsynonymous	GlT/E	Lys/K	GAG	AAG	Rv0078	ERR8975208
87047	A	G	Nonsynonymous	Ile/I	Val/V	ATC	GTC	Rv0078	ERR8975360
86576	G	A	Nonsynonymous	GlT/E	Lys/K	GAG	AAG	Rv0078	ERR8975365
86576	G	A	Nonsynonymous	GlT/E	Lys/K	GAG	AAG	Rv0078	ERR8975395
86576	G	A	Nonsynonymous	GlT/E	Lys/K	GAG	AAG	Rv0078	ERR8975418
86576	G	A	Nonsynonymous	GlT/E	Lys/K	GAG	AAG	Rv0078	ERR8975426
86576	G	A	Nonsynonymous	GlT/E	Lys/K	GAG	AAG	Rv0078	ERR8975428
86576	G	A	Nonsynonymous	GlT/E	Lys/K	GAG	AAG	Rv0078	ERR8975437
86576	G	A	Nonsynonymous	GlT/E	Lys/K	GAG	AAG	Rv0078	ERR8975441
87080	C	T	Nonsynonymous	Arg/R	Trp/W	CGG	TGG	Rv0078	ERR8975455
87080	C	T	Nonsynonymous	Arg/R	Trp/W	CGG	TGG	Rv0078	ERR8975506
87000	C	T	Nonsynonymous	Pro/P	LeT/L	CCG	CTG	Rv0078	ERR8975527
86576	G	A	Nonsynonymous	GlT/E	Lys/K	GAG	AAG	Rv0078	ERR8975538
86576	G	A	Nonsynonymous	GlT/E	Lys/K	GAG	AAG	Rv0078	ERR8975555
86576	G	A	Nonsynonymous	GlT/E	Lys/K	GAG	AAG	Rv0078	ERR8975569
86576	G	A	Nonsynonymous	GlT/E	Lys/K	GAG	AAG	Rv0078	ERR8975592
86576	G	A	Nonsynonymous	GlT/E	Lys/K	GAG	AAG	Rv0078	ERR8975597
86576	G	A	Nonsynonymous	GlT/E	Lys/K	GAG	AAG	Rv0078	ERR8975607
86576	G	A	Nonsynonymous	GlT/E	Lys/K	GAG	AAG	Rv0078	ERR8975611
86576	G	A	Nonsynonymous	GlT/E	Lys/K	GAG	AAG	Rv0078	ERR8975616
86576	G	A	Nonsynonymous	GlT/E	Lys/K	GAG	AAG	Rv0078	ERR8975624
86576	G	A	Nonsynonymous	GlT/E	Lys/K	GAG	AAG	Rv0078	ERR8975635
86576	G	A	Nonsynonymous	GlT/E	Lys/K	GAG	AAG	Rv0078	ERR8975646
86576	G	A	Nonsynonymous	GlT/E	Lys/K	GAG	AAG	Rv0078	ERR8975719
86576	G	A	Nonsynonymous	GlT/E	Lys/K	GAG	AAG	Rv0078	ERR8975734
86576	G	A	Nonsynonymous	GlT/E	Lys/K	GAG	AAG	Rv0078	ERR8975739
86576	G	A	Nonsynonymous	GlT/E	Lys/K	GAG	AAG	Rv0078	ERR8975770
86576	G	A	Nonsynonymous	GlT/E	Lys/K	GAG	AAG	Rv0078	ERR8975805
86576	G	A	Nonsynonymous	GlT/E	Lys/K	GAG	AAG	Rv0078	ERR8975838
86576	G	A	Nonsynonymous	GlT/E	Lys/K	GAG	AAG	Rv0078	ERR8975877
87080	C	T	Nonsynonymous	Arg/R	Trp/W	CGG	TGG	Rv0078	ERR8975896
86576	G	A	Nonsynonymous	GlT/E	Lys/K	GAG	AAG	Rv0078	ERR8975903
86576	G	A	Nonsynonymous	GlT/E	Lys/K	GAG	AAG	Rv0078	ERR8975904
86576	G	A	Nonsynonymous	GlT/E	Lys/K	GAG	AAG	Rv0078	ERR8975906
86576	G	A	Nonsynonymous	GlT/E	Lys/K	GAG	AAG	Rv0078	ERR8975908
86576	G	A	Nonsynonymous	GlT/E	Lys/K	GAG	AAG	Rv0078	ERR8975917
86576	G	A	Nonsynonymous	GlT/E	Lys/K	GAG	AAG	Rv0078	ERR8975958
87080	C	T	Nonsynonymous	Arg/R	Trp/W	CGG	TGG	Rv0078	ERR8975972
86576	G	A	Nonsynonymous	GlT/E	Lys/K	GAG	AAG	Rv0078	ERR8975979
86625	C	T	Nonsynonymous	Ala/A	Val/V	GCG	GTG	Rv0078	ERR8976024
86576	G	A	Nonsynonymous	GlT/E	Lys/K	GAG	AAG	Rv0078	ERR8976048
86576	G	A	Nonsynonymous	GlT/E	Lys/K	GAG	AAG	Rv0078	ERR8976107
86777	T	G	Nonsynonymous	Ser/S	Ala/A	TCG	GCG	Rv0078	ERR9027241
86768	G	C	Nonsynonymous	Val/V	LeT/L	GTC	CTC	Rv0078	ERR9027249
86576	G	A	Nonsynonymous	GlT/E	Lys/K	GAG	AAG	Rv0078	ERR9029362
86576	G	A	Nonsynonymous	GlT/E	Lys/K	GAG	AAG	Rv0078	ERR9029367
86576	G	A	Nonsynonymous	GlT/E	Lys/K	GAG	AAG	Rv0078	ERR9029373
86576	G	A	Nonsynonymous	GlT/E	Lys/K	GAG	AAG	Rv0078	ERR9029380
86576	G	A	Nonsynonymous	GlT/E	Lys/K	GAG	AAG	Rv0078	ERR9029386
86576	G	A	Nonsynonymous	GlT/E	Lys/K	GAG	AAG	Rv0078	ERR9029388
86576	G	A	Nonsynonymous	GlT/E	Lys/K	GAG	AAG	Rv0078	ERR9029406
87084	A	C	Nonsynonymous	GlT/E	Ala/A	GAG	GCG	Rv0078	ERR9117785
86864	A	G	Nonsynonymous	Ile/I	Val/V	ATC	GTC	Rv0078	ERR926463
86535	T	C	Nonsynonymous	Ile/I	Thr/T	ATC	ACC	Rv0078	ERR9285828
87036	C	T	Nonsynonymous	Ala/A	Val/V	GCG	GTG	Rv0078	ERR9285944
86777	T	G	Nonsynonymous	Ser/S	Ala/A	TCG	GCG	Rv0078	ERR9286048
86777	T	G	Nonsynonymous	Ser/S	Ala/A	TCG	GCG	Rv0078	ERR9286093
86777	T	G	Nonsynonymous	Ser/S	Ala/A	TCG	GCG	Rv0078	ERR9286119
86578	G	C	Nonsynonymous	GlT/E	Asp/D	GAG	GAC	Rv0078	SRR10040200
86578	G	C	Nonsynonymous	GlT/E	Asp/D	GAG	GAC	Rv0078	SRR10040201
86533	A	C	Nonsynonymous	GlT/E	Asp/D	GAA	GAC	Rv0078	SRR10040213
86552	G	A	Nonsynonymous	GlT/E	Lys/K	GAG	AAG	Rv0078	SRR10040370
86922	G	A	Nonsynonymous	Arg/R	Gln/Q	CGA	CAA	Rv0078	SRR1013648
86922	G	A	Nonsynonymous	Arg/R	Gln/Q	CGA	CAA	Rv0078	SRR1013649
86759	G	T	Nonsynonymous	Ala/A	Ser/S	GCC	TCC	Rv0078	SRR10379881
86841	G	T	Nonsynonymous	Gly/G	Val/V	GGT	GTT	Rv0078	SRR10379904
86781	G	A	Nonsynonymous	Gly/G	GlT/E	GGG	GAG	Rv0078	SRR10397125
86922	G	A	Nonsynonymous	Arg/R	Gln/Q	CGA	CAA	Rv0078	SRR1049044
86922	G	A	Nonsynonymous	Arg/R	Gln/Q	CGA	CAA	Rv0078	SRR1049045
87101	C	T	Nonsynonymous	Arg/R	Cys/C	CGC	TGC	Rv0078	SRR1049583
87101	C	T	Nonsynonymous	Arg/R	Cys/C	CGC	TGC	Rv0078	SRR1049584
86777	T	G	Nonsynonymous	Ser/S	Ala/A	TCG	GCG	Rv0078	SRR10525344
87101	C	T	Nonsynonymous	Arg/R	Cys/C	CGC	TGC	Rv0078	SRR1062881
87032	G	C	Nonsynonymous	GlT/E	Gln/Q	GAG	CAG	Rv0078	SRR10808444
86846	C	T	Nonsynonymous	Pro/P	Ser/S	CCG	TCG	Rv0078	SRR10808723
86846	C	T	Nonsynonymous	Pro/P	Ser/S	CCG	TCG	Rv0078	SRR10808991
86846	C	T	Nonsynonymous	Pro/P	Ser/S	CCG	TCG	Rv0078	SRR10809117
86846	C	T	Nonsynonymous	Pro/P	Ser/S	CCG	TCG	Rv0078	SRR10809137
86913	T	C	Nonsynonymous	Val/V	Ala/A	GTC	GCC	Rv0078	SRR10809189
86811	C	T	Nonsynonymous	Ala/A	Val/V	GCA	GTA	Rv0078	SRR10851643
86811	C	T	Nonsynonymous	Ala/A	Val/V	GCA	GTA	Rv0078	SRR10851656
86576	G	A	Nonsynonymous	GlT/E	Lys/K	GAG	AAG	Rv0078	SRR10868975
86576	G	A	Nonsynonymous	GlT/E	Lys/K	GAG	AAG	Rv0078	SRR10868983
86576	G	A	Nonsynonymous	GlT/E	Lys/K	GAG	AAG	Rv0078	SRR10869035
86576	G	A	Nonsynonymous	GlT/E	Lys/K	GAG	AAG	Rv0078	SRR10869047
86576	G	A	Nonsynonymous	GlT/E	Lys/K	GAG	AAG	Rv0078	SRR10869076
86576	G	A	Nonsynonymous	GlT/E	Lys/K	GAG	AAG	Rv0078	SRR10869112
86576	G	A	Nonsynonymous	GlT/E	Lys/K	GAG	AAG	Rv0078	SRR11342647
86576	G	A	Nonsynonymous	GlT/E	Lys/K	GAG	AAG	Rv0078	SRR11342648
86879	C	G	Nonsynonymous	Pro/P	Ala/A	CCC	GCC	Rv0078	SRR11348185
86879	C	G	Nonsynonymous	Pro/P	Ala/A	CCC	GCC	Rv0078	SRR11348186
87101	C	T	Nonsynonymous	Arg/R	Cys/C	CGC	TGC	Rv0078	SRR1140657
86784	C	G	Nonsynonymous	Ala/A	Gly/G	GCG	GGG	Rv0078	SRR11444169
86784	C	G	Nonsynonymous	Ala/A	Gly/G	GCG	GGG	Rv0078	SRR11444248
86784	C	G	Nonsynonymous	Ala/A	Gly/G	GCG	GGG	Rv0078	SRR11444273
86718	A	G	Nonsynonymous	Asp/D	Gly/G	GAT	GGT	Rv0078	SRR1144738
86718	A	G	Nonsynonymous	Asp/D	Gly/G	GAT	GGT	Rv0078	SRR1146420
86718	A	G	Nonsynonymous	Asp/D	Gly/G	GAT	GGT	Rv0078	SRR1163086
86718	A	G	Nonsynonymous	Asp/D	Gly/G	GAT	GGT	Rv0078	SRR1163236
86576	G	A	Nonsynonymous	GlT/E	Lys/K	GAG	AAG	Rv0078	SRR1165209
86576	G	A	Nonsynonymous	GlT/E	Lys/K	GAG	AAG	Rv0078	SRR1165219
86576	G	A	Nonsynonymous	GlT/E	Lys/K	GAG	AAG	Rv0078	SRR1165274
86576	G	A	Nonsynonymous	GlT/E	Lys/K	GAG	AAG	Rv0078	SRR1165298
86576	G	A	Nonsynonymous	GlT/E	Lys/K	GAG	AAG	Rv0078	SRR1165306
86576	G	A	Nonsynonymous	GlT/E	Lys/K	GAG	AAG	Rv0078	SRR1165336
86576	G	A	Nonsynonymous	GlT/E	Lys/K	GAG	AAG	Rv0078	SRR1165631
86576	G	A	Nonsynonymous	GlT/E	Lys/K	GAG	AAG	Rv0078	SRR1165663
86576	G	A	Nonsynonymous	GlT/E	Lys/K	GAG	AAG	Rv0078	SRR1165669
86576	G	A	Nonsynonymous	GlT/E	Lys/K	GAG	AAG	Rv0078	SRR1165673
86576	G	A	Nonsynonymous	GlT/E	Lys/K	GAG	AAG	Rv0078	SRR1165675
86576	G	A	Nonsynonymous	GlT/E	Lys/K	GAG	AAG	Rv0078	SRR1165683
86576	G	A	Nonsynonymous	GlT/E	Lys/K	GAG	AAG	Rv0078	SRR1165691
86576	G	A	Nonsynonymous	GlT/E	Lys/K	GAG	AAG	Rv0078	SRR1165695
86576	G	A	Nonsynonymous	GlT/E	Lys/K	GAG	AAG	Rv0078	SRR1165713
86576	G	A	Nonsynonymous	GlT/E	Lys/K	GAG	AAG	Rv0078	SRR1165714
86781	G	A	Nonsynonymous	Gly/G	GlT/E	GGG	GAG	Rv0078	SRR11662400
87083	G	A	Nonsynonymous	GlT/E	Lys/K	GAG	AAG	Rv0078	SRR11662492
86576	G	A	Nonsynonymous	GlT/E	Lys/K	GAG	AAG	Rv0078	SRR1167260
86576	G	A	Nonsynonymous	GlT/E	Lys/K	GAG	AAG	Rv0078	SRR1167265
86576	G	A	Nonsynonymous	GlT/E	Lys/K	GAG	AAG	Rv0078	SRR1167266
86576	G	A	Nonsynonymous	GlT/E	Lys/K	GAG	AAG	Rv0078	SRR1167271
86576	G	A	Nonsynonymous	GlT/E	Lys/K	GAG	AAG	Rv0078	SRR1167307
86576	G	A	Nonsynonymous	GlT/E	Lys/K	GAG	AAG	Rv0078	SRR1167309
86576	G	A	Nonsynonymous	GlT/E	Lys/K	GAG	AAG	Rv0078	SRR1167333
86576	G	A	Nonsynonymous	GlT/E	Lys/K	GAG	AAG	Rv0078	SRR1167338
86576	G	A	Nonsynonymous	GlT/E	Lys/K	GAG	AAG	Rv0078	SRR1167366
86576	G	A	Nonsynonymous	GlT/E	Lys/K	GAG	AAG	Rv0078	SRR1167368
86576	G	A	Nonsynonymous	GlT/E	Lys/K	GAG	AAG	Rv0078	SRR1169167
86576	G	A	Nonsynonymous	GlT/E	Lys/K	GAG	AAG	Rv0078	SRR1169189
86576	G	A	Nonsynonymous	GlT/E	Lys/K	GAG	AAG	Rv0078	SRR1169190
86576	G	A	Nonsynonymous	GlT/E	Lys/K	GAG	AAG	Rv0078	SRR1169203
86576	G	A	Nonsynonymous	GlT/E	Lys/K	GAG	AAG	Rv0078	SRR1169204
86576	G	A	Nonsynonymous	GlT/E	Lys/K	GAG	AAG	Rv0078	SRR1169241
86576	G	A	Nonsynonymous	GlT/E	Lys/K	GAG	AAG	Rv0078	SRR1169256
86576	G	A	Nonsynonymous	GlT/E	Lys/K	GAG	AAG	Rv0078	SRR1169261
86576	G	A	Nonsynonymous	GlT/E	Lys/K	GAG	AAG	Rv0078	SRR1169272
86576	G	A	Nonsynonymous	GlT/E	Lys/K	GAG	AAG	Rv0078	SRR1169289
86576	G	A	Nonsynonymous	GlT/E	Lys/K	GAG	AAG	Rv0078	SRR1169301
86576	G	A	Nonsynonymous	GlT/E	Lys/K	GAG	AAG	Rv0078	SRR1172247
86576	G	A	Nonsynonymous	GlT/E	Lys/K	GAG	AAG	Rv0078	SRR1172306
86576	G	A	Nonsynonymous	GlT/E	Lys/K	GAG	AAG	Rv0078	SRR1172330
86826	G	C	Nonsynonymous	Trp/W	Ser/S	TGG	TCG	Rv0078	SRR1172895
86783	G	A	Nonsynonymous	Ala/A	Thr/T	GCG	ACG	Rv0078	SRR1172942
87029	G	A	Nonsynonymous	Asp/D	Asn/N	GAC	AAC	Rv0078	SRR1173031
87029	G	A	Nonsynonymous	Asp/D	Asn/N	GAC	AAC	Rv0078	SRR1173136
86576	G	A	Nonsynonymous	GlT/E	Lys/K	GAG	AAG	Rv0078	SRR1173213
86576	G	A	Nonsynonymous	GlT/E	Lys/K	GAG	AAG	Rv0078	SRR1173301
86576	G	A	Nonsynonymous	GlT/E	Lys/K	GAG	AAG	Rv0078	SRR1173407
86576	G	A	Nonsynonymous	GlT/E	Lys/K	GAG	AAG	Rv0078	SRR1173456
86954	A	G	Nonsynonymous	Thr/T	Ala/A	ACC	GCC	Rv0078	SRR1173572
86576	G	A	Nonsynonymous	GlT/E	Lys/K	GAG	AAG	Rv0078	SRR1173587
86576	G	A	Nonsynonymous	GlT/E	Lys/K	GAG	AAG	Rv0078	SRR1173624
86576	G	A	Nonsynonymous	GlT/E	Lys/K	GAG	AAG	Rv0078	SRR1173660
86576	G	A	Nonsynonymous	GlT/E	Lys/K	GAG	AAG	Rv0078	SRR1173718
86576	G	A	Nonsynonymous	GlT/E	Lys/K	GAG	AAG	Rv0078	SRR1173736
86576	G	A	Nonsynonymous	GlT/E	Lys/K	GAG	AAG	Rv0078	SRR1173737
86954	A	G	Nonsynonymous	Thr/T	Ala/A	ACC	GCC	Rv0078	SRR1173751
86576	G	A	Nonsynonymous	GlT/E	Lys/K	GAG	AAG	Rv0078	SRR1173815
86576	G	A	Nonsynonymous	GlT/E	Lys/K	GAG	AAG	Rv0078	SRR1173876
86783	G	A	Nonsynonymous	Ala/A	Thr/T	GCG	ACG	Rv0078	SRR1175155
87114	A	G	Nonsynonymous	Asp/D	Gly/G	GAC	GGC	Rv0078	SRR11972438
86786	G	C	Nonsynonymous	Ala/A	Pro/P	GCG	CCG	Rv0078	SRR12006542
87083	G	A	Nonsynonymous	GlT/E	Lys/K	GAG	AAG	Rv0078	SRR12366991
86831	G	A	Nonsynonymous	GlT/E	Lys/K	GAG	AAG	Rv0078	SRR12367025
86969	G	A	Nonsynonymous	Ala/A	Thr/T	GCC	ACC	Rv0078	SRR12367090
86969	G	A	Nonsynonymous	Ala/A	Thr/T	GCC	ACC	Rv0078	SRR12367134
86768	G	A	Nonsynonymous	Val/V	Ile/I	GTC	ATC	Rv0078	SRR12367780
86969	G	A	Nonsynonymous	Ala/A	Thr/T	GCC	ACC	Rv0078	SRR12367932
87000	C	T	Nonsynonymous	Pro/P	LeT/L	CCG	CTG	Rv0078	SRR12367984
86781	G	A	Nonsynonymous	Gly/G	GlT/E	GGG	GAG	Rv0078	SRR12380506
87083	G	A	Nonsynonymous	GlT/E	Lys/K	GAG	AAG	Rv0078	SRR12380632
87078	G	A	Nonsynonymous	Arg/R	His/H	CGT	CAT	Rv0078	SRR12380653
87083	G	A	Nonsynonymous	GlT/E	Lys/K	GAG	AAG	Rv0078	SRR12380859
86807	C	T	Nonsynonymous	Arg/R	Trp/W	CGG	TGG	Rv0078	SRR12420661
87085	G	C	Nonsynonymous	GlT/E	Asp/D	GAG	GAC	Rv0078	SRR12420728
87101	C	T	Nonsynonymous	Arg/R	Cys/C	CGC	TGC	Rv0078	SRR12634617
86714	C	G	Nonsynonymous	Arg/R	Gly/G	CGC	GGC	Rv0078	SRR12634619
86714	C	G	Nonsynonymous	Arg/R	Gly/G	CGC	GGC	Rv0078	SRR12634641
86714	C	G	Nonsynonymous	Arg/R	Gly/G	CGC	GGC	Rv0078	SRR12634642
86576	G	A	Nonsynonymous	GlT/E	Lys/K	GAG	AAG	Rv0078	SRR12708371
86576	G	A	Nonsynonymous	GlT/E	Lys/K	GAG	AAG	Rv0078	SRR12708385
86576	G	A	Nonsynonymous	GlT/E	Lys/K	GAG	AAG	Rv0078	SRR12708413
87083	G	A	Nonsynonymous	GlT/E	Lys/K	GAG	AAG	Rv0078	SRR12882056
86714	C	G	Nonsynonymous	Arg/R	Gly/G	CGC	GGC	Rv0078	SRR12882370
86781	G	A	Nonsynonymous	Gly/G	GlT/E	GGG	GAG	Rv0078	SRR12882458
86781	G	A	Nonsynonymous	Gly/G	GlT/E	GGG	GAG	Rv0078	SRR12882535
86781	G	A	Nonsynonymous	Gly/G	GlT/E	GGG	GAG	Rv0078	SRR12882537
86781	G	A	Nonsynonymous	Gly/G	GlT/E	GGG	GAG	Rv0078	SRR12882680
86781	G	A	Nonsynonymous	Gly/G	GlT/E	GGG	GAG	Rv0078	SRR12882686
86781	G	A	Nonsynonymous	Gly/G	GlT/E	GGG	GAG	Rv0078	SRR12882694
87078	G	T	Nonsynonymous	Arg/R	LeT/L	CGT	CTT	Rv0078	SRR12882748
86742	A	G	Nonsynonymous	Asp/D	Gly/G	GAC	GGC	Rv0078	SRR13180289
86777	T	G	Nonsynonymous	Ser/S	Ala/A	TCG	GCG	Rv0078	SRR13232472
86777	T	G	Nonsynonymous	Ser/S	Ala/A	TCG	GCG	Rv0078	SRR13232506
86777	T	G	Nonsynonymous	Ser/S	Ala/A	TCG	GCG	Rv0078	SRR13232595
86777	T	G	Nonsynonymous	Ser/S	Ala/A	TCG	GCG	Rv0078	SRR13232614
86784	C	G	Nonsynonymous	Ala/A	Gly/G	GCG	GGG	Rv0078	SRR13232644
86777	T	G	Nonsynonymous	Ser/S	Ala/A	TCG	GCG	Rv0078	SRR13232698
86929	C	A	Nonsynonymous	Ser/S	Arg/R	AGC	AGA	Rv0078	SRR13423533
86568	C	A	Nonsynonymous	Ala/A	GlT/E	GCG	GAG	Rv0078	SRR13870380
86568	C	A	Nonsynonymous	Ala/A	GlT/E	GCG	GAG	Rv0078	SRR13870384
86568	C	A	Nonsynonymous	Ala/A	GlT/E	GCG	GAG	Rv0078	SRR13870399
86568	C	A	Nonsynonymous	Ala/A	GlT/E	GCG	GAG	Rv0078	SRR13870407
86568	C	A	Nonsynonymous	Ala/A	GlT/E	GCG	GAG	Rv0078	SRR13870410
86568	C	A	Nonsynonymous	Ala/A	GlT/E	GCG	GAG	Rv0078	SRR13870422
86568	C	A	Nonsynonymous	Ala/A	GlT/E	GCG	GAG	Rv0078	SRR13870423
86777	T	G	Nonsynonymous	Ser/S	Ala/A	TCG	GCG	Rv0078	SRR14164353
86777	T	G	Nonsynonymous	Ser/S	Ala/A	TCG	GCG	Rv0078	SRR14164374
86777	T	G	Nonsynonymous	Ser/S	Ala/A	TCG	GCG	Rv0078	SRR14164378
86777	T	G	Nonsynonymous	Ser/S	Ala/A	TCG	GCG	Rv0078	SRR14164657
86777	T	G	Nonsynonymous	Ser/S	Ala/A	TCG	GCG	Rv0078	SRR14164661
86777	T	G	Nonsynonymous	Ser/S	Ala/A	TCG	GCG	Rv0078	SRR14164689
86777	T	G	Nonsynonymous	Ser/S	Ala/A	TCG	GCG	Rv0078	SRR14164691
86777	T	G	Nonsynonymous	Ser/S	Ala/A	TCG	GCG	Rv0078	SRR14164695
86777	T	G	Nonsynonymous	Ser/S	Ala/A	TCG	GCG	Rv0078	SRR14164697
86777	T	G	Nonsynonymous	Ser/S	Ala/A	TCG	GCG	Rv0078	SRR14164793
86777	T	G	Nonsynonymous	Ser/S	Ala/A	TCG	GCG	Rv0078	SRR14164800
86777	T	G	Nonsynonymous	Ser/S	Ala/A	TCG	GCG	Rv0078	SRR14164803
86777	T	G	Nonsynonymous	Ser/S	Ala/A	TCG	GCG	Rv0078	SRR14164805
86777	T	G	Nonsynonymous	Ser/S	Ala/A	TCG	GCG	Rv0078	SRR14164806
86777	T	G	Nonsynonymous	Ser/S	Ala/A	TCG	GCG	Rv0078	SRR14164815
86777	T	G	Nonsynonymous	Ser/S	Ala/A	TCG	GCG	Rv0078	SRR14165029
86777	T	G	Nonsynonymous	Ser/S	Ala/A	TCG	GCG	Rv0078	SRR14165032
86777	T	G	Nonsynonymous	Ser/S	Ala/A	TCG	GCG	Rv0078	SRR14165037
86777	T	G	Nonsynonymous	Ser/S	Ala/A	TCG	GCG	Rv0078	SRR14165157
86777	T	G	Nonsynonymous	Ser/S	Ala/A	TCG	GCG	Rv0078	SRR14196833
87084	A	C	Nonsynonymous	GlT/E	Ala/A	GAG	GCG	Rv0078	SRR14519649
86987	C	G	Nonsynonymous	Gln/Q	GlT/E	CAA	GAA	Rv0078	SRR14519741
86987	C	G	Nonsynonymous	Gln/Q	GlT/E	CAA	GAA	Rv0078	SRR14519755
86777	T	G	Nonsynonymous	Ser/S	Ala/A	TCG	GCG	Rv0078	SRR14520069
86777	T	G	Nonsynonymous	Ser/S	Ala/A	TCG	GCG	Rv0078	SRR14520083
86838	C	T	Nonsynonymous	Ser/S	Phe/F	TCT	TTT	Rv0078	SRR14636676
86987	C	G	Nonsynonymous	Gln/Q	GlT/E	CAA	GAA	Rv0078	SRR14636679
86987	C	G	Nonsynonymous	Gln/Q	GlT/E	CAA	GAA	Rv0078	SRR14636680
86838	C	T	Nonsynonymous	Ser/S	Phe/F	TCT	TTT	Rv0078	SRR14636681
86777	T	G	Nonsynonymous	Ser/S	Ala/A	TCG	GCG	Rv0078	SRR14781842
86784	C	G	Nonsynonymous	Ala/A	Gly/G	GCG	GGG	Rv0078	SRR14781842
86777	T	G	Nonsynonymous	Ser/S	Ala/A	TCG	GCG	Rv0078	SRR14781975
86777	T	G	Nonsynonymous	Ser/S	Ala/A	TCG	GCG	Rv0078	SRR14781976
86777	T	G	Nonsynonymous	Ser/S	Ala/A	TCG	GCG	Rv0078	SRR14781992
86777	T	G	Nonsynonymous	Ser/S	Ala/A	TCG	GCG	Rv0078	SRR14781993
86777	T	G	Nonsynonymous	Ser/S	Ala/A	TCG	GCG	Rv0078	SRR14781998
86777	T	G	Nonsynonymous	Ser/S	Ala/A	TCG	GCG	Rv0078	SRR14782000
86784	C	G	Nonsynonymous	Ala/A	Gly/G	GCG	GGG	Rv0078	SRR14782010
86784	C	G	Nonsynonymous	Ala/A	Gly/G	GCG	GGG	Rv0078	SRR14782041
86777	T	G	Nonsynonymous	Ser/S	Ala/A	TCG	GCG	Rv0078	SRR14782047
86777	T	G	Nonsynonymous	Ser/S	Ala/A	TCG	GCG	Rv0078	SRR14782053
86777	T	G	Nonsynonymous	Ser/S	Ala/A	TCG	GCG	Rv0078	SRR14782078
86777	T	G	Nonsynonymous	Ser/S	Ala/A	TCG	GCG	Rv0078	SRR14782111
86777	T	G	Nonsynonymous	Ser/S	Ala/A	TCG	GCG	Rv0078	SRR14782165
86777	T	G	Nonsynonymous	Ser/S	Ala/A	TCG	GCG	Rv0078	SRR14782168
86777	T	G	Nonsynonymous	Ser/S	Ala/A	TCG	GCG	Rv0078	SRR14782172
86777	T	G	Nonsynonymous	Ser/S	Ala/A	TCG	GCG	Rv0078	SRR14782177
86777	T	G	Nonsynonymous	Ser/S	Ala/A	TCG	GCG	Rv0078	SRR14782190
86777	T	G	Nonsynonymous	Ser/S	Ala/A	TCG	GCG	Rv0078	SRR14782191
86777	T	G	Nonsynonymous	Ser/S	Ala/A	TCG	GCG	Rv0078	SRR14782197
86777	T	G	Nonsynonymous	Ser/S	Ala/A	TCG	GCG	Rv0078	SRR14782198
86777	T	G	Nonsynonymous	Ser/S	Ala/A	TCG	GCG	Rv0078	SRR14782200
86777	T	G	Nonsynonymous	Ser/S	Ala/A	TCG	GCG	Rv0078	SRR14782242
86777	T	G	Nonsynonymous	Ser/S	Ala/A	TCG	GCG	Rv0078	SRR14782261
86777	T	G	Nonsynonymous	Ser/S	Ala/A	TCG	GCG	Rv0078	SRR14782262
86777	T	G	Nonsynonymous	Ser/S	Ala/A	TCG	GCG	Rv0078	SRR14782353
86777	T	G	Nonsynonymous	Ser/S	Ala/A	TCG	GCG	Rv0078	SRR14782420
86786	G	C	Nonsynonymous	Ala/A	Pro/P	GCG	CCG	Rv0078	SRR14782438
86786	G	C	Nonsynonymous	Ala/A	Pro/P	GCG	CCG	Rv0078	SRR14782491
86786	G	C	Nonsynonymous	Ala/A	Pro/P	GCG	CCG	Rv0078	SRR14782562
86777	T	G	Nonsynonymous	Ser/S	Ala/A	TCG	GCG	Rv0078	SRR14782583
86786	G	C	Nonsynonymous	Ala/A	Pro/P	GCG	CCG	Rv0078	SRR14782615
86786	G	C	Nonsynonymous	Ala/A	Pro/P	GCG	CCG	Rv0078	SRR14782661
86772	C	G	Nonsynonymous	Ala/A	Gly/G	GCC	GGC	Rv0078	SRR14782679
86786	G	C	Nonsynonymous	Ala/A	Pro/P	GCG	CCG	Rv0078	SRR14782686
86786	G	C	Nonsynonymous	Ala/A	Pro/P	GCG	CCG	Rv0078	SRR14782767
86777	T	G	Nonsynonymous	Ser/S	Ala/A	TCG	GCG	Rv0078	SRR14782816
86777	T	G	Nonsynonymous	Ser/S	Ala/A	TCG	GCG	Rv0078	SRR14801287
86786	G	C	Nonsynonymous	Ala/A	Pro/P	GCG	CCG	Rv0078	SRR14801295
86777	T	G	Nonsynonymous	Ser/S	Ala/A	TCG	GCG	Rv0078	SRR14801296
86777	T	G	Nonsynonymous	Ser/S	Ala/A	TCG	GCG	Rv0078	SRR14801297
86777	T	G	Nonsynonymous	Ser/S	Ala/A	TCG	GCG	Rv0078	SRR14801298
86777	T	G	Nonsynonymous	Ser/S	Ala/A	TCG	GCG	Rv0078	SRR14801301
86777	T	G	Nonsynonymous	Ser/S	Ala/A	TCG	GCG	Rv0078	SRR14801311
86777	T	G	Nonsynonymous	Ser/S	Ala/A	TCG	GCG	Rv0078	SRR14801313
86777	T	G	Nonsynonymous	Ser/S	Ala/A	TCG	GCG	Rv0078	SRR14801320
86777	T	G	Nonsynonymous	Ser/S	Ala/A	TCG	GCG	Rv0078	SRR14801323
86778	C	G	Nonsynonymous	Ser/S	Trp/W	TCG	TGG	Rv0078	SRR14801334
86777	T	G	Nonsynonymous	Ser/S	Ala/A	TCG	GCG	Rv0078	SRR14801360
86777	T	G	Nonsynonymous	Ser/S	Ala/A	TCG	GCG	Rv0078	SRR14801399
86777	T	G	Nonsynonymous	Ser/S	Ala/A	TCG	GCG	Rv0078	SRR14801436
86777	T	G	Nonsynonymous	Ser/S	Ala/A	TCG	GCG	Rv0078	SRR14801460
86777	T	G	Nonsynonymous	Ser/S	Ala/A	TCG	GCG	Rv0078	SRR14801468
86777	T	G	Nonsynonymous	Ser/S	Ala/A	TCG	GCG	Rv0078	SRR14801477
86777	T	G	Nonsynonymous	Ser/S	Ala/A	TCG	GCG	Rv0078	SRR14801494
86777	T	G	Nonsynonymous	Ser/S	Ala/A	TCG	GCG	Rv0078	SRR14801497
86777	T	G	Nonsynonymous	Ser/S	Ala/A	TCG	GCG	Rv0078	SRR14801498
86777	T	G	Nonsynonymous	Ser/S	Ala/A	TCG	GCG	Rv0078	SRR14801499
86777	T	G	Nonsynonymous	Ser/S	Ala/A	TCG	GCG	Rv0078	SRR14801508
86777	T	G	Nonsynonymous	Ser/S	Ala/A	TCG	GCG	Rv0078	SRR14801513
86777	T	G	Nonsynonymous	Ser/S	Ala/A	TCG	GCG	Rv0078	SRR14801520
86777	T	G	Nonsynonymous	Ser/S	Ala/A	TCG	GCG	Rv0078	SRR14801522
86777	T	G	Nonsynonymous	Ser/S	Ala/A	TCG	GCG	Rv0078	SRR14801523
86777	T	G	Nonsynonymous	Ser/S	Ala/A	TCG	GCG	Rv0078	SRR14801525
86786	G	C	Nonsynonymous	Ala/A	Pro/P	GCG	CCG	Rv0078	SRR14801529
86777	T	G	Nonsynonymous	Ser/S	Ala/A	TCG	GCG	Rv0078	SRR14801530
86777	T	G	Nonsynonymous	Ser/S	Ala/A	TCG	GCG	Rv0078	SRR14801531
86777	T	G	Nonsynonymous	Ser/S	Ala/A	TCG	GCG	Rv0078	SRR14801537
86777	T	G	Nonsynonymous	Ser/S	Ala/A	TCG	GCG	Rv0078	SRR14801538
86777	T	G	Nonsynonymous	Ser/S	Ala/A	TCG	GCG	Rv0078	SRR14801543
86777	T	G	Nonsynonymous	Ser/S	Ala/A	TCG	GCG	Rv0078	SRR14801549
86777	T	G	Nonsynonymous	Ser/S	Ala/A	TCG	GCG	Rv0078	SRR14801550
86777	T	G	Nonsynonymous	Ser/S	Ala/A	TCG	GCG	Rv0078	SRR14801556
86777	T	G	Nonsynonymous	Ser/S	Ala/A	TCG	GCG	Rv0078	SRR14801557
86777	T	G	Nonsynonymous	Ser/S	Ala/A	TCG	GCG	Rv0078	SRR14801558
86777	T	G	Nonsynonymous	Ser/S	Ala/A	TCG	GCG	Rv0078	SRR14801560
86777	T	G	Nonsynonymous	Ser/S	Ala/A	TCG	GCG	Rv0078	SRR14801563
86777	T	G	Nonsynonymous	Ser/S	Ala/A	TCG	GCG	Rv0078	SRR14801567
86786	G	C	Nonsynonymous	Ala/A	Pro/P	GCG	CCG	Rv0078	SRR14801569
86777	T	G	Nonsynonymous	Ser/S	Ala/A	TCG	GCG	Rv0078	SRR14801585
86777	T	G	Nonsynonymous	Ser/S	Ala/A	TCG	GCG	Rv0078	SRR14801598
86777	T	G	Nonsynonymous	Ser/S	Ala/A	TCG	GCG	Rv0078	SRR14801600
86777	T	G	Nonsynonymous	Ser/S	Ala/A	TCG	GCG	Rv0078	SRR14801603
86777	T	G	Nonsynonymous	Ser/S	Ala/A	TCG	GCG	Rv0078	SRR14801605
86777	T	G	Nonsynonymous	Ser/S	Ala/A	TCG	GCG	Rv0078	SRR14801617
86777	T	G	Nonsynonymous	Ser/S	Ala/A	TCG	GCG	Rv0078	SRR14801638
86777	T	G	Nonsynonymous	Ser/S	Ala/A	TCG	GCG	Rv0078	SRR14801644
86777	T	G	Nonsynonymous	Ser/S	Ala/A	TCG	GCG	Rv0078	SRR14801660
86778	C	G	Nonsynonymous	Ser/S	Trp/W	TCG	TGG	Rv0078	SRR14801661
86777	T	G	Nonsynonymous	Ser/S	Ala/A	TCG	GCG	Rv0078	SRR14801667
86777	T	G	Nonsynonymous	Ser/S	Ala/A	TCG	GCG	Rv0078	SRR14801671
86786	G	C	Nonsynonymous	Ala/A	Pro/P	GCG	CCG	Rv0078	SRR14801675
86777	T	G	Nonsynonymous	Ser/S	Ala/A	TCG	GCG	Rv0078	SRR14801693
86777	T	G	Nonsynonymous	Ser/S	Ala/A	TCG	GCG	Rv0078	SRR14801694
86777	T	G	Nonsynonymous	Ser/S	Ala/A	TCG	GCG	Rv0078	SRR14801697
86777	T	G	Nonsynonymous	Ser/S	Ala/A	TCG	GCG	Rv0078	SRR14801713
86777	T	G	Nonsynonymous	Ser/S	Ala/A	TCG	GCG	Rv0078	SRR14801714
86777	T	G	Nonsynonymous	Ser/S	Ala/A	TCG	GCG	Rv0078	SRR14801721
86777	T	G	Nonsynonymous	Ser/S	Ala/A	TCG	GCG	Rv0078	SRR14801733
86777	T	G	Nonsynonymous	Ser/S	Ala/A	TCG	GCG	Rv0078	SRR14801736
86777	T	G	Nonsynonymous	Ser/S	Ala/A	TCG	GCG	Rv0078	SRR14801743
86777	T	G	Nonsynonymous	Ser/S	Ala/A	TCG	GCG	Rv0078	SRR14801746
86777	T	G	Nonsynonymous	Ser/S	Ala/A	TCG	GCG	Rv0078	SRR14801762
86777	T	G	Nonsynonymous	Ser/S	Ala/A	TCG	GCG	Rv0078	SRR14801771
86777	T	G	Nonsynonymous	Ser/S	Ala/A	TCG	GCG	Rv0078	SRR14801785
86777	T	G	Nonsynonymous	Ser/S	Ala/A	TCG	GCG	Rv0078	SRR14801788
86777	T	G	Nonsynonymous	Ser/S	Ala/A	TCG	GCG	Rv0078	SRR14801819
86777	T	G	Nonsynonymous	Ser/S	Ala/A	TCG	GCG	Rv0078	SRR14801825
86777	T	G	Nonsynonymous	Ser/S	Ala/A	TCG	GCG	Rv0078	SRR14801848
86777	T	G	Nonsynonymous	Ser/S	Ala/A	TCG	GCG	Rv0078	SRR14801859
86786	G	C	Nonsynonymous	Ala/A	Pro/P	GCG	CCG	Rv0078	SRR14801861
86777	T	G	Nonsynonymous	Ser/S	Ala/A	TCG	GCG	Rv0078	SRR14801878
86777	T	G	Nonsynonymous	Ser/S	Ala/A	TCG	GCG	Rv0078	SRR14801880
86777	T	G	Nonsynonymous	Ser/S	Ala/A	TCG	GCG	Rv0078	SRR14801939
86777	T	G	Nonsynonymous	Ser/S	Ala/A	TCG	GCG	Rv0078	SRR14801944
86777	T	G	Nonsynonymous	Ser/S	Ala/A	TCG	GCG	Rv0078	SRR14801968
86786	G	C	Nonsynonymous	Ala/A	Pro/P	GCG	CCG	Rv0078	SRR14801986
86777	T	G	Nonsynonymous	Ser/S	Ala/A	TCG	GCG	Rv0078	SRR14802041
86777	T	G	Nonsynonymous	Ser/S	Ala/A	TCG	GCG	Rv0078	SRR14802068
86774	G	C	Nonsynonymous	Ala/A	Pro/P	GCC	CCC	Rv0078	SRR14802076
86777	T	G	Nonsynonymous	Ser/S	Ala/A	TCG	GCG	Rv0078	SRR14802096
86777	T	G	Nonsynonymous	Ser/S	Ala/A	TCG	GCG	Rv0078	SRR14802105
86786	G	C	Nonsynonymous	Ala/A	Pro/P	GCG	CCG	Rv0078	SRR14802150
86777	T	G	Nonsynonymous	Ser/S	Ala/A	TCG	GCG	Rv0078	SRR14802190
86777	T	G	Nonsynonymous	Ser/S	Ala/A	TCG	GCG	Rv0078	SRR14802267
86778	C	G	Nonsynonymous	Ser/S	Trp/W	TCG	TGG	Rv0078	SRR14807535
86778	C	G	Nonsynonymous	Ser/S	Trp/W	TCG	TGG	Rv0078	SRR14807553
86777	T	G	Nonsynonymous	Ser/S	Ala/A	TCG	GCG	Rv0078	SRR14807615
86777	T	G	Nonsynonymous	Ser/S	Ala/A	TCG	GCG	Rv0078	SRR14807619
86663	G	T	Nonsynonymous	Val/V	Phe/F	GTC	TTC	Rv0078	SRR15014756
86954	A	G	Nonsynonymous	Thr/T	Ala/A	ACC	GCC	Rv0078	SRR15014783
86578	G	C	Nonsynonymous	GlT/E	Asp/D	GAG	GAC	Rv0078	SRR15315709
86578	G	C	Nonsynonymous	GlT/E	Asp/D	GAG	GAC	Rv0078	SRR15315766
87102	G	A	Nonsynonymous	Arg/R	His/H	CGC	CAC	Rv0078	SRR15315887
86529	T	C	Nonsynonymous	Met/M	Thr/T	ATG	ACG	Rv0078	SRR15315929
86556	A	C	Nonsynonymous	GlT/E	Ala/A	GAA	GCA	Rv0078	SRR15316149
86618	G	A	Nonsynonymous	Gly/G	Ser/S	GGT	AGT	Rv0078	SRR15316293
87126	A	G	Nonsynonymous	Asn/N	Ser/S	AAC	AGC	Rv0078	SRR15316347
86578	G	C	Nonsynonymous	GlT/E	Asp/D	GAG	GAC	Rv0078	SRR15316597
86816	G	A	Nonsynonymous	Val/V	Ile/I	GTC	ATC	Rv0078	SRR15316611
86897	G	C	Nonsynonymous	Ala/A	Pro/P	GCG	CCG	Rv0078	SRR15364447
86578	G	C	Nonsynonymous	GlT/E	Asp/D	GAG	GAC	Rv0078	SRR15368999
86531	G	C	Nonsynonymous	GlT/E	Gln/Q	GAA	CAA	Rv0078	SRR15723060
87116	G	C	Nonsynonymous	Gly/G	Arg/R	GGG	CGG	Rv0078	SRR15723088
86531	G	C	Nonsynonymous	GlT/E	Gln/Q	GAA	CAA	Rv0078	SRR15723137
87084	A	C	Nonsynonymous	GlT/E	Ala/A	GAG	GCG	Rv0078	SRR16057916
86753	C	G	Nonsynonymous	Arg/R	Gly/G	CGG	GGG	Rv0078	SRR16058168
87084	A	C	Nonsynonymous	GlT/E	Ala/A	GAG	GCG	Rv0078	SRR16058710
86595	C	A	Nonsynonymous	Ala/A	Asp/D	GCC	GAC	Rv0078	SRR16087928
86777	T	G	Nonsynonymous	Ser/S	Ala/A	TCG	GCG	Rv0078	SRR16087953
86777	T	G	Nonsynonymous	Ser/S	Ala/A	TCG	GCG	Rv0078	SRR16088426
86777	T	G	Nonsynonymous	Ser/S	Ala/A	TCG	GCG	Rv0078	SRR16088427
86786	G	C	Nonsynonymous	Ala/A	Pro/P	GCG	CCG	Rv0078	SRR16088442
86769	T	G	Nonsynonymous	Val/V	Gly/G	GTC	GGC	Rv0078	SRR16088450
86781	G	A	Nonsynonymous	Gly/G	GlT/E	GGG	GAG	Rv0078	SRR16088481
86781	G	A	Nonsynonymous	Gly/G	GlT/E	GGG	GAG	Rv0078	SRR16088502
86777	T	G	Nonsynonymous	Ser/S	Ala/A	TCG	GCG	Rv0078	SRR16088543
86927	A	G	Nonsynonymous	Ser/S	Gly/G	AGC	GGC	Rv0078	SRR16089399
86970	C	G	Nonsynonymous	Ala/A	Gly/G	GCC	GGC	Rv0078	SRR16089673
86792	C	G	Nonsynonymous	Pro/P	Ala/A	CCG	GCG	Rv0078	SRR16101279
86718	A	G	Nonsynonymous	Asp/D	Gly/G	GAT	GGT	Rv0078	SRR16115018
86576	G	A	Nonsynonymous	GlT/E	Lys/K	GAG	AAG	Rv0078	SRR16151363
86576	G	A	Nonsynonymous	GlT/E	Lys/K	GAG	AAG	Rv0078	SRR16151366
86576	G	A	Nonsynonymous	GlT/E	Lys/K	GAG	AAG	Rv0078	SRR16151373
86576	G	A	Nonsynonymous	GlT/E	Lys/K	GAG	AAG	Rv0078	SRR16151374
86777	T	G	Nonsynonymous	Ser/S	Ala/A	TCG	GCG	Rv0078	SRR16156198
86777	T	G	Nonsynonymous	Ser/S	Ala/A	TCG	GCG	Rv0078	SRR16156236
86777	T	G	Nonsynonymous	Ser/S	Ala/A	TCG	GCG	Rv0078	SRR16156243
86576	G	A	Nonsynonymous	GlT/E	Lys/K	GAG	AAG	Rv0078	SRR16156261
86777	T	G	Nonsynonymous	Ser/S	Ala/A	TCG	GCG	Rv0078	SRR16156272
86777	T	G	Nonsynonymous	Ser/S	Ala/A	TCG	GCG	Rv0078	SRR16156286
86777	T	G	Nonsynonymous	Ser/S	Ala/A	TCG	GCG	Rv0078	SRR16156293
86576	G	A	Nonsynonymous	GlT/E	Lys/K	GAG	AAG	Rv0078	SRR16156685
86777	T	G	Nonsynonymous	Ser/S	Ala/A	TCG	GCG	Rv0078	SRR16156696
86777	T	G	Nonsynonymous	Ser/S	Ala/A	TCG	GCG	Rv0078	SRR16156710
86576	G	A	Nonsynonymous	GlT/E	Lys/K	GAG	AAG	Rv0078	SRR16156727
86777	T	G	Nonsynonymous	Ser/S	Ala/A	TCG	GCG	Rv0078	SRR16156737
86777	T	G	Nonsynonymous	Ser/S	Ala/A	TCG	GCG	Rv0078	SRR16156758
86576	G	A	Nonsynonymous	GlT/E	Lys/K	GAG	AAG	Rv0078	SRR16156779
86576	G	A	Nonsynonymous	GlT/E	Lys/K	GAG	AAG	Rv0078	SRR16156780
86576	G	A	Nonsynonymous	GlT/E	Lys/K	GAG	AAG	Rv0078	SRR16156791
86576	G	A	Nonsynonymous	GlT/E	Lys/K	GAG	AAG	Rv0078	SRR16156800
86786	G	C	Nonsynonymous	Ala/A	Pro/P	GCG	CCG	Rv0078	SRR16156861
86576	G	A	Nonsynonymous	GlT/E	Lys/K	GAG	AAG	Rv0078	SRR16370217
86680	G	T	Nonsynonymous	Met/M	Ile/I	ATG	ATT	Rv0078	SRR16370327
86576	G	A	Nonsynonymous	GlT/E	Lys/K	GAG	AAG	Rv0078	SRR16370574
86927	A	G	Nonsynonymous	Ser/S	Gly/G	AGC	GGC	Rv0078	SRR16370584
86552	G	C	Nonsynonymous	GlT/E	Gln/Q	GAG	CAG	Rv0078	SRR16370662
86864	A	G	Nonsynonymous	Ile/I	Val/V	ATC	GTC	Rv0078	SRR16922681
86864	A	G	Nonsynonymous	Ile/I	Val/V	ATC	GTC	Rv0078	SRR16922684
86864	A	G	Nonsynonymous	Ile/I	Val/V	ATC	GTC	Rv0078	SRR16922685
86864	A	G	Nonsynonymous	Ile/I	Val/V	ATC	GTC	Rv0078	SRR16922686
86864	A	G	Nonsynonymous	Ile/I	Val/V	ATC	GTC	Rv0078	SRR16922687
86777	T	G	Nonsynonymous	Ser/S	Ala/A	TCG	GCG	Rv0078	SRR16962458
86777	T	G	Nonsynonymous	Ser/S	Ala/A	TCG	GCG	Rv0078	SRR16962459
86954	A	G	Nonsynonymous	Thr/T	Ala/A	ACC	GCC	Rv0078	SRR17406749
87026	C	T	Nonsynonymous	LeT/L	Phe/F	CTC	TTC	Rv0078	SRR17406753
86938	G	T	Nonsynonymous	Met/M	Ile/I	ATG	ATT	Rv0078	SRR17712091
86601	A	G	Nonsynonymous	Lys/K	Arg/R	AAG	AGG	Rv0078	SRR18002894
86954	A	G	Nonsynonymous	Thr/T	Ala/A	ACC	GCC	Rv0078	SRR18149484
86864	A	G	Nonsynonymous	Ile/I	Val/V	ATC	GTC	Rv0078	SRR18391722
86811	C	T	Nonsynonymous	Ala/A	Val/V	GCA	GTA	Rv0078	SRR18714772
86786	G	C	Nonsynonymous	Ala/A	Pro/P	GCG	CCG	Rv0078	SRR18714836
86777	T	G	Nonsynonymous	Ser/S	Ala/A	TCG	GCG	Rv0078	SRR18715096
86777	T	G	Nonsynonymous	Ser/S	Ala/A	TCG	GCG	Rv0078	SRR18715299
86789	A	C	Nonsynonymous	Thr/T	Pro/P	ACG	CCG	Rv0078	SRR18715311
86777	T	G	Nonsynonymous	Ser/S	Ala/A	TCG	GCG	Rv0078	SRR18715322
87119	A	G	Nonsynonymous	Met/M	Val/V	ATG	GTG	Rv0078	SRR18715410
86789	A	C	Nonsynonymous	Thr/T	Pro/P	ACG	CCG	Rv0078	SRR18715491
86718	A	G	Nonsynonymous	Asp/D	Gly/G	GAT	GGT	Rv0078	SRR18910209
86592	G	A	Nonsynonymous	Gly/G	GlT/E	GGG	GAG	Rv0078	SRR18913786
86927	A	G	Nonsynonymous	Ser/S	Gly/G	AGC	GGC	Rv0078	SRR18914166
86657	G	A	Nonsynonymous	Ala/A	Thr/T	GCG	ACG	Rv0078	SRR18914178
86639	C	T	Nonsynonymous	Pro/P	Ser/S	CCG	TCG	Rv0078	SRR19048548
86982	C	T	Nonsynonymous	Ala/A	Val/V	GCT	GTT	Rv0078	SRR19048557
87084	A	C	Nonsynonymous	GlT/E	Ala/A	GAG	GCG	Rv0078	SRR2100019
87084	A	C	Nonsynonymous	GlT/E	Ala/A	GAG	GCG	Rv0078	SRR2100041
86592	G	A	Nonsynonymous	Gly/G	GlT/E	GGG	GAG	Rv0078	SRR2100401
87084	A	C	Nonsynonymous	GlT/E	Ala/A	GAG	GCG	Rv0078	SRR2100494
87084	A	C	Nonsynonymous	GlT/E	Ala/A	GAG	GCG	Rv0078	SRR2100849
86586	T	C	Nonsynonymous	Ile/I	Thr/T	ATC	ACC	Rv0078	SRR2100881
87087	C	T	Nonsynonymous	Thr/T	Ile/I	ACC	ATC	Rv0078	SRR2100953
86576	G	A	Nonsynonymous	GlT/E	Lys/K	GAG	AAG	Rv0078	SRR2101319
86576	G	A	Nonsynonymous	GlT/E	Lys/K	GAG	AAG	Rv0078	SRR2101343
86576	G	A	Nonsynonymous	GlT/E	Lys/K	GAG	AAG	Rv0078	SRR2101386
86576	G	A	Nonsynonymous	GlT/E	Lys/K	GAG	AAG	Rv0078	SRR2101387
86811	C	T	Nonsynonymous	Ala/A	Val/V	GCA	GTA	Rv0078	SRR2101406
86576	G	A	Nonsynonymous	GlT/E	Lys/K	GAG	AAG	Rv0078	SRR2101427
86576	G	A	Nonsynonymous	GlT/E	Lys/K	GAG	AAG	Rv0078	SRR2101432
86576	G	A	Nonsynonymous	GlT/E	Lys/K	GAG	AAG	Rv0078	SRR2101433
86576	G	A	Nonsynonymous	GlT/E	Lys/K	GAG	AAG	Rv0078	SRR2101437
86576	G	A	Nonsynonymous	GlT/E	Lys/K	GAG	AAG	Rv0078	SRR2101445
86576	G	A	Nonsynonymous	GlT/E	Lys/K	GAG	AAG	Rv0078	SRR2101446
86576	G	A	Nonsynonymous	GlT/E	Lys/K	GAG	AAG	Rv0078	SRR2101459
86576	G	A	Nonsynonymous	GlT/E	Lys/K	GAG	AAG	Rv0078	SRR2101466
86576	G	A	Nonsynonymous	GlT/E	Lys/K	GAG	AAG	Rv0078	SRR2101473
86576	G	A	Nonsynonymous	GlT/E	Lys/K	GAG	AAG	Rv0078	SRR2101476
86576	G	A	Nonsynonymous	GlT/E	Lys/K	GAG	AAG	Rv0078	SRR2101483
86576	G	A	Nonsynonymous	GlT/E	Lys/K	GAG	AAG	Rv0078	SRR2101500
86576	G	A	Nonsynonymous	GlT/E	Lys/K	GAG	AAG	Rv0078	SRR2101507
86576	G	A	Nonsynonymous	GlT/E	Lys/K	GAG	AAG	Rv0078	SRR2101508
86576	G	A	Nonsynonymous	GlT/E	Lys/K	GAG	AAG	Rv0078	SRR2101509
86576	G	A	Nonsynonymous	GlT/E	Lys/K	GAG	AAG	Rv0078	SRR2101511
86576	G	A	Nonsynonymous	GlT/E	Lys/K	GAG	AAG	Rv0078	SRR2101525
86576	G	A	Nonsynonymous	GlT/E	Lys/K	GAG	AAG	Rv0078	SRR2101581
86576	G	A	Nonsynonymous	GlT/E	Lys/K	GAG	AAG	Rv0078	SRR2101592
86576	G	A	Nonsynonymous	GlT/E	Lys/K	GAG	AAG	Rv0078	SRR2101622
86576	G	A	Nonsynonymous	GlT/E	Lys/K	GAG	AAG	Rv0078	SRR2101632
86576	G	A	Nonsynonymous	GlT/E	Lys/K	GAG	AAG	Rv0078	SRR2101687
86576	G	A	Nonsynonymous	GlT/E	Lys/K	GAG	AAG	Rv0078	SRR2101694
86576	G	A	Nonsynonymous	GlT/E	Lys/K	GAG	AAG	Rv0078	SRR2101709
86576	G	A	Nonsynonymous	GlT/E	Lys/K	GAG	AAG	Rv0078	SRR2101720
86576	G	A	Nonsynonymous	GlT/E	Lys/K	GAG	AAG	Rv0078	SRR2101727
86576	G	A	Nonsynonymous	GlT/E	Lys/K	GAG	AAG	Rv0078	SRR2101732
86576	G	A	Nonsynonymous	GlT/E	Lys/K	GAG	AAG	Rv0078	SRR2101748
86576	G	A	Nonsynonymous	GlT/E	Lys/K	GAG	AAG	Rv0078	SRR2101784
87080	C	T	Nonsynonymous	Arg/R	Trp/W	CGG	TGG	Rv0078	SRR2101805
86576	G	A	Nonsynonymous	GlT/E	Lys/K	GAG	AAG	Rv0078	SRR2101813
86568	C	A	Nonsynonymous	Ala/A	GlT/E	GCG	GAG	Rv0078	SRR3082114
86568	C	A	Nonsynonymous	Ala/A	GlT/E	GCG	GAG	Rv0078	SRR3085318
86568	C	A	Nonsynonymous	Ala/A	GlT/E	GCG	GAG	Rv0078	SRR3085320
86568	C	A	Nonsynonymous	Ala/A	GlT/E	GCG	GAG	Rv0078	SRR3085323
86568	C	A	Nonsynonymous	Ala/A	GlT/E	GCG	GAG	Rv0078	SRR3085352
86568	C	A	Nonsynonymous	Ala/A	GlT/E	GCG	GAG	Rv0078	SRR3086403
86568	C	A	Nonsynonymous	Ala/A	GlT/E	GCG	GAG	Rv0078	SRR3086405
86631	T	C	Nonsynonymous	Val/V	Ala/A	GTG	GCG	Rv0078	SRR3105777
86864	A	G	Nonsynonymous	Ile/I	Val/V	ATC	GTC	Rv0078	SRR3675572
86576	G	A	Nonsynonymous	GlT/E	Lys/K	GAG	AAG	Rv0078	SRR3724653
86576	G	A	Nonsynonymous	GlT/E	Lys/K	GAG	AAG	Rv0078	SRR3724674
86576	G	A	Nonsynonymous	GlT/E	Lys/K	GAG	AAG	Rv0078	SRR3724801
86784	C	G	Nonsynonymous	Ala/A	Gly/G	GCG	GGG	Rv0078	SRR3724818
86576	G	A	Nonsynonymous	GlT/E	Lys/K	GAG	AAG	Rv0078	SRR3725364
86576	G	A	Nonsynonymous	GlT/E	Lys/K	GAG	AAG	Rv0078	SRR3725659
86576	G	A	Nonsynonymous	GlT/E	Lys/K	GAG	AAG	Rv0078	SRR3725686
86784	C	G	Nonsynonymous	Ala/A	Gly/G	GCG	GGG	Rv0078	SRR3732715
86760	C	T	Nonsynonymous	Ala/A	Val/V	GCC	GTC	Rv0078	SRR5065301
86654	G	A	Nonsynonymous	GlT/E	Lys/K	GAG	AAG	Rv0078	SRR5065432
86912	G	T	Nonsynonymous	Val/V	Phe/F	GTC	TTC	Rv0078	SRR5065633
86883	T	C	Nonsynonymous	Val/V	Ala/A	GTC	GCC	Rv0078	SRR5065668
86652	C	T	Nonsynonymous	Thr/T	Ile/I	ACC	ATC	Rv0078	SRR5067235
86758	G	A	Nonsynonymous	Met/M	Ile/I	ATG	ATA	Rv0078	SRR5067635
86718	A	T	Nonsynonymous	Asp/D	Val/V	GAT	GTT	Rv0078	SRR5067706
86652	C	T	Nonsynonymous	Thr/T	Ile/I	ACC	ATC	Rv0078	SRR5073541
86912	G	T	Nonsynonymous	Val/V	Phe/F	GTC	TTC	Rv0078	SRR5073847
86813	G	A	Nonsynonymous	Ala/A	Thr/T	GCG	ACG	Rv0078	SRR5074086
86781	G	A	Nonsynonymous	Gly/G	GlT/E	GGG	GAG	Rv0078	SRR5152908
86781	G	A	Nonsynonymous	Gly/G	GlT/E	GGG	GAG	Rv0078	SRR5152921
86781	G	A	Nonsynonymous	Gly/G	GlT/E	GGG	GAG	Rv0078	SRR5153262
86937	T	C	Nonsynonymous	Met/M	Thr/T	ATG	ACG	Rv0078	SRR5341202
86592	G	A	Nonsynonymous	Gly/G	GlT/E	GGG	GAG	Rv0078	SRR5341285
86772	C	T	Nonsynonymous	Ala/A	Val/V	GCC	GTC	Rv0078	SRR5709999
86909	G	A	Nonsynonymous	Asp/D	Asn/N	GAC	AAC	Rv0078	SRR5710004
86909	G	A	Nonsynonymous	Asp/D	Asn/N	GAC	AAC	Rv0078	SRR5710005
86673	G	T	Nonsynonymous	Gly/G	Val/V	GGG	GTG	Rv0078	SRR5818682
87101	C	T	Nonsynonymous	Arg/R	Cys/C	CGC	TGC	Rv0078	SRR6045086
86841	G	C	Nonsynonymous	Gly/G	Ala/A	GGT	GCT	Rv0078	SRR6045502
86987	C	G	Nonsynonymous	Gln/Q	GlT/E	CAA	GAA	Rv0078	SRR6045529
86987	C	G	Nonsynonymous	Gln/Q	GlT/E	CAA	GAA	Rv0078	SRR6045942
87084	A	C	Nonsynonymous	GlT/E	Ala/A	GAG	GCG	Rv0078	SRR6046062
87026	C	T	Nonsynonymous	LeT/L	Phe/F	CTC	TTC	Rv0078	SRR6046095
86592	G	C	Nonsynonymous	Gly/G	Ala/A	GGG	GCG	Rv0078	SRR6046308
86784	C	G	Nonsynonymous	Ala/A	Gly/G	GCG	GGG	Rv0078	SRR6152703
87009	A	G	Nonsynonymous	Gln/Q	Arg/R	CAG	CGG	Rv0078	SRR6152861
86644	A	C	Nonsynonymous	GlT/E	Asp/D	GAA	GAC	Rv0078	SRR6152960
86912	G	A	Nonsynonymous	Val/V	Ile/I	GTC	ATC	Rv0078	SRR6153085
87107	C	T	Nonsynonymous	LeT/L	Phe/F	CTC	TTC	Rv0078	SRR6153105
86814	C	T	Nonsynonymous	Ala/A	Val/V	GCG	GTG	Rv0078	SRR6153179
86718	A	G	Nonsynonymous	Asp/D	Gly/G	GAT	GGT	Rv0078	SRR6356960
86927	A	G	Nonsynonymous	Ser/S	Gly/G	AGC	GGC	Rv0078	SRR6397340
86927	A	G	Nonsynonymous	Ser/S	Gly/G	AGC	GGC	Rv0078	SRR6397382
86930	C	A	Nonsynonymous	LeT/L	Met/M	CTG	ATG	Rv0078	SRR6397403
86930	C	A	Nonsynonymous	LeT/L	Met/M	CTG	ATG	Rv0078	SRR6397803
86592	G	A	Nonsynonymous	Gly/G	GlT/E	GGG	GAG	Rv0078	SRR6480435
86541	G	A	Nonsynonymous	Arg/R	Lys/K	AGA	AAA	Rv0078	SRR6480521
86754	G	A	Nonsynonymous	Arg/R	Gln/Q	CGG	CAG	Rv0078	SRR6480612
86714	C	T	Nonsynonymous	Arg/R	Cys/C	CGC	TGC	Rv0078	SRR6485060
86744	G	A	Nonsynonymous	Val/V	Met/M	GTG	ATG	Rv0078	SRR6485117
87114	A	G	Nonsynonymous	Asp/D	Gly/G	GAC	GGC	Rv0078	SRR6485131
86576	G	A	Nonsynonymous	GlT/E	Lys/K	GAG	AAG	Rv0078	SRR6511605
86642	G	A	Nonsynonymous	GlT/E	Lys/K	GAA	AAA	Rv0078	SRR6650170
86544	G	T	Nonsynonymous	Arg/R	LeT/L	CGC	CTC	Rv0078	SRR6650260
86916	C	G	Nonsynonymous	Ala/A	Gly/G	GCC	GGC	Rv0078	SRR6650283
86742	A	C	Nonsynonymous	Asp/D	Ala/A	GAC	GCC	Rv0078	SRR6650326
86718	A	G	Nonsynonymous	Asp/D	Gly/G	GAT	GGT	Rv0078	SRR6785409
86718	A	G	Nonsynonymous	Asp/D	Gly/G	GAT	GGT	Rv0078	SRR6785526
86576	G	A	Nonsynonymous	GlT/E	Lys/K	GAG	AAG	Rv0078	SRR6789624
86576	G	A	Nonsynonymous	GlT/E	Lys/K	GAG	AAG	Rv0078	SRR6789630
86544	G	A	Nonsynonymous	Arg/R	His/H	CGC	CAC	Rv0078	SRR6797277
86544	G	T	Nonsynonymous	Arg/R	LeT/L	CGC	CTC	Rv0078	SRR6797433
86544	G	T	Nonsynonymous	Arg/R	LeT/L	CGC	CTC	Rv0078	SRR6797554
86544	G	T	Nonsynonymous	Arg/R	LeT/L	CGC	CTC	Rv0078	SRR6797829
86883	T	G	Nonsynonymous	Val/V	Gly/G	GTC	GGC	Rv0078	SRR6831985
86883	T	G	Nonsynonymous	Val/V	Gly/G	GTC	GGC	Rv0078	SRR6832230
86591	G	A	Nonsynonymous	Gly/G	Arg/R	GGG	AGG	Rv0078	SRR6832233
86852	G	A	Nonsynonymous	Val/V	Met/M	GTG	ATG	Rv0078	SRR6832382
87069	A	T	Nonsynonymous	Lys/K	Met/M	AAG	ATG	Rv0078	SRR6832623
86576	G	A	Nonsynonymous	GlT/E	Lys/K	GAG	AAG	Rv0078	SRR6855686
86576	G	A	Nonsynonymous	GlT/E	Lys/K	GAG	AAG	Rv0078	SRR6855754
86576	G	A	Nonsynonymous	GlT/E	Lys/K	GAG	AAG	Rv0078	SRR6855779
86684	C	T	Nonsynonymous	His/H	Tyr/Y	CAC	TAC	Rv0078	SRR6855812
86576	G	A	Nonsynonymous	GlT/E	Lys/K	GAG	AAG	Rv0078	SRR6855814
86576	G	A	Nonsynonymous	GlT/E	Lys/K	GAG	AAG	Rv0078	SRR6855830
86576	G	A	Nonsynonymous	GlT/E	Lys/K	GAG	AAG	Rv0078	SRR6855843
86576	G	A	Nonsynonymous	GlT/E	Lys/K	GAG	AAG	Rv0078	SRR6855881
86576	G	A	Nonsynonymous	GlT/E	Lys/K	GAG	AAG	Rv0078	SRR6855890
86576	G	A	Nonsynonymous	GlT/E	Lys/K	GAG	AAG	Rv0078	SRR6855931
86576	G	A	Nonsynonymous	GlT/E	Lys/K	GAG	AAG	Rv0078	SRR6855956
86576	G	A	Nonsynonymous	GlT/E	Lys/K	GAG	AAG	Rv0078	SRR6855973
86576	G	A	Nonsynonymous	GlT/E	Lys/K	GAG	AAG	Rv0078	SRR6856007
86576	G	A	Nonsynonymous	GlT/E	Lys/K	GAG	AAG	Rv0078	SRR6856016
86576	G	A	Nonsynonymous	GlT/E	Lys/K	GAG	AAG	Rv0078	SRR6856071
86576	G	A	Nonsynonymous	GlT/E	Lys/K	GAG	AAG	Rv0078	SRR6856091
86576	G	A	Nonsynonymous	GlT/E	Lys/K	GAG	AAG	Rv0078	SRR6856115
86576	G	A	Nonsynonymous	GlT/E	Lys/K	GAG	AAG	Rv0078	SRR6896148
86576	G	A	Nonsynonymous	GlT/E	Lys/K	GAG	AAG	Rv0078	SRR6896149
86576	G	A	Nonsynonymous	GlT/E	Lys/K	GAG	AAG	Rv0078	SRR6896156
86576	G	A	Nonsynonymous	GlT/E	Lys/K	GAG	AAG	Rv0078	SRR6896240
86576	G	A	Nonsynonymous	GlT/E	Lys/K	GAG	AAG	Rv0078	SRR6896256
86576	G	A	Nonsynonymous	GlT/E	Lys/K	GAG	AAG	Rv0078	SRR6896278
86576	G	A	Nonsynonymous	GlT/E	Lys/K	GAG	AAG	Rv0078	SRR6896280
86576	G	A	Nonsynonymous	GlT/E	Lys/K	GAG	AAG	Rv0078	SRR6896283
86576	G	A	Nonsynonymous	GlT/E	Lys/K	GAG	AAG	Rv0078	SRR6896286
86576	G	A	Nonsynonymous	GlT/E	Lys/K	GAG	AAG	Rv0078	SRR6896290
86780	G	T	Nonsynonymous	Gly/G	Trp/W	GGG	TGG	Rv0078	SRR6896299
86576	G	A	Nonsynonymous	GlT/E	Lys/K	GAG	AAG	Rv0078	SRR6896302
86576	G	A	Nonsynonymous	GlT/E	Lys/K	GAG	AAG	Rv0078	SRR6896326
86576	G	A	Nonsynonymous	GlT/E	Lys/K	GAG	AAG	Rv0078	SRR6896330
86576	G	A	Nonsynonymous	GlT/E	Lys/K	GAG	AAG	Rv0078	SRR6896352
86576	G	A	Nonsynonymous	GlT/E	Lys/K	GAG	AAG	Rv0078	SRR6896365
86576	G	A	Nonsynonymous	GlT/E	Lys/K	GAG	AAG	Rv0078	SRR6896394
86576	G	A	Nonsynonymous	GlT/E	Lys/K	GAG	AAG	Rv0078	SRR6896421
87000	C	T	Nonsynonymous	Pro/P	LeT/L	CCG	CTG	Rv0078	SRR6896422
86576	G	A	Nonsynonymous	GlT/E	Lys/K	GAG	AAG	Rv0078	SRR6896433
86576	G	A	Nonsynonymous	GlT/E	Lys/K	GAG	AAG	Rv0078	SRR6896445
86576	G	A	Nonsynonymous	GlT/E	Lys/K	GAG	AAG	Rv0078	SRR6896452
87080	C	T	Nonsynonymous	Arg/R	Trp/W	CGG	TGG	Rv0078	SRR6896476
86576	G	A	Nonsynonymous	GlT/E	Lys/K	GAG	AAG	Rv0078	SRR6896544
86576	G	A	Nonsynonymous	GlT/E	Lys/K	GAG	AAG	Rv0078	SRR6896579
86576	G	A	Nonsynonymous	GlT/E	Lys/K	GAG	AAG	Rv0078	SRR6896580
86576	G	A	Nonsynonymous	GlT/E	Lys/K	GAG	AAG	Rv0078	SRR6930910
87084	A	C	Nonsynonymous	GlT/E	Ala/A	GAG	GCG	Rv0078	SRR6964498
87084	A	C	Nonsynonymous	GlT/E	Ala/A	GAG	GCG	Rv0078	SRR6964562
86576	G	A	Nonsynonymous	GlT/E	Lys/K	GAG	AAG	Rv0078	SRR6981907
86576	G	A	Nonsynonymous	GlT/E	Lys/K	GAG	AAG	Rv0078	SRR6981913
86576	G	A	Nonsynonymous	GlT/E	Lys/K	GAG	AAG	Rv0078	SRR6981931
86576	G	A	Nonsynonymous	GlT/E	Lys/K	GAG	AAG	Rv0078	SRR6981945
86811	C	T	Nonsynonymous	Ala/A	Val/V	GCA	GTA	Rv0078	SRR6981954
86576	G	A	Nonsynonymous	GlT/E	Lys/K	GAG	AAG	Rv0078	SRR6981958
86576	G	A	Nonsynonymous	GlT/E	Lys/K	GAG	AAG	Rv0078	SRR6981964
86811	C	T	Nonsynonymous	Ala/A	Val/V	GCA	GTA	Rv0078	SRR6981981
86576	G	A	Nonsynonymous	GlT/E	Lys/K	GAG	AAG	Rv0078	SRR6982044
86576	G	A	Nonsynonymous	GlT/E	Lys/K	GAG	AAG	Rv0078	SRR6982060
86576	G	A	Nonsynonymous	GlT/E	Lys/K	GAG	AAG	Rv0078	SRR6982111
86576	G	A	Nonsynonymous	GlT/E	Lys/K	GAG	AAG	Rv0078	SRR6982126
86576	G	A	Nonsynonymous	GlT/E	Lys/K	GAG	AAG	Rv0078	SRR6982137
86576	G	A	Nonsynonymous	GlT/E	Lys/K	GAG	AAG	Rv0078	SRR6982146
86576	G	A	Nonsynonymous	GlT/E	Lys/K	GAG	AAG	Rv0078	SRR6982179
86576	G	A	Nonsynonymous	GlT/E	Lys/K	GAG	AAG	Rv0078	SRR6982192
86576	G	A	Nonsynonymous	GlT/E	Lys/K	GAG	AAG	Rv0078	SRR6982199
86576	G	A	Nonsynonymous	GlT/E	Lys/K	GAG	AAG	Rv0078	SRR6982234
86576	G	A	Nonsynonymous	GlT/E	Lys/K	GAG	AAG	Rv0078	SRR6982239
86576	G	A	Nonsynonymous	GlT/E	Lys/K	GAG	AAG	Rv0078	SRR6982264
86576	G	A	Nonsynonymous	GlT/E	Lys/K	GAG	AAG	Rv0078	SRR6982268
86576	G	A	Nonsynonymous	GlT/E	Lys/K	GAG	AAG	Rv0078	SRR6982269
86576	G	A	Nonsynonymous	GlT/E	Lys/K	GAG	AAG	Rv0078	SRR6982271
86576	G	A	Nonsynonymous	GlT/E	Lys/K	GAG	AAG	Rv0078	SRR6982306
86576	G	A	Nonsynonymous	GlT/E	Lys/K	GAG	AAG	Rv0078	SRR6982330
86576	G	A	Nonsynonymous	GlT/E	Lys/K	GAG	AAG	Rv0078	SRR6982331
86576	G	A	Nonsynonymous	GlT/E	Lys/K	GAG	AAG	Rv0078	SRR6982357
86576	G	A	Nonsynonymous	GlT/E	Lys/K	GAG	AAG	Rv0078	SRR6982418
86576	G	A	Nonsynonymous	GlT/E	Lys/K	GAG	AAG	Rv0078	SRR6982425
86576	G	A	Nonsynonymous	GlT/E	Lys/K	GAG	AAG	Rv0078	SRR6982446
86576	G	A	Nonsynonymous	GlT/E	Lys/K	GAG	AAG	Rv0078	SRR6982450
86576	G	A	Nonsynonymous	GlT/E	Lys/K	GAG	AAG	Rv0078	SRR6982453
86576	G	A	Nonsynonymous	GlT/E	Lys/K	GAG	AAG	Rv0078	SRR6982454
86576	G	A	Nonsynonymous	GlT/E	Lys/K	GAG	AAG	Rv0078	SRR6982456
86576	G	A	Nonsynonymous	GlT/E	Lys/K	GAG	AAG	Rv0078	SRR6982478
86576	G	A	Nonsynonymous	GlT/E	Lys/K	GAG	AAG	Rv0078	SRR6982481
86576	G	A	Nonsynonymous	GlT/E	Lys/K	GAG	AAG	Rv0078	SRR6982485
87080	C	T	Nonsynonymous	Arg/R	Trp/W	CGG	TGG	Rv0078	SRR6982496
86576	G	A	Nonsynonymous	GlT/E	Lys/K	GAG	AAG	Rv0078	SRR6982513
86576	G	A	Nonsynonymous	GlT/E	Lys/K	GAG	AAG	Rv0078	SRR6982528
86576	G	A	Nonsynonymous	GlT/E	Lys/K	GAG	AAG	Rv0078	SRR6982559
86592	G	C	Nonsynonymous	Gly/G	Ala/A	GGG	GCG	Rv0078	SRR7068872
86592	G	C	Nonsynonymous	Gly/G	Ala/A	GGG	GCG	Rv0078	SRR7068949
86592	G	C	Nonsynonymous	Gly/G	Ala/A	GGG	GCG	Rv0078	SRR7068973
86982	C	T	Nonsynonymous	Ala/A	Val/V	GCT	GTT	Rv0078	SRR7069144
87084	A	C	Nonsynonymous	GlT/E	Ala/A	GAG	GCG	Rv0078	SRR7069335
87084	A	C	Nonsynonymous	GlT/E	Ala/A	GAG	GCG	Rv0078	SRR7069387
86768	G	C	Nonsynonymous	Val/V	LeT/L	GTC	CTC	Rv0078	SRR7069403
87084	A	C	Nonsynonymous	GlT/E	Ala/A	GAG	GCG	Rv0078	SRR7069455
86592	G	C	Nonsynonymous	Gly/G	Ala/A	GGG	GCG	Rv0078	SRR7069559
87101	C	T	Nonsynonymous	Arg/R	Cys/C	CGC	TGC	Rv0078	SRR7069594
87084	A	C	Nonsynonymous	GlT/E	Ala/A	GAG	GCG	Rv0078	SRR7069605
86882	G	T	Nonsynonymous	Val/V	Phe/F	GTC	TTC	Rv0078	SRR7069699
86768	G	C	Nonsynonymous	Val/V	LeT/L	GTC	CTC	Rv0078	SRR7069740
86987	C	G	Nonsynonymous	Gln/Q	GlT/E	CAA	GAA	Rv0078	SRR7069763
86987	C	G	Nonsynonymous	Gln/Q	GlT/E	CAA	GAA	Rv0078	SRR7069954
86768	G	C	Nonsynonymous	Val/V	LeT/L	GTC	CTC	Rv0078	SRR7070307
86768	G	C	Nonsynonymous	Val/V	LeT/L	GTC	CTC	Rv0078	SRR7070404
87084	A	C	Nonsynonymous	GlT/E	Ala/A	GAG	GCG	Rv0078	SRR7070471
86568	C	A	Nonsynonymous	Ala/A	GlT/E	GCG	GAG	Rv0078	SRR7131047
86568	C	A	Nonsynonymous	Ala/A	GlT/E	GCG	GAG	Rv0078	SRR7131050
86639	C	T	Nonsynonymous	Pro/P	Ser/S	CCG	TCG	Rv0078	SRR7131075
86568	C	A	Nonsynonymous	Ala/A	GlT/E	GCG	GAG	Rv0078	SRR7131098
86568	C	A	Nonsynonymous	Ala/A	GlT/E	GCG	GAG	Rv0078	SRR7131233
86686	C	G	Nonsynonymous	His/H	Gln/Q	CAC	CAG	Rv0078	SRR7131258
86859	A	G	Nonsynonymous	Gln/Q	Arg/R	CAG	CGG	Rv0078	SRR7276682
86811	C	T	Nonsynonymous	Ala/A	Val/V	GCA	GTA	Rv0078	SRR7276690
86859	A	G	Nonsynonymous	Gln/Q	Arg/R	CAG	CGG	Rv0078	SRR7276698
86811	C	T	Nonsynonymous	Ala/A	Val/V	GCA	GTA	Rv0078	SRR7276703
86982	C	T	Nonsynonymous	Ala/A	Val/V	GCT	GTT	Rv0078	SRR7341680
87059	G	A	Nonsynonymous	Asp/D	Asn/N	GAC	AAC	Rv0078	SRR7496498
86781	G	A	Nonsynonymous	Gly/G	GlT/E	GGG	GAG	Rv0078	SRR7516343
87101	C	T	Nonsynonymous	Arg/R	Cys/C	CGC	TGC	Rv0078	SRR7535078
86777	T	G	Nonsynonymous	Ser/S	Ala/A	TCG	GCG	Rv0078	SRR7592343
86924	T	C	Nonsynonymous	Tyr/Y	His/H	TAC	CAC	Rv0078	SRR7645958
86568	C	A	Nonsynonymous	Ala/A	GlT/E	GCG	GAG	Rv0078	SRR7829573
86568	C	A	Nonsynonymous	Ala/A	GlT/E	GCG	GAG	Rv0078	SRR7829586
86568	C	A	Nonsynonymous	Ala/A	GlT/E	GCG	GAG	Rv0078	SRR7829588
86533	A	C	Nonsynonymous	GlT/E	Asp/D	GAA	GAC	Rv0078	SRR8651652
87084	A	C	Nonsynonymous	GlT/E	Ala/A	GAG	GCG	Rv0078	SRR9028484
87084	A	C	Nonsynonymous	GlT/E	Ala/A	GAG	GCG	Rv0078	SRR9028487
87084	A	C	Nonsynonymous	GlT/E	Ala/A	GAG	GCG	Rv0078	SRR9028491
